# Supplementary material for: Integrated analysis of the whole transcriptome of skeletal muscle reveals the ceRNA regulatory network related to the formation of muscle fibers in Tan sheep
Source: Front Genet. 2022 Oct 18;13:991606. doi: 10.3389/fgene.2022.991606 (PMC9624228; doi:10.3389/fgene.2022.991606)
Supplement: Supplementary file 1 [file Table2.XLSX]

## Sheet: identified mRNA in 18 samples
Table S2. Identified mRNA,lncRNA,miRNA,and circRNAs in our data.
Transcript_id	Gene_id	Official_Symbol	Gene_type	D2_B	D2_L	D3_B	D3_L	D4_B	D4_L	T2_B	T2_L	T3_B	T3_L	T4_B	T4_L
ENSOART00000005784	ENSOARG00000005305	-	protein_coding	27.072	31.3887	34.5079	44.5493	36.0685	37.9255	29.3107	22.7572	27.3484	29.6051	21.7387	20.7831
ENSOART00000005785	ENSOARG00000005308	PDK2	protein_coding	48.5316	37.0737	41.353	42.5826	37.8751	31.3114	44.4806	39.7899	30.5223	32.2193	45.8239	54.0161
ENSOART00000005786	ENSOARG00000005307	DDX21	protein_coding	22.1924	19.4263	25.835	25.1002	26.2258	22.9733	41.8987	27.8931	50.5731	55.5263	26.9903	18.5032
ENSOART00000005787	ENSOARG00000005311	STPG4	protein_coding	0.141114	0.070022	0.212754	0.131909	0.390594	0.057143	0.098737	0.152598	0.243217	0.023257	0.097305	0.108319
ENSOART00000005780	ENSOARG00000005301	HLF	protein_coding	3.3523	3.10606	2.02049	2.14821	2.62304	1.95915	1.89607	2.34589	2.17972	2.29687	2.41624	2.55148
ENSOART00000005781	ENSOARG00000005302	DBN1	protein_coding	6.51095	6.82708	5.54705	4.59689	4.56536	4.98574	2.69016	1.80791	2.71303	2.28969	4.31244	2.24245
ENSOART00000005782	ENSOARG00000005303	ZNF567	protein_coding	1.55954	1.40381	1.6559	1.2705	1.95661	1.79346	1.82315	0.978341	1.34368	1.28307	1.18374	1.33072
ENSOART00000005783	ENSOARG00000005306	IL17B	protein_coding	0.189181	0.065807	0.126398	0.315513	0.593141	0.453436	0.370931	0	0.893626	0.071708	0.184396	0
ENSOART00000005788	ENSOARG00000005309	SH3D19	protein_coding	5.02386	4.24665	4.21069	3.63343	3.80447	3.73857	3.77243	2.8192	1.92547	2.58718	3.73137	2.35825
ENSOART00000005789	ENSOARG00000005312	ZNF461	protein_coding	0.862721	0.828079	1.39489	0.921795	1.46713	0.789365	0.745025	0.311296	0.471722	0.46814	0.783536	0.84476
ENSOART00000019833	ENSOARG00000018223	ATXN2	protein_coding	8.12611	8.45912	8.86213	7.04826	7.99475	6.73567	6.66085	6.46082	7.49116	9.6298	7.94872	6.20926
ENSOART00000019832	ENSOARG00000018226	RAPH1	protein_coding	1.93665	3.14024	1.9364	1.64953	2.13921	1.47882	1.89102	1.67348	1.95612	3.45851	2.7944	2.48925
ENSOART00000019831	ENSOARG00000018225	ZWILCH	protein_coding	1.20703	1.47597	1.21795	1.7501	1.62418	1.3182	1.2251	1.41341	1.18094	1.34238	1.60161	1.60145
ENSOART00000019830	ENSOARG00000018224	TAB3	protein_coding	3.45847	3.37032	3.94453	3.91783	4.43008	3.89038	3.33257	3.86126	3.67188	3.65174	3.94463	3.09584
ENSOART00000019837	ENSOARG00000018228	ZC3H7B	protein_coding	2.40298	2.66021	2.47037	2.4007	2.77041	2.6607	2.81756	2.07491	2.74784	2.80357	2.75567	2.36236
ENSOART00000019836	ENSOARG00000018227	WSCD2	protein_coding	0	0	0.158373	0	0.042555	0.230569	0	0	0.697467	0.535436	0.077651	0.607373
ENSOART00000019835	ENSOARG00000018229	NPPA	protein_coding	0.03311	0	0	0	0.02972	0	0.073736	0.070205	0	0	0	0
ENSOART00000019834	ENSOARG00000018227	WSCD2	protein_coding	0.24724	0.200825	0.087937	0.129755	0.168497	0.027353	0.176412	0.290619	0.062852	0.15457	0.551096	0.000192
ENSOART00000019839	ENSOARG00000018230	-	protein_coding	0.000807	0.01029	0	0.027592	0	0	0	0	0.036762	0.013667	0.030863	0.117237
ENSOART00000019838	ENSOARG00000018231	-	protein_coding	0	0	0	0.02465	0	0.021682	0.027759	0	0.054017	0	0	0
ENSOART00000007324	ENSOARG00000006732	DSC1	protein_coding	0	0	0	0	0	0.007813	0.024931	0	0	0.013243	0	0
ENSOART00000007325	ENSOARG00000006732	DSC1	protein_coding	0	0	0	0	0	0	0	0	0	0	0	0
ENSOART00000007326	ENSOARG00000006740	SNRPB	protein_coding	63.4974	65.0724	57.2739	60.0049	60.7224	67.7425	53.0008	56.5119	57.8916	51.8721	51.8849	55.8533
ENSOART00000007327	ENSOARG00000006729	TACC2	protein_coding	8.17317	8.04206	10.2097	10.8422	9.15326	9.8851	10.0978	6.97421	7.15751	11.5299	9.06014	7.65466
ENSOART00000007320	ENSOARG00000006729	TACC2	protein_coding	50.8802	47.4064	53.1347	55.1938	52.2476	48.5085	62.3857	48.8363	47.1446	83.1183	46.9699	46.5009
ENSOART00000007321	ENSOARG00000006736	ST6GALNAC1	protein_coding	0	0	0.063834	0.021596	0	0.04818	0.044588	0	0	0	0.021356	0
ENSOART00000007322	ENSOARG00000006735	PIGR	protein_coding	0	0.042036	0.008373	0.018957	0	0.00737	0	0.020325	0	0.037952	0	0
ENSOART00000007323	ENSOARG00000006738	OR2K2	protein_coding	0	0.036046	0	0	0	0	0	0	0	0	0	0
ENSOART00000007328	ENSOARG00000006739	G6PC3	protein_coding	2.50688	1.66193	2.70903	1.27673	2.24602	1.64905	1.10082	1.70882	1.72312	1.31154	1.41811	1.81679
ENSOART00000007329	ENSOARG00000006743	-	protein_coding	0	0.030929	0.056415	0	0.02753	0.039178	0.073679	0.047757	0.066532	0.051648	0.047634	0.06441
ENSOART00000005258	ENSOARG00000004825	WFDC5	protein_coding	0	0.065391	0	0	0	0	0	0	0	0	0	0
ENSOART00000005259	ENSOARG00000004819	ARHGEF28	protein_coding	1.06756	1.13034	1.273	1.17536	1.53996	1.31665	1.05036	0.968278	0.818722	1.51371	1.58757	1.46807
ENSOART00000005256	ENSOARG00000004824	YWHAH	protein_coding	75.727	68.6967	54.7831	67.3625	65.9078	75.9029	65.7302	51.2534	50.8886	58.0698	65.8745	59.1848
ENSOART00000005257	ENSOARG00000004822	FBXO21	protein_coding	4.90626	3.97213	5.20022	3.63396	5.73769	4.36811	4.65935	5.36753	5.93167	6.85229	4.87722	3.91518
ENSOART00000005254	ENSOARG00000004815	-	protein_coding	0.082414	0.070333	0.233224	0.100717	0.085008	0.157132	0.056012	0.045789	0.198873	0.15285	0.093455	0.059898
ENSOART00000005255	ENSOARG00000004816	SF3B3	protein_coding	23.2317	23.2254	25.325	20.8585	27.9643	26.5276	26.301	18.9819	27.4312	28.913	24.5079	18.9303
ENSOART00000005252	ENSOARG00000004820	ATP23	protein_coding	10.2598	7.48789	9.56799	8.11915	12.9694	11.2293	8.24667	5.76372	7.09064	6.38743	5.39612	4.49654
ENSOART00000005253	ENSOARG00000004817	-	protein_coding	38.8927	45.6138	32.1183	33.2641	32.0299	39.3472	48.3823	45.6768	31.5092	60.3814	37.3498	38.5649
ENSOART00000005250	ENSOARG00000004821	KCNS1	protein_coding	0.077763	0	0	0	0	0.027625	0	0	0	0	0	0.074449
ENSOART00000005251	ENSOARG00000004814	LPCAT3	protein_coding	24.7013	0	23.7404	0	0	25.0956	0	0	0	0	21.2698	0
ENSOART00000017408	ENSOARG00000015985	AMMECR1L	protein_coding	7.55012	6.83399	8.37132	9.59353	9.77566	11.6174	8.35441	7.70749	9.95563	8.88293	8.35051	5.29015
ENSOART00000017409	ENSOARG00000015987	GCK	protein_coding	0	0	0	0	0	0	0	0	0	0	0	0
ENSOART00000013389	ENSOARG00000012311	-	protein_coding	4.99562	4.20678	6.13101	5.30115	5.38821	3.6324	5.0975	4.86358	4.44144	4.75257	3.89546	3.72626
ENSOART00000013388	ENSOARG00000012313	RAB37	protein_coding	0.250461	1.04291	1.27859	0.658055	0.564649	0.724367	0	0	1.31783	0.647878	0.363984	0.390565
ENSOART00000013387	ENSOARG00000012315	-	protein_coding	33.8587	27.0301	29.1264	41.3322	29.284	41.7944	43.7939	35.6732	29.0768	23.0767	26.5161	24.8354
ENSOART00000017405	ENSOARG00000015980	NR5A2	protein_coding	1.12082	0.9749	0.990421	0.983309	0.966421	1.07566	0.256438	0.440174	0.522992	0.602219	0.609488	0.567106
ENSOART00000017406	ENSOARG00000015985	AMMECR1L	protein_coding	0.420491	0.469887	0.243716	0.509209	0.221132	0.391704	0.783129	0.25465	0.643034	0.58041	0.199467	0.251892
ENSOART00000013384	ENSOARG00000012309	SMG8	protein_coding	4.46524	5.23182	6.71652	5.53667	5.20396	5.68419	5.8225	5.97114	5.00211	4.17921	5.1572	4.83676
ENSOART00000017400	ENSOARG00000015981	TCL1A	protein_coding	0	0	0	0	0	0	0.023648	0	0	0.02272	0	0
ENSOART00000017401	ENSOARG00000015977	TAF2	protein_coding	9.73028	8.1885	6.96697	7.73842	11.9509	10.272	6.16561	9.15457	10.6971	6.29328	4.94321	8.05657
ENSOART00000013381	ENSOARG00000012306	FAM118B	protein_coding	5.2575	5.31458	5.91992	7.75731	7.12066	7.51815	5.78387	6.40103	5.16905	6.17456	5.76632	7.25378
ENSOART00000017403	ENSOARG00000015986	-	protein_coding	0	0	0	0	0	0	0	0	0.037572	0	0	0
ENSOART00000021593	ENSOARG00000019833	-	protein_coding	0	0	0	0	0.0329	0.084305	0	0	0	0	0	0
ENSOART00000021592	ENSOARG00000019832	RAB42	protein_coding	0	0.275799	0.103144	0	0.088848	0.064042	0	0.225648	0	0	0.116737	0
ENSOART00000021591	ENSOARG00000019830	CDCA8	protein_coding	0	0.055486	0.194619	0.104233	0.286424	0.226619	0.019603	0.14641	0.434842	0.233814	0.244179	0.175984
ENSOART00000021590	ENSOARG00000019831	-	protein_coding	0	0.028062	0	0	0	0	0	0	0	0	0.055258	0
ENSOART00000021597	ENSOARG00000019836	CNPPD1	protein_coding	10.7119	8.01692	10.777	9.30097	14.0232	12.2357	9.53218	7.16984	8.45975	8.05015	8.96925	7.16158
ENSOART00000021596	ENSOARG00000019835	GSK3B	protein_coding	12.8348	13.1316	10.9648	10.1082	13.9366	12.5884	10.2083	10.527	10.2864	11.9334	14.2673	13.342
ENSOART00000021595	ENSOARG00000019835	GSK3B	protein_coding	0.073403	0.012472	0.660272	0.090193	0.554424	0.311361	1.2619	0	0.715156	1.15399	0.61046	0.0206
ENSOART00000021599	ENSOARG00000019837	-	protein_coding	91.3694	72.0224	106.943	90.0514	140.911	158.482	169.8	148.823	123.288	95.937	152.761	125.349
ENSOART00000021598	ENSOARG00000019836	CNPPD1	protein_coding	0.503291	0.387434	0.722316	0.590222	1.00411	0.508236	0.891539	0.403305	0.568627	0.45705	0.568266	0.36772
ENSOART00000013969	ENSOARG00000012854	M1AP	protein_coding	0	0	0.014676	0	0	0	0	0	0	0	0	0
ENSOART00000013968	ENSOARG00000012853	PIGK	protein_coding	14.5181	11.2018	14.7447	9.91071	12.6769	9.73136	16.6032	11.2853	16.8281	12.8706	14.6401	13.3862
ENSOART00000013963	ENSOARG00000012845	B4GALT5	protein_coding	2.60706	2.65293	4.1831	2.46795	3.3008	2.37588	2.53566	1.51985	3.83222	4.79798	3.45825	2.84313
ENSOART00000013962	ENSOARG00000012848	-	protein_coding	0	0	0.23063	0.513002	0	0.084438	0.272459	0.221409	0	0.012064	0	0.145386
ENSOART00000013961	ENSOARG00000012844	REXO1	protein_coding	4.81054	5.1559	5.12926	4.62778	4.78759	5.18451	5.90599	5.26276	6.44545	7.04666	5.85649	4.86522
ENSOART00000013960	ENSOARG00000012847	-	protein_coding	0.018065	0	0	0	0	0	0.011462	0	0	0	0.025793	0
ENSOART00000013967	ENSOARG00000012852	-	protein_coding	4.24085	4.52956	6.14435	5.73821	7.66414	7.23839	4.85309	4.00242	6.01157	5.62137	5.15014	4.63103
ENSOART00000013966	ENSOARG00000012851	CD37	protein_coding	0.193762	0.455389	0.792373	0.554546	1.01043	0.360727	0.392555	0.572829	0.936453	0.481501	1.13985	0.761301
ENSOART00000013965	ENSOARG00000012850	IL17C	protein_coding	0	0	0.049337	0	0.090404	0.046482	0	0	0	0	0	0
ENSOART00000013964	ENSOARG00000012849	CDK2AP2	protein_coding	5.39643	5.50372	6.19048	5.5937	7.24232	7.39947	4.24894	4.97966	3.91626	4.58764	4.99939	6.03211
ENSOART00000018009	ENSOARG00000016537	HSPA9	protein_coding	113.629	93.7467	131.512	128.957	114.412	115.052	127.283	107.219	111.088	87.3466	95.4812	99.0264
ENSOART00000018008	ENSOARG00000016538	PTCHD1	protein_coding	0	0	0	0	0	0.015048	0	0	0	0	0	0
ENSOART00000018001	ENSOARG00000016527	TDG	protein_coding	7.61655	6.98736	6.87573	6.63215	8.95104	7.90755	6.4843	7.37886	4.77969	4.52486	6.33655	5.71088
ENSOART00000018000	ENSOARG00000016531	-	protein_coding	0.412592	0	0	0	0	0	0	0	0	0	0	0
ENSOART00000018003	ENSOARG00000016536	-	protein_coding	6.48978	5.52531	7.89536	4.1208	8.36077	6.0556	5.75674	4.37383	7.67679	6.30023	4.08558	3.02514
ENSOART00000018002	ENSOARG00000016532	-	protein_coding	0	0	0	0	0	0.018158	0.069645	0.020028	0	0	0.027645	0
ENSOART00000018005	ENSOARG00000016534	TFPI	protein_coding	0.461668	0.203246	0	0.488908	0.400529	0.745318	0	0	0.254483	0	0	0
ENSOART00000018004	ENSOARG00000016534	TFPI	protein_coding	0	0.075983	0.338469	0.002641	0	0.001162	0.053929	0.143164	0	0.047613	0.123314	0.137961
ENSOART00000018007	ENSOARG00000016530	TJP1	protein_coding	26.8792	24.3102	26.3971	26.6278	22.8653	21.4309	16.1577	15.6112	15.125	16.9949	22.0565	22.991
ENSOART00000018006	ENSOARG00000016528	BTAF1	protein_coding	11.6167	11.1651	10.0048	11.1045	11.2062	12.5084	12.9705	10.7493	12.2384	14.2194	11.687	10.7613
ENSOART00000020640	ENSOARG00000018956	SLC25A46	protein_coding	24.872	23.5337	23.4537	21.7676	26.4272	28.632	19.545	16.933	17.1851	15.7612	18.4466	18.791
ENSOART00000020641	ENSOARG00000018957	-	protein_coding	0.023012	0.018967	0.020725	0.018758	0	0.024064	0	0	0	0.013998	0	0.018655
ENSOART00000020642	ENSOARG00000018959	-	protein_coding	0	0	0.045486	0	0	0.017522	0	0	0.052507	0	0	0
ENSOART00000020643	ENSOARG00000018958	ARIH1	protein_coding	23.7961	26.687	26.6631	28.7645	28.7193	32.6625	27.6231	24.5556	25.6478	25.9714	23.8867	26.6645
ENSOART00000020644	ENSOARG00000018961	PLLP	protein_coding	0.834827	0.552981	2.02097	1.65814	0.810531	1.37416	2.37594	1.45702	1.61195	1.59766	1.65921	2.05572
ENSOART00000020645	ENSOARG00000018962	CIB4	protein_coding	0.051121	0	0	0	0	0.064205	0.014261	0	0	0	0.011155	0.064923
ENSOART00000020646	ENSOARG00000018963	-	protein_coding	0	0	0	0	0	0.221301	0	0	0	0.0574	0	0
ENSOART00000020647	ENSOARG00000018960	RALGAPB	protein_coding	11.0701	11.0387	10.364	10.3094	12.9716	11.8355	8.58647	9.53714	9.52899	12.0728	9.85203	8.658
ENSOART00000020648	ENSOARG00000018964	STAT5B	protein_coding	36.3397	32.7812	25.1389	33.8126	42.9208	50.0806	33.6685	38.1524	28.3039	33.8271	29.6122	21.3442
ENSOART00000020649	ENSOARG00000018965	PMPCB	protein_coding	21.4677	21.5128	32.0307	31.1867	29.2043	25.1695	29.3959	22.8919	21.0303	16.819	18.6723	20.4313
ENSOART00000019347	ENSOARG00000017782	MAFG	protein_coding	23.2205	26.8927	17.299	18.7372	19.587	21.6573	28.9073	21.5819	31.3756	35.8428	25.7485	21.9093
ENSOART00000019346	ENSOARG00000017770	ULK2	protein_coding	9.44277	7.41887	10.8073	9.23273	8.97209	6.64874	10.5743	9.39225	8.46205	10.421	8.96249	8.35156
ENSOART00000011529	ENSOARG00000010580	NIPBL	protein_coding	10.6613	10.4814	9.43761	8.59269	10.0432	10.156	15.6424	6.84001	7.64758	13.4296	10.5719	7.93623
ENSOART00000011528	ENSOARG00000010597	NOS1AP	protein_coding	0.807499	0.491566	0.372385	0.596611	0.720499	0.593846	0.632941	0.585467	0.407911	0.491677	0.757373	0.566963
ENSOART00000011525	ENSOARG00000010596	GMEB2	protein_coding	4.07165	4.09042	4.08148	4.73216	4.08106	3.67843	3.25795	3.94796	3.94125	3.61201	3.3528	3.01863
ENSOART00000011524	ENSOARG00000010587	PAX7	protein_coding	0.419033	0.557113	0.221543	0.287581	0.305136	0.263567	0.097745	0.215572	0.355086	0.54429	0.272094	0.103606
ENSOART00000011527	ENSOARG00000010597	NOS1AP	protein_coding	0.135778	0.202579	0.264422	0.092457	0.299483	0.430747	0.505449	0.36975	0.396973	0.415535	0.423365	0.474881
ENSOART00000011526	ENSOARG00000010589	SMARCA5	protein_coding	35.4839	30.9712	41.4245	35.5575	38.5789	36.5971	47.9472	32.9208	50.8522	48.5631	43.3828	30.2871
ENSOART00000011521	ENSOARG00000010592	-	protein_coding	492.696	430.854	561.003	485.727	418.18	509.694	555.127	526.131	678.322	514.954	497.443	436.23
ENSOART00000011520	ENSOARG00000010586	-	protein_coding	0.032095	0	0.003586	0	0.009767	0.010601	0.016373	0	0	0.005612	0.016499	0.006481
ENSOART00000011523	ENSOARG00000010585	UMODL1	protein_coding	0	0.009212	0	0.015525	0.008	0.019719	0.012384	0	0	0	0	0
ENSOART00000011522	ENSOARG00000010593	CLDN9	protein_coding	0	0	0	0	0.145885	0	0	0	0	0	0.07655	0
ENSOART00000019349	ENSOARG00000017781	WDR12	protein_coding	6.567	6.65793	6.49554	6.69027	7.62402	7.56372	9.53794	8.01079	11.6478	9.93545	6.86986	6.30416
ENSOART00000007826	ENSOARG00000007192	-	protein_coding	0	0	0	0	0	0	0	0	0.011012	0	0.005621	0
ENSOART00000019060	ENSOARG00000017510	-	protein_coding	0	0.020518	0	0	0.060778	0	0	0.129778	0	0.031635	0	0
ENSOART00000019061	ENSOARG00000017511	-	protein_coding	14.3364	8.23717	8.95007	6.83763	9.63484	6.22156	20.4553	10.9796	20.139	26.4524	9.32178	7.49823
ENSOART00000019062	ENSOARG00000017512	CHP2	protein_coding	9.35578	8.48173	6.47645	7.08248	6.64856	4.97195	8.06831	5.01339	4.53019	5.84356	11.8748	8.95282
ENSOART00000019063	ENSOARG00000017513	ISLR	protein_coding	8.53075	8.68838	10.2589	9.72467	5.48155	7.59827	4.46283	3.84583	4.47978	5.32246	8.28111	5.05527
ENSOART00000019064	ENSOARG00000017514	HOXD10	protein_coding	0.107184	0.091253	0	0.034472	0	0.173353	0	0	0	0.027212	0.028011	0
ENSOART00000019065	ENSOARG00000017515	LTO1	protein_coding	8.31058	7.99767	10.8846	7.56147	10.6909	9.26167	14.2767	8.26616	11.8363	10.5292	8.43425	7.46091
ENSOART00000019066	ENSOARG00000017517	SERINC5	protein_coding	5.76319	5.59505	7.82332	5.50981	9.40598	9.18933	5.64724	4.56854	5.95773	5.71191	5.5619	4.58723
ENSOART00000019067	ENSOARG00000017518	RWDD3	protein_coding	2.3977	1.77897	2.76777	2.85219	3.24061	2.30914	2.39515	2.62547	1.29721	1.82798	1.40549	1.59788
ENSOART00000019068	ENSOARG00000017519	ATF1	protein_coding	10.614	13.3482	10.79	11.667	12.1717	12.0419	10.2751	11.378	11.1405	11.1045	9.77741	9.85692
ENSOART00000019069	ENSOARG00000017522	BFSP1	protein_coding	0.154357	0.295017	0.091261	0.06964	0.19192	0.116596	0.085111	0.073838	0.062742	0	0.045825	0.02288
ENSOART00000021278	ENSOARG00000019535	SLC11A1	protein_coding	0.093125	0.059724	0.053436	0.16569	0.362289	0.533878	0.202617	0.12206	0.640695	0.335682	0.372604	0.175874
ENSOART00000021279	ENSOARG00000019538	-	protein_coding	0	0	0.141347	0.051332	0.056687	0.114316	0.063854	0.028395	0	0.102959	0.046334	0.064799
ENSOART00000021276	ENSOARG00000019536	-	protein_coding	0.207233	1.10476	0.414173	0.177365	0.635336	0.618172	0.745015	0.190172	0.562928	0.441985	0.836312	0.611183
ENSOART00000021277	ENSOARG00000019537	-	protein_coding	0	0	0.047104	0	0	0	0	0	0	0	0	0
ENSOART00000021274	ENSOARG00000019533	-	protein_coding	0.035637	0.039329	0	0.019264	0.008916	0.016606	0	0	0	0	0.020834	0.018967
ENSOART00000021275	ENSOARG00000019534	IPO8	protein_coding	9.31434	8.40812	9.34115	8.94755	10.1762	10.527	10.6542	6.9986	6.53589	8.72728	7.03589	6.40425
ENSOART00000021272	ENSOARG00000019530	SCAF11	protein_coding	33.8362	35.28	38.3845	34.8231	36.1714	34.3578	31.6528	28.9435	31.8252	30.8542	30.8647	27.9626
ENSOART00000021270	ENSOARG00000019529	-	protein_coding	0.022175	0	0	0	0	0.055784	0	0	0.019832	0	0	0
ENSOART00000021271	ENSOARG00000019531	CATIP	protein_coding	0	0	0.007789	0	0.011691	0	0	0	0.070831	0	0	0
ENSOART00000023018	ENSOARG00000021125	DHRS7	protein_coding	13.5247	11.906	12.6633	12.5666	15.2625	16.3775	15.1787	12.6778	17.4797	17.0442	15.9116	16.4373
ENSOART00000023019	ENSOARG00000021126	PPM1A	protein_coding	45.9793	52.8428	45.3202	45.1737	53.7017	46.0205	42.4551	43.7003	43.8966	37.6481	37.2283	36.3251
ENSOART00000003445	ENSOARG00000003176	-	protein_coding	0.136009	0.048374	0.203529	0.130513	0.074745	0.031199	0.054704	0.039152	0.032439	0.101643	0.039774	0.193547
ENSOART00000023015	ENSOARG00000021123	LRRC9	protein_coding	0	0	0	0	0	0	0	0	0.014754	0	0	0
ENSOART00000023016	ENSOARG00000021124	PCNX4	protein_coding	2.76905	2.76845	2.98386	2.13431	2.52482	2.44206	2.65685	2.69855	1.99111	2.74288	1.56357	2.03271
ENSOART00000018829	ENSOARG00000017291	SLC4A8	protein_coding	1.23649	0.548101	0.980415	0.541183	0.689529	0.488913	0.233685	0.098526	0.348475	0.183039	0.296797	0.712382
ENSOART00000018828	ENSOARG00000017298	PSD2	protein_coding	0.035339	0.059732	0.033084	0.01555	0.045917	0.049164	0.095233	0.015806	0.063972	0.16211	0.021561	0.03623
ENSOART00000018823	ENSOARG00000017292	CDS2	protein_coding	25.8525	22.0834	30.4088	27.1093	30.3194	27.7252	26.9721	22.2682	23.9523	21.687	25.8367	22.5955
ENSOART00000018822	ENSOARG00000017294	-	protein_coding	0.41514	0.26485	0.303633	0.175156	0.455213	0.734571	0.196285	0.273184	0.194162	0.191625	0.60117	0.438776
ENSOART00000018821	ENSOARG00000017283	TSC2	protein_coding	6.41571	6.58363	5.60344	5.85925	6.05112	6.00516	6.40285	6.17728	5.83777	6.727	5.66999	5.22006
ENSOART00000018820	ENSOARG00000017289	ANKLE1	protein_coding	0.493863	0.164488	0.235649	0.267166	0.23945	0.219645	0.181286	0.185548	0.111042	0.147028	0.173021	0.084671
ENSOART00000018827	ENSOARG00000017295	HOMER1	protein_coding	17.5244	20.5779	13.51	14.0179	25.8367	26.1627	24.8005	20.5119	23.8687	19.7891	28.3101	26.3882
ENSOART00000018826	ENSOARG00000017296	NUAK1	protein_coding	10.9344	11.9119	9.4414	9.53101	15.3357	15.6287	8.82305	5.88975	11.8284	21.8831	6.76727	7.75902
ENSOART00000018825	ENSOARG00000017293	-	protein_coding	0	0	0.010383	0	0	0	0.108644	0	0	0.017857	0	0
ENSOART00000018824	ENSOARG00000017297	-	protein_coding	0.258282	0.183418	0.111325	0.418204	0.138127	0.25907	0.319962	0.075172	0.187919	0.097969	0.133219	0.095637
ENSOART00000001036	ENSOARG00000000968	NMNAT2	protein_coding	0.334199	0.479125	0.281685	0.169955	0.44933	0.258102	0.315263	0.469386	0.212659	0.308769	0.26823	0.146975
ENSOART00000001037	ENSOARG00000000973	-	protein_coding	0	0	0	0	0	0	0	0	0	0	0	0
ENSOART00000001034	ENSOARG00000000962	RHPN1	protein_coding	0.253944	0.399299	0.327396	0.412389	0.298412	0.47642	0.390818	0.372499	0.282849	0.490934	0.43949	0.570026
ENSOART00000001035	ENSOARG00000000969	-	protein_coding	0	0	0	0	0	0	0	0	0.07107	0	0	0
ENSOART00000001032	ENSOARG00000000967	-	protein_coding	8.79108	7.15145	6.99176	5.41163	8.20557	8.03897	8.11117	5.78425	6.80874	6.2713	7.34305	7.74473
ENSOART00000003443	ENSOARG00000003167	LCP2	protein_coding	2.44829	2.17427	4.42033	2.57471	4.26875	2.09913	1.33372	1.38623	3.34808	3.39484	4.2149	2.56471
ENSOART00000001030	ENSOARG00000000963	TMEM53	protein_coding	0.587543	0.410251	0.664707	0.585401	1.14758	1.16345	0.66718	0.660809	0.481029	0.550747	0.730687	0.523052
ENSOART00000001031	ENSOARG00000000965	ZNF511	protein_coding	4.62496	5.15654	6.27931	5.49757	4.36975	4.88609	5.87719	6.36274	4.45508	5.40438	4.08699	4.9025
ENSOART00000023013	ENSOARG00000021122	-	protein_coding	0	0.132819	0	0	0	0	0	0	0.056296	0	0	0
ENSOART00000001038	ENSOARG00000000974	-	protein_coding	7.67453	7.12766	21.3536	8.77501	6.0243	4.95383	7.25984	8.13607	10.4677	7.74491	13.7509	9.41351
ENSOART00000001039	ENSOARG00000000971	ANKRD12	protein_coding	10.402	7.32758	9.47983	6.32149	9.23588	6.44367	11.4434	6.95637	13.0261	12.1607	11.711	9.97552
ENSOART00000011595	ENSOARG00000010654	CTNND1	protein_coding	9.67176	10.1353	12.1721	10.5131	12.5451	10.5208	9.32394	6.80787	7.8277	9.84353	11.8334	10.8291
ENSOART00000001788	ENSOARG00000001664	-	protein_coding	0.091198	0.124423	0.192408	0.161411	0.364227	0.197142	0.077533	0.165374	0.125556	0.092413	0.089892	0.126505
ENSOART00000001789	ENSOARG00000001661	-	protein_coding	0.797929	0.391199	0.894609	0.903176	1.19345	1.25314	0.461244	0.850416	0.424598	0.648674	0.463806	0.793503
ENSOART00000001780	ENSOARG00000001640	-	protein_coding	0		0.177409	0.308445	0	0	0	0.40011	0.400693	0.058627	0.054521	0.097034
ENSOART00000001781	ENSOARG00000001650	PSTPIP1	protein_coding	3.72265	3.05903	6.30352	4.09866	6.71854	5.93925	4.09622	3.46898	8.54533	4.53562	7.44452	4.22041
ENSOART00000001782	ENSOARG00000001655	-	protein_coding	0	0	0	0	0	0	0	0	0	0	0	0
ENSOART00000001783	ENSOARG00000001656	TMEM52	protein_coding	9.53451	6.19022	5.46486	5.55602	4.66142	6.83961	9.49758	11.3575	3.74783	6.66779	4.31199	5.5407
ENSOART00000001784	ENSOARG00000001654	PPP6R1	protein_coding	9.44515	11.2966	9.2954	8.09604	9.00831	10.1471	8.0422	8.37667	9.07055	10.0191	8.80053	8.73062
ENSOART00000001785	ENSOARG00000001657	-	protein_coding	0.025065	0.151962	0.13731	0.049599	0.199895	0.279642	0.046235	0	0.498312	0.187594	0.065857	0
ENSOART00000001786	ENSOARG00000001658	RFLNA	protein_coding	7.58562	5.54222	6.8361	4.54304	5.60831	4.45082	2.72214	2.86099	5.40313	2.7082	6.10466	7.32698
ENSOART00000001787	ENSOARG00000001660	PRELP	protein_coding	2.96656	6.31065	3.2525	3.08064	2.23551	1.90758	1.09994	1.45584	1.29475	3.57161	3.71094	1.82692
ENSOART00000000787	ENSOARG00000000735	CHTOP	protein_coding	57.0774	63.0996	60.4927	57.3249	59.2604	63.4794	76.1229	58.8368	66.7901	69.3397	74.8727	60.6045
ENSOART00000000786	ENSOARG00000000738	-	protein_coding	2.68439	2.38702	1.7748	1.19729	2.25783	2.31142	1.30401	0.937547	0.531135	0.318393	1.43109	1.19964
ENSOART00000000785	ENSOARG00000000732	XPC	protein_coding	5.35108	4.99471	6.16217	5.28396	5.3264	4.6495	6.42196	4.82335	6.12896	5.37486	4.20493	5.47453
ENSOART00000000784	ENSOARG00000000733	IL1RAPL2	protein_coding	0.020693	0.011873	0	0.011399	0.042038	0.047588	0	0.012222	0	0	0	0
ENSOART00000000783	ENSOARG00000000734	-	protein_coding	0	0.645612	0	0	1.03979	0.502033	0.327498	0.311857	0.083824	0	0.365816	0.348718
ENSOART00000000782	ENSOARG00000000726	-	protein_coding	75.611	73.4768	94.8015	68.7229	89.2865	61.6837	73.103	62.4943	72.373	54.4689	66.8629	74.9797
ENSOART00000000781	ENSOARG00000000725	MAP3K20	protein_coding	204.001	259.906	224.134	205.914	209.464	207.025	199.992	181.659	195.208	186.668	218.268	290.507
ENSOART00000000780	ENSOARG00000000726	-	protein_coding	0.215674	0.005934	0.058722	0.260202	0.008334	11.7151	1.05668	0.00832	0.098204	0.094185	0.143583	0.00806
ENSOART00000000789	ENSOARG00000000729	ITIH4	protein_coding	2.2435	2.34918	2.15519	2.21258	2.14837	2.42051	2.92922	2.51751	4.56926	10.743	2.65743	2.3132
ENSOART00000000788	ENSOARG00000000739	-	protein_coding	0.714573	0.590678	0.279725	0.466526	0.617044	0.671194	0.661714	0.334052	1.20121	1.8554	0.665881	0.527604
ENSOART00000017404	ENSOARG00000015982	CDC23	protein_coding	7.70236	6.72207	8.59627	6.47927	7.40199	8.0878	9.7921	7.28851	8.5664	5.63952	6.19102	5.88647
ENSOART00000013386	ENSOARG00000012312	GOLPH3	protein_coding	12.2571	14.2336	15.0796	17.6472	18.1049	21.1899	17.4457	13.2826	17.3207	13.7556	14.6451	13.2322
ENSOART00000013385	ENSOARG00000012314	-	protein_coding	1.00693	0.590026	0.562993	0.486837	0.656325	0.475119	0.579481	1.04853	0.472945	0.643645	0.818663	0.714403
ENSOART00000017407	ENSOARG00000015979	RIMS2	protein_coding	0.894189	1.81954	0.356498	1.21115	0.638103	1.47605	1.85556	1.6954	0.96455	0.596551	1.39067	4.76035
ENSOART00000013383	ENSOARG00000012310	GIPC3	protein_coding	0.412368	0.304443	0.30405	0.237438	0.296501	0.346416	0.222644	0.291303	0.231758	0.117861	0.456305	0.673314
ENSOART00000013382	ENSOARG00000012308	TBC1D25	protein_coding	1.78247	1.75142	2.28905	2.53926	2.67791	2.06947	1.6585	1.86818	1.43744	1.83162	1.89177	1.52937
ENSOART00000017402	ENSOARG00000015983	-	protein_coding	0	0	0	0	0	0	0	0	0	0	0	0
ENSOART00000013380	ENSOARG00000012307	LRRC25	protein_coding	0.525727	0.555472	0.48208	0.455363	2.04193	1.00076	0.213972	0.789419	1.24256	0.809247	1.14173	1.02032
ENSOART00000009458	ENSOARG00000008687	ZNF341	protein_coding	0.898104	0.748938	0.916998	1.02751	0.856946	0.94342	0.998318	1.10321	0.628791	0.755313	0.850825	0.773275
ENSOART00000009459	ENSOARG00000008680	COPA	protein_coding	40.8611	35.8389	45.608	39.6185	43.2334	44.7518	35.5186	34.1664	33.5329	30.8497	35.0007	35.4081
ENSOART00000009450	ENSOARG00000008677	KAT6B	protein_coding	3.78343	3.72466	3.59929	3.42907	3.45361	3.55851	6.4414	6.11603	4.50537	5.85459	3.67903	3.67434
ENSOART00000009451	ENSOARG00000008678	ZNF268	protein_coding	0.550908	0.566734	0.612444	0.341958	0.766156	0	0	0	0.639366	0.656616	0	0.413279
ENSOART00000009452	ENSOARG00000008682	HMGCS1	protein_coding	33.3656	26.8289	30.7294	32.5382	36.3913	36.2673	24.1709	21.3579	17.7374	13.9299	19.9909	24.6726
ENSOART00000009453	ENSOARG00000008683	CTSL	protein_coding	0.696086	1.47457	0.293642	0.363511	1.08986	0.694001	0.257498	0.201777	0.415042	0.753089	0.298486	0.13116
ENSOART00000009454	ENSOARG00000008686	-	protein_coding	0.15253	0.238212	0.205763	0.280692	0.225329	0.27861	0.13535	0.264764	0.132884	0.411478	0.45455	0.123508
ENSOART00000009455	ENSOARG00000008685	SLC35C2	protein_coding	2.85248	2.37782	3.85788	2.81307	4.07623	2.08101	3.53649	2.54554	2.02548	2.99944	2.17826	2.21549
ENSOART00000009456	ENSOARG00000008688	MEIOC	protein_coding	0	0	0.030387	0	0.029583	0	0.101761	0	0	0	0.012959	0
ENSOART00000009457	ENSOARG00000008684	NPEPPS	protein_coding	14.7925	16.9238	13.6777	11.8593	16.1032	11.9472	12.4633	11.9186	10.4597	16.2702	12.688	12.3284
ENSOART00000008329	ENSOARG00000007649	SLC17A6	protein_coding	0	0	0	0	0.021486	0.014274	0	0	0	0	0	0
ENSOART00000008328	ENSOARG00000007650	-	protein_coding	9.40428	10.9615	10.7756	9.89123	8.53252	10.5809	10.8612	13.3397	9.87787	9.22779	9.74032	9.68841
ENSOART00000008321	ENSOARG00000007636	GHRHR	protein_coding	0.01555	0	0	0	0	0	0.010665	0	0	0	0	0
ENSOART00000008320	ENSOARG00000007643	-	protein_coding	0	0	0	0.051205	0.05147	0.046999	0	0	0	0	0	0.132212
ENSOART00000008323	ENSOARG00000007647	HELT	protein_coding	0	0	0	0	0	0	0	0	0.069482	0	0	0
ENSOART00000008322	ENSOARG00000007646	-	protein_coding	0	0	0	0	0	0	0	0	0	0	0	0
ENSOART00000008325	ENSOARG00000007648	CCDC148	protein_coding	0.030333	0	0.164385	0.182214	0.229135	0.118868	0.041401	0	0.027402	0	0.164954	0
ENSOART00000008324	ENSOARG00000007645	-	protein_coding	4.18499	4.20956	5.16767	5.38989	5.20853	4.28992	4.03154	4.38519	4.86835	3.8104	3.67206	4.32462
ENSOART00000008327	ENSOARG00000007644	DDX4	protein_coding	0.013281	0.004193	0.038298	0.031577	0.089172	0.09475	0.100511	0.037615	0.054054	0.020018	0.07181	0.015199
ENSOART00000008326	ENSOARG00000007640	PLEKHA6	protein_coding	0.62675	0.241358	0.84879	0.182486	0.385483	0.116223	0.496036	0.086007	0.446458	1.02439	0.241855	0.224486
ENSOART00000006439	ENSOARG00000005919	NDUFAF6	protein_coding	6.87811	6.72369	8.39904	8.83399	9.66282	6.9134	10.3639	9.81983	8.56814	8.13964	6.47703	7.43703
ENSOART00000006438	ENSOARG00000005921	KCTD4	protein_coding	0	0.146714	0.18815	0.176069	0.235665	0.295824	0.132778	0	0.347683	0.078089	0	0
ENSOART00000006437	ENSOARG00000005915	-	protein_coding	2.95839	1.90118	4.0015	3.21849	2.17901	1.74859	3.68474	2.01796	2.55727	1.72805	2.70022	3.53549
ENSOART00000006436	ENSOARG00000005912	-	protein_coding	34.1433	29.4911	42.7064	38.4988	40.8045	42.3841	36.3701	35.4669	42.1681	34.4141	44.5183	32.2499
ENSOART00000006435	ENSOARG00000005911	INSC	protein_coding	0.184987	0.174474	0.38368	0.738831	0.446967	0.541308	0.177796	0.730172	0.415775	0.166872	0.375924	0.183317
ENSOART00000006434	ENSOARG00000005912	-	protein_coding	0.017522	0.017543	0.024452	0.005811	0.03121	0.01182	0.01675	0.022036	0.027154	0.021688	0.011222	0.005297
ENSOART00000006433	ENSOARG00000005914	-	protein_coding	0	0	0	0	0	0	0	0	0	0	0	0
ENSOART00000006432	ENSOARG00000005913	-	protein_coding	0	0	0.030921	0	0.029752	0	0	0.069859	0	0	0	0
ENSOART00000006431	ENSOARG00000005906	MAN1C1	protein_coding	4.61535	4.61949	4.87566	4.90524	3.39601	2.58878	2.65386	3.63961	3.67118	4.70993	5.64166	6.36372
ENSOART00000002549	ENSOARG00000002352	SUDS3	protein_coding	13.612	11.8799	13.3319	11.7744	13.7497	15.9169	13.2515	9.97743	9.65394	8.76159	9.04695	8.31849
ENSOART00000002548	ENSOARG00000002353	LRRC4	protein_coding	0.315481	0	0	0	0	0	0	0.089176	0.135565	0	0	0
ENSOART00000002547	ENSOARG00000002351	NGB	protein_coding	0.426435	0.089975	0.36873	0.058844	0.532784	0.292838	0.322902	0.047996	0.235657	0.100143	0.206979	0.080407
ENSOART00000002546	ENSOARG00000002354	ZMAT4	protein_coding	0.066881	0.024061	0.018934	0	0	0	0	0	0	0.023026	0.050447	0
ENSOART00000002545	ENSOARG00000002353	LRRC4	protein_coding	0	0.205968	0.424687	0.595388	0.158004	0.235113	0.10051	0	0	0.234473	0.14906	0.196718
ENSOART00000002544	ENSOARG00000002346	PPP1R16A	protein_coding	1.17968	1.07101	1.37518	0.769291	1.01797	1.01128	0.88685	0.634232	0.984574	0.775353	0.98858	1.11463
ENSOART00000002543	ENSOARG00000002349	AQP10	protein_coding	0	0	0.081758	0	0	0.043092	0	0	0	0.069094	0	0
ENSOART00000002542	ENSOARG00000002350	PLAC8L1	protein_coding	0.934914	0.83662	0.744937	0.41162	1.01399	0.859463	0.350683	0.369765	0.571425	0.751846	0.414127	0.389698
ENSOART00000002541	ENSOARG00000002347	HRASLS5	protein_coding	0	0	0.080558	0.097699	0	0.026993	0	0	0	0	0	0
ENSOART00000002540	ENSOARG00000002340	-	protein_coding	0.014675	0.120968	0.288246	0.13575	0.233482	0.215968	0.074749	0.11739	0.015565	0.208075	0.110063	0.088234
ENSOART00000005018	ENSOARG00000004613	-	protein_coding	0	0	0	0	0	0.088225	0	0	0	0	0	0.116529
ENSOART00000005019	ENSOARG00000004614	LIN28A	protein_coding	0	0.04634	0	0	0	0	0	0	0.037013	0	0	0
ENSOART00000005014	ENSOARG00000004608	-	protein_coding	0	0.029354	0.095018	0	0.118319	0.326601	0.046712	0.100307	0	0.016308	0.170502	0.090777
ENSOART00000005015	ENSOARG00000004601	JMJD1C	protein_coding	18.0133	17.7051	16.6476	15.0927	17.0084	15.2228	21.5158	15.0022	18.1946	27.2463	14.8448	12.428
ENSOART00000005016	ENSOARG00000004610	SLC1A6	protein_coding	0.01052	0.01815	0.019962	0	0	0	0	0	0.013337	0	0	0
ENSOART00000005017	ENSOARG00000004615	-	protein_coding	1.68091	2.578	2.24906	3.04615	3.39419	2.90852	3.88921	2.65103	1.9865	1.62789	2.62343	4.49615
ENSOART00000005010	ENSOARG00000004593	-	protein_coding	2.7173	2.72357	4.38496	2.81079	5.90558	4.69686	3.06195	2.6706	4.57797	3.04455	3.92972	2.23757
ENSOART00000005011	ENSOARG00000004607	-	protein_coding	0.10035	0.063253	0.225473	0.052692	0.071732	0.09682	0.415209	0.227021	0.227271	0.502085	0.230735	0.097083
ENSOART00000005012	ENSOARG00000004609	CALML5	protein_coding	0	0	0	0	0	0	0	0	0.22543	0	0	0
ENSOART00000005013	ENSOARG00000004598	KIF9	protein_coding	0.235849	0.196862	0.204405	0.181947	0.257633	0.264508	0.193092	0.1493	0.186428	0.153542	0.126389	0.150676
ENSOART00000004057	ENSOARG00000003712	SPG11	protein_coding	6.25864	6.24913	6.91711	6.75107	8.12592	7.27412	6.39363	6.55584	5.79067	7.22211	5.74662	5.60865
ENSOART00000004056	ENSOARG00000003731	PSME3	protein_coding	26.2889	26.2552	24.2281	21.998	31.9337	38.4775	37.2454	23.7234	23.8612	23.6009	24.6251	20.6519
ENSOART00000004055	ENSOARG00000003734	SLC50A1	protein_coding	0.890324	0.694105	1.1696	0.897796	1.23032	1.00695	0.900212	0.929393	0.974786	0.920009	0.865663	0.812606
ENSOART00000004054	ENSOARG00000003733	TMEM154	protein_coding	0	0	0	0.045736	0.212864	0	0	0	0.034813	0.009711	0.110478	0.075167
ENSOART00000004053	ENSOARG00000003735	-	protein_coding	2.57283	2.71096	3.94384	3.04407	4.6142	3.72162	2.24655	2.63113	1.97419	2.10218	2.69307	1.78568
ENSOART00000004052	ENSOARG00000003733	TMEM154	protein_coding	0.093063	0	0.187207	0.11265	0.554563	0.284963	0.273324	0.270579	0.629538	0.738126	0.575985	0
ENSOART00000004051	ENSOARG00000003732	-	protein_coding	0	0	0	0	0	0	0	0	0	0	0	0
ENSOART00000004050	ENSOARG00000003729	JAKMIP2	protein_coding	0	0.035934	0.06388	0	0.032023	0.05328	0.019822	0	0.019286	0.014643	0.064856	0.008255
ENSOART00000004059	ENSOARG00000003738	TXNL4B	protein_coding	4.03091	3.50524	3.36184	3.06593	6.25267	5.19518	2.91046	3.84946	4.3215	2.17352	4.0177	4.34735
ENSOART00000004058	ENSOARG00000003730	STK10	protein_coding	0.612037	0.475052	0.651805	0.382202	0.681339	0.657632	0.377185	0.286799	0.78097	0.644769	0.627113	0.452503
ENSOART00000000998	ENSOARG00000000932	ZNF862	protein_coding	1.46006	1.09598	1.80799	1.33711	1.97421	1.46085	1.35648	1.28267	1.38792	1.34943	1.26511	1.04735
ENSOART00000000999	ENSOARG00000000928	ECT2L	protein_coding	0.029716	0.058592	0.5015	0.407686	0.166293	0.086836	0.432837	0.361816	0.280392	0.434019	0.339651	0.517187
ENSOART00000000992	ENSOARG00000000915	ADGRB2	protein_coding	0.023204	0.028654	0.013974	0.009896	0.022489	0.071587	0.059581	0.01578	0.023481	0.009634	0.019503	0.028208
ENSOART00000000993	ENSOARG00000000929	-	protein_coding	14.2128	13.3955	12.0127	9.59675	13.5818	9.74736	9.75886	9.74435	8.81833	7.3065	10.2532	10.613
ENSOART00000000990	ENSOARG00000000926	ENOPH1	protein_coding	4.46788	3.26124	4.63309	5.04256	5.73469	4.38307	3.82977	3.06741	3.65386	4.29094	3.75385	3.44014
ENSOART00000000991	ENSOARG00000000920	PNPLA7	protein_coding	1.54092	1.40706	1.61354	1.07691	1.64929	1.14695	2.15947	1.33326	1.65603	3.18288	1.44836	0.795836
ENSOART00000000996	ENSOARG00000000931	-	protein_coding	0	0	0	0	0	0	0	0	0	0	0.05281	0
ENSOART00000000997	ENSOARG00000000927	ATF6B	protein_coding	2.60344	2.48032	3.29059	2.47034	2.72274	2.82215	3.23616	2.49806	3.24957	3.18929	3.29557	2.30304
ENSOART00000000994	ENSOARG00000000926	ENOPH1	protein_coding	3.06664	2.80448	4.39847	4.78124	4.95661	5.20769	4.74174	3.42322	4.45807	4.61652	3.49632	4.04851
ENSOART00000000995	ENSOARG00000000930	CTXN2	protein_coding	0	0.008598	0	0	0	0.166452	0	0	0	0	0	0
ENSOART00000002848	ENSOARG00000002627	ATRN	protein_coding	9.398	9.62089	8.31446	8.55746	9.51839	8.80725	8.9905	9.85043	7.74868	12.1114	8.25098	10.023
ENSOART00000002849	ENSOARG00000002634	-	protein_coding	0	0	0	0	0	0	0	0	0	0	0	0
ENSOART00000002842	ENSOARG00000002626	ZC3H12D	protein_coding	0.139382	0.194366	0.30619	0.176038	0.378576	0.296435	0.127927	0.14561	0.40716	0.506395	0.592913	0.195197
ENSOART00000002843	ENSOARG00000002624	-	protein_coding	1005.9	802.758	1163.78	986.419	1148.92	1253.06	1367.73	946.166	1049.34	833.96	896.749	788.939
ENSOART00000002840	ENSOARG00000002623	-	protein_coding	0.626754	0.183628	0.01274	0.620765	0.735485	0.278009	1.12857	1.07313	0.652094	1.33249	0	0.654571
ENSOART00000002841	ENSOARG00000002621	ALKBH1	protein_coding	10.0222	11.1602	8.62019	11.3857	11.1624	10.5929	13.6391	11.5358	11.59	12.5839	12.2313	9.49445
ENSOART00000002846	ENSOARG00000002625	ALPK1	protein_coding	1.28593	1.31559	1.53923	1.35353	2.17334	1.31819	1.39484	1.15049	1.11006	0.888991	1.52242	1.4025
ENSOART00000002847	ENSOARG00000002631	-	protein_coding	0.06496	0	0.220803	0.013457	0.150384	0.176529	0.060415	0.099655	0.221171	0.17259	0.014553	0.026498
ENSOART00000002844	ENSOARG00000002629	MCP1	protein_coding	0	0	0	0	0	0.016676	0	0	0.024712	0	0	0.018697
ENSOART00000002845	ENSOARG00000002628	-	protein_coding	0	0	0	0	0	0.047531	0.040192	0	0	0	0.032109	0
ENSOART00000010900	ENSOARG00000010017	SLC22A16	protein_coding	4.89821	5.61425	5.12162	4.52456	7.66385	6.45627	5.01828	5.25114	4.80654	3.84328	3.44967	3.51585
ENSOART00000010901	ENSOARG00000010018	-	protein_coding	1.08132	0.98897	0.814785	0.662465	0.830559	1.19874	0.909962	0.890232	0.72278	0.994573	0.863912	0.624628
ENSOART00000014483	ENSOARG00000013318	CHST10	protein_coding	3.34043	2.54725	4.16218	2.87848	3.77609	2.79018	3.62811	3.023	4.55091	5.97872	4.06332	2.68173
ENSOART00000010903	ENSOARG00000010019	-	protein_coding	0	0	0	0	0	0	0.074973	0	0	0	0	0
ENSOART00000014485	ENSOARG00000013317	TBX18	protein_coding	1.16909	3.30052	1.0395	2.31191	0.875871	1.69055	0.537648	1.81789	0.486649	2.6394	0.636025	2.41583
ENSOART00000010905	ENSOARG00000010021	SUPT4H1	protein_coding	11.1339	11.742	10.8816	10.7575	15.4619	12.9865	15.1867	15.2048	14.6532	15.1791	12.745	11.624
ENSOART00000014487	ENSOARG00000013321	-	protein_coding	0	0	0	0	0	0	0	0	0	0	0	0
ENSOART00000010907	ENSOARG00000010023	CFAP126	protein_coding	0.683147	0.480687	1.28297	1.44671	0.733357	0.322847	0.657233	0.662367	0.69533	0.580534	0.656894	0.621617
ENSOART00000014489	ENSOARG00000013323	-	protein_coding	0.056966	0.034614	0.015771	0	0	0	0	0	0	0	0	0
ENSOART00000010909	ENSOARG00000010013	EMC1	protein_coding	10.8844	11.0947	11.1964	9.53236	10.8539	9.80893	11.5571	10.5568	10.3653	9.64936	9.01182	9.20695
ENSOART00000011055	ENSOARG00000010158	-	protein_coding	0	0.043013	0	0.082454	0	0	0	0.044277	0	0	0	0
ENSOART00000011054	ENSOARG00000010159	-	protein_coding	0	0	0	0	0	0.180273	0.067353	0	0	0	0	0
ENSOART00000011057	ENSOARG00000010156	MBTPS1	protein_coding	5.40761	5.90576	7.56215	5.89323	6.30264	5.19459	6.04502	4.5198	6.48474	6.73415	5.77637	5.66145
ENSOART00000011056	ENSOARG00000010161	CHMP7	protein_coding	14.7068	12.7437	12.2385	11.6561	14.2699	13.9062	14.5117	14.4737	11.5459	9.68356	9.76454	10.2718
ENSOART00000011051	ENSOARG00000010149	-	protein_coding	10.8488	11.9971	9.67232	9.05273	12.1526	13.1823	11.3421	10.4504	12.1963	13.5187	8.83267	8.02575
ENSOART00000011050	ENSOARG00000010155	RNF144B	protein_coding	37.1692	62.6843	31.0268	35.4203	38.3231	44.2953	41.5521	43.5761	36.1813	44.5411	44.3302	56.2464
ENSOART00000011053	ENSOARG00000010157	GDNF	protein_coding	0.11594	0.695837	0.247313	1.30188	0.007107	1.08722	0.679421	0.937453	0.61016	3.45087	0.356605	0.857389
ENSOART00000011052	ENSOARG00000010142	TNKS	protein_coding	8.84352	8.004	9.5172	8.39086	9.29808	6.96861	10.2225	9.46572	9.08098	12.6814	9.74697	8.10721
ENSOART00000011059	ENSOARG00000010162	SACM1L	protein_coding	6.43576	6.42979	9.32563	8.02874	10.3743	9.94856	6.84084	5.4188	7.28768	6.53339	6.64048	5.92733
ENSOART00000011058	ENSOARG00000010165	-	protein_coding	0	0	0	0	0	0.017546	0	0	0	0	0	0
ENSOART00000007504	ENSOARG00000006903	SLC26A3	protein_coding	0	0	0.053926	0.012887	0.007253	0	0	0.031757	0.010417	0	0	0
ENSOART00000007505	ENSOARG00000006902	HDAC5	protein_coding	17.9095	15.9787	16.1421	14.317	11.5254	11.5487	15.7142	14.7224	15.2122	19.9948	21.5861	23.7989
ENSOART00000007506	ENSOARG00000006908	HOXB7	protein_coding	1.55591	2.04077	2.39561	1.71603	1.39792	1.74603	1.43321	1.18598	0.91258	0.902169	1.76779	1.5327
ENSOART00000007507	ENSOARG00000006909	-	protein_coding	0	0	0	0	0	0.06493	0.148284	0	0	0	0	0
ENSOART00000007500	ENSOARG00000006892	CARS2	protein_coding	8.01747	8.2696	7.53688	8.55808	7.19437	8.13151	8.84225	10.8746	8.59491	8.61394	6.64684	9.51507
ENSOART00000007501	ENSOARG00000006897	CRISPLD1	protein_coding	0.340706	0.073977	0.321125	0.389895	0.246781	0.349412	0.304375	0.427631	0.238971	0.483251	0.397692	0.241472
ENSOART00000007502	ENSOARG00000006905	WBP4	protein_coding	13.1468	12.5485	15.6001	13.7531	11.0612	12.587	19.7853	12.6136	16.0191	13.7921	13.3823	9.32733
ENSOART00000007503	ENSOARG00000006906	COPS7A	protein_coding	16.5523	17.1934	15.0655	18.2613	16.9196	20.0014	14.5408	19.6525	12.315	14.5231	15.0385	16.9441
ENSOART00000007508	ENSOARG00000006907	CDH2	protein_coding	0	0	0.012975	0	0	0.007439	0.020324	0	0.033066	0	0.010637	0.054494
ENSOART00000007509	ENSOARG00000006907	CDH2	protein_coding	0.086518	0.089056	0.102312	0.03217	0.054259	0.016255	0.030616	0.0601	0.184031	0.05209	0.066204	0.025441
ENSOART00000014739	ENSOARG00000013554	CFAP298	protein_coding	26.6573	29.5467	18.3611	20.1224	24.6733	30.4474	23.974	24.0814	22.3171	26.7764	19.6966	18.9733
ENSOART00000014738	ENSOARG00000013553	DCUN1D3	protein_coding	2.80565	3.71866	3.88347	4.57659	4.57054	5.28948	3.93323	2.81632	3.67362	3.88326	3.35986	2.7891
ENSOART00000003089	ENSOARG00000002852	GPR20	protein_coding	0.284247	0	0.246219	0.158903	0.225508	0.07855	0.218806	0	0.028728	0.079284	0.125061	0
ENSOART00000003088	ENSOARG00000002840	-	protein_coding	6.18054	6.77061	9.32555	7.62683	7.50283	8.6473	10.6156	5.83892	6.10602	8.24396	7.20252	5.30651
ENSOART00000003085	ENSOARG00000002849	-	protein_coding	71.9225	75.4014	44.837	48.7436	79.1322	90.367	89.2935	113.037	98.0657	115.642	106.647	92.4229
ENSOART00000003084	ENSOARG00000002850	-	protein_coding	0.008427	0	0.017488	0	0.10484	0	0	0	0	0.039027	0.153706	0
ENSOART00000014731	ENSOARG00000013540	DDX42	protein_coding	8.26633	6.78831	9.81389	7.75826	8.76658	8.32773	11.8586	6.2616	6.77348	8.14047	5.77194	5.07917
ENSOART00000014730	ENSOARG00000013539	SGTA	protein_coding	20.2767	19.4598	16.9446	19.4387	21.4231	22.3566	20.6341	18.4828	14.1765	15.1685	17.435	18.4786
ENSOART00000003081	ENSOARG00000002844	GRIA4	protein_coding	0	0.011473	0.014011	0	0.012508	0.018517	0	0	0	0	0	0
ENSOART00000014736	ENSOARG00000013548	BARX2	protein_coding	0.616081	0.065759	0.168972	0.109329	0.196613	0.116349	0.249455	0.178122	0.456126	0.078797	0.406367	0.145046
ENSOART00000014735	ENSOARG00000013546	URGCP	protein_coding	0	0	0	0	0	0	0	0.003802	0	0	0	0
ENSOART00000003082	ENSOARG00000002848	PLEKHH3	protein_coding	2.08716	2.11293	2.39877	1.91872	1.99541	2.39444	1.89052	2.30857	1.62996	1.93911	1.98077	2.92622
ENSOART00000012889	ENSOARG00000011848	-	protein_coding	0	0	0	0	0.05902	0	0	0	0	0	0	0
ENSOART00000012888	ENSOARG00000011847	-	protein_coding	0.197186	0.121432	0.033562	0.058351	0.050042	0.054044	0.031775	0.010643	0.03528	0.171175	0.0303	0.018336
ENSOART00000012883	ENSOARG00000011841	ANPEP	protein_coding	0.435356	0.565175	0.395828	0.248351	2.03107	0.312698	1.64437	0.325029	0.47896	0.352053	0.817644	0.332633
ENSOART00000012882	ENSOARG00000011843	FBXO41	protein_coding	0.033853	0	0	0	0.038803	0.054872	0	0.023307	0	0	0.008521	0
ENSOART00000012881	ENSOARG00000011842	LAT2	protein_coding	1.61058	1.63695	2.83606	2.10352	3.78611	3.76669	2.04383	2.2181	3.96441	2.45436	3.75729	1.92619
ENSOART00000012880	ENSOARG00000011844	OR2W3	protein_coding	0	0	0	0	0.027205	0	0	0	0	0	0	0.024115
ENSOART00000012887	ENSOARG00000011845	TRIM37	protein_coding	3.37541	3.00472	4.51077	3.49543	4.23857	3.45648	2.92315	2.09225	3.65252	3.28794	2.3679	2.314
ENSOART00000012886	ENSOARG00000011846	NTN4	protein_coding	8.5508	9.4375	5.43499	6.24801	6.34641	5.5626	5.33576	9.2088	6.4387	5.90096	4.44919	5.13623
ENSOART00000012885	ENSOARG00000011841	ANPEP	protein_coding	1.56215	4.54232	1.37046	0.99222	0	1.53907	0	1.90483	2.3725	2.55436	3.54523	2.57708
ENSOART00000012884	ENSOARG00000011839	TMC5	protein_coding	0	0.011294	0	0	0	0	0.023746	0	0	0.027733	0.007144	0
ENSOART00000009151	ENSOARG00000008401	PARP8	protein_coding	1.20854	1.28451	1.70804	1.06366	1.6959	1.8631	1.2829	0.887986	1.17132	1.54676	1.64286	1.29363
ENSOART00000009150	ENSOARG00000008408	MAN1A1	protein_coding	7.11184	6.079	8.47179	6.56982	10.2971	6.89539	6.32498	3.79908	6.48365	7.19615	9.29378	5.3451
ENSOART00000009153	ENSOARG00000008415	PRXL2C	protein_coding	13.4646	13.8744	16.3115	15.1752	19.3863	21.4751	18.7221	14.2423	15.9553	13.3583	11.5912	12.1249
ENSOART00000009152	ENSOARG00000008416	-	protein_coding	0	0.019365	0	0	0	0.010375	0.041803	0	0.02037	0	0	0.045028
ENSOART00000005869	ENSOARG00000005387	RCVRN	protein_coding	0.04387	0	0	0	0	0	0	0	0	0	0	0
ENSOART00000015289	ENSOARG00000014044	-	protein_coding	3.43716	3.842	5.84117	5.72982	6.54397	5.36106	6.44299	3.2274	4.71011	4.2442	6.06555	7.11956
ENSOART00000009157	ENSOARG00000008413	SEC23A	protein_coding	25.0449	25.0503	23.7481	21.3021	26.0968	25.0597	26.8296	22.5266	19.5629	20.7516	19.2516	17.0141
ENSOART00000009156	ENSOARG00000008419	-	protein_coding	0.232211	0.558075	1.03725	1.0312	0.947554	0.343603	1.23404	0.733637	0.097621	0.472798	0.750181	0.727393
ENSOART00000005865	ENSOARG00000005383	ZNF383	protein_coding	4.5059	3.55182	5.02187	3.64259	6.20772	4.33739	3.13254	2.38115	4.3764	3.75278	2.99677	2.52676
ENSOART00000005864	ENSOARG00000005381	TERF1	protein_coding	6.81105	6.58347	7.95883	6.04998	7.62763	6.28454	5.96575	6.23169	6.82701	6.2201	4.74273	4.48927
ENSOART00000005867	ENSOARG00000005385	SMIM15	protein_coding	14.3199	12.4693	17.0914	13.185	16.1594	12.6218	11.742	13.6906	14.1001	10.6968	11.9664	12.0505
ENSOART00000015287	ENSOARG00000014043	CYP8B1	protein_coding	0.002994	0.032145	0.100474	0	0	0.05203	0.064874	0.031105	0.016907	0	0.073315	0
ENSOART00000015280	ENSOARG00000014036	GUCD1	protein_coding	8.86568	6.49695	6.78927	8.43963	8.68199	8.25639	5.4709	4.3115	6.12263	7.92566	6.26809	4.64008
ENSOART00000015281	ENSOARG00000014035	ELF2	protein_coding	11.9712	11.1628	14.3104	13.1937	11.8617	12.5893	12.6103	7.87031	11.0524	13.6674	11.9479	10.409
ENSOART00000015282	ENSOARG00000014035	ELF2	protein_coding	16.3033	15.5485	16.6028	13.9347	19.6413	16.2415	12.4103	15.5508	14.253	12.5638	17.5373	16.1465
ENSOART00000005862	ENSOARG00000005379	RAB25	protein_coding	0	0	0.118542	0	0.029157	0	0	0	0.102181	0.049251	0	0
ENSOART00000003337	ENSOARG00000003076	NDUFA3	protein_coding	36.5453	35.813	44.1889	63.1546	27.4486	27.0568	36.3234	36.151	31.1773	21.9762	40.435	55.2387
ENSOART00000003336	ENSOARG00000003073	ABCB10	protein_coding	14.7954	15.607	18.3623	19.3	19.6753	18.3539	15.7659	15.6977	17.1822	15.4407	14.9947	16.7217
ENSOART00000003335	ENSOARG00000003074	SRL	protein_coding	139.149	159.243	158.518	144.752	165.674	170.266	116.487	141.95	116.103	115.084	113.069	129.317
ENSOART00000003334	ENSOARG00000003078	-	protein_coding	0.91511	1.03735	1.16408	0.663203	0.959324	0.819193	0.53724	0.556669	1.04438	0.51783	1.64097	0.61054
ENSOART00000012779	ENSOARG00000011731	CCDC88C	protein_coding	11.7299	13.7323	12.6144	18.1526	11.4279	14.2419	13.7324	18.6205	13.2511	10.778	8.77333	11.4878
ENSOART00000003332	ENSOARG00000003071	EYA3	protein_coding	0.008457	0.0137	0.131419	0.011964	0.002737	0	0.001312	0.00553	0	0	0	0
ENSOART00000003331	ENSOARG00000003072	-	protein_coding	0.20888	0.028271	0.046794	0.09712	0.091264	0.073486	0.156339	0	0.091162	0.05815	0	0.113185
ENSOART00000003330	ENSOARG00000003071	EYA3	protein_coding	8.45335	8.04625	9.03251	7.98784	11.1987	9.68122	8.50557	8.36224	8.71405	9.76128	9.29454	7.05002
ENSOART00000012774	ENSOARG00000011742	HIPK2	protein_coding	2.36706	3.55254	2.37738	3.12379	2.76974	3.62759	4.82525	3.68	6.46601	12.7195	5.74946	4.07659
ENSOART00000012777	ENSOARG00000011747	CFAP157	protein_coding	0.048484	0.06171	0.030466	0.082621	0.056493	0.06062	0.096672	0.043064	0.043508	0.10013	0	0.020843
ENSOART00000012776	ENSOARG00000011748	ADGRF2	protein_coding	0.027137	0	0	0	0.044388	0.019681	0	0	0	0.044604	0	0.021588
ENSOART00000012771	ENSOARG00000011740	LIAS	protein_coding	20.6259	23.1273	27.2382	30.729	22.3582	22.0519	28.955	29.0754	25.5689	21.6226	23.9657	33.123
ENSOART00000012770	ENSOARG00000011739	SIM1	protein_coding	0.048784	0.020982	0	0	0	0.033648	0	0.020663	0.020086	0.038955	0	0
ENSOART00000012773	ENSOARG00000011745	SPAG8	protein_coding	0.101142	0.167092	0.110406	0.043429	0.271312	0.174497	0.129306	0.24524	0.03341	0.069469	0.057343	0.357881
ENSOART00000012772	ENSOARG00000011745	SPAG8	protein_coding	1.28773	1.49509	2.19587	1.66792	1.69526	1.40503	1.35878	1.12936	0.874481	0.734826	0.848351	1.70256
ENSOART00000004732	ENSOARG00000004342	UBN1	protein_coding	8.00653	8.50295	6.43141	7.05245	8.12038	8.696	8.05967	8.54398	8.50279	9.1884	8.20591	7.34137
ENSOART00000004733	ENSOARG00000004347	MSX2	protein_coding	0.107048	0.068642	0.104717	0.087222	0.139224	0.134825	0.209542	0	0.144897	0.153958	0.142857	0.065172
ENSOART00000004730	ENSOARG00000004341	-	protein_coding	3.616	3.97465	4.16573	4.89227	5.15801	5.38471	4.46145	4.70917	4.12806	3.71863	4.12444	4.15922
ENSOART00000004731	ENSOARG00000004346	RABIF	protein_coding	6.53075	3.58817	4.12508	3.75301	4.95135	6.11697	7.36477	6.09737	7.70972	8.06516	7.22473	5.07962
ENSOART00000004736	ENSOARG00000004351	-	protein_coding	0.21853	0.194399	0.188539	0.048197	0.188398	0.198854	0.23253	0.261484	0.274312	0.347268	0.178226	0.133554
ENSOART00000004737	ENSOARG00000004350	MTDH	protein_coding	48.1739	56.3811	49.0695	53.7365	57.8921	55.1671	46.7323	52.8408	49.9518	45.6217	41.9255	50.4278
ENSOART00000004734	ENSOARG00000004349	-	protein_coding	16.5521	19.864	24.2783	22.8488	23.7896	27.1836	23.6578	14.8202	30.8134	21.3696	12.5283	15.6229
ENSOART00000004735	ENSOARG00000004348	CLYBL	protein_coding	5.06592	4.60052	8.15797	7.00134	7.18111	6.8852	8.78891	5.4892	5.12009	5.6402	8.4427	8.51212
ENSOART00000004738	ENSOARG00000004352	SIAH2	protein_coding	15.8916	18.1157	12.529	13.6096	14.4492	15.7652	17.0737	14.3386	19.6765	26.8065	22.9076	10.291
ENSOART00000004739	ENSOARG00000004353	SALL3	protein_coding	0.008821	0	0	0.026628	0.017833	0	0.047784	0	0	0.014321	0	0.010189
ENSOART00000002064	ENSOARG00000001914	ABCG2	protein_coding	0.004797	0.040129	0.047392	0.008759	0.038796	0.03002	0.013449	0.036452	0.067951	0.06737	0.009657	0.008986
ENSOART00000002065	ENSOARG00000001922	CYTH3	protein_coding	9.22355	8.15533	12.2261	9.76248	10.2109	8.33235	7.70039	6.52429	8.86421	8.87478	7.80305	6.79347
ENSOART00000002066	ENSOARG00000001920	-	protein_coding	0	0	0	0	0	0	0.054265	0	0.006238	0	0	0
ENSOART00000002067	ENSOARG00000001924	-	protein_coding	13.0857	13.969	9.22872	13.4736	11.726	19.7008	11.2763	11.6874	8.73148	5.99034	8.38743	12.6703
ENSOART00000002060	ENSOARG00000001915	-	protein_coding	0.114906	0.171638	0.215982	0.171066	0.168772	0.063488	0.036852	0.014759	0.130131	0.066699	0.129978	0.098297
ENSOART00000002061	ENSOARG00000001919	-	protein_coding	0.030308	0	0	0	0.037374	0.035876	0.04593	0	0	0.168839	0.051819	0.040156
ENSOART00000002062	ENSOARG00000001913	-	protein_coding	2.70651	2.60297	3.49117	2.81329	3.23244	3.11911	3.08291	2.46868	4.36719	5.0165	2.73305	2.36383
ENSOART00000002063	ENSOARG00000001921	-	protein_coding	0	0.053059	0	0	0	0	0	0	0	0	0	0
ENSOART00000002068	ENSOARG00000001914	ABCG2	protein_coding	5.10311	4.22416	7.28656	6.70494	8.57053	6.01866	3.21088	2.71587	4.26878	2.76414	3.1097	3.063
ENSOART00000002069	ENSOARG00000001918	TK2	protein_coding	2.54855	2.11032	2.88806	1.77275	2.67073	2.61408	2.90219	1.04649	2.60315	2.16306	1.74895	1.14687
ENSOART00000018592	ENSOARG00000017080	-	protein_coding	0.04462	0	0	0	0.03547	0.033708	0	0	0	0	0.069625	0
ENSOART00000018591	ENSOARG00000017078	-	protein_coding	5.19279	4.86681	14.2843	6.09894	14.0579	5.4553	16.1476	5.05932	10.9139	3.06104	13.0169	4.06915
ENSOART00000018590	ENSOARG00000017079	CNEP1R1	protein_coding	9.49515	7.75904	8.84674	9.93837	13.1473	16.2073	14.7362	9.05989	13.8617	10.1676	9.24411	9.73833
ENSOART00000018597	ENSOARG00000017084	-	protein_coding	0.121006	0.070412	0.131918	0.068972	0.111343	0.105187	0	0.03247	0	0.031253	0	0.009777
ENSOART00000018596	ENSOARG00000017081	KRT84	protein_coding	0.058952	0	0.004671	0	0	0.021255	0.029254	0.027853	0	0	0	0
ENSOART00000018595	ENSOARG00000017072	TRPV5	protein_coding	0	0.043854	0.01536	0.017074	0	0	0	0.037841	0.011851	0	0	0
ENSOART00000018594	ENSOARG00000017085	-	protein_coding	1.04476	0.929645	0.589013	0.900041	0.736115	0.790399	1.00921	0.721987	0.88858	1.56105	0.786128	0.611424
ENSOART00000018599	ENSOARG00000017087	-	protein_coding	48.1411	43.0983	53.2321	49.4626	63.4875	67.4065	55.7376	47.0898	67.8922	42.5116	53.4176	41.9032
ENSOART00000018598	ENSOARG00000017086	-	protein_coding	0	0	0	0.050704	0	0	0	0	0	0.05054	0	0
ENSOART00000016258	ENSOARG00000014934	ZBTB44	protein_coding	10.5559	12.0599	9.92399	9.02063	12.5712	9.26964	9.47238	10.38	11.0878	15.1198	12.2631	10.6598
ENSOART00000016259	ENSOARG00000014936	LMO4	protein_coding	19.5943	19.2017	17.6806	18.2562	22.2726	18.8513	15.0357	17.81	21.3309	26.5682	19.7668	15.9882
ENSOART00000016252	ENSOARG00000014927	USP19	protein_coding	13.5835	12.8357	13.2827	13.4913	12.7875	16.6208	13.9652	12.0218	8.76801	9.84599	10.6433	12.268
ENSOART00000016253	ENSOARG00000014932	-	protein_coding	3.62224	3.51865	3.70054	4.04127	3.19974	3.35099	2.80567	2.47476	2.93802	3.87109	3.10916	2.83558
ENSOART00000016250	ENSOARG00000014930	SMAD5	protein_coding	14.846	14.2769	15.0473	15.9405	18.2148	17.835	10.9946	10.8409	12.4189	10.9833	14.4418	12.5255
ENSOART00000016251	ENSOARG00000014931	-	protein_coding	0	0	0.055811	0.054804	0	0.043635	0	0	0	0.078537	0	0
ENSOART00000016256	ENSOARG00000014926	ADGRD1	protein_coding	1.1031	0	1.45744	1.51616	1.62166	2.17382	1.59348	1.10827	0.928332	0.528647	1.9613	1.68177
ENSOART00000016257	ENSOARG00000014935	-	protein_coding	0.636182	0.563629	0.638084	0.703656	1.03925	1.47213	1.47839	0.519755	0.570293	1.05045	1.03006	0.710887
ENSOART00000016254	ENSOARG00000014926	ADGRD1	protein_coding	0.006167	0.907893	0	0.003102	0.469625	0.004936	0	0.001721	0.079695	0.899569	0	0.03601
ENSOART00000016255	ENSOARG00000014933	HAS1	protein_coding	0.063514	0.081869	0.143287	0.440769	0.102581	1.37777	0.121419	0.069782	0.604766	1.96616	0.268793	0.022738
ENSOART00000019640	ENSOARG00000018045	SNX5	protein_coding	11.0213	10.2578	12.2202	10.9599	14.4443	15.043	12.4374	9.74168	11.556	10.2518	8.68247	9.42439
ENSOART00000019641	ENSOARG00000018047	-	protein_coding	0	0	0	0	0.003048	0	0.023751	0	0	0	0	0
ENSOART00000019642	ENSOARG00000018046	CAPRIN1	protein_coding	43.1898	40.7795	47.5702	44.7355	53.9779	49.9125	45.2421	39.9908	46.9261	53.1984	40.7766	36.657
ENSOART00000019643	ENSOARG00000018048	-	protein_coding	0	0	0	0	0.030648	0	0	0	0	0	0	0
ENSOART00000019644	ENSOARG00000018050	-	protein_coding	6.40571	5.17296	5.97314	5.62237	3.91654	4.93577	6.54467	4.86777	5.64707	3.50978	4.54389	5.04275
ENSOART00000019645	ENSOARG00000018042	KNDC1	protein_coding	0.001482	0.008069	0.004129	0.008372	0.011297	0.011875	0.003691	0	0.022543	0.004544	0.010759	0
ENSOART00000019646	ENSOARG00000018049	ASIC1	protein_coding	0.022057	0.028414	0.034523	0.018186	0.007797	0.023995	0.031008	0.00975	0	0.009064	0.020192	0.026349
ENSOART00000019647	ENSOARG00000018049	ASIC1	protein_coding	0	0	0	0	0	0	0	0	0.058007	0	0	0
ENSOART00000019648	ENSOARG00000018051	OCIAD1	protein_coding	106.957	94.3197	119.427	115.863	118.742	94.8067	99.1017	90.1543	77.4264	69.2512	66.6601	82.5919
ENSOART00000019649	ENSOARG00000018052	PTRHD1	protein_coding	5.14964	4.95057	7.71274	4.89043	7.18121	5.63267	5.45302	6.1541	4.43626	5.40229	5.81195	4.22798
ENSOART00000013028	ENSOARG00000011978	MIEN1	protein_coding	3.2053	5.46559	7.11424	4.80328	5.93842	6.30876	5.04633	6.42472	6.68834	4.43753	6.16156	4.5256
ENSOART00000013029	ENSOARG00000011980	-	protein_coding	0	0	0	0	0	0	0	0	0	0	0	0
ENSOART00000013022	ENSOARG00000011973	-	protein_coding	11.4014	9.48831	10.1204	11.3045	14.3965	9.03425	6.24531	4.9238	9.37538	8.17642	8.17861	5.12443
ENSOART00000013023	ENSOARG00000011974	PPP1R18	protein_coding	3.20492	2.88027	2.02039	2.43072	2.85043	2.54926	2.31746	2.16932	3.81983	5.40673	4.35947	2.60734
ENSOART00000013020	ENSOARG00000011971	UBL3	protein_coding	21.7841	25.701	29.048	35.023	35.574	34.511	27.1316	27.8246	28.0907	27.6921	23.8226	25.0785
ENSOART00000013021	ENSOARG00000011971	UBL3	protein_coding	0	0.044596	0.025061	0.062744	0.054689	0.026898	0.025469	0.060159	0.041249	0.053728	0.033495	0
ENSOART00000013026	ENSOARG00000011972	SLC9B1	protein_coding	0.109235	0.042422	0.190858	0.288749	0.261085	0.14066	0.335281	0.236185	0.127079	0.226807	0.208704	0.065682
ENSOART00000013027	ENSOARG00000011975	MOB1B	protein_coding	7.36196	7.93973	6.56262	6.19625	8.70486	6.91376	8.59513	4.98466	5.65264	6.81506	7.36949	5.63461
ENSOART00000013024	ENSOARG00000011970	TESK1	protein_coding	8.43084	8.52079	7.7389	7.75724	10.1581	10.9395	9.30513	10.7349	10.1789	11.0558	10.3522	9.08255
ENSOART00000013025	ENSOARG00000011976	-	protein_coding	0	0	0	0	0	0	0	0	0	0	0	0
ENSOART00000010599	ENSOARG00000009736	PHF1	protein_coding	6.0173	5.49867	5.96645	4.91815	5.36368	5.45202	5.83602	5.18605	6.00843	5.6146	5.02688	4.79722
ENSOART00000010598	ENSOARG00000009735	SLC43A1	protein_coding	3.24872	3.81463	4.37852	4.23622	3.44305	2.33449	5.21183	4.25038	4.26265	5.17463	4.36166	3.25918
ENSOART00000010593	ENSOARG00000009732	FYN	protein_coding	11.9111	12.4518	10.9891	10.0785	10.0932	10.2914	9.36366	8.22996	13.2901	13.3444	10.349	9.62934
ENSOART00000010592	ENSOARG00000009733	RELL1	protein_coding	42.9478	37.6256	28.3718	25.2352	26.881	24.7804	29.2176	16.4709	30.6472	35.6287	20.7996	11.9582
ENSOART00000010591	ENSOARG00000009731	RGS13	protein_coding	0	0.055738	0.08304	0.124442	0.246347	0.234547	0.079323	0.137676	0.360156	0.07918	0	0
ENSOART00000010590	ENSOARG00000009730	-	protein_coding	0	0	0	0	0	0	0	0.03943	0	0	0	0
ENSOART00000010597	ENSOARG00000009737	PROSER1	protein_coding	0.69811	0.834253	0.931996	0.668048	0.997669	1.01681	0.900613	0.866431	0.832136	1.7225	0.886742	0.746499
ENSOART00000010596	ENSOARG00000009738	GALNT10	protein_coding	1.61112	1.8206	1.89264	1.70573	1.49542	1.46041	1.77142	1.56764	1.67911	1.48906	1.18181	1.03366
ENSOART00000010595	ENSOARG00000009739	STMN4	protein_coding	0.120925	0.012746	0.024028	0	0	0.054854	0.069924	0.056775	0	0.166132	0.045062	0
ENSOART00000010594	ENSOARG00000009741	-	protein_coding	1.97798	1.54304	2.00744	1.26258	0.745913	1.37826	2.1523	1.77412	1.60197	1.14965	1.12231	0.913951
ENSOART00000017618	ENSOARG00000016177	RALGPS2	protein_coding	3.73657	1.49857	3.2119	0.867347	6.77721	1.53329	2.19348	1.24998	3.25715	1.90557	2.65945	1.17434
ENSOART00000017615	ENSOARG00000016178	-	protein_coding	12.1725	6.53457	27.457	24.0638	14.8878	7.28671	47.1479	39.3288	37.7767	43.0862	13.9198	10.4271
ENSOART00000017614	ENSOARG00000016174	DSN1	protein_coding	1.2895	0.953587	1.83081	1.28826	1.66563	1.43007	0.999578	1.22145	0.906774	1.01683	0.962571	1.1644
ENSOART00000017617	ENSOARG00000016179	GFRA1	protein_coding	7.00576	5.39125	7.48756	4.23773	5.93139	4.43241	6.98036	2.79534	5.79471	6.08964	7.65091	4.25168
ENSOART00000017616	ENSOARG00000016180	-	protein_coding	0	0.075716	0.02699	0.102872	0.070068	0.134691	0.099788	0.068617	0.081352	0.103926	0.081321	0.037141
ENSOART00000017611	ENSOARG00000016173	OR7C2	protein_coding	0	0	0	0	0	0.084973	0	0	0	0	0	0
ENSOART00000017610	ENSOARG00000016172	-	protein_coding	0	0	0.049229	0	0	0	0	0	0	0	0	0
ENSOART00000017613	ENSOARG00000016175	-	protein_coding	1.98085	0.530529	1.00586	0.90566	1.46444	1.26245	1.12076	0.627222	1.48218	1.7235	1.37667	0.848664
ENSOART00000017612	ENSOARG00000016166	CDC25C	protein_coding	0	0.014146	0.017149	0	0.002079	0	0	0	0.057499	0.012791	0	0
ENSOART00000021418	ENSOARG00000019667	STK36	protein_coding	0.336406	0.322112	0.320158	0.087431	0.21808	0.26108	0.369242	0.142843	0.316374	0.273807	0.192032	0.150577
ENSOART00000021419	ENSOARG00000019669	-	protein_coding	0	0	0	0	0	0.040544	0.078413	0	0	0	0	0
ENSOART00000021416	ENSOARG00000019666	-	protein_coding	0	0.160021	0	0	0	0	0	0	0	0	0	0
ENSOART00000021417	ENSOARG00000019665	RPGRIP1	protein_coding	0.027867	0	0	0.018767	0.056065	0.084977	0.129594	0	0.020762	0.033383	0.024195	0.010517
ENSOART00000021414	ENSOARG00000019662	IL17REL	protein_coding	0	0	0	0	0.032609	0	0	0	0	0	0	0
ENSOART00000021415	ENSOARG00000019664	RNF25	protein_coding	9.03871	6.79199	7.30421	9.15383	8.23659	9.77065	8.78188	8.15235	11.3498	9.75055	7.42586	7.47578
ENSOART00000021412	ENSOARG00000019661	TWF1	protein_coding	6.0882	6.99768	8.77556	8.85993	9.80165	10.2904	8.92142	7.40035	9.44391	10.1211	7.53675	6.44018
ENSOART00000021413	ENSOARG00000019663	PTHLH	protein_coding	0.484547	0.817326	0.77393	0.680942	0	0.726983	0.851408	0.719298	1.0535	1.5218	1.10557	0.588413
ENSOART00000021410	ENSOARG00000019659	-	protein_coding	15.1222	11.4161	16.8271	18.8695	15.3053	19.5793	7.07557	8.30311	9.92424	11.3991	13.8428	11.0553
ENSOART00000021411	ENSOARG00000019660	CCDC91	protein_coding	7.82328	5.98565	7.63714	7.42339	7.47971	6.89563	9.79102	5.80121	7.98491	8.27731	6.45729	3.96601
ENSOART00000010049	ENSOARG00000009232	PFDN6	protein_coding	15.9258	14.9342	14.3145	14.9782	13.8639	19.3555	15.2812	13.6244	13.7371	10.2708	10.6934	9.23117
ENSOART00000010048	ENSOARG00000009230	DPT	protein_coding	70.4301	49.5426	93.5957	55.0046	107.171	87.8539	92.3545	55.8129	82.5779	62.0487	98.0146	72.0683
ENSOART00000010045	ENSOARG00000009223	PALM	protein_coding	10.5204	8.64005	9.2602	8.04269	6.83191	5.92429	7.25719	3.97039	7.81137	7.65494	8.79012	5.62533
ENSOART00000010044	ENSOARG00000009224	NEK3	protein_coding	0.700579	0.643492	0.652587	0.562368	1.13027	0.858101	0.506282	0.658207	0.369654	0.441203	0.284208	0.476606
ENSOART00000010047	ENSOARG00000009231	-	protein_coding	0	0	0	0	0	0	0	0	0	0	0	0
ENSOART00000010046	ENSOARG00000009229	-	protein_coding	1.59613	2.69237	2.89442	1.53293	3.99739	5.48742	5.66168	4.05808	9.31987	4.62451	7.59745	4.67728
ENSOART00000010041	ENSOARG00000009221	MRPL3	protein_coding	14.7189	13.9346	15.163	15.2144	15.6674	15.9127	16.6171	13.9784	13.5714	11.5889	12.4244	13.2093
ENSOART00000010040	ENSOARG00000009215	WDR46	protein_coding	5.91145	4.65528	3.61799	3.71833	3.89707	4.13837	4.50704	3.22003	6.58345	6.92895	4.55698	2.88694
ENSOART00000010043	ENSOARG00000009225	RND3	protein_coding	11.2656	10.8456	15.7262	14.1516	14.7945	25.4091	11.7036	7.04297	15.7715	20.336	9.7523	6.29663
ENSOART00000010042	ENSOARG00000009222	CA6	protein_coding	0	0	0.014717	0	0.025628	0	0	0	0	0	0	0
ENSOART00000018278	ENSOARG00000016787	BST-2B	protein_coding	0.817864	0.692676	1.08284	0.562377	2.80976	2.16021	2.8143	1.62025	1.67621	1.30662	4.22262	2.1781
ENSOART00000018279	ENSOARG00000016788	RDH14	protein_coding	43.8343	33.959	34.6082	33.9786	54.3729	48.4343	17.9174	19.5355	20.9389	16.5932	17.7385	19.5526
ENSOART00000018276	ENSOARG00000016785	RPS19BP1	protein_coding	32.6994	29.2425	42.3912	43.2398	35.4539	39.2522	38.4783	35.6854	32.4638	24.8153	29.7295	26.7005
ENSOART00000018277	ENSOARG00000016784	KRT35	protein_coding	0	0	0	0	0	0	0.021921	0.02192	0	0	0	0.033243
ENSOART00000018274	ENSOARG00000016777	SLF1	protein_coding	2.90815	2.99225	3.45911	3.55483	3.42632	3.08488	3.02354	2.90151	3.40164	3.09896	2.45285	2.76145
ENSOART00000018275	ENSOARG00000016783	OR2B11	protein_coding	0	0	0	0	0	0.02316	0	0.021009	0	0.022889	0	0
ENSOART00000018272	ENSOARG00000016781	-	protein_coding	6.51178	10.8027	5.97	7.9804	9.80662	10.2455	12.29	9.65752	8.25455	5.15127	11.9379	18.9636
ENSOART00000018273	ENSOARG00000016778	POLK	protein_coding	4.8177	4.90902	5.92645	5.17344	5.72286	5.24233	5.02626	4.66771	4.46304	4.48301	3.95161	3.84863
ENSOART00000018270	ENSOARG00000016780	BTNL2	protein_coding	0	0	0	0	0	0	0	0	0	0	0	0
ENSOART00000018271	ENSOARG00000016780	BTNL2	protein_coding	0.031508	0	0	0	0	0.013985	0	0	0	0	0	0.022438
ENSOART00000011312	ENSOARG00000010399	PANX3	protein_coding	0.012051	0	0.028262	0	0.036757	0.024706	0.053109	0.011719	0	0	0.021491	0.015694
ENSOART00000011313	ENSOARG00000010400	FREM3	protein_coding	0.042402	0.008569	0.019306	0	0.001577	0.010334	0.000439	0.007829	0	0	0	0.007189
ENSOART00000011310	ENSOARG00000010395	TGIF1	protein_coding	2.6794	2.41636	1.93334	2.17595	3.47537	3.04458	4.62089	2.70813	6.50335	9.2361	6.73771	2.16721
ENSOART00000011311	ENSOARG00000010398	-	protein_coding	0	0	0	0	0	0	0.050875	0	0	0.036622	0.005519	0
ENSOART00000011316	ENSOARG00000010397	DLG4	protein_coding	0.775792	0.106353	0.037202	0.480229	0.373573	0.449446	0.481286	0.098566	0.06748	0.020993	0.457188	0
ENSOART00000011317	ENSOARG00000010402	-	protein_coding	0	0.054918	0	0	0	0	0.041505	0	0	0	0	0
ENSOART00000011314	ENSOARG00000010394	LEPR	protein_coding	0.069864	0.071415	0.058581	0.057942	0.057847	0.019553	0.040707	0.013946	0	0.020662	0.04215	0.051004
ENSOART00000011315	ENSOARG00000010394	LEPR	protein_coding	2.68655	2.0369	6.27646	4.69792	2.90835	1.37104	6.24719	3.10692	2.73337	3.54971	3.71216	3.14912
ENSOART00000011318	ENSOARG00000010396	MAP3K14	protein_coding	9.24911	8.50465	5.47962	5.67769	7.49034	7.2532	7.50736	6.60796	11.018	14.7947	11.3579	8.40422
ENSOART00000011319	ENSOARG00000010403	-	protein_coding	0	0	0	0	0	0	0	0	0	0	0	0
ENSOART00000022444	ENSOARG00000020601	POLR1A	protein_coding	6.92237	6.6312	6.58265	6.24546	6.826	6.67887	7.60967	6.67138	5.68352	6.67583	4.87216	4.58051
ENSOART00000022445	ENSOARG00000020602	NUDT17	protein_coding	6.51425	6.47103	9.43074	7.61221	11.039	9.94825	9.45851	8.56305	9.5403	8.104	8.45782	9.94839
ENSOART00000022446	ENSOARG00000020603	DNAAF2	protein_coding	3.89285	4.07018	4.29041	4.77756	4.82993	4.45073	3.47608	3.36283	3.29152	2.33793	4.04217	4.47889
ENSOART00000022447	ENSOARG00000020604	-	protein_coding	0.305547	0.426293	0.443525	0.349595	0.476302	0.500404	0.287034	0.259048	0.487874	0.533062	0.477374	0.379971
ENSOART00000022440	ENSOARG00000020598	-	protein_coding	4.70953	6.1639	5.77237	4.02954	8.57262	9.41178	6.31056	5.3433	5.00435	3.58884	4.16058	3.0736
ENSOART00000022441	ENSOARG00000020596	EIF4G1	protein_coding	10.3125	0.40109	0.26089	5.52938	0.319429	8.74541	0.477622	0.196598	6.21137	0.536586	0.294172	3.3452
ENSOART00000022442	ENSOARG00000020599	LRR1	protein_coding	1.28147	0.746417	0.936416	0.942045	1.63152	1.38936	0.785925	0.437352	0.850289	0.738788	0.815901	0.497877
ENSOART00000022443	ENSOARG00000020600	PSMD2	protein_coding	87.3042	73.4755	72.0381	77.0145	89.0062	94.137	76.7386	62.2531	64.6485	56.0221	64.3263	57.9617
ENSOART00000022448	ENSOARG00000020605	PIAS3	protein_coding	1.66587	1.40092	1.68808	1.54337	2.46487	1.94961	1.46158	1.65457	1.73805	2.22502	1.71686	1.73876
ENSOART00000022449	ENSOARG00000020606	ALG3	protein_coding	1.68036	1.01047	1.5247	1.05831	1.05289	1.06588	1.37134	1.45024	1.61135	1.55573	0.713555	0.526732
ENSOART00000001599	ENSOARG00000001493	-	protein_coding	0.038619	0	0	0	0	0	0	0.052524	0	0	0	0.047747
ENSOART00000001598	ENSOARG00000001492	-	protein_coding	0.378297	0.400959	0.661423	0.416597	0.733188	0.801284	0.344032	0.67911	1.16453	0.422547	1.01372	0.553823
ENSOART00000001591	ENSOARG00000001487	ISL2	protein_coding	0.103109	0.1026	0.040684	0.132785	0	0	0.069256	0.16563	0	0.029647	0	0.063301
ENSOART00000001590	ENSOARG00000001486	GATAD2B	protein_coding	6.51857	6.64236	6.81777	5.36075	7.28813	5.13692	5.53859	5.02327	5.40114	8.36635	7.81698	5.98066
ENSOART00000001593	ENSOARG00000001485	METAP1D	protein_coding	0.082963	0.06687	0	0.000294	0.071083	0.091943	0	0.126754	0	0	0	0.000295
ENSOART00000001592	ENSOARG00000001485	METAP1D	protein_coding	2.13454	2.31186	2.69086	2.90852	2.69707	2.81131	2.43553	3.50731	3.18557	2.27093	2.31171	2.92098
ENSOART00000001595	ENSOARG00000001478	DRP2	protein_coding	0.603423	0.594022	0.854586	1.67008	0.890943	1.1443	1.12372	0.922548	1.6312	1.90216	1.74666	2.3922
ENSOART00000001594	ENSOARG00000001490	-	protein_coding	12.5053	12.5237	10.5747	10.4765	12.0578	19.8439	8.13739	13.5787	9.94244	16.5174	11.8166	10.3159
ENSOART00000001597	ENSOARG00000001489	TPST2	protein_coding	0.089988	0.049346	0.05909	0.072815	0.074123	0.014753	0	0.035461	0.087503	0.059983	0.109896	0.034267
ENSOART00000001596	ENSOARG00000001489	TPST2	protein_coding	6.52435	5.51994	7.27638	5.40268	6.04283	5.34809	4.04422	3.92702	5.45044	4.75281	6.31313	6.15234
ENSOART00000014348	ENSOARG00000013197	-	protein_coding	0	0	0	0	0	0	0.054247	0	0	0	0	0
ENSOART00000014349	ENSOARG00000013194	RNF166	protein_coding	6.79706	7.96647	5.6554	5.88601	5.97699	7.07196	6.37355	7.54268	9.02823	7.3459	6.19255	7.25191
ENSOART00000014346	ENSOARG00000013192	CYHR1	protein_coding	24.6578	20.1989	8.69888	12.3845	20.2408	22.142	14.399	15.9817	17.3265	4.75896	19.2034	15.232
ENSOART00000014347	ENSOARG00000013192	CYHR1	protein_coding	0	2.55024	7.31066	5.06356	1.8129	1.62091	1.59003	4.11669	0	9.92295	0	1.22258
ENSOART00000003498	ENSOARG00000003224	SMPDL3B	protein_coding	0.628683	0.165231	0.565607	0.655439	0.797757	0.326643	0	0.04319	0.040513	0	0.135509	0
ENSOART00000009797	ENSOARG00000008990	GKAP1	protein_coding	38.7045	47.3958	41.0252	44.7148	40.203	49.2112	49.5621	55.5526	45.4184	32.0972	40.8439	44.2462
ENSOART00000009796	ENSOARG00000008993	-	protein_coding	1.05217	0.81599	1.8965	1.12609	1.94419	0.984827	0.125617	0.106158	1.66325	1.06628	0.302903	0.329859
ENSOART00000009795	ENSOARG00000008994	-	protein_coding	0	0.021661	0.02803	0.072787	0	0.018293	0	0.022298	0.068358	0.035955	0.109533	0.102169
ENSOART00000009794	ENSOARG00000008992	-	protein_coding	0	0	0	0	0	0	0	0	0	0	0	0
ENSOART00000009793	ENSOARG00000008991	-	protein_coding	6.42374	5.56184	8.46471	6.26372	8.59282	7.97499	7.56002	4.44397	6.35019	6.75952	7.03129	5.32643
ENSOART00000009792	ENSOARG00000008985	C6	protein_coding	0.138761	0.366458	0.036089	0.083648	0.265164	0.152349	0.009764	0.016717	0.08183	0.02395	0.009841	0.102744
ENSOART00000009791	ENSOARG00000008975	MYH11	protein_coding	0.062977	0.000977	0.000958	0.005135	0.00747	0.08711	0.001137	0	0	0.000562	0.002374	0
ENSOART00000009790	ENSOARG00000008989	-	protein_coding	0	0.041147	0	0	0.054176	0	0	0.138653	0	0.055931	0	0
ENSOART00000009799	ENSOARG00000008999	ZNF234	protein_coding	2.11335	1.67056	3.41344	2.37405	2.58659	1.85653	1.43401	1.42287	2.3725	1.97292	1.81516	1.4796
ENSOART00000009798	ENSOARG00000008996	-	protein_coding	0.361833	0.978525	0.661136	1.2192	1.22832	1.36898	0.954054	0.639382	0.970442	0.588782	0.475514	1.02589
ENSOART00000000248	ENSOARG00000000236	-	protein_coding	0	0	0	0	0	0	0	0	0	0	0	0
ENSOART00000000249	ENSOARG00000000238	-	protein_coding	0	0	0	0	0	0.026614	0	0	0	0	0	0.029789
ENSOART00000000246	ENSOARG00000000227	-	protein_coding	4.99822	3.17321	7.85172	6.62966	6.48913	5.38928	7.00365	3.39155	6.56385	6.59909	3.80188	3.2179
ENSOART00000000247	ENSOARG00000000220	LIN9	protein_coding	1.67797	1.76742	1.73642	1.90255	1.29071	1.57644	2.9187	2.95797	2.5061	1.99857	2.23678	2.10061
ENSOART00000000244	ENSOARG00000000230	-	protein_coding	8.94885	10.5049	7.66726	8.1191	7.70991	8.00788	8.95383	10.2823	9.54519	11.517	10.5062	8.96161
ENSOART00000000245	ENSOARG00000000233	CHN1	protein_coding	1.95631	2.26977	2.36564	1.69188	1.69276	1.37511	1.25836	0.700721	1.37755	1.20126	1.68732	0.91827
ENSOART00000000242	ENSOARG00000000234	NPY5R	protein_coding	0.315972	0.302154	0.325367	0.199645	0.175206	0.08988	0.035765	0.187287	0.092921	0.06859	0.093084	0.067634
ENSOART00000000243	ENSOARG00000000218	-	protein_coding	0.867453	0.88401	0.842244	0.719666	1.14308	0.903529	0.77154	0.736919	0.689288	1.07582	0.892873	0.796329
ENSOART00000000240	ENSOARG00000000231	-	protein_coding	0	0	0	0.047872	0	0.10443	0	0	0	0	0	0
ENSOART00000000241	ENSOARG00000000231	-	protein_coding	0	0	0	0	0.045632	0	0	0	0	0	0	0
ENSOART00000007625	ENSOARG00000007010	ARL6IP4	protein_coding	6.99618	7.3753	5.78247	5.26868	6.9262	5.989	6.29191	4.99382	5.73358	4.76753	4.04954	3.34668
ENSOART00000007624	ENSOARG00000007006	LRRC1	protein_coding	0	0.005585	0.025383	0	0.004188	0	0.023595	0	0.000192	0.014414	0	0
ENSOART00000007627	ENSOARG00000007012	FUCA1	protein_coding	15.157	9.77837	19.8079	15.1978	23.4121	14.9024	7.43094	6.869	11.4857	11.8742	13.4889	10.6698
ENSOART00000007626	ENSOARG00000007011	TRIM25	protein_coding	4.35322	2.68561	5.18877	3.01422	6.71809	3.25864	4.14385	3.50789	3.22368	4.71593	5.28785	3.20268
ENSOART00000007621	ENSOARG00000007007	KCTD1	protein_coding	0.914794	0.370149	1.45783	1.09929	1.20746	1.53882	0.584989	0.284488	0.598578	0.715352	1.21835	0.454106
ENSOART00000007620	ENSOARG00000006995	FCHSD2	protein_coding	0.001121	0.015734	0	0.005414	0	0.185498	0	0.009734	0.131851	0.001205	0	0.009662
ENSOART00000007623	ENSOARG00000007006	LRRC1	protein_coding	1.19681	1.25256	0.881148	0.887155	0.967948	0.799278	1.64324	0.71438	1.60309	1.60156	0.73402	0.531875
ENSOART00000007622	ENSOARG00000007008	ABHD15	protein_coding	0.224446	0.211845	0.421033	0.45051	0.097668	0.683988	0.27166	0.22937	0.694163	0.53841	0.46801	0.661838
ENSOART00000007629	ENSOARG00000007015	-	protein_coding	0.639322	0.837991	0.66723	0.55874	0.874104	1.03373	0.525515	0.808189	0.786347	0.5653	0.587561	0.655262
ENSOART00000007628	ENSOARG00000007014	-	protein_coding	0.055867	0	0.028564	0	0	0.081033	0	0.018109	0	0	0	0
ENSOART00000003535	ENSOARG00000003260	-	protein_coding	0.570545	0.423042	0.059217	0.310695	0.357838	0.217792	0.221545	0.106806	0.483074	0.99376	0.364794	0.25806
ENSOART00000003534	ENSOARG00000003246	IKBKB	protein_coding	4.40391	4.49235	4.47314	4.68107	4.40271	3.72085	4.1211	3.31353	5.3881	6.90005	4.46678	3.68771
ENSOART00000003537	ENSOARG00000003259	PON2	protein_coding	10.3663	9.75886	11.8694	10.5012	14.6642	13.8301	10.8871	10.5628	12.0759	9.60072	11.2585	11.8462
ENSOART00000003536	ENSOARG00000003252	HK3	protein_coding	0.234855	0.458339	0.693498	0.456546	1.26361	1.05757	0.773745	0.63314	2.12089	1.45623	0.935246	0.543119
ENSOART00000003531	ENSOARG00000003256	LCAT	protein_coding	5.913	6.59758	5.48908	7.53397	7.24301	5.15465	7.42326	5.85908	7.44151	11.9812	5.87765	4.41186
ENSOART00000003530	ENSOARG00000003255	-	protein_coding	0.02474	0	0	0	0.020239	0.038725	0.01727	0.023602	0	0	0	0
ENSOART00000003533	ENSOARG00000003258	EXOC8	protein_coding	9.66746	10.514	13.9821	12.7149	16.6507	16.571	7.89768	8.74446	8.15317	7.5289	8.25357	8.35424
ENSOART00000003532	ENSOARG00000003257	LGALS3BP	protein_coding	4.10027	4.3882	4.71891	3.42612	8.09361	5.67565	7.00778	6.91549	4.52784	4.53266	9.12861	7.67301
ENSOART00000003539	ENSOARG00000003265	SPRTN	protein_coding	10.6262	9.42371	10.5021	12.1319	11.7515	11.2644	10.1541	10.0819	14.0238	12.1355	9.8338	8.41477
ENSOART00000003538	ENSOARG00000003264	TIMP2	protein_coding	31.9105	28.1354	32.4362	29.3605	28.5801	27.8399	27.7667	23.4873	33.571	39.7628	29.8528	21.4406
ENSOART00000007199	ENSOARG00000006622	UBE2Z	protein_coding	10.0129	9.25746	11.1777	9.67764	13.1598	12.3029	10.0607	7.73844	10.3549	10.2991	9.44781	7.73929
ENSOART00000007198	ENSOARG00000006618	MLF2	protein_coding	40.3766	42.8495	34.1818	43.8037	35.6394	45.4585	34.421	42.8951	32.6429	31.7005	36.7539	40.5208
ENSOART00000007197	ENSOARG00000006621	RNF180	protein_coding	0	0	0	0	0	0	0	0	0	0.020682	0	0
ENSOART00000007196	ENSOARG00000006620	TBR1	protein_coding	0	0	0	0	0.084424	0.022351	0	0.031454	0.061582	0	0.063452	0
ENSOART00000007195	ENSOARG00000006621	RNF180	protein_coding	0.206248	0.295356	0.628424	0.572444	0.148418	0.25461	0.42752	0.295501	0.782972	1.0189	0.661994	0.354373
ENSOART00000007194	ENSOARG00000006616	DGKE	protein_coding	3.82901	3.26598	4.63654	4.73282	3.82974	4.31106	2.36768	2.54377	3.38738	2.44536	3.22832	2.79341
ENSOART00000007193	ENSOARG00000006619	HIPK4	protein_coding	0.289119	0.164636	0.148808	0.128634	0.185292	0.111125	0.367848	0.057464	0.2647	0.255731	0.083551	0.120295
ENSOART00000007192	ENSOARG00000006617	-	protein_coding	0.405205	0.134876	1.67913	0.278475	1.5573	2.76267	4.87276	2.03247	0.403298	0.737215	1.52458	0
ENSOART00000007191	ENSOARG00000006596	WDR17	protein_coding	0.129852	0.178333	0.012227	0.154209	0.099336	0.034676	0.071392	0	0.206593	0.309522	0.202151	0.029253
ENSOART00000007190	ENSOARG00000006615	-	protein_coding	7.5541	10.9839	4.75395	5.36307	5.1754	7.15463	7.57311	5.2025	10.2803	11.7458	6.38465	5.17086
ENSOART00000012573	ENSOARG00000011562	YBX2	protein_coding	0.564076	1.5788	1.21535	0.722775	1.18	1.57187	0.891708	0.577502	1.84316	1.68014	1.76627	0.95492
ENSOART00000012572	ENSOARG00000011560	KLRG2	protein_coding	0.137135	0.041093	0.491214	0.168554	0.263276	0.120842	0.176316	0.039113	0.11991	0.124805	0.212685	0.087962
ENSOART00000012571	ENSOARG00000011559	GRPEL1	protein_coding	7.56576	6.91158	8.32009	9.13561	8.86172	9.75354	6.41477	6.5623	7.94501	6.54519	6.17917	7.16129
ENSOART00000012570	ENSOARG00000011561	-	protein_coding	4.41243	5.1095	4.5397	3.78268	5.1412	3.6117	3.34944	3.67333	4.28859	3.07964	4.0053	4.30034
ENSOART00000012577	ENSOARG00000011568	GCNT4	protein_coding	0.233635	0.089841	0.74745	0.482029	0.596631	0.717236	0.248243	0.061089	0.699082	0.496364	0.376058	0.288375
ENSOART00000012576	ENSOARG00000011567	-	protein_coding	0	0	0	0	0	0.020315	0	0	0	0	0	0
ENSOART00000012575	ENSOARG00000011566	TAS1R1	protein_coding	0	0.032605	0.017395	0.036132	0.059112	0.025645	0.020638	0	0.018863	0.043876	0.066197	0.001684
ENSOART00000012574	ENSOARG00000011564	CDK9	protein_coding	17.813	18.9112	14.5423	14.2239	17.8796	18.6682	14.1222	16.4193	14.2754	14.9008	13.666	12.8848
ENSOART00000012579	ENSOARG00000011570	TRAIP	protein_coding	0.326544	0.017916	0.298446	0.07252	0.187841	0.089619	0.135296	0.120978	0.294618	0.032726	0.08348	0.209244
ENSOART00000012578	ENSOARG00000011572	KCNA10	protein_coding	0	0.015696	0	0	0	0.013255	0	0.032314	0	0	0	0
ENSOART00000002668	ENSOARG00000002461	CHEK2	protein_coding	0.457732	0.815712	0.932672	0.822782	1.82826	1.48692	0.747874	0.904652	0.891667	0.836414	0.989478	0.994504
ENSOART00000002669	ENSOARG00000002455	FAAH	protein_coding	0.871239	1.13579	1.14023	0.851876	0.779861	1.22357	0.709485	0.887958	1.00675	0.684091	0.949194	1.46269
ENSOART00000002662	ENSOARG00000002464	-	protein_coding	0.089597	0.104666	0.14241	0.075813	0.092728	0.108126	0.092768	0	0.085031	0.086313	0	0.173978
ENSOART00000002663	ENSOARG00000002458	RPSA	protein_coding	584.1	375.029	576.674	474.666	535.218	507.434	651.849	587.938	656.352	554.527	554.7	520.379
ENSOART00000002660	ENSOARG00000002460	-	protein_coding	0	0	0	0	0	0	0	0	0	0	0	0
ENSOART00000002661	ENSOARG00000002444	-	protein_coding	0.047788	0.018011	0.02377	0	0.01159	0	0.011393	0.013426	0.009854	0	0	0
ENSOART00000002666	ENSOARG00000002463	LXN	protein_coding	3.03651	2.96425	2.28855	2.35808	6.59713	5.73827	1.7751	2.03033	3.09984	1.69615	2.40616	2.3095
ENSOART00000002667	ENSOARG00000002462	GPAT4	protein_coding	0	0	0	0	0	0	0	0	0	0	0	0
ENSOART00000002664	ENSOARG00000002462	GPAT4	protein_coding	28.768	25.8372	27.9923	25.3723	28.8132	25.9345	25.3334	27.8141	28.535	27.7575	23.1081	23.684
ENSOART00000002665	ENSOARG00000002465	-	protein_coding	0	0	0	0	0	0	0	0	0	0	0	0
ENSOART00000006578	ENSOARG00000006050	-	protein_coding	0	0	0	0	0	0.019949	0	0	0	0	0	0
ENSOART00000006579	ENSOARG00000006052	-	protein_coding	0	0	0	0	0	0	0	0	0	0	0	0
ENSOART00000006572	ENSOARG00000006044	PIP4K2C	protein_coding	7.7789	7.10652	8.46888	7.95268	8.93943	8.24779	7.6457	6.3491	6.09995	6.54837	5.52466	5.66101
ENSOART00000006573	ENSOARG00000006045	SERTM1	protein_coding	1.21447	1.85911	1.47012	0.85999	1.03761	0.760263	2.2693	1.70501	2.70675	3.52328	1.64227	1.08144
ENSOART00000006570	ENSOARG00000006043	LRRC20	protein_coding	5.70493	6.56344	0.061669	0.075498	0	0	7.16786	0.029088	4.92396	0.154027	0.038244	0.002115
ENSOART00000006571	ENSOARG00000006042	SAMD4B	protein_coding	4.91804	5.40837	4.69585	5.53901	4.85367	4.41564	5.79547	5.39002	7.50911	13.1354	6.97053	4.93183
ENSOART00000006576	ENSOARG00000006025	SLC26A4	protein_coding	0	0.002889	0.004328	0.008146	0.008107	0	0	0	0.003106	0	0.007077	0
ENSOART00000006577	ENSOARG00000006049	MCUB	protein_coding	0.443637	0.404632	0.54865	0.571948	0.658373	0.547839	0.330674	0.338646	0.542443	0.635888	0.342647	0.303356
ENSOART00000006574	ENSOARG00000006046	ICA1	protein_coding	6.19303	3.72254	5.05069	4.97017	6.25585	5.0592	6.39286	3.41859	6.0796	7.42888	3.3043	3.84814
ENSOART00000006575	ENSOARG00000006046	ICA1	protein_coding	0.589084	1.0258	0.412915	0.263458	0.565279	0.88156	0.491316	0.933685	0.245652	0.499682	1.13919	0.712924
ENSOART00000016988	ENSOARG00000015605	TRIM26	protein_coding	1.5352	1.67913	2.20144	1.81441	3.14184	3.03	2.02155	2.17991	2.15855	1.58384	3.19237	2.46575
ENSOART00000016989	ENSOARG00000015615	-	protein_coding	286.043	215.034	340.725	282.368	186.016	252.025	377.017	236.27	402.138	272.863	277.664	243.418
ENSOART00000016986	ENSOARG00000015604	SATB1	protein_coding	4.87457	4.89036	5.39928	4.86623	5.71289	6.463	7.54666	7.90339	6.09505	8.12276	6.80226	5.48263
ENSOART00000016987	ENSOARG00000015613	NUP37	protein_coding	5.73364	4.56657	5.81137	5.69349	6.96638	7.91543	5.26484	5.55943	3.95288	3.12838	2.80736	3.57342
ENSOART00000016984	ENSOARG00000015614	XRCC4	protein_coding	2.28726	2.09401	2.46416	2.56943	2.52449	2.18007	2.42502	1.90024	2.00861	1.96692	1.58005	1.81062
ENSOART00000016985	ENSOARG00000015608	KRT39	protein_coding	0	0	0	0	0	0.011021	0.015262	0	0	0	0	0
ENSOART00000016982	ENSOARG00000015612	-	protein_coding	0	0	0	0	0	0	0.049649	0	0.086818	0	0.041027	0
ENSOART00000016983	ENSOARG00000015610	SGSM2	protein_coding	0.739024	0.756915	0.625698	0.50364	0.604067	0.37979	0.583322	0.345477	0.622165	0.749401	0.424962	0.345433
ENSOART00000016980	ENSOARG00000015609	TMPPE	protein_coding	2.06345	2.13135	2.09075	1.90437	3.40583	2.02087	1.04074	1.02146	1.771	1.63778	1.1452	1.04361
ENSOART00000016981	ENSOARG00000015611	YPEL1	protein_coding	1.49791	1.63949	2.6409	2.10096	1.08111	1.0069	1.26621	0.971699	1.90881	1.25465	1.7029	1.39915
ENSOART00000001920	ENSOARG00000001783	FOS	protein_coding	41.6296	303.025	42.6164	270.292	103.225	892.328	59.0557	52.5227	147.856	152.412	208.019	115.65
ENSOART00000001921	ENSOARG00000001784	PRDX3	protein_coding	98.4367	105.128	97.5593	123.278	93.8666	90.5532	117.947	130.897	103.58	79.9085	100.523	122.983
ENSOART00000001922	ENSOARG00000001786	STX11	protein_coding	3.02643	2.52965	3.30695	3.19349	4.94364	5.12941	1.62453	1.00983	3.05084	3.02241	4.43443	2.64151
ENSOART00000001923	ENSOARG00000001785	TM2D2	protein_coding	12.0586	12.9794	19.6933	14.834	19.802	20.2202	11.7756	14.0541	13.0284	9.46128	10.7894	14.6431
ENSOART00000001924	ENSOARG00000001789	-	protein_coding	0	0.099425	0	0	0.044624	0	0	0	0	0	0	0
ENSOART00000001925	ENSOARG00000001791	NAA60	protein_coding	7.63491	5.68137	8.05453	5.90107	8.89203	5.82129	6.65067	4.06916	6.46732	5.70189	6.01172	6.31937
ENSOART00000001926	ENSOARG00000001790	TREML2	protein_coding	0.296722	0.068301	0.290026	0.124035	0.472404	0.639138	0.183919	0.209565	0.991397	0.619196	0.638425	0.147485
ENSOART00000001927	ENSOARG00000001788	-	protein_coding	0	0	0.027856	0.023873	0	0	0	0	0.023742	0	0	0
ENSOART00000001928	ENSOARG00000001792	CD82	protein_coding	49.5918	50.8033	56.3688	54.3769	58.6494	61.284	47.2175	46.7499	53.7815	35.109	48.6354	57.1514
ENSOART00000001929	ENSOARG00000001793	AKR1A1	protein_coding	18.5841	16.194	18.313	15.9107	21.6777	19.5778	17.4015	15.2932	16.5774	13.054	14.8647	17.331
ENSOART00000017053	ENSOARG00000015670	-	protein_coding	0	0.034826	0.05902	0	0.864836	1.12905	0.922429	1.53654	0	0	0.280285	1.02021
ENSOART00000017052	ENSOARG00000015669	GABRB1	protein_coding	0	0	0.007013	0	0	0.052689	0.0158	0	0	0.040784	0.196235	0.011229
ENSOART00000017051	ENSOARG00000015668	GDPD2	protein_coding	0	0.042505	0.027477	0.027861	0.013431	0.078448	0.011786	0.051391	0.064813	0.027123	0.056516	0.021156
ENSOART00000017050	ENSOARG00000015667	-	protein_coding	0	0.136546	0	0	0	0.172566	0.456211	0	0	0	0	0.134445
ENSOART00000017057	ENSOARG00000015674	FAM227A	protein_coding	0	0.009317	0.025472	0	0.092772	0.031999	0	0	0.010169	0.012235	0.023148	0
ENSOART00000017056	ENSOARG00000015671	PPIL2	protein_coding	4.25704	3.4347	4.65036	4.06417	3.55086	3.64229	3.78366	4.32906	4.04913	3.62436	3.71176	3.69269
ENSOART00000017055	ENSOARG00000015672	DALRD3	protein_coding	9.72876	9.77575	9.97383	9.7909	10.366	11.0183	10.7345	10.0028	10.6406	8.68812	6.64916	6.58302
ENSOART00000017054	ENSOARG00000015675	-	protein_coding	28.116	14.9335	17.5864	18.0505	17.2365	15.6611	19.7328	14.5596	15.6257	13.5073	16.441	20.0663
ENSOART00000017059	ENSOARG00000015673	MFRP	protein_coding	0	0	0.009377	0	0.022085	0.020176	0	0	0	0.004818	0.027251	0
ENSOART00000017058	ENSOARG00000015676	PDIA6	protein_coding	41.2288	37.144	46.8623	34.3679	55.4375	52.9926	32.8887	27.3669	47.4982	37.0346	43.1799	30.0113
ENSOART00000015989	ENSOARG00000014690	-	protein_coding	8.77714	7.61094	9.81785	9.2919	10.2529	11.826	10.1096	6.25389	11.9832	8.46901	14.302	9.65683
ENSOART00000015988	ENSOARG00000014688	PLEKHF2	protein_coding	12.2943	14.1828	17.1767	17.1002	18.0212	16.3845	13.4206	11.2962	15.8056	16.3872	13.9215	11.176
ENSOART00000015987	ENSOARG00000014682	-	protein_coding	0.04079	0	0.006065	0	0.01252	0.00747	0.020687	0	0	0	0.003677	0
ENSOART00000015986	ENSOARG00000014686	TPH2	protein_coding	0.072504	0.073359	0	0.052853	0.107436	0.056253	0.095012	0.015961	0.045051	0.007287	0.074218	0.065447
ENSOART00000015985	ENSOARG00000014687	TNFSF4	protein_coding	1.99277	1.90514	1.8329	1.13047	1.11225	1.08783	1.87607	0.97653	1.64111	0.91892	1.08522	1.08437
ENSOART00000015984	ENSOARG00000014685	SLC2A12	protein_coding	8.00088	5.49641	7.68136	8.1091	9.0868	6.40743	8.79053	5.84774	5.69049	6.93217	6.0079	8.58441
ENSOART00000015983	ENSOARG00000014683	PSMA7	protein_coding	136.454	134.501	121.031	122.954	147.256	168.123	123.69	120.341	158.782	115.434	131.117	120.158
ENSOART00000015982	ENSOARG00000014684	RBMS3	protein_coding	8.32354	7.79397	7.61882	6.84266	6.42769	6.09411	5.61382	5.7991	5.98537	7.89874	6.25346	6.0676
ENSOART00000015981	ENSOARG00000014681	C22orf23	protein_coding	0.519687	0.646538	0.872157	0.555788	0.227791	0.702812	0.904365	1.0466	0.379632	1.13653	0.980884	0.839356
ENSOART00000015980	ENSOARG00000014668	ZFYVE16	protein_coding	31.3561	33.5635	34.477	34.3647	50.0384	46.6536	25.0206	25.9969	24.7563	22.1593	26.6928	27.4169
ENSOART00000010203	ENSOARG00000009375	-	protein_coding	0.08661	0.246955	0.128615	0.210642	0.137258	0.126393	0	0	0	0.073982	0.442448	0.125769
ENSOART00000010202	ENSOARG00000009373	-	protein_coding	8.60394	7.20227	8.59957	8.43605	11.2609	10.2038	10.8731	8.75534	12.2087	11.9343	8.5959	7.26919
ENSOART00000010201	ENSOARG00000009372	BMP15	protein_coding	0	0	0	0	0.013251	0	0	0	0	0	0	0
ENSOART00000010200	ENSOARG00000009371	ATP1B1	protein_coding	129.205	125.012	248.795	246.997	263.793	287.723	158.647	114.996	149.95	142.324	163.67	142.235
ENSOART00000010207	ENSOARG00000009377	-	protein_coding	0.017144	0	0	0	0	0	0	0	0	0	0	0
ENSOART00000010206	ENSOARG00000009374	FBXL5	protein_coding	10.8606	16.3916	12.0581	12.7098	13.947	13.8331	17.3551	16.4522	12.6393	13.2401	10.4964	0.009371
ENSOART00000010205	ENSOARG00000009376	-	protein_coding	6.24109	5.09936	7.7146	6.24508	7.48214	8.41427	9.49134	6.0965	5.71786	4.9572	6.74187	6.26779
ENSOART00000010204	ENSOARG00000009374	FBXL5	protein_coding	0	0	0	0	0	0	0	0	0	0	0	15.4195
ENSOART00000010209	ENSOARG00000009380	-	protein_coding	0.068714	0	0.012374	0.046623	0.025138	0	0.076308	0.01456	0.043862	0.12452	0.029371	0
ENSOART00000010208	ENSOARG00000009349	KNTC1	protein_coding	0	0.086621	0.005019	0	0.335514	0.013326	0	0.008046	0.308009	0.225668	0.373797	0
ENSOART00000004152	ENSOARG00000003817	RYR2	protein_coding	0.626318	0.581002	0.493954	0.295107	0.400713	0.408207	0.633596	0.411042	0.411137	0.359756	0.285575	0.268613
ENSOART00000004153	ENSOARG00000003827	-	protein_coding	4.01826	4.77978	4.41591	3.55927	4.89998	5.01311	4.5452	4.4413	5.06634	5.02239	4.57928	4.99181
ENSOART00000004150	ENSOARG00000003814	MATN2	protein_coding	1.11199	1.69498	0.883722	1.2408	1.30902	1.20829	1.39282	0.69097	2.23107	3.2959	2.63747	2.10386
ENSOART00000004151	ENSOARG00000003822	IRF4	protein_coding	0.537366	0.296618	0.849739	0.525297	0.659856	1.14262	0.78564	0.411315	1.25019	1.04449	0.950519	0.661269
ENSOART00000004156	ENSOARG00000003823	-	protein_coding	0.087655	0.077143	0.086866	0.153592	0.12559	0.210023	0.083082	0.248254	0.193087	0.119179	0.123029	0.079362
ENSOART00000004157	ENSOARG00000003820	NOTCH1	protein_coding	2.84764	2.71717	2.40186	2.15077	2.26155	1.93712	2.86588	2.40377	3.38605	4.46022	3.39331	2.59311
ENSOART00000004154	ENSOARG00000003826	NUAK2	protein_coding	0.679228	0.420491	0.440261	0.375818	1.08613	1.10164	0.823671	0.582667	0.551048	0.457422	0.680806	0.594818
ENSOART00000004155	ENSOARG00000003828	ARHGAP24	protein_coding	4.60413	5.19562	4.86349	2.74463	3.48454	2.73074	5.3587	2.8418	5.8629	6.90996	4.90571	3.03869
ENSOART00000004158	ENSOARG00000003825	GPR158	protein_coding	0.015514	0.013324	0.012141	0	0	0.0441	0.014405	0	0	0.01275	0	0
ENSOART00000004159	ENSOARG00000003831	-	protein_coding	0.050522	0	0.086702	1.26722	1.14965	1.0489	1.72858	1.56299	1.79168	1.79662	1.17033	1.40103
ENSOART00000015369	ENSOARG00000014118	ZMYM5	protein_coding	7.16373	6.69086	8.29977	9.40947	8.58488	8.78145	8.60544	9.07848	11.315	8.57005	7.79474	7.58391
ENSOART00000015363	ENSOARG00000014106	SH3GL2	protein_coding	0.351983	0.332433	0.356364	0.425833	0.415949	0.473745	0.49558	0.259909	0.286795	0.305707	0.344428	0.289044
ENSOART00000015362	ENSOARG00000014107	-	protein_coding	0.376574	0.484098	0.670404	0.409223	0.579376	0.392559	0.367185	0.200811	0.388491	0.516685	0.68685	0.369902
ENSOART00000015361	ENSOARG00000014101	MCOLN3	protein_coding	0	0.524579	0	0	0.064214	0	0.011515	0	0.040475	0.081989	0	0
ENSOART00000015360	ENSOARG00000014100	PROM2	protein_coding	0	0.004346	0.011146	0	0.011382	0.014514	0.039494	0	0.007527	0.005763	0	0
ENSOART00000015367	ENSOARG00000014113	-	protein_coding	1.58913	2.66573	2.87584	2.5645	3.90395	4.79246	2.66956	2.82531	1.96985	1.07806	1.15086	3.97018
ENSOART00000015366	ENSOARG00000014110	-	protein_coding	2.24658	2.72307	1.8117	3.07252	3.21808	5.36467	2.52358	3.3972	2.50693	1.94705	2.18521	2.93349
ENSOART00000015365	ENSOARG00000014109	TAF7	protein_coding	49.1979	43.2082	55.6134	42.8444	51.6747	42.2352	45.595	38.017	41.2683	34.8969	40.1211	51.6218
ENSOART00000015364	ENSOARG00000014108	-	protein_coding	0	0.128638	0	0.04169	0.076378	0	0.163955	0.221189	0	0.082252	0.145461	0.12343
ENSOART00000020356	ENSOARG00000018704	TMEM47	protein_coding	18.5476	14.5619	20.8198	21.5228	17.4841	17.7934	21.5719	16.3785	18.6307	24.2456	20.7189	14.6253
ENSOART00000020357	ENSOARG00000018703	-	protein_coding	1.00244	1.70107	0.734081	0.67681	1.76663	2.57659	0.77033	1.0499	2.14482	0.825537	1.04365	1.17342
ENSOART00000020354	ENSOARG00000018699	CRTAM	protein_coding	1.02178	0.551182	2.08608	1.02464	1.55679	1.10043	0.4127	0.156873	1.43503	0.934011	1.4827	0.791216
ENSOART00000020355	ENSOARG00000018701	PRSS27	protein_coding	0	0	0	0	0.046734	0.028701	0	0	0	0	0	0
ENSOART00000020352	ENSOARG00000018700	SCFD2	protein_coding	4.38424	4.85283	4.93196	4.4287	5.89784	4.95083	7.20433	7.04907	6.51968	7.22851	5.38196	4.11461
ENSOART00000020353	ENSOARG00000018700	SCFD2	protein_coding	0.005036	0	0	0	0.005882	0.006331	0.008915	0.004821	0	0.004138	0.00449	0
ENSOART00000020350	ENSOARG00000018698	-	protein_coding	0	0	0	0	0	0.038608	0	0	0	0	0	0
ENSOART00000020351	ENSOARG00000018695	TLE3	protein_coding	7.61953	7.37516	5.62154	3.66543	6.3173	4.71323	7.08968	3.49083	10.9024	10.0889	12.821	4.02313
ENSOART00000020358	ENSOARG00000018703	-	protein_coding	0.006588	0.017	0	0	0.012185	0.016935	0	0	0	0.00667	0	0.006464
ENSOART00000020359	ENSOARG00000018702	MCRS1	protein_coding	9.16508	7.3166	9.50189	6.76622	8.07571	7.49574	8.33947	6.92543	9.0793	9.25523	7.31137	5.39998
ENSOART00000003272	ENSOARG00000003019	-	protein_coding	0	0.046165	0	0	0	0	0	0.047601	0	0	0	0
ENSOART00000003273	ENSOARG00000003018	KCNAB1	protein_coding	2.12576	1.00089	2.30341	1.94111	1.81165	1.81282	2.00391	1.32783	2.12415	1.64379	1.5318	1.03626
ENSOART00000003270	ENSOARG00000003017	KLHL23	protein_coding	5.01962	5.93866	5.88711	5.79261	8.52448	8.42391	5.00472	7.50536	5.63544	4.43966	5.56434	5.41819
ENSOART00000003271	ENSOARG00000003020	-	protein_coding	0.159749	0	0.042676	0.19709	0.081757	0.223577	0.254074	0.104745	0.156773	0.168347	0.092081	0.085181
ENSOART00000003276	ENSOARG00000003024	TSSC4	protein_coding	5.67024	4.22222	4.35152	5.18719	4.27666	4.46774	3.39935	2.63551	2.9957	4.14523	3.21267	3.83616
ENSOART00000003277	ENSOARG00000003023	TSPAN17	protein_coding	25.5459	21.7419	26.1029	23.2194	25.5152	27.5131	24.5448	24.96	25.8543	23.0025	23.6005	23.1359
ENSOART00000003274	ENSOARG00000003022	ATP5IF1	protein_coding	135.021	117.508	148.65	171.648	130.081	151.691	187.904	113.287	121.9	71.2671	106.475	185.715
ENSOART00000003275	ENSOARG00000003021	ACTB	protein_coding	136.378	157.926	153.205	157.385	191.568	220.011	133.521	142.558	198.462	197.164	188.278	132.213
ENSOART00000003278	ENSOARG00000003025	RHOU	protein_coding	1.98363	1.06278	2.47683	0.653806	3.16352	1.23315	3.33093	1.63045	4.70095	3.92307	2.09601	1.16739
ENSOART00000003279	ENSOARG00000003030	-	protein_coding	0	0	0	0	0	0	0.110846	0	0	0	0	0
ENSOART00000022848	ENSOARG00000020972	SULT1C3	protein_coding	0	0	0.018545	0	0	0.039264	0	0	0	0	0	0
ENSOART00000022849	ENSOARG00000020973	-	protein_coding	0.474661	0.378545	0.900381	0.387218	2.30247	1.1579	0.368039	0.226661	0.788025	0.447206	0.884726	1.18626
ENSOART00000022840	ENSOARG00000020965	SLC5A7	protein_coding	0.021037	0	0	0.015349	0.012239	0	0.021953	0	0	0	0	0
ENSOART00000022841	ENSOARG00000020966	SCG3	protein_coding	0.209979	0.281973	0.786509	0.667947	0.385825	0.778357	0.313113	0.239687	0.409138	0.372064	0.299464	0.107633
ENSOART00000022842	ENSOARG00000020967	PSMD4	protein_coding	131.645	120.506	116.588	123.423	132.996	161.918	122.631	105.279	101.214	79.6174	81.246	67.766
ENSOART00000022843	ENSOARG00000020968	LCK	protein_coding	0.000364	0.011009	0.026823	0.013468	0	0.025488	0.007286	0	0.014223	0	0	0
ENSOART00000022844	ENSOARG00000020968	LCK	protein_coding	2.97314	2.52774	4.8759	3.67496	4.48995	3.85096	1.76453	1.31937	5.09814	2.95595	5.16844	2.39528
ENSOART00000022845	ENSOARG00000020969	-	protein_coding	0	0.035282	0.074347	0	0.068997	0.034435	0.044104	0	0	0	0	0
ENSOART00000022847	ENSOARG00000020971	DMXL2	protein_coding	0.505341	0.391361	0.458394	0.500825	0.918681	0.831341	0.37502	0.401258	0.599669	0.790948	0.61973	0.56491
ENSOART00000018418	ENSOARG00000016912	SLC16A3	protein_coding	92.102	112.84	129.301	212.695	175.216	181.139	84.6196	71.9986	52.9099	13.6154	60.1847	152.82
ENSOART00000018419	ENSOARG00000016907	UNC5C	protein_coding	0.434959	0.256444	0.110871	0.117891	0.178888	0.119258	0.042456	0.019052	0	0.065891	0.05461	0.016585
ENSOART00000018416	ENSOARG00000016911	TTC9C	protein_coding	8.73572	7.41268	6.52531	5.66035	8.09798	7.39813	6.48035	6.07001	7.38416	6.56349	6.98142	7.33292
ENSOART00000018417	ENSOARG00000016905	CWC22	protein_coding	4.13471	4.1178	3.90289	3.39375	4.22145	4.57369	4.60275	3.72605	3.57027	4.59393	3.16116	2.68402
ENSOART00000018414	ENSOARG00000016908	-	protein_coding	17.9699	18.576	13.971	14.4316	9.35581	10.3006	21.5723	27.1458	19.6805	17.4303	17.3847	23.2111
ENSOART00000018415	ENSOARG00000016909	-	protein_coding	0.031502	0	0.014218	0.025324	0	0.04917	0.03601	0	0.012624	0.00863	0.017665	0
ENSOART00000018412	ENSOARG00000016904	-	protein_coding	0	0	0.094178	0	0.004915	0	0	0	0.05454	0	0	0
ENSOART00000018413	ENSOARG00000016906	-	protein_coding	0.492236	0.313931	0.416821	0.59074	0.424392	0.80531	0.832698	0.812555	0.507366	0.635373	0.454375	0.548269
ENSOART00000018410	ENSOARG00000016888	IQGAP2	protein_coding	3.1691	2.80216	4.4573	2.45791	4.77055	2.9337	2.8927	1.77805	4.91436	4.46991	6.56567	3.03207
ENSOART00000018411	ENSOARG00000016896	-	protein_coding	0	0	0	0	0	0.044869	0.014813	0.033388	0	0	0.003722	0
ENSOART00000016049	ENSOARG00000014748	-	protein_coding	0	0	0	0	0	0	0	0	0	0	0	0
ENSOART00000016048	ENSOARG00000014747	-	protein_coding	2.34554	2.11622	3.45942	3.19574	3.50859	4.32765	6.9634	2.59564	2.63594	1.58325	1.2661	3.93843
ENSOART00000016043	ENSOARG00000014742	CCDC34	protein_coding	1.00131	0.781001	1.0543	0.804694	0.972361	1.05084	0.993968	0.750197	0.644362	0.699788	0.686822	1.04463
ENSOART00000016042	ENSOARG00000014740	STAMBPL1	protein_coding	12.0146	7.31853	7.54083	5.33166	17.6995	14.2969	6.58522	4.97893	4.25845	3.35741	5.8668	4.80942
ENSOART00000016041	ENSOARG00000014741	-	protein_coding	0	0	0.024957	0	0	0	0	0	0	0	0	0.048538
ENSOART00000016040	ENSOARG00000014739	WNT8B	protein_coding	0	0	0	0	0.040692	0.106548	0	0.045225	0	0.017707	0	0
ENSOART00000016047	ENSOARG00000014738	MTTP	protein_coding	0.041822	0.017958	0.028846	0.017184	0.051316	0.014486	0	0	0.056673	0	0.046614	0.025405
ENSOART00000016046	ENSOARG00000014744	DHRS3	protein_coding	23.8753	41.8252	27.1205	28.6898	30.6061	35.7673	20.2197	32.9147	27.657	39.8117	29.7089	42.5017
ENSOART00000016045	ENSOARG00000014736	SPIRE2	protein_coding	1.16004	0.808409	1.26683	2.12981	1.85808	1.31559	0.898552	0.890545	1.11345	1.13744	0.825376	1.59135
ENSOART00000016044	ENSOARG00000014743	-	protein_coding	0	0	0	0	0	0.092626	0.017146	0	0	0	0	0
ENSOART00000002994	ENSOARG00000002762	TUBG2	protein_coding	6.92402	7.87696	5.59986	5.02941	5.88603	6.31184	6.02042	7.46511	4.13166	4.8774	3.40311	4.89993
ENSOART00000004108	ENSOARG00000003779	NCOA2	protein_coding	6.4303	5.24809	5.79154	4.24133	6.04802	4.01191	4.86879	4.85266	4.5243	6.43924	5.93572	5.04629
ENSOART00000002998	ENSOARG00000002766	KIAA0895L	protein_coding	0.450138	0.355502	0.254961	0.334396	0.640208	0.306149	0.590661	0.469973	0.557254	0.417794	0.309718	0.302613
ENSOART00000013279	ENSOARG00000012214	LRRIQ3	protein_coding	0.224464	0.152117	0.215474	0.13154	0.435798	0.250996	0.140221	0.271956	0.461355	0.288752	0.17346	0.045399
ENSOART00000013278	ENSOARG00000012206	CA5A	protein_coding	0	0	0.013744	0	0.034914	0	0	0	0	0	0	0
ENSOART00000002999	ENSOARG00000002767	-	protein_coding	0.016081	0.026914	0.018815	0	0	0.023209	0.007731	0	0	0.013041	0.014292	0.013011
ENSOART00000013273	ENSOARG00000012209	-	protein_coding	0	0	0.038679	0	0	0	0	0	0	0.136501	0	0
ENSOART00000013272	ENSOARG00000012203	-	protein_coding	0.037356	0	0	0	0	0	0.034685	0	0.101241	0	0	0
ENSOART00000013270	ENSOARG00000012200	MPZL1	protein_coding	6.90138	6.58271	7.58927	6.52879	6.92028	5.84557	7.27362	5.87358	6.24418	6.52953	6.50452	7.81957
ENSOART00000013277	ENSOARG00000012211	RPS25	protein_coding	1109.03	940.056	1257.33	1124.16	1043.17	1292.26	1393.42	1130.33	1324.77	1035.83	1022.5	998.743
ENSOART00000013276	ENSOARG00000012204	STAU1	protein_coding	24.1301	24.7806	22.3454	23.688	21.8724	24.0884	17.4509	16.2679	19.7765	20.4643	23.6412	20.3269
ENSOART00000013275	ENSOARG00000012210	-	protein_coding	1.43235	1.01996	0.896447	1.18532	0.813056	0.497472	0.745652	0.361921	0.61639	0.778961	0.780216	0.261936
ENSOART00000013274	ENSOARG00000012204	STAU1	protein_coding	1.14261	3.76381	2.61444	0.874554	3.31111	1.8859	5.96505	4.47619	1.45344	3.34269	1.85291	3.9875
ENSOART00000016726	ENSOARG00000015370	KLHL3	protein_coding	0.24381	0.127679	0.443004	0.391838	0.435207	0.375402	0.229555	0.14425	0.50967	0.448023	0.614163	0.231887
ENSOART00000006201	ENSOARG00000005691	-	protein_coding	0.344726	0.530242	0.325047	0.463625	0.332178	0.461756	0.442253	0.395267	0.398526	0.473374	0.459651	0.394636
ENSOART00000016724	ENSOARG00000015371	-	protein_coding	0	0	0	0	0	0	0	0	0	0	0	0
ENSOART00000016722	ENSOARG00000015369	SAP30	protein_coding	0.95693	1.22625	1.40159	1.87754	2.03507	1.76797	2.08996	1.26747	2.43459	1.54951	1.42898	1.7678
ENSOART00000006205	ENSOARG00000005696	MPIG6B	protein_coding	0.025884	0	0	0	0	0.040811	0.044222	0.030689	0.05069	0	0.045993	0.028172
ENSOART00000016720	ENSOARG00000015366	-	protein_coding	0.033181	0	0	0	0	0.034933	0	0	0	0	0	0
ENSOART00000006207	ENSOARG00000005698	-	protein_coding	0	0.054069	0.060191	0.390034	0.076529	0.164034	0.063692	0.032593	0.046531	0	0.130579	0.061463
ENSOART00000022734	ENSOARG00000020867	CGNL1	protein_coding	1.51375	0.927536	2.42963	1.78151	1.69148	1.91916	2.95494	1.63359	3.31468	3.70493	3.169	1.44227
ENSOART00000009809	ENSOARG00000009004	UPF3A	protein_coding	1.68186	2.28516	1.47062	1.13716	1.48083	2.33564	1.87198	1.8266	1.69297	1.58366	1.91614	2.04381
ENSOART00000009808	ENSOARG00000008998	PATJ	protein_coding	5.17062	4.23981	7.7205	6.34474	7.17996	5.53582	6.16374	5.69802	4.63359	5.87269	4.82129	4.37818
ENSOART00000009807	ENSOARG00000009000	ITGAM	protein_coding	1.00575	0.807008	1.37956	0.898467	3.53774	2.02775	1.1856	0.863467	2.98233	2.14279	3.11987	1.41844
ENSOART00000009806	ENSOARG00000008988	PLCG2	protein_coding	1.28518	1.1452	1.44839	1.06528	1.81534	1.43548	0.898173	0.683768	1.1004	1.64054	1.82702	1.20003
ENSOART00000009805	ENSOARG00000008888	PCM1	protein_coding	30.1551	29.0239	28.3649	25.465	29.1596	27.2828	28.9651	26.3302	23.8897	24.187	23.3808	25.0477
ENSOART00000009804	ENSOARG00000009003	TRIQK	protein_coding	0.458712	0.274052	0.344965	0.502272	0.665115	1.04043	0.325261	0.545788	0.762706	0.325329	0.643841	0.313151
ENSOART00000009803	ENSOARG00000009002	-	protein_coding	0	0	0	0.00577	0.045778	0	0	0	0.013547	0	0	0
ENSOART00000009802	ENSOARG00000008997	PYGM	protein_coding	1988.54	1921.75	1717.85	2699.9	1656.11	2140.87	2130.98	2761.16	1398.37	1294.59	1565.46	2005.76
ENSOART00000009801	ENSOARG00000008987	CC2D2A	protein_coding	0.871818	0.817495	0.792827	0.612626	0.979737	0.783059	0.600068	0.460902	0.773855	0.696956	0.902287	0.734633
ENSOART00000009800	ENSOARG00000009001	-	protein_coding	0	0	0	0	0	0	0	0	0	0	0	0
ENSOART00000008743	ENSOARG00000008028	-	protein_coding	0	0	0	0	0	0	0	0	0	0	0	0
ENSOART00000003291	ENSOARG00000003039	TAL2	protein_coding	0	0.143534	0.136128	0.07348	0.003627	0.049983	0.038064	0.190136	0.177124	0.279936	0.129265	0.065592
ENSOART00000003292	ENSOARG00000003027	RIPOR1	protein_coding	5.13367	5.31063	3.63588	3.76397	4.21684	3.34749	3.34301	2.85399	4.13713	8.90548	5.28756	3.49341
ENSOART00000008740	ENSOARG00000008025	-	protein_coding	0	0	0	0	0.052063	0	0	0	0	0.053861	0.078878	0
ENSOART00000008747	ENSOARG00000008032	-	protein_coding	1.59576	1.41459	1.83106	1.769	1.90212	1.60454	1.10132	0.991594	1.01405	1.28403	1.65329	1.11038
ENSOART00000008746	ENSOARG00000008024	EPHA8	protein_coding	0.015673	0	0.013624	0	0.024983	0	0.010132	0	0.006572	0	0.005851	0.014506
ENSOART00000008745	ENSOARG00000008031	-	protein_coding	0	0	0	0	0	0	0.284966	0	0	0.15216	0	0
ENSOART00000008744	ENSOARG00000008027	MYC	protein_coding	3.19485	3.68482	8.07536	6.23482	4.10254	13.9958	12.1383	7.44019	9.01276	27.3272	11.4589	4.09605
ENSOART00000005571	ENSOARG00000005109	WDR7	protein_coding	8.92643	9.36095	6.76238	6.68593	9.30792	7.48854	5.56092	5.8465	7.16266	8.51519	5.72439	6.15017
ENSOART00000004417	ENSOARG00000004063	ZDHHC18	protein_coding	2.17265	2.16388	2.63741	2.25204	1.65685	2.54682	1.64717	2.43586	2.69523	2.84871	3.26165	2.70999
ENSOART00000004416	ENSOARG00000004058	IKBKG	protein_coding	14.0983	19.0994	14.3241	16.7182	19.7383	21.7655	11.6264	13.3424	14.0101	12.5828	14.1806	9.53235
ENSOART00000004415	ENSOARG00000004060	-	protein_coding	0	0	0	0	0	0	0	0.064414	0	0.062623	0	0
ENSOART00000004414	ENSOARG00000004060	-	protein_coding	0.202026	0.168605	0.38126	0.230019	0.296438	0.228518	0.130822	0.307853	0.16772	0.265276	0.393114	0.186303
ENSOART00000004413	ENSOARG00000004062	RAB38	protein_coding	0.195618	0.313389	0.286092	0.305165	0.210031	0.166309	0.074013	0.189733	0.196802	0.145939	0.509045	0.161321
ENSOART00000004412	ENSOARG00000004059	G6PC	protein_coding	0	0	0	0	0.014433	0	0	0	0	0	0	0
ENSOART00000012690	ENSOARG00000011670	PCSK1N	protein_coding	0.628047	0.615033	0.361234	0.511361	0	0.219953	0.466504	0.122233	0.524151	0.57317	0.713413	0.434422
ENSOART00000004410	ENSOARG00000004057	-	protein_coding	9.33428	8.0661	4.73128	5.08596	8.73228	7.40514	9.97686	7.31304	10.3184	7.89616	7.99713	7.34789
ENSOART00000004419	ENSOARG00000004064	SERINC3	protein_coding	32.5425	27.5568	36.1919	31.021	37.2974	31.9419	40.8425	26.2158	23.8821	23.1842	28.3339	23.5006
ENSOART00000012699	ENSOARG00000011680	-	protein_coding	0	0.328011	0	0	0	0	0.178499	0	0.284088	0	0	0.028421
ENSOART00000001969	ENSOARG00000001832	HDX	protein_coding	0.022114	0	0	0	0	0	0	0	0.039555	0	0	0
ENSOART00000000897	ENSOARG00000000841	-	protein_coding	0	0	0	0	0	0.080792	0	0	0	0.022889	0	0
ENSOART00000000896	ENSOARG00000000838	ARF6	protein_coding	25.3597	22.702	26.1275	28.1681	30.3424	30.6251	28.0494	25.4433	35.5396	32.4151	35.5923	19.535
ENSOART00000000895	ENSOARG00000000837	HHIPL1	protein_coding	1.62534	2.17483	1.32872	1.02203	1.21407	1.08993	0.857834	0.899287	1.09399	1.31848	1.90715	1.8222
ENSOART00000000894	ENSOARG00000000834	EDAR	protein_coding	0.019289	0	0	0	0.036381	0.02955	0.059934	0.014035	0	0.018357	0.048441	0
ENSOART00000000893	ENSOARG00000000835	-	protein_coding	1.66079	1.13232	1.76944	1.88297	2.1334	2.39791	2.04063	1.72455	1.35334	4.02611	2.59038	1.49733
ENSOART00000000892	ENSOARG00000000809	STAT5A	protein_coding	10.4601	10.9395	7.78125	9.30014	11.3946	14.4628	15.5906	17.0243	11.7658	12.6551	9.00283	7.7607
ENSOART00000000891	ENSOARG00000000833	-	protein_coding	0	0.059851	0.288591	0	0.203146	0.083859	1.29304	0.316734	0.468601	0	0.096194	0.051365
ENSOART00000000890	ENSOARG00000000831	SERPINA7	protein_coding	0	0	0	0	0	0	0	0	0	0.022389	0	0
ENSOART00000000899	ENSOARG00000000845	-	protein_coding	0	0	0.079931	0.137947	0	0	0	0	0.116648	0	0	0
ENSOART00000000898	ENSOARG00000000839	SHANK2	protein_coding	0	0	0.028745	0.01343	0.037292	0.011813	0.019629	0	0	0	0.029048	0
ENSOART00000009348	ENSOARG00000008584	TBC1D19	protein_coding	2.22349	2.65825	2.31684	1.90968	2.07596	2.36699	1.74493	1.59871	1.71833	1.70588	1.13252	2.30329
ENSOART00000009349	ENSOARG00000008588	GAS6	protein_coding	21.408	24.6069	23.7576	18.5721	17.8203	21.4438	15.6117	11.9126	20.8882	18.3469	17.4462	14.1416
ENSOART00000009340	ENSOARG00000008580	CNGA2	protein_coding	0.153067	0.088531	0.472847	0.204071	0.332577	0.091842	0.10665	0.07801	0.138311	0.123758	0.05299	0.078154
ENSOART00000009341	ENSOARG00000008578	PTCH1	protein_coding	0	0	0	0	1.34937	0	0	0	0	0	0	0
ENSOART00000009342	ENSOARG00000008585	ASF1A	protein_coding	9.95939	11.0289	14.1805	12.2046	12.0113	12.2729	14.6805	10.5461	14.137	12.6084	14.1552	13.1217
ENSOART00000009343	ENSOARG00000008578	PTCH1	protein_coding	2.25489	1.96898	2.05802	1.97597	0.992583	2.24817	1.62141	1.17589	1.84695	1.88478	2.36819	1.87451
ENSOART00000009344	ENSOARG00000008581	SMC1A	protein_coding	19.4807	16.7651	18.4703	18.2777	17.8089	19.8015	23.0553	20.864	18.5925	13.7779	18.732	16.893
ENSOART00000009345	ENSOARG00000008586	EBPL	protein_coding	3.7146	2.97801	2.44398	2.34497	2.30046	2.24111	2.07929	2.1815	2.37281	1.5953	3.77161	2.92201
ENSOART00000009346	ENSOARG00000008587	PXMP4	protein_coding	1.95743	1.46741	1.85842	1.52601	2.2073	2.0278	1.80758	1.67852	1.74175	1.65746	2.04968	1.63375
ENSOART00000009347	ENSOARG00000008584	TBC1D19	protein_coding	0.001508	0.003885	0	0.001243	0.002302	0	0	0	0.001362	0	0.437403	0
ENSOART00000014218	ENSOARG00000013081	MS4A1	protein_coding	0.060373	0	0.150969	0	0.24406	0.185474	0	0	0.442351	0.435685	0.301756	0.209071
ENSOART00000014219	ENSOARG00000013083	ZNF622	protein_coding	12.8536	9.9876	11.0384	9.69848	10.3836	13.4789	14.3727	8.40858	10.5107	9.30048	9.50556	7.39541
ENSOART00000014210	ENSOARG00000013073	RIN3	protein_coding	1.62753	1.45406	2.24049	1.46212	1.87778	1.43859	1.19421	1.34223	1.37529	2.74939	2.67433	1.58717
ENSOART00000014211	ENSOARG00000013074	-	protein_coding	28.9504	25.9149	28.1189	20.66	28.415	28.1249	28.4595	25.7398	28.5586	34.4346	27.0452	23.0818
ENSOART00000014212	ENSOARG00000013072	-	protein_coding	0	0	0.02442	0	0.00952	0	0.016391	0	0	0.014067	0.032051	0
ENSOART00000014213	ENSOARG00000013076	GNA11	protein_coding	21.6145	21.3148	19.8657	19.5807	19.2658	21.3173	18.6578	17.0441	19.7674	17.7403	19.8849	17.9486
ENSOART00000014214	ENSOARG00000013077	RETREG1	protein_coding	434.981	514.22	273.206	226.798	217.827	228.422	194.435	43.0699	234.236	328.957	223.631	136.783
ENSOART00000014215	ENSOARG00000013075	PIP5K1B	protein_coding	0.741593	0.627724	0.912351	1.01727	0.934631	0.789585	0.900646	0.549948	0.703397	1.09585	0.834232	0.445732
ENSOART00000014216	ENSOARG00000013075	PIP5K1B	protein_coding	0	0.004448	0.151334	0	0	0	0	0	0.003579	0	0	0
ENSOART00000014217	ENSOARG00000013079	IL18RAP	protein_coding	0.446855	0.703644	0.708435	0.543161	0.800641	0.533628	0.3019	0.311513	0.991667	0.32181	0.081966	0.101437
ENSOART00000001414	ENSOARG00000001320	NXPE2	protein_coding	0	0.032132	0.032525	0	0.117395	0.020507	0.044786	0.023153	0	0	0	0
ENSOART00000001415	ENSOARG00000001320	NXPE2	protein_coding	0	0	0	0	0	0	0	0	0	0	0	0
ENSOART00000001416	ENSOARG00000001322	FBXO22	protein_coding	6.50141	5.59187	5.32435	6.29362	6.05949	4.85779	8.06762	5.91496	7.94393	9.77798	5.77992	6.6957
ENSOART00000001417	ENSOARG00000001323	-	protein_coding	0	0	0	0	0	0	0	0	0	0	0	0
ENSOART00000001410	ENSOARG00000001319	ZNF205	protein_coding	7.40557	5.25555	5.69601	5.7342	5.44451	5.56873	5.02087	4.77968	3.53781	4.14953	3.90969	3.72383
ENSOART00000001411	ENSOARG00000001317	LSM1	protein_coding	22.1234	18.7528	18.1167	18.7506	27.2117	29.5452	21.2313	20.5335	14.823	14.5807	16.7112	21.3972
ENSOART00000001412	ENSOARG00000001318	-	protein_coding	0.076203	0.156712	0	0.150622	0	0.153858	0	0	0.301247	0	0.215801	0.27102
ENSOART00000001413	ENSOARG00000001321	-	protein_coding	0	0	0	0	0	0.070078	0.027409	0.026096	0	0	0	0.028755
ENSOART00000001418	ENSOARG00000001324	-	protein_coding	0	0	0.025781	0	0	0.01408	0.039694	0	0	0	0	0
ENSOART00000001419	ENSOARG00000001316	PUS10	protein_coding	2.90479	2.68263	3.18954	3.49817	3.75413	3.87149	2.97148	3.5238	2.42301	2.574	2.21104	3.48999
ENSOART00000006828	ENSOARG00000006281	BAD	protein_coding	6.77918	3.50352	5.19188	3.53279	4.23801	5.78641	5.00169	6.21202	5.85837	5.08288	4.39107	5.84424
ENSOART00000006829	ENSOARG00000006277	TMEM71	protein_coding	0	0	0	0	0.004842	0.001994	0	0	0.002484	0	0	0
ENSOART00000006824	ENSOARG00000006275	GNGT2	protein_coding	7.33202	4.72189	5.79858	6.54265	6.90843	7.48136	7.57142	4.37535	7.61324	5.22225	8.22632	4.46942
ENSOART00000006825	ENSOARG00000006279	-	protein_coding	0	0.080046	0.010833	0	0.042186	0.040157	0	0	0	0.022753	0	0
ENSOART00000006826	ENSOARG00000006278	-	protein_coding	0	0	0	0	0	0	0	0	0	0	0	0
ENSOART00000006827	ENSOARG00000006277	TMEM71	protein_coding	0.931909	0.446663	0.831333	0.744042	1.38896	1.51771	0.59605	0.96441	1.37822	0.69033	1.54515	0.477019
ENSOART00000006820	ENSOARG00000006269	-	protein_coding	0	0	0	0	0	0	0	0	0	0	0	0
ENSOART00000006821	ENSOARG00000006273	-	protein_coding	0.116005	0	0	0	0	0	0.143612	0	0	0	0.064814	0.062569
ENSOART00000006822	ENSOARG00000006270	KDSR	protein_coding	10.0755	8.83957	12.9923	10.4448	11.9774	9.86094	12.571	7.62038	12.0621	11.3103	11.0164	7.88673
ENSOART00000006823	ENSOARG00000006274	NHP2	protein_coding	49.4175	41.6189	38.4443	40.4456	45.1143	50.1835	49.2691	46.5967	46.3218	40.5809	25.563	28.3343
ENSOART00000015169	ENSOARG00000013930	IL17A	protein_coding	0	0	0	0	0	0.012283	0.046234	0	0	0	0	0
ENSOART00000015168	ENSOARG00000013924	ANKRD11	protein_coding	16.2855	13.3784	12.2619	11.9293	12.3236	9.60611	7.93479	6.23155	9.11412	10.8771	9.48456	5.57879
ENSOART00000015161	ENSOARG00000013899	MYH3	protein_coding	1.67966	11.0787	1.76435	1.53826	9.21728	1.12679	1.03755	0.650461	1.34436	1.18781	2.99541	2.08494
ENSOART00000015160	ENSOARG00000013922	TAF3	protein_coding	2.97199	2.62233	2.40812	2.19238	2.98141	3.31189	3.27989	3.98044	3.0348	3.25781	3.1582	2.23037
ENSOART00000015163	ENSOARG00000013922	TAF3	protein_coding	2.73049	2.78194	2.448	2.36683	2.21461	2.99808	3.31985	3.77829	2.77441	2.40586	2.72655	2.90444
ENSOART00000015162	ENSOARG00000013919	NEK10	protein_coding	0	0.028778	0.03855	0.004071	0.091988	0	0.172641	0.034272	0.109011	0.038289	0.21327	0.088312
ENSOART00000015165	ENSOARG00000013925	-	protein_coding	59.4318	64.0873	67.7005	58.9199	83.7889	92.1038	60.5794	54.4674	55.3225	44.1098	66.257	66.4245
ENSOART00000015164	ENSOARG00000013919	NEK10	protein_coding	0.071723	0	0	0	0	0	0.09094	0	0	0	0	0
ENSOART00000015167	ENSOARG00000013927	-	protein_coding	49.3037	40.4471	40.5023	37.6337	37.6197	37.6821	35.5315	31.915	25.6152	22.3541	24.1207	23.8234
ENSOART00000015166	ENSOARG00000013923	POLD1	protein_coding	2.0611	1.57283	1.74343	1.69971	1.66275	2.13586	1.81132	1.54363	1.34478	1.52431	1.15287	1.13606
ENSOART00000004545	ENSOARG00000004177	CLDN23	protein_coding	0.18259	0.078403	0	0	0	0	0	0	0	0	0	0
ENSOART00000017097	ENSOARG00000015709	TRIP6	protein_coding	3.77849	4.27016	2.67832	4.48295	3.61465	3.78402	2.98323	3.18433	3.65466	2.54401	2.85047	3.60979
ENSOART00000004547	ENSOARG00000004173	GLYR1	protein_coding	0.040413	0.036143	0.046045	0	0.011888	0.040589	0.018565	0.043505	0.042122	0.041361	0.055532	0.042329
ENSOART00000004546	ENSOARG00000004178	-	protein_coding	0.67748	0.949181	0.836753	0.928275	1.42621	1.1043	1.14432	0.815794	0.704914	1.37375	0.816834	0.981974
ENSOART00000004541	ENSOARG00000004174	TAGLN	protein_coding	151.548	158.069	140.757	158.504	143.545	208.154	101.734	90.5174	130.656	140.926	93.3938	65.5686
ENSOART00000004540	ENSOARG00000004163	CTDP1	protein_coding	2.86054	3.02184	3.31541	2.90757	3.98426	3.58301	2.16629	1.98237	3.51881	3.56851	3.40107	2.5132
ENSOART00000004543	ENSOARG00000004175	FZD4	protein_coding	18.7228	17.9238	26.1255	24.4876	22.7333	15.5053	24.2616	22.667	20.5415	29.8221	15.3307	21.9252
ENSOART00000004542	ENSOARG00000004168	DPY19L3	protein_coding	1.40075	1.89813	2.61348	1.33713	2.62895	2.23553	1.4524	1.39005	1.93528	2.24438	1.55587	1.66685
ENSOART00000004549	ENSOARG00000004180	-	protein_coding	0.058809	0	0.046645	0	0.045486	0	0	0	0.053665	0	0	0.04806
ENSOART00000004548	ENSOARG00000004173	GLYR1	protein_coding	10.8072	12.2519	11.7193	11.9369	11.9216	11.0537	15.1633	13.2954	13.4488	15.6698	13.6313	10.8927
ENSOART00000017094	ENSOARG00000015704	PTX4	protein_coding	0	0	0	0.349579	0	0.108776	0.034899	0	0	0.115473	0.051954	0
ENSOART00000013772	ENSOARG00000012667	NFIC	protein_coding	10.6956	12.8015	10.8438	8.43306	12.3204	8.07223	6.10902	8.1877	7.98234	10.6549	9.24757	7.97552
ENSOART00000017092	ENSOARG00000015703	-	protein_coding	0.13602	0	0	0	0	0.094938	0.128191	0	0	0	0	0
ENSOART00000017091	ENSOARG00000015701	-	protein_coding	0.769884	0.619813	0.496794	0.646759	0.434721	0.777799	0.859537	1.02796	0.72228	0.750933	0.701433	0.535718
ENSOART00000013771	ENSOARG00000012671	-	protein_coding	0	0.012392	0.082365	0	0.070928	0	0	0	0	0	0.056761	0.038928
ENSOART00000008439	ENSOARG00000007752	SP2	protein_coding	0.443275	0.876873	0.78411	0.343204	0.533536	0.335291	0.633761	0.548542	0.431139	0.969462	0.59836	0.439831
ENSOART00000008438	ENSOARG00000007751	IFFO1	protein_coding	2.50941	2.96092	2.85708	2.32378	2.18884	2.30781	1.83646	1.57428	2.14998	2.81388	1.98191	2.26911
ENSOART00000008431	ENSOARG00000007738	TAP1	protein_coding	23.23	20.4103	26.9581	20.4407	37.0056	31.7306	24.6793	21.6813	23.0988	20.1358	38.6476	28.2449
ENSOART00000008430	ENSOARG00000007745	SIAH3	protein_coding	0	0	0	0	0	0	0.066612	0	0	0	0	0
ENSOART00000008433	ENSOARG00000007741	SECISBP2	protein_coding	5.75869	6.21542	5.29185	6.16309	5.64515	4.97476	5.86047	6.6055	6.46069	6.05113	5.85348	5.13055
ENSOART00000008432	ENSOARG00000007746	OPALIN	protein_coding	0	0	0	0	0.03536	0	0	0	0	0.047562	0	0
ENSOART00000008435	ENSOARG00000007748	SMIM35	protein_coding	0	0	0	0	0	0	0	0	0	0	0	0
ENSOART00000008434	ENSOARG00000007747	TMEM128	protein_coding	8.17027	5.38071	6.78527	5.75717	7.75535	6.25394	6.15671	6.04724	6.05046	4.45497	4.32318	5.00114
ENSOART00000008437	ENSOARG00000007749	-	protein_coding	52.1818	34.8779	54.1669	61.1941	39.2659	71.6292	104.311	50.923	42.0524	31.3724	51.672	56.5662
ENSOART00000008436	ENSOARG00000007750	-	protein_coding	0	0	0	0	0	0	0	0	0	0	0	0
ENSOART00000014622	ENSOARG00000013442	-	protein_coding	31.6422	28.6455	36.7788	35.8946	39.1318	42.2318	33.772	30.8151	30.3303	26.6318	27.1239	26.5964
ENSOART00000013778	ENSOARG00000012676	-	protein_coding	3.34709	2.37213	3.12317	2.67442	2.98102	2.84278	2.47947	2.61017	2.1223	2.57164	1.86325	1.76645
ENSOART00000013779	ENSOARG00000012675	TKFC	protein_coding	0.240319	0.249056	0.519594	0.292947	0.56534	0.577684	0.401705	0.292544	0.338377	0.339881	0.186559	0.352654
ENSOART00000003708	ENSOARG00000003411	AKAP8L	protein_coding	12.2248	9.25128	8.87441	8.17582	10.1251	8.77762	10.8498	9.69631	13.089	12.493	9.52725	10.5125
ENSOART00000003709	ENSOARG00000003415	SLC35F3	protein_coding	0.028479	0	0.127218	0.085657	0.098187	0	0	0	0.11774	0.3234	0.130084	0.033836
ENSOART00000003702	ENSOARG00000003407	-	protein_coding	0	0	0	0	0	0.0586	0	0	0	0	0	0
ENSOART00000003700	ENSOARG00000003404	-	protein_coding	0	0	0.014052	0	0	0.049273	0	0	0	0	0	0
ENSOART00000003701	ENSOARG00000003406	ASB10	protein_coding	3.59955	2.84126	2.5187	2.43141	2.16539	2.36535	3.18087	2.94043	2.96043	3.4083	2.46285	3.22226
ENSOART00000003706	ENSOARG00000003409	PRMT7	protein_coding	14.555	12.9493	15.1299	14.1782	18.4549	20.3054	17.3556	16.8093	18.2132	19.6613	14.7054	12.7332
ENSOART00000003707	ENSOARG00000003411	AKAP8L	protein_coding	8.0976	11.2519	10.9686	13.1319	9.5762	10.5975	9.38848	9.22878	8.99119	10.0537	9.26735	10.324
ENSOART00000003704	ENSOARG00000003412	-	protein_coding	0.063767	0.026559	0	0	0	0	0	0.028186	0.063366	0	0.028429	0.025442
ENSOART00000003705	ENSOARG00000003413	-	protein_coding	0.415745	0.527818	0.650001	0.900129	1.47624	2.86082	2.63292	2.32576	1.86905	0.628253	1.3782	1.10427
ENSOART00000012300	ENSOARG00000011313	-	protein_coding	225.428	207.483	223.418	198.969	292.619	310.037	180.025	158.157	193.945	181.311	188.633	129.576
ENSOART00000012301	ENSOARG00000011314	RRP1B	protein_coding	4.57294	3.77619	5.32413	5.36484	4.64447	4.35379	0.763864	4.943	7.27859	8.82904	4.30531	3.23909
ENSOART00000012302	ENSOARG00000011320	-	protein_coding	546.299	426.169	461.904	424.147	396.26	428.787	442.371	428.719	596.975	499.171	440.033	412.531
ENSOART00000012303	ENSOARG00000011316	TBC1D14	protein_coding	2.74166	2.0214	3.14454	1.84601	2.86371	2.65076	2.17667	1.66688	2.30531	3.29621	2.40528	1.64293
ENSOART00000012304	ENSOARG00000011318	PPP1CA	protein_coding	13.4376	12.7612	15.3229	14.6541	15.08	16.9961	12.0241	13.0042	11.7205	11.3815	11.2427	11.097
ENSOART00000012305	ENSOARG00000011321	AK1	protein_coding	285.122	238.035	253.081	388.166	197.834	263.681	309.101	337.617	215.986	173.212	201.504	247.08
ENSOART00000012306	ENSOARG00000011322	SFRP5	protein_coding	1.49344	2.14283	1.38105	1.39294	2.90829	5.54709	4.05917	5.95043	6.9031	13.3951	4.46187	9.07294
ENSOART00000012307	ENSOARG00000011301	GCN1	protein_coding	25.1584	24.5747	20.6095	23.1129	25.7925	29.047	23.8129	21.4135	20.1059	21.2386	19.31	23.9013
ENSOART00000012308	ENSOARG00000011317	CCDC180	protein_coding	0	0.006541	0.011821	0.002008	0.014616	0.019585	0.024653	0.012487	0	0	0.005166	0
ENSOART00000012309	ENSOARG00000011319	ATP6V1B1	protein_coding	0.011107	0	0	0.010517	0.007388	0.064209	0	0	0.018652	0	0	0
ENSOART00000002259	ENSOARG00000002098	ARL10	protein_coding	0.630642	0.224572	0.177617	0.584524	0.677458	0.623005	1.11142	0.907302	0.500558	0.783095	0.549617	0.468315
ENSOART00000002258	ENSOARG00000002094	LAPTM5	protein_coding	16.3228	17.1607	33.3247	19.8994	41.9707	30.5911	20.3024	16.6641	46.0686	27.8576	40.542	20.5231
ENSOART00000002257	ENSOARG00000002088	GRK5	protein_coding	6.72606	6.46041	8.60822	7.24148	8.48309	6.341	6.29126	3.89494	8.378	7.89704	6.9216	5.12393
ENSOART00000002256	ENSOARG00000002095	-	protein_coding	0	0	0	0	0	0	0	0	0	0	0	0
ENSOART00000002255	ENSOARG00000002095	-	protein_coding	0	0	0	0	0	0.21937	0	0	0	0	0	0
ENSOART00000002254	ENSOARG00000002091	ARMC3	protein_coding	0.012454	0	0.009283	0.005995	0.014019	0.013697	0.119521	0	0.059183	0.014288	0.008696	0.014386
ENSOART00000002253	ENSOARG00000002093	DAGLB	protein_coding	5.94442	5.4003	5.54522	6.59452	6.8187	6.39159	4.45434	4.60384	4.79119	4.16105	4.88081	4.51236
ENSOART00000002252	ENSOARG00000002091	ARMC3	protein_coding	0	0	0	0	0	0	0	0	0	0	0	0
ENSOART00000002251	ENSOARG00000002090	SPCS1	protein_coding	19.9702	16.91	21.6622	20.2649	21.7605	25.6389	19.8006	19.3999	17.0559	10.5462	17.0457	16.5944
ENSOART00000002250	ENSOARG00000002092	-	protein_coding	7.33174	6.84032	7.43856	7.38234	7.8029	7.71453	6.73745	6.77545	5.73674	5.50338	6.90107	6.45598
ENSOART00000007018	ENSOARG00000006461	ZFP1	protein_coding	1.17444	1.64431	2.82407	2.75976	2.40908	1.87631	0.507092	0.674237	0.86013	0.847352	0.94639	1.40663
ENSOART00000007019	ENSOARG00000006454	DPP4	protein_coding	0.169334	0.308982	0.740975	0.393298	0.792795	0.735894	0.404329	0.282671	0.891078	0.585974	0.813846	0.319236
ENSOART00000007012	ENSOARG00000006450	TFDP2	protein_coding	23.0444	26.0287	22.1042	25.042	26.2853	25.7342	27.6905	31.8164	19.9856	29.0329	18.6958	23.1698
ENSOART00000007013	ENSOARG00000006456	RPL29	protein_coding	550.191	435.688	619.86	563.368	552.593	642.184	697.085	663.782	748.007	613.862	587.258	533.832
ENSOART00000007010	ENSOARG00000006451	CASTOR1	protein_coding	2.43725	3.28504	4.89465	3.61415	2.65544	3.31794	4.05427	2.63764	2.79352	3.74302	2.77304	2.69941
ENSOART00000007011	ENSOARG00000006453	SRRM1	protein_coding	8.9476	7.6464	10.392	8.35838	8.28336	6.21666	9.5952	7.33175	8.895	13.1913	8.96071	7.15806
ENSOART00000007016	ENSOARG00000006458	CWC27	protein_coding	7.59338	7.28517	7.06404	6.06278	5.93274	7.3973	8.48347	6.09133	6.14822	5.63107	5.26349	5.50353
ENSOART00000007017	ENSOARG00000006455	CPNE9	protein_coding	0.08242	0.096482	0.127007	0.064508	0.222137	0.127928	0.080697	0.086136	0.113333	0.091234	0.214911	0.153528
ENSOART00000007014	ENSOARG00000006427	PLXNA4	protein_coding	1.15403	1.54071	0.70204	0.728613	0.969981	0.592014	0.538907	0.483721	0.760193	1.19747	0.800285	0.67666
ENSOART00000007015	ENSOARG00000006457	-	protein_coding	0.059794	0	0	0	0	0	0	0	0	0	0.070732	0
ENSOART00000005708	ENSOARG00000005233	SNTG2	protein_coding	0	0.017915	0.019641	0	0.048795	0.070463	0.315552	0.028362	0.158713	0.256612	0	0
ENSOART00000005709	ENSOARG00000005241	2021-03-09	protein_coding	1.88467	1.31248	2.2087	1.16647	2.12198	1.28119	1.90103	1.10607	1.85908	1.65913	1.75306	1.48011
ENSOART00000005704	ENSOARG00000005234	RSC1A1	protein_coding	31.3945	36.1161	34.4464	39.7388	47.1055	44.8376	25.1971	25.9845	26.7007	29.2149	25.7287	27.8178
ENSOART00000005705	ENSOARG00000005232	KDELC1	protein_coding	2.80733	2.40811	3.20197	3.33966	3.51744	3.48241	1.76142	1.59266	3.23518	2.40716	3.09494	3.44434
ENSOART00000005706	ENSOARG00000005243	-	protein_coding	0	0	0	0	0	0	0	0	0	0	0	0
ENSOART00000005707	ENSOARG00000005236	VSIG4	protein_coding	0.685179	0.493438	0.568637	0.546959	1.7024	0.764507	0.484469	0.437393	1.3382	0.478364	1.0767	0.835671
ENSOART00000005700	ENSOARG00000005227	ZFAT	protein_coding	1.71436	1.57988	1.44955	1.32005	1.30387	1.24771	1.62935	1.44962	1.0461	1.82209	1.8388	1.36639
ENSOART00000005701	ENSOARG00000005226	VPS16	protein_coding	0.287764	0.204551	0.040443	0.27292	0.12631	0.190637	0.098739	0.133349	0.136062	0.191224	0.145051	0.129452
ENSOART00000005702	ENSOARG00000005230	STOX1	protein_coding	0.041452	0.026699	0.084009	0.123465	0.270693	0.239694	0.163379	0.090634	0.036554	0.034067	0	0.050473
ENSOART00000005703	ENSOARG00000005228	ABAT	protein_coding	0.358457	0.102855	0.698212	0.846383	1.27205	0.915635	0.469746	0.206721	0.40019	0.124552	0.448776	0.519637
ENSOART00000013479	ENSOARG00000012402	SRSF9	protein_coding	8.65179	5.7436	9.60145	7.69457	10.1765	7.87191	7.66266	4.85821	7.40264	8.99815	8.22284	6.1972
ENSOART00000013478	ENSOARG00000012401	-	protein_coding	0.087418	0.051186	0.023633	0	0.158596	0	0	0	0	0	0	0
ENSOART00000013471	ENSOARG00000012391	-	protein_coding	0	0	0	0	0	0	0.151648	0	0	0	0	0
ENSOART00000013470	ENSOARG00000012388	-	protein_coding	3.30508	2.28482	2.66081	2.51779	3.743	3.15529	2.80282	2.42817	2.10902	2.74692	1.71568	2.31888
ENSOART00000013473	ENSOARG00000012393	GNAQ	protein_coding	7.75058	8.47512	9.17434	8.45156	10.2015	9.8487	8.14375	7.63324	7.39138	7.00041	7.46661	7.55714
ENSOART00000013472	ENSOARG00000012390	-	protein_coding	8.71186	11.1114	9.88854	9.56006	8.45094	9.97991	9.78272	8.76734	6.00352	8.26402	6.13687	4.19492
ENSOART00000013475	ENSOARG00000012396	-	protein_coding	0.066722	0.05772	0.025575	0	0.024718	0.072681	0	0.049354	0.030753	0.018651	0	0
ENSOART00000013474	ENSOARG00000012394	MPC2	protein_coding	261.739	218.741	288.529	255.865	293.476	299.99	354.694	289.892	334.344	251.893	261.601	278.986
ENSOART00000013477	ENSOARG00000012398	-	protein_coding	0.312069	0.368786	0.221875	0.173052	0.289143	0.215608	0.374347	0.223387	0.279341	0.480422	0.297143	0.242275
ENSOART00000013476	ENSOARG00000012392	MRC2	protein_coding	4.69981	7.1984	3.60918	3.29356	3.52552	3.03222	3.09945	2.95338	3.77402	4.56005	6.85023	4.08259
ENSOART00000006059	ENSOARG00000005558	PKN1	protein_coding	21.2893	18.0047	20.221	18.2734	19.4362	20.874	22.5535	23.5344	22.3722	18.9909	16.7934	17.6808
ENSOART00000006058	ENSOARG00000005557	PLSCR1	protein_coding	8.82173	8.85243	10.1078	9.32413	19.4786	19.7598	21.3904	17.3366	7.07144	7.16813	27.4282	19.7877
ENSOART00000006055	ENSOARG00000005556	-	protein_coding	0.181704	0.131269	1.24423	0.804499	0.20643	1.22861	0.16421	0	0.669725	0.527139	0.248252	0.147498
ENSOART00000006054	ENSOARG00000005555	FOXR2	protein_coding	0	0	0	0	0	0	0	0	0	0	0.052643	0
ENSOART00000006057	ENSOARG00000005560	UQCR10	protein_coding	509.468	524.709	566.94	721.118	548.646	741.958	789.695	707.377	609.231	473.295	623.197	1044.52
ENSOART00000006056	ENSOARG00000005559	-	protein_coding	0	0	0	0	0	0	0	0	0	0	0	0
ENSOART00000006051	ENSOARG00000005551	OCLN	protein_coding	2.03807	1.50651	2.63584	1.71268	2.94129	1.96374	3.0206	2.1403	1.99811	0.987425	2.23123	2.56484
ENSOART00000006053	ENSOARG00000005554	C16orf72	protein_coding	26.8843	24.8833	28.4293	29.1331	35.7449	33.2531	26.2182	27.1202	28.7901	28.1417	30.5218	26.5806
ENSOART00000006052	ENSOARG00000005547	GTF3C5	protein_coding	3.44554	2.54757	3.59365	2.95596	3.50502	3.59479	4.61664	4.08034	3.48375	3.79477	3.10313	3.29981
ENSOART00000016533	ENSOARG00000015196	CHPT1	protein_coding	42.7702	49.2249	50.1804	57.7748	63.1117	64.4737	41.6343	37.6968	40.0914	32.579	36.6181	47.2825
ENSOART00000016532	ENSOARG00000015190	-	protein_coding	0.009475	0.022046	0.004927	0.007812	0.013781	0.006803	0.016757	0.008376	0.097261	0.436543	0.021388	0
ENSOART00000016531	ENSOARG00000015191	SHBG	protein_coding	1.6369	1.45252	1.01222	1.49764	1.35809	1.6299	1.1784	1.97284	1.14457	1.45452	0.692567	1.00504
ENSOART00000016530	ENSOARG00000015186	ACSS3	protein_coding	6.50727	6.4073	5.5279	5.7172	8.94046	10.6848	6.16264	7.63503	8.75907	9.47853	6.26379	5.59186
ENSOART00000016537	ENSOARG00000015197	MED10	protein_coding	6.85585	5.16365	7.37355	5.00558	8.22262	5.98777	7.30839	6.11625	8.36981	8.17342	6.60108	3.74687
ENSOART00000016536	ENSOARG00000015193	AWAT1	protein_coding	0.032895	0	0	0	0	0	0	0	0	0.06445	0	0
ENSOART00000016535	ENSOARG00000015198	MOSMO	protein_coding	6.19753	6.4686	8.7525	8.21171	8.77074	9.28238	13.0354	5.11124	8.22401	8.08464	8.42903	5.35622
ENSOART00000016534	ENSOARG00000015194	CRYAB	protein_coding	696.517	1170.09	884.563	891.688	831.214	1885.13	1176.07	660.571	2104.15	2149.66	2559.44	1014.48
ENSOART00000016539	ENSOARG00000015199	P2RY1	protein_coding	15.3107	17.4742	16.4022	19.2156	18.2435	21.0459	13.1096	15.0333	10.3657	10.4361	18.1423	26.2589
ENSOART00000016538	ENSOARG00000015192	HACL1	protein_coding	7.09525	6.62678	9.75851	8.91066	8.11605	7.9408	19.0405	14.2588	21.767	14.2711	11.1327	11.8574
ENSOART00000014975	ENSOARG00000013760	CDKL5	protein_coding	1.8767	1.78022	1.7828	1.7686	1.88794	1.77001	2.72692	1.73291	2.08089	3.67138	1.50267	1.24471
ENSOART00000014974	ENSOARG00000013760	CDKL5	protein_coding	0.008111	0.01693	0.059721	0.02477	0.026287	0.01499	0.027437	0.015711	0.028629	0.034306	0.094788	0.011058
ENSOART00000014977	ENSOARG00000013763	CCDC182	protein_coding	0.098682	0.038684	0.04172	0	0	0.034909	0.007021	0.023731	0	0	0	0
ENSOART00000014976	ENSOARG00000013753	EGFR	protein_coding	6.2612	5.26346	5.95095	7.23861	8.51475	7.74207	7.79741	7.91519	7.46692	8.55895	8.40281	9.23409
ENSOART00000014971	ENSOARG00000013758	-	protein_coding	1.84884	1.71235	1.86688	1.43314	1.56181	1.81783	2.55913	1.63313	1.53686	1.70742	1.96938	1.94592
ENSOART00000014970	ENSOARG00000013761	LGALS2	protein_coding	0.218584	0.124088	0.058742	0	0	0	0.166749	0.499	0.168663	0	0.141989	0.10463
ENSOART00000014973	ENSOARG00000013755	PTPRD	protein_coding	3.57272	3.81313	2.02326	1.81888	1.94513	1.68232	2.57781	2.51232	2.19944	3.40171	2.746	2.49782
ENSOART00000014972	ENSOARG00000013762	OPRK1	protein_coding	0	0.043226	0	0	0	0	0	0	0	0	0	0
ENSOART00000014979	ENSOARG00000013766	-	protein_coding	0	0.013055	0	0	0	0	0.028035	0	0	0	0	0
ENSOART00000014978	ENSOARG00000013765	TCF7	protein_coding	0.471695	0.163847	0.367846	0.32016	0.473538	0.488422	0.226238	0.102252	0.63431	0.518104	0.798324	0.229927
ENSOART00000020976	ENSOARG00000019263	-	protein_coding	21.0596	18.7247	29.9842	28.8965	18.0858	19.5776	33.3147	28.5786	27.0713	29.567	18.0597	18.4848
ENSOART00000020977	ENSOARG00000019262	GNAT2	protein_coding	0.048718	0.073448	0.118457	0.129162	0.108983	0.180457	0.020964	0.024222	0	0.072118	0	0.079216
ENSOART00000020974	ENSOARG00000019260	GCSAM	protein_coding	0	0.307539	0.397958	0.059677	0.353502	0.427203	0.730283	0.25262	0.628244	0.452389	0.13273	0.187066
ENSOART00000020975	ENSOARG00000019261	MPV17	protein_coding	5.95963	4.82516	6.03694	5.37531	8.06233	6.84308	4.82989	4.18953	4.22432	2.91138	4.47016	4.28171
ENSOART00000020972	ENSOARG00000019255	CARMIL3	protein_coding	0.020044	0.015992	0.039152	0.01679	0.031181	0.026868	0.037797	0.011172	0.039654	0.064232	0.004128	0.079291
ENSOART00000020973	ENSOARG00000019260	GCSAM	protein_coding	0	0	0.305369	0	0.339397	0.102512	0	0	0.551395	0.613218	0.463381	0.272553
ENSOART00000020970	ENSOARG00000019258	OR1Q1	protein_coding	0	0.038885	0	0	0.06911	0	0.021021	0	0	0.037212	0	0
ENSOART00000020971	ENSOARG00000019259	-	protein_coding	0	0	0	0	0	0	0	0	0	0.066013	0	0.048084
ENSOART00000020978	ENSOARG00000019264	GTF3C2	protein_coding	4.49476	4.19105	4.68156	4.21153	4.58318	4.16837	3.03356	4.15395	3.50172	3.39398	2.91474	4.13651
ENSOART00000020979	ENSOARG00000019265	PARVB	protein_coding	17.4612	20.5505	25.4723	29.6706	17.7339	21.3901	22.4979	22.0384	20.8939	14.877	19.278	22.835
ENSOART00000022239	ENSOARG00000020422	HES1	protein_coding	16.2616	13.0334	21.678	18.0172	38.7581	29.8609	23.7763	10.3113	25.0088	33.2328	24.5271	13.1846
ENSOART00000022238	ENSOARG00000020421	GP5	protein_coding	0.053253	0.060203	0.016606	0.116953	0.078305	0	0.049554	0.087974	0	0.254017	0.031092	0
ENSOART00000022237	ENSOARG00000020418	MAPKBP1	protein_coding	2.26561	2.07765	2.16223	1.84148	2.12853	1.87921	2.62475	2.5446	2.39098	3.41768	2.48617	2.02319
ENSOART00000022236	ENSOARG00000020420	-	protein_coding	0	0	0	0	0.008181	0.019747	0	0	0	0	0	0
ENSOART00000022235	ENSOARG00000020419	CUL3	protein_coding	43.9149	45.4973	41.8437	44.9988	50.9543	48.1147	44.183	42.102	39.9147	40.6716	37.2627	39.7673
ENSOART00000022234	ENSOARG00000020416	ATP13A3	protein_coding	7.43257	7.3005	5.57635	3.02377	8.19538	7.25937	6.64285	0.363616	9.89514	14.07	11.6651	5.36457
ENSOART00000022233	ENSOARG00000020416	ATP13A3	protein_coding	12.3365	8.59025	9.78304	8.68319	15.7423	8.08268	12.3572	11.5442	13.7521	21.1236	11.0577	6.66682
ENSOART00000022232	ENSOARG00000020417	-	protein_coding	0.296862	0.378679	0.601113	0.265363	1.28247	0.428658	0.445615	0.51703	0.293316	0.240038	0.436792	0.425304
ENSOART00000022231	ENSOARG00000020415	FAM124B	protein_coding	2.05317	1.29636	2.1213	1.27922	4.02431	2.76212	0.401953	0.349879	0.666533	0.506711	0.733857	1.12616
ENSOART00000022230	ENSOARG00000020414	-	protein_coding	5.24712	4.50834	5.34512	5.33508	6.87997	8.09573	3.28927	5.54721	4.04213	3.5354	2.98923	3.24178
ENSOART00000019356	ENSOARG00000017788	SIRT7	protein_coding	4.2855	4.8865	5.06544	4.66813	5.86085	6.90475	3.42517	4.60008	4.87902	4.06855	5.61413	4.13982
ENSOART00000007835	ENSOARG00000007204	OR52D1	protein_coding	0	0	0	0	0	0.042549	0.006355	0	0	0	0	0
ENSOART00000007836	ENSOARG00000007203	SKAP1	protein_coding	1.3934	1.02741	2.42749	1.67607	1.62013	2.09769	1.16848	0.978027	1.71676	1.4842	2.32845	1.66367
ENSOART00000019355	ENSOARG00000017777	RBL2	protein_coding	19.9908	20.7082	24.7446	20.0324	24.6363	20.6787	20.7893	16.108	18.8053	18.7902	17.9441	16.2785
ENSOART00000019352	ENSOARG00000017787	FAM186A	protein_coding	0.017825	0.017317	0.00931	0	0	0.008628	0	0	0.007317	0.002351	0.01059	0
ENSOART00000007831	ENSOARG00000007200	FAM180B	protein_coding	2.62564	1.89318	2.01382	1.54503	2.22815	2.09686	1.72384	0.933425	1.13876	1.04354	0.772738	1.08938
ENSOART00000007832	ENSOARG00000007202	SPON1	protein_coding	0.597046	1.02923	0.427675	0.489912	0.53914	0.689281	0.410783	0.350575	0.834595	1.54351	0.565269	0.594819
ENSOART00000019351	ENSOARG00000017783	-	protein_coding	1.38246	1.94116	2.2748	2.14808	2.10201	1.95673	2.64534	1.76796	3.38962	2.93342	1.89072	1.79427
ENSOART00000007838	ENSOARG00000007207	-	protein_coding	0.026903	0	0	0	0	0	0.097071	0	0	0	0	0
ENSOART00000007839	ENSOARG00000007208	-	protein_coding	1.75624	1.43447	1.8713	1.40384	2.13145	1.96286	2.61417	2.14362	2.78281	2.40294	2.33654	1.8497
ENSOART00000019358	ENSOARG00000017790	-	protein_coding	3.28091	5.30265	4.62723	4.97816	8.19495	6.43874	6.44454	6.39393	6.00723	4.72377	4.92078	4.0038
ENSOART00000019359	ENSOARG00000017793	-	protein_coding	63.2182	77.4039	69.1207	60.8577	71.7959	65.6767	71.5949	70.2803	87.0307	113.952	94.4104	92.1244
ENSOART00000004877	ENSOARG00000004482	-	protein_coding	0.991989	0.635911	0.988173	0.542136	0.933533	0.673656	0.718989	0.842168	0.787975	0.432977	0.657611	0.981029
ENSOART00000021768	ENSOARG00000019992	ARSA	protein_coding	5.23152	4.69211	5.61536	3.78469	5.81016	5.85741	5.89787	5.2275	5.62551	4.67361	4.80085	3.98584
ENSOART00000021769	ENSOARG00000019993	ACTC1	protein_coding	18.9933	46.1182	37.4098	12.1992	104.251	20.0529	9.61242	11.2537	62.9613	25.565	115.381	37.9088
ENSOART00000021764	ENSOARG00000019990	ACTR2	protein_coding	23.8559	21.5309	29.3761	22.2836	34.747	32.3928	24.9566	18.1158	27.8812	20.7695	25.0407	16.8338
ENSOART00000021765	ENSOARG00000019991	FUT9	protein_coding	0	0	0	0.007389	0	0.020622	0	0	0.001713	0	0.046099	0
ENSOART00000021766	ENSOARG00000019990	ACTR2	protein_coding	0.012316	0.016665	0	0.008447	0.054642	0.01441	0.01658	0.016924	0.021857	0.009162	0.012701	0
ENSOART00000021767	ENSOARG00000019994	-	protein_coding	60.4461	49.4244	34.0215	31.2	64.7111	74.6473	35.2095	30.5485	41.6041	28.988	26.6783	27.8862
ENSOART00000021760	ENSOARG00000019985	DENND2C	protein_coding	1.5051	1.40982	1.80272	2.16173	2.06166	1.41981	1.08677	0.890595	0.835749	0.88342	1.32245	1.68305
ENSOART00000021761	ENSOARG00000019987	-	protein_coding	0	0.487308	0.158531	0.298038	0	0.509055	0	0.245172	0.200708	1.0382	0.301691	0.38545
ENSOART00000021762	ENSOARG00000019989	GJD2	protein_coding	0.063925	0.070205	0.028926	0	0.056322	0.031404	0.01716	0	0	0.015189	0.032958	0.059559
ENSOART00000021763	ENSOARG00000019988	MAPK8IP2	protein_coding	0.132399	0.095293	0.116825	0.064944	0.093691	0.111754	0.075324	0.243798	0.205977	0.221472	0.085557	0.023135
ENSOART00000020499	ENSOARG00000018822	-	protein_coding	0	0	0	0.031097	0.030857	0	0	0	0	0	0	0
ENSOART00000020498	ENSOARG00000018821	-	protein_coding	0	0.011174	0	0	0	0	0.011404	0	0	0	0	0
ENSOART00000020495	ENSOARG00000018819	PCDHB6	protein_coding	0.198215	0.28368	0.193039	0.092176	0.215932	0.257416	0.314627	0.385523	0.389067	0.556562	0.312833	0.174184
ENSOART00000020494	ENSOARG00000018820	-	protein_coding	4.59832	3.73518	2.44006	1.86694	1.886	2.27685	4.072	2.85667	4.00509	5.78857	2.09735	1.96362
ENSOART00000020497	ENSOARG00000018817	RBM41	protein_coding	5.66155	7.20483	4.53333	4.23296	4.47633	4.32419	6.2084	5.75974	5.14788	4.53103	6.06401	5.11005
ENSOART00000020496	ENSOARG00000018819	PCDHB6	protein_coding	0.454733	0.38248	0.333893	0.413918	0.559457	0.327053	0.257596	0.131534	0.384319	0.268057	0.161579	0.406849
ENSOART00000020491	ENSOARG00000018811	VAV3	protein_coding	2.65297	2.00825	3.15416	2.67971	4.37171	2.86355	1.76275	1.52238	3.39781	3.7261	3.69601	2.09595
ENSOART00000020490	ENSOARG00000018815	-	protein_coding	0	0	0	0	0	0	0	0	0	0	0	0
ENSOART00000020493	ENSOARG00000018818	-	protein_coding	0	0	0	0	0	0	0	0	0	0	0	0
ENSOART00000020492	ENSOARG00000018816	LBP	protein_coding	0	0	0	0	0	0.021005	0.010848	0	0	0	0	0.036873
ENSOART00000020147	ENSOARG00000018510	SNCA	protein_coding	0.699447	0.306819	1.10593	0.752233	1.12978	0.951485	1.31662	0.297513	0.773902	0.778677	0.972325	1.15278
ENSOART00000020146	ENSOARG00000018505	PPIP5K2	protein_coding	6.37326	4.23277	3.20581	3.64492	7.33293	4.75291	3.79032	5.58194	5.24613	6.18194	4.26792	5.06455
ENSOART00000020145	ENSOARG00000018508	-	protein_coding	0	0.086411	0.078744	0.03595	0	0	0	0	0.213311	0	0.327776	0
ENSOART00000020144	ENSOARG00000018507	DHRS11	protein_coding	14.873	12.4341	14.1128	15.201	14.856	13.4308	13.9204	11.0666	11.2652	9.48507	7.45276	8.19965
ENSOART00000020143	ENSOARG00000018506	ACTG1	protein_coding	92.6434	106.871	93.5719	106.929	117.155	148.889	116.665	85.5663	115.045	158.211	118.337	83.3272
ENSOART00000020142	ENSOARG00000018503	SIN3B	protein_coding	5.32878	4.42103	6.12714	5.25855	5.97596	5.78158	6.64687	5.24159	5.31906	6.42975	4.57559	4.09705
ENSOART00000020141	ENSOARG00000018504	TPK1	protein_coding	4.15014	5.14838	5.1026	4.14039	6.83765	7.86751	7.45815	6.57961	5.7882	7.82261	5.06404	4.4152
ENSOART00000020140	ENSOARG00000018502	-	protein_coding	2.1466	2.01072	1.7962	1.91168	1.31227	2.33569	1.28476	1.64155	1.63445	1.33164	1.05841	1.56224
ENSOART00000020149	ENSOARG00000018509	MR1	protein_coding	2.64994	2.57078	4.431	2.99114	4.80418	3.38573	5.58026	3.25753	6.74672	6.78768	8.93743	6.15841
ENSOART00000020148	ENSOARG00000018505	PPIP5K2	protein_coding	0.147283	2.33122	3.66684	3.08647	0.158172	3.53496	3.25066	0.260416	2.44633	2.16054	2.48461	1.25785
ENSOART00000012162	ENSOARG00000011179	BRCA2	protein_coding	0.387313	0.326852	0.322253	0.355992	0.394206	0.250972	0.217133	0.170792	0.414557	0.344245	0.213046	0.184552
ENSOART00000000709	ENSOARG00000000661	-	protein_coding	0	0	0.036772	0	0	0.065255	0.046413	0	0	0	0	0
ENSOART00000000708	ENSOARG00000000660	-	protein_coding	84.4962	70.474	83.6752	79.8918	84.3631	99.2143	86.2612	77.7926	83.0629	76.748	66.0553	64.7153
ENSOART00000000707	ENSOARG00000000659	KRTAP8-1	protein_coding	0.297072	0	0	0	0	0	0	0	0	0	0	0
ENSOART00000000706	ENSOARG00000000657	S100A3	protein_coding	0	0	0.13377	0	0	0.1579	0	0	0	0	0.11904	0.072194
ENSOART00000000705	ENSOARG00000000658	DEFB123	protein_coding	0	0	0	0	0	0	0.189955	0.104788	0	0	0	0
ENSOART00000000704	ENSOARG00000000654	MAD2L2	protein_coding	4.99196	3.52691	6.26496	5.82024	6.91523	6.93171	6.67111	4.84846	3.8571	4.40379	7.38619	5.66534
ENSOART00000000703	ENSOARG00000000656	-	protein_coding	0	0.020837	0	0	0.026669	0.034901	0	0	0.032806	0	0	0
ENSOART00000000702	ENSOARG00000000655	-	protein_coding	0	0	0	0	0.031368	0	0.02165	0	0	0	0	0
ENSOART00000000701	ENSOARG00000000651	BMPR1A	protein_coding	21.7026	22.026	21.4722	17.5641	22.8889	21.5821	17.9166	16.9928	15.1969	15.6254	20.608	21.1371
ENSOART00000000700	ENSOARG00000000652	-	protein_coding	0	0	0	0	0	0	0	0	0.012077	0.002996	0	0
ENSOART00000021045	ENSOARG00000019325	IL25	protein_coding	0	0	0.05304	0.226223	0.294336	0.110819	0	0	0	0.491592	0.113887	0
ENSOART00000021044	ENSOARG00000019323	NUP50	protein_coding	9.18786	9.56078	9.73644	8.83849	9.75314	10.2624	9.24326	9.52612	11.4853	11.2715	9.3852	11.0399
ENSOART00000021047	ENSOARG00000019324	INPP5D	protein_coding	1.57535	1.2847	2.58019	1.83504	2.9963	1.97557	1.76387	1.07007	3.55489	2.9914	3.00727	1.82765
ENSOART00000021046	ENSOARG00000019326	-	protein_coding	0	0	0	0	0	0	0.059437	0	0	0	0	0
ENSOART00000011190	ENSOARG00000010285	MYO15B	protein_coding	0.022421	0.013736	0	0.013968	0.01721	0.00867	0.003253	0.003239	0	0.024629	0.016998	0.011747
ENSOART00000021040	ENSOARG00000019320	ATG16L1	protein_coding	4.99364	2.80598	3.4984	3.54553	3.36912	2.47903	4.1164	2.919	4.64262	5.02238	3.13694	2.29391
ENSOART00000021043	ENSOARG00000019322	CMTM5	protein_coding	0.097955	0	0.699391	0.581849	0.957944	0.526786	0.240249	0.103596	0.14846	0.165341	0.052944	0.349971
ENSOART00000021042	ENSOARG00000019321	MPC1L	protein_coding	0.046301	0.125567	0.191471	0	0.004835	0	0.067879	0.114608	0.076611	0.016423	0	0.154692
ENSOART00000021049	ENSOARG00000019328	EFS	protein_coding	0.918539	1.13071	0.640703	0.793614	0.551946	0.485711	0.898909	0.443468	0.748368	0.776533	1.08709	0.853083
ENSOART00000021048	ENSOARG00000019327	-	protein_coding	5.84721	6.61162	7.06128	6.73684	9.64129	9.20443	8.52549	8.44259	8.01312	7.871	5.83123	6.80416
ENSOART00000016124	ENSOARG00000014816	-	protein_coding	0	0	0	0	0	0	0	0	0	0	0	0
ENSOART00000020566	ENSOARG00000018885	METTL21A	protein_coding	6.02442	3.43158	6.16449	6.09324	7.23963	6.13956	6.59718	3.96741	3.67493	5.22528	4.02755	4.05132
ENSOART00000017978	ENSOARG00000016510	-	protein_coding	13.6247	12.1408	20.4304	13.4378	38.7971	29.927	4.99202	4.78055	12.137	7.82201	12.3311	8.98322
ENSOART00000017979	ENSOARG00000016510	-	protein_coding	0	0	0	0	0	0	0	0	0	0	0	0
ENSOART00000017970	ENSOARG00000016506	-	protein_coding	0.202977	0	0.391827	0.052194	0	0	0.081183	0	0.043659	0	0.118775	0
ENSOART00000017971	ENSOARG00000016501	LRRFIP2	protein_coding	22.5724	22.9919	18.3965	20.6224	21.3276	21.2663	23.4744	18.7746	18.7848	22.0207	23.4388	25.809
ENSOART00000017972	ENSOARG00000016501	LRRFIP2	protein_coding	6.97837	8.52849	7.98799	6.44205	8.1358	8.90846	10.1015	6.55208	6.33474	9.84234	7.53965	8.20127
ENSOART00000017973	ENSOARG00000016504	KRI1	protein_coding	3.67172	3.13576	3.98438	3.34232	4.16008	4.2829	3.72399	3.16592	5.44153	4.51478	3.49755	3.4592
ENSOART00000017974	ENSOARG00000016508	-	protein_coding	0	0	0.078114	0	0.026449	0.341171	0	0	0.114385	0	0.21344	0
ENSOART00000017975	ENSOARG00000016507	-	protein_coding	0.394011	0.440952	0.002248	0.767817	0.572562	0.091408	0.594477	0.709329	1.06301	2.07611	1.01481	0.839406
ENSOART00000017976	ENSOARG00000016509	CTHRC1	protein_coding	0.242011	0.237944	0.216248	0.299099	0.376201	0.269707	0.141102	0.073893	0.126132	0.167733	0.198251	0.10558
ENSOART00000017977	ENSOARG00000016510	-	protein_coding	3.4969	3.43253	7.06744	3.72828	15.4871	10.6532	3.3879	3.02656	4.54564	2.49383	8.25307	5.08718
ENSOART00000005511	ENSOARG00000005059	-	protein_coding	0	0	0	0	0	0	0	0	0	0	0	0
ENSOART00000007588	ENSOARG00000006982	AQP4	protein_coding	3.8276	4.55075	4.33809	6.11861	4.79064	4.97548	7.67711	6.95145	4.05488	4.32061	2.21443	13.8113
ENSOART00000007589	ENSOARG00000006978	-	protein_coding	2.71003	2.50694	3.63584	2.90173	3.47953	4.13508	2.04915	2.46997	2.89052	2.22411	2.32809	2.51216
ENSOART00000007584	ENSOARG00000006971	-	protein_coding	0	0.039989	0.012147	0.033842	0.019742	0.009681	0.003888	0	0	0.016104	0.009227	0.007896
ENSOART00000007585	ENSOARG00000006969	TGM6	protein_coding	0.006133	0.014258	0.012362	0	0	0.010571	0.004992	0	0.013128	0	0.016647	0
ENSOART00000007586	ENSOARG00000006980	-	protein_coding	0	0	0	0	0	0.024575	0	0	0	0	0	0
ENSOART00000007587	ENSOARG00000006967	ITGB6	protein_coding	16.0667	11.6257	15.8927	7.31491	11.7564	4.78038	8.94817	7.16241	12.134	20.6024	8.21976	7.64569
ENSOART00000007580	ENSOARG00000006971	-	protein_coding	0	0	0	0	0	0	0	0	0	0	0	0
ENSOART00000007581	ENSOARG00000006969	TGM6	protein_coding	0	0	0	0	0	0	0	0	0	0	0	0
ENSOART00000007582	ENSOARG00000006968	PTPN3	protein_coding	10.2287	8.22737	18.5409	17.0635	14.3947	10.2614	8.26753	2.54473	9.66025	16.4552	9.60514	4.38963
ENSOART00000007583	ENSOARG00000006976	TCEANC2	protein_coding	2.27869	2.76325	2.27941	1.50226	3.7927	1.98221	2.1521	3.082	1.67566	2.23102	2.14157	2.35641
ENSOART00000010988	ENSOARG00000010100	YPEL4	protein_coding	0	0	0	0.10441	0	0.139002	0.208979	0	0.087301	0.305359	0.085881	0
ENSOART00000014408	ENSOARG00000013253	RANBP9	protein_coding	15.9417	19.438	15.4151	15.2626	18.7231	19.3505	15.5866	17.0298	16.1354	21.1961	17.2582	15.3269
ENSOART00000014401	ENSOARG00000013242	PRKCQ	protein_coding	28.2016	22.2924	35.2948	22.5317	26.0019	21.6317	22.3845	18.2433	20.4837	19.2117	28.5492	16.2922
ENSOART00000014400	ENSOARG00000013243	CNOT11	protein_coding	8.76796	9.19704	10.1802	11.8285	12.431	11.0262	8.00819	9.83671	9.26213	7.67147	9.64289	10.3675
ENSOART00000010982	ENSOARG00000010093	TRAFD1	protein_coding	4.97552	4.6508	5.4839	5.18551	6.88259	5.5135	5.22501	4.66599	5.83074	7.264	5.85418	4.10248
ENSOART00000014402	ENSOARG00000013244	SPPL3	protein_coding	0.042169	0.02541	0.099132	0.06287	0.013559	0.034153	0.016629	0.028848	0.004908	0.06202	0.031582	0.071557
ENSOART00000014405	ENSOARG00000013251	PRRG2	protein_coding	1.20831	0.943229	1.45105	1.0546	1.52601	1.01837	1.12143	1.027	1.10179	1.05332	0.681147	0.576827
ENSOART00000014404	ENSOARG00000013250	-	protein_coding	21.7092	21.5411	21.2769	22.3852	4.92233	11.7172	28.4684	16.8877	28.1871	18.5065	12.8221	19.7078
ENSOART00000010986	ENSOARG00000010099	PPP1R3B	protein_coding	76.5505	40.9659	53.5725	30.8779	65.7097	28.6008	17.1194	7.44669	20.4485	46.8397	18.2467	10.2233
ENSOART00000010987	ENSOARG00000010086	UBA3	protein_coding	28.4115	29.2029	27.9018	27.8804	32.719	33.8339	32.1256	28.0538	25.392	18.2481	24.8176	26.8269
ENSOART00000006989	ENSOARG00000006433	-	protein_coding	0	0	0	0	0	0	0	0	0	0	0	0
ENSOART00000006988	ENSOARG00000006428	GLIS1	protein_coding	0	0	0	0	0.011212	0.0091	0	0	0	0	0.016345	0
ENSOART00000006983	ENSOARG00000006425	-	protein_coding	2.50793	1.86008	1.88436	1.22216	2.21059	1.86532	1.46844	0.939431	1.25951	1.03744	1.15772	1.06263
ENSOART00000006982	ENSOARG00000006414	DIAPH3	protein_coding	0.066781	0	0.028843	0.094113	0.17141	0.109129	0.089086	0.076754	0.163392	0.194768	0.157194	0.07377
ENSOART00000006981	ENSOARG00000006424	-	protein_coding	0.056048	0.025512	0	0	0	0.01781	0.082748	0	0	0	0	0
ENSOART00000006980	ENSOARG00000006422	-	protein_coding	0.096808	0	0	0	1.13986	0.16129	0	0	0	0	0	0
ENSOART00000006987	ENSOARG00000006432	DUSP7	protein_coding	14.87	16.5724	12.7797	14.1656	15.9898	19.6959	10.7371	16.5927	13.4371	15.0302	11.3652	12.3722
ENSOART00000006986	ENSOARG00000006430	-	protein_coding	0	0	0	0	0.065311	0	0	0	0.179777	0	0	0
ENSOART00000006985	ENSOARG00000006426	CCDC12	protein_coding	17.7185	17.1637	14.755	13.9731	15.4911	17.6519	15.7417	15.0757	17.9234	14.2595	11.8776	12.1096
ENSOART00000006984	ENSOARG00000006429	CYP2R1	protein_coding	1.96336	2.39149	2.39707	1.24587	2.55096	1.73528	1.61245	1.29176	2.57745	2.61268	1.67528	1.10518
ENSOART00000003005	ENSOARG00000002768	EVI5L	protein_coding	5.66905	4.6927	4.58096	4.96871	4.97148	5.34347	5.34352	5.98729	4.78972	4.19939	4.03753	4.3707
ENSOART00000003004	ENSOARG00000002774	-	protein_coding	0.726812	1.12765	0.684512	1.2146	0.429256	0.634418	1.27855	1.03677	0.727833	1.48465	0.53364	0.358651
ENSOART00000003007	ENSOARG00000002776	ZNF619	protein_coding	0.591976	0.452636	1.00631	0.759772	0.997075	0.417296	0.550707	0.353512	0.353822	0.329194	0.471704	0.407141
ENSOART00000003006	ENSOARG00000002772	TDRD10	protein_coding	0.317688	0.091321	0.3968	0.333037	0.327586	0.374656	0.088202	0.060301	0.070607	0.190516	0.328292	0.431032
ENSOART00000003001	ENSOARG00000002770	MRPS18C	protein_coding	39.1078	45.5096	44.9184	48.3617	45.698	53.1179	51.0452	48.1458	36.0628	24.8355	32.5326	41.1724
ENSOART00000003000	ENSOARG00000002769	-	protein_coding	0	0	0	0	0	0	0.117302	0	0	0	0	0
ENSOART00000003003	ENSOARG00000002773	GMDS	protein_coding	2.93532	2.89685	3.30127	2.99307	3.31522	2.64722	2.92701	1.70403	2.1514	2.34588	1.98531	2.29595
ENSOART00000003002	ENSOARG00000002771	-	protein_coding	4.04747	4.2208	2.87852	1.85273	2.43593	1.57284	1.24928	1.8218	5.35764	4.54939	3.79757	2.49116
ENSOART00000003009	ENSOARG00000002775	RNF216	protein_coding	7.80989	8.16111	7.51778	6.35921	8.82158	7.73444	7.42976	7.79979	8.71443	9.72724	7.43861	7.02427
ENSOART00000003008	ENSOARG00000002778	-	protein_coding	1.64516	1.07152	1.14342	0.99465	0.680645	1.53306	0.844794	1.11095	1.14561	1.6997	0.775224	0.934547
ENSOART00000012803	ENSOARG00000011777	-	protein_coding	0	0	0	0	0	0	0	0	0	0	0	0
ENSOART00000012802	ENSOARG00000011776	-	protein_coding	0	0	0	0	0.045925	0	0	0	0	0	0	0
ENSOART00000012801	ENSOARG00000011767	RPS6KB2	protein_coding	11.3309	10.4756	10.5958	13.5333	10.2845	13.2116	10.5777	11.6664	9.15323	8.85919	9.52373	10.3453
ENSOART00000012800	ENSOARG00000011772	MRPL54	protein_coding	11.1403	11.0299	11.3897	11.726	9.65388	12.1454	14.1952	14.2236	9.88733	7.47781	10.7332	10.3922
ENSOART00000012807	ENSOARG00000011781	-	protein_coding	0	0	0.011371	0	0	0.00829	0.096869	0	0	0	0	0.055044
ENSOART00000006678	ENSOARG00000006140	SLC26A2	protein_coding	1.84698	1.81045	2.70376	1.91398	1.59367	1.39987	2.5077	1.4863	1.99875	2.88492	1.97942	1.30015
ENSOART00000012805	ENSOARG00000011774	WDR93	protein_coding	0.040686	0	0.020448	0	0	0.03833	0	0	0.019703	0.043409	0.041697	0.035958
ENSOART00000012804	ENSOARG00000011775	PRDM13	protein_coding	0	0	0	0	0	0	0	0	0	0	0	0
ENSOART00000006675	ENSOARG00000006136	MTO1	protein_coding	6.99343	8.38938	8.40707	9.33629	7.81072	6.38233	7.52929	6.22815	6.1005	7.37235	6.24563	5.82765
ENSOART00000006674	ENSOARG00000006110	PAG4	protein_coding	0	0	0	0	0	0	0	0	0	0	0	0
ENSOART00000012809	ENSOARG00000011764	CROCC	protein_coding	1.49219	1.20723	1.71273	1.42108	0.969469	0.815679	0.865313	0.718705	0.840909	1.10969	0.741072	0.766041
ENSOART00000006676	ENSOARG00000006139	PRF1	protein_coding	2.03921	2.21161	6.10173	2.88708	4.17271	2.89548	0.810346	1.43603	3.35125	2.94849	5.75201	2.10695
ENSOART00000006671	ENSOARG00000006131	KIF5A	protein_coding	0.190287	0.044955	0.200468	0.134474	0.094231	0.116428	0.017049	0	0.058658	0.025227	0.02504	0.029414
ENSOART00000006670	ENSOARG00000006115	COL4A1	protein_coding	38.8305	48.2088	31.5208	32.7356	38.1598	32.2367	31.3295	31.5004	48.5576	76.6424	54.2032	47.7221
ENSOART00000006673	ENSOARG00000006137	NAXE	protein_coding	10.9592	13.7678	10.0937	10.2486	9.03965	9.61274	8.62465	9.08752	7.47488	5.25381	7.38724	8.45217
ENSOART00000006672	ENSOARG00000006135	2021-09-01	protein_coding	1.31368	1.07854	2.23838	1.60624	2.33073	1.96032	0.804598	1.11557	3.0038	1.54575	3.08067	1.76983
ENSOART00000015460	ENSOARG00000014191	-	protein_coding	33.3705	24.8088	27.0458	35.1678	33.6467	38.845	38.1597	31.1552	22.3825	18.6283	20.6865	26.6535
ENSOART00000015461	ENSOARG00000014195	TMEFF2	protein_coding	1.27739	0.92498	0.836294	1.19541	1.00807	1.01181	0.807753	0.958782	0.42895	0.925539	1.37861	1.20238
ENSOART00000015462	ENSOARG00000014189	USP6NL	protein_coding	1.2093	1.01544	1.36717	0.921296	1.15636	1.29343	0.793265	0.998561	1.41961	1.58175	1.47204	1.4324
ENSOART00000002359	ENSOARG00000002186	-	protein_coding	1.16694	1.23515	1.21783	0.806379	0.888441	0	0.73	0	0.844866	0.855428	0.900406	0.88496
ENSOART00000015464	ENSOARG00000014196	-	protein_coding	0	0	0.014267	0	0	0	0	0	0	0	0.023933	0
ENSOART00000015465	ENSOARG00000014194	-	protein_coding	0.020996	0	0	0	0	0	0	0	0	0	0	0
ENSOART00000015466	ENSOARG00000014188	ENPP1	protein_coding	9.07863	11.6087	10.8357	9.09223	12.3875	12.2233	8.98022	7.90931	10.2449	7.74202	14.3566	10.8582
ENSOART00000015467	ENSOARG00000014198	GCAT	protein_coding	10.2544	8.72324	10.9936	9.13566	12.0048	11.0713	6.49001	7.6784	8.03376	6.79382	7.44973	8.7135
ENSOART00000015468	ENSOARG00000014188	ENPP1	protein_coding	0.005869	0.005012	0	0.00248	0.004366	0.002485	0.004131	0.010642	0.005504	0.003357	0.010468	0.00163
ENSOART00000015469	ENSOARG00000014199	PLIN2	protein_coding	16.259	10.4397	20.5201	10.1612	20.7018	10.3598	55.7847	12.3144	52.3931	31.8085	17.5503	7.18264
ENSOART00000002350	ENSOARG00000002170	UBAP2L	protein_coding	8.87366	7.56137	8.99723	9.10363	10.0267	11.4611	11.2302	6.60651	8.78682	11.1216	9.11721	6.10689
ENSOART00000002351	ENSOARG00000002181	-	protein_coding	0	0	0	0	0	0.010981	0	0	0	0	0	0
ENSOART00000002356	ENSOARG00000002184	-	protein_coding	0	0	0	0	0	0	0	0	0	0.025621	0.027798	0
ENSOART00000002357	ENSOARG00000002183	FAM210A	protein_coding	26.0692	23.7219	33.4995	34.3697	37.7054	34.4711	31.7042	22.326	19.7073	15.9479	20.1521	24.6257
ENSOART00000002354	ENSOARG00000002182	GPRASP1	protein_coding	2.01481	1.54452	2.47042	1.9109	2.50332	1.85242	1.59867	1.19251	1.65435	1.85151	1.10966	1.0433
ENSOART00000002355	ENSOARG00000002179	GLT8D1	protein_coding	7.75624	6.41134	7.29441	5.99229	9.10768	8.80252	7.6317	5.28709	6.36195	4.84624	5.41615	6.88701
ENSOART00000008608	ENSOARG00000007907	SEC14L6	protein_coding	0.259223	0.144034	0.063301	0	0.37	0.16878	0.095389	0.080082	0	0.070447	0	0.132286
ENSOART00000008606	ENSOARG00000007904	TMPRSS4	protein_coding	0	0	0	0	0	0	0	0	0	0	0	0
ENSOART00000008607	ENSOARG00000007911	KRTAP11-1	protein_coding	0	0.002359	0.062332	0	0	0	0	0	0	0	0	0
ENSOART00000008604	ENSOARG00000007902	-	protein_coding	0	0	0	0	0	0	0	0	0	0	0.081982	0
ENSOART00000008605	ENSOARG00000007906	-	protein_coding	1.02704	1.18842	3.14052	1.52239	4.49876	3.7058	2.93962	2.12011	4.47631	2.62668	3.79344	2.25361
ENSOART00000008602	ENSOARG00000007899	-	protein_coding	0	0	0.010898	0	0.018744	0	0.014887	0	0	0	0	0
ENSOART00000008603	ENSOARG00000007901	P2RY8	protein_coding	0.093429	0.046304	0.159424	0.109605	0.191015	0.191504	0.154175	0	0.407369	0.179489	0.315272	0
ENSOART00000008600	ENSOARG00000007872	HMCN2	protein_coding	4.03542	5.92495	4.30981	2.69337	2.80411	1.37827	1.13636	0.872146	3.54351	4.18954	4.97643	1.72817
ENSOART00000008601	ENSOARG00000007900	LRRC63	protein_coding	0	0.014124	0	0.015022	0.015331	0.051289	0.078499	0	0	0	0	0.012592
ENSOART00000012111	ENSOARG00000011130	SBNO2	protein_coding	3.83572	3.49203	3.97622	3.1767	4.60737	4.20045	3.33881	3.22119	5.20511	7.63445	3.54666	2.88015
ENSOART00000012110	ENSOARG00000011135	ATXN1L	protein_coding	6.87612	6.90015	6.91393	6.08296	6.63294	6.64346	6.87565	6.01357	7.67944	8.33146	7.80527	7.83097
ENSOART00000012113	ENSOARG00000011137	-	protein_coding	0.026023	0	0	0	0	0.014112	0.018492	0	0	0	0	0
ENSOART00000012112	ENSOARG00000011136	DPM2	protein_coding	5.04108	3.64185	7.12103	5.06432	4.5772	6.16432	3.75207	3.75992	7.97858	5.65662	4.10849	3.88505
ENSOART00000012115	ENSOARG00000011138	ZDHHC7	protein_coding	0	0	0.865349	0	0	0.873846	0	0	0	0	0	0
ENSOART00000012114	ENSOARG00000011138	ZDHHC7	protein_coding	29.5484	25.8668	25.594	21.2318	28.8967	24.3231	23.031	19.7938	22.7251	19.1033	20.8308	24.1523
ENSOART00000012117	ENSOARG00000011141	TEX52	protein_coding	0	0	0	0.001713	0	0	0.04513	0.027544	0	0	0	0
ENSOART00000012116	ENSOARG00000011139	RNF141	protein_coding	10.2827	9.34118	11.0514	9.89671	17.1458	15.2605	12.4553	11.7221	10.255	9.88332	10.7406	11.7629
ENSOART00000012119	ENSOARG00000011143	-	protein_coding	0	0.034197	0.076452	0.021147	0	0.244123	0.226529	0.418435	0.251811	0.304022	0.333047	0.042392
ENSOART00000012118	ENSOARG00000011140	ANKRD66	protein_coding	0.138636	0.053672	0.083613	0.122762	0.450956	0.172241	0.327381	0.107781	0.40187	0.372862	0.423324	0.140227
ENSOART00000019976	ENSOARG00000018349	ATP7A	protein_coding	9.8745	9.27868	8.98105	9.46622	10.7459	9.01988	7.19091	8.77357	6.15596	6.73033	7.67555	9.02538
ENSOART00000019977	ENSOARG00000018357	CRLS1	protein_coding	27.1963	25.7368	30.1207	32.0957	33.4584	35.4183	32.0258	28.8956	34.2054	29.6333	32.7085	31.1278
ENSOART00000019974	ENSOARG00000018355	-	protein_coding	0	0	0	0	0	0	0	0	0	0	0	0.087817
ENSOART00000019975	ENSOARG00000018354	-	protein_coding	0.344179	0.339832	0.500822	0.424771	0.715378	0.624249	0.496785	0.270332	0.374051	0.590887	0.589315	0.43072
ENSOART00000019972	ENSOARG00000018352	EPN2	protein_coding	13.1779	15.4333	11.5088	14.5193	11.7154	12.0428	11.0116	13.6758	12.0224	17.8592	11.2382	10.4071
ENSOART00000019973	ENSOARG00000018356	SLCO6A1	protein_coding	0	0	0.023906	0	0.010166	0	0.064311	0	0.009298	0	0	0
ENSOART00000019970	ENSOARG00000018351	VSTM2L	protein_coding	0.05789	0.266331	0.372771	0.756001	0.044543	0.164364	0.344825	1.03635	0	0.094569	0.083244	0.03546
ENSOART00000019971	ENSOARG00000018352	EPN2	protein_coding	0.037602	0.024426	0.002894	0.019263	0.002508	0.004378	0.048147	0.008436	0.011648	0	0.008961	0
ENSOART00000019978	ENSOARG00000018345	ZZEF1	protein_coding	5.9399	6.61614	6.17091	6.00836	7.34426	6.79089	5.22966	5.12718	4.90241	6.46215	5.41676	5.25834
ENSOART00000019979	ENSOARG00000018353	MAP2K5	protein_coding	6.93157	6.4227	6.2843	5.96792	7.40969	6.47028	7.63928	5.8858	5.8221	6.16882	6.88249	6.12815
ENSOART00000007209	ENSOARG00000006623	C9orf84	protein_coding	0	0	0	0	0	0	0	0	0	0	0	0
ENSOART00000007208	ENSOARG00000006629	NPAS3	protein_coding	0.249114	0.136461	0.068566	0.099812	0.048964	0.087864	0.09282	0.134039	0.083316	0.283003	0.193254	0.162633
ENSOART00000007203	ENSOARG00000006627	FCMR	protein_coding	0.244797	0.136146	0.290646	0.256676	0.304475	0.446856	0.114877	0.219685	0.2087	0.237986	0.356794	0.23219
ENSOART00000007202	ENSOARG00000006628	-	protein_coding	0.011378	0	0.008597	0	0.044914	0.131178	0.05173	0	0	0	0	0
ENSOART00000007201	ENSOARG00000006626	IRF7	protein_coding	0.404652	0.74117	0.767697	0.526287	1.67063	1.48369	2.9615	2.53605	1.17591	0.702602	4.42947	3.83696
ENSOART00000007200	ENSOARG00000006625	C19orf67	protein_coding	0.032799	0	0	0	0.030881	0.023612	0	0.028425	0.026395	0	0.029934	0
ENSOART00000007207	ENSOARG00000006632	-	protein_coding	0.144193	0	0	0	0	0	0.088413	0	0	0.061027	0	0.095265
ENSOART00000007206	ENSOARG00000006630	PRX	protein_coding	3.33905	2.80016	3.07964	5.08265	3.01655	4.47889	4.85253	3.59148	4.56088	5.95855	5.53732	7.4115
ENSOART00000007205	ENSOARG00000006623	C9orf84	protein_coding	0	0.02077	0.034542	0.00484	0.015479	0	0	0.01069	0.021011	0.025877	0.021565	0.009816
ENSOART00000007204	ENSOARG00000006624	ACSS1	protein_coding	12.7278	7.03222	24.7623	10.5987	12.3457	9.00384	30.5662	8.88283	32.7264	16.7679	27.1398	9.65666
ENSOART00000003919	ENSOARG00000003606	NOB1	protein_coding	8.52341	7.58095	11.8387	10.1899	10.579	12.3417	18.4067	12.2323	15.4265	14.2192	14.1681	8.88288
ENSOART00000003918	ENSOARG00000003607	-	protein_coding	0.00953	0.008971	0.004177	0	0	0.00338	0	0	0.002599	0	0	0.010084
ENSOART00000003913	ENSOARG00000003605	GPR137B	protein_coding	3.15797	2.89034	3.19731	2.90851	3.2753	2.57706	2.05076	2.07864	2.31074	3.92571	3.52232	2.59728
ENSOART00000003912	ENSOARG00000003596	HEATR6	protein_coding	12.2499	11.1882	12.917	11.687	14.4191	12.3693	14.4463	12.1447	12.0772	14.2232	10.4151	9.77262
ENSOART00000003911	ENSOARG00000003602	-	protein_coding	2.5628	2.53419	2.68268	2.69492	2.64035	2.89294	3.99322	3.46224	5.39428	5.60972	3.38733	2.55249
ENSOART00000003910	ENSOARG00000003598	NID1	protein_coding	40.6711	64.4175	35.1619	37.0277	59.703	49.7186	35.5608	44.5651	47.8786	62.7211	58.0826	54.0366
ENSOART00000003917	ENSOARG00000003610	-	protein_coding	0.091963	0.037819	0.109364	0.070361	0.027743	0.017862	0.250611	0.116792	0.223973	0.13188	0.080506	0.036077
ENSOART00000003916	ENSOARG00000003609	-	protein_coding	0.607829	0.3722	0.39828	0.275163	0.355563	0.177304	0.378556	0.24932	0.825005	0.657262	0.455589	0.435159
ENSOART00000003915	ENSOARG00000003611	ZNF304	protein_coding	5.04569	4.60041	6.09656	5.17938	4.93998	4.32892	3.87165	3.862	4.83269	5.00409	3.55799	3.55828
ENSOART00000003914	ENSOARG00000003604	CORO1A	protein_coding	7.47277	6.39266	14.1108	7.89386	14.8204	12.2624	5.93144	5.82296	18.8996	12.1795	17.1086	9.41296
ENSOART00000017563	ENSOARG00000016123	2021-09-06	protein_coding	0.093357	1.08934	0.267451	3.38798	3.17285	0.393497	0.122118	1.58866	0	3.19486	2.79339	0.283929
ENSOART00000017562	ENSOARG00000016126	MSMO1	protein_coding	4.40052	3.93149	5.88929	4.14871	4.97519	4.41112	4.07018	3.00563	5.86953	5.48945	5.80321	4.95471
ENSOART00000017561	ENSOARG00000016123	2021-09-06	protein_coding	4.93094	4.10376	5.00643	2.2798	2.13806	4.43362	3.96597	1.69067	4.14393	1.79244	3.16872	3.89331
ENSOART00000017560	ENSOARG00000016125	TIMM8B	protein_coding	84.8113	74.9168	107.906	108.381	92.9273	104.298	132.72	110.475	111.735	82.4742	85.7897	110.425
ENSOART00000005519	ENSOARG00000005062	ARHGAP33	protein_coding	0.036777	0.039296	0.06576	0.035817	0.13024	0.073582	0.033345	0.058944	0.118904	0.033365	0.03342	0.011719
ENSOART00000017566	ENSOARG00000016129	NTSR2	protein_coding	0.813246	1.18891	0.489002	0.878163	1.56838	1.49754	0.498598	0.408711	0.652608	0.633977	0.766407	0.310956
ENSOART00000017565	ENSOARG00000016127	CTSZ	protein_coding	8.77723	11.7042	11.8187	7.93193	21.8892	15.3656	9.89094	8.64144	16.1149	11.1907	16.302	10.192
ENSOART00000017564	ENSOARG00000016121	TESMIN	protein_coding	0	0	0	0	0	0	0	0	0	0	0	0
ENSOART00000021944	ENSOARG00000020157	-	protein_coding	5.01692	5.19397	4.01124	3.62663	3.52639	1.9371	2.12818	1.8161	2.90395	4.40347	3.78211	2.53693
ENSOART00000021945	ENSOARG00000020156	-	protein_coding	27.0092	22.3099	7.74586	21.4647	51.8979	50.4891	46.1187	33.0026	32.2131	20.0244	15.025	18.891
ENSOART00000005517	ENSOARG00000005064	HERPUD2	protein_coding	11.1859	11.0717	14.6985	15.3739	16.6683	15.9645	14.2154	10.4687	12.98	12.5602	11.3555	9.78682
ENSOART00000005516	ENSOARG00000005060	-	protein_coding	0.461702	0.337101	0.435883	0.319119	0.610048	0.585549	0.260014	0.490505	0.363167	0.414929	0.226671	0.104661
ENSOART00000021940	ENSOARG00000020151	-	protein_coding	0.744134	1.06877	0.915975	1.35296	0.912366	1.41148	0.547999	1.00067	0.523424	1.03598	0.223097	1.2933
ENSOART00000005510	ENSOARG00000005049	CP	protein_coding	0.014003	0.071172	0.054568	0.028915	0.044014	0.013505	0.01937	0.019804	0.056156	0.028387	0.047141	0
ENSOART00000021942	ENSOARG00000020153	DTX3L	protein_coding	6.95552	5.86052	8.96811	6.39888	11.9907	9.28475	11.1301	9.89499	6.59051	6.44069	14.3763	11.6931
ENSOART00000021943	ENSOARG00000020154	-	protein_coding	67.516	64.9565	56.4894	51.4181	70.2634	76.3601	75.6304	57.4353	76.618	61.2707	86.1154	65.1797
ENSOART00000017695	ENSOARG00000016248	-	protein_coding	0.50539	0.102287	0.334575	0.403015	0.470886	0.301245	0.200999	0.462153	0.203735	0.352532	0	0.408945
ENSOART00000017694	ENSOARG00000016239	TRPM1	protein_coding	0	0.013811	0.008997	0	0.008773	0	0.004918	0.003019	0.031156	0	0.072684	0.043447
ENSOART00000017697	ENSOARG00000016250	HSPA13	protein_coding	9.10927	9.49188	13.3455	12.8875	12.9652	13.4736	15.6608	11.8874	22.7647	27.0077	14.578	11.0806
ENSOART00000017696	ENSOARG00000016249	-	protein_coding	0.058213	0	0	0	0.043515	0.021613	0.101458	0	0	0	0	0
ENSOART00000017691	ENSOARG00000016244	NCKIPSD	protein_coding	2.12146	1.61105	1.17221	1.15598	1.53542	1.89826	1.05957	1.35501	1.03284	1.91578	1.1768	0.865788
ENSOART00000017690	ENSOARG00000016247	CETN3	protein_coding	9.17466	10.6492	17.3631	13.2084	13.5147	13.8013	13.9457	11.8157	14.2259	12.134	12.0395	12.633
ENSOART00000017693	ENSOARG00000016245	SUN3	protein_coding	0	0	0	0	0	0.013909	0.049365	0	0	0	0.010244	0
ENSOART00000017692	ENSOARG00000016246	MFSD6	protein_coding	2.94613	3.05514	3.58508	4.14081	3.72366	3.68413	3.51698	3.066	4.12874	3.80445	3.58126	3.87777
ENSOART00000017699	ENSOARG00000016253	-	protein_coding	16.5784	28.9141	19.1936	20.9381	34.1009	26.5162	21.4458	15.8884	21.4449	31.0597	23.7155	14.1483
ENSOART00000017698	ENSOARG00000016251	CBX5	protein_coding	16.3242	18.5574	20.9278	18.7751	18.5287	21.6417	23.0426	19.8749	18.2331	13.3179	17.49	18.0815
ENSOART00000021496	ENSOARG00000019740	-	protein_coding	20.8747	16.3083	20.1571	20.6968	20.3173	20.2008	24.045	18.9843	22.1328	20.3935	16.3443	13.1868
ENSOART00000021497	ENSOARG00000019741	-	protein_coding	0.012074	0.125338	0.011311	0.088753	0	0.098997	0.050959	0.045114	0	0.035183	0.065057	0.012557
ENSOART00000021494	ENSOARG00000019738	PRICKLE1	protein_coding	6.52562	7.12954	5.94818	5.32936	5.52334	5.56684	2.81462	1.93097	2.84305	4.38717	5.07537	4.60755
ENSOART00000021495	ENSOARG00000019739	TRABD	protein_coding	15.2907	11.0793	11.4652	11.0089	11.1484	11.3809	10.4024	8.96754	10.5089	10.3844	9.90241	9.34826
ENSOART00000021492	ENSOARG00000019736	PIP4P1	protein_coding	4.31944	3.19001	4.08561	3.16927	5.15514	3.21558	2.84927	2.57652	3.87335	4.48179	4.68926	2.85993
ENSOART00000021493	ENSOARG00000019737	-	protein_coding	0	0	0	0.230693	0	0	0.129011	0	0	0	0	0
ENSOART00000021490	ENSOARG00000019734	WNT6	protein_coding	0.116133	0.11406	0.177461	0.222498	0.041285	0.19794	0.116927	0.199231	0.197459	0.193413	0.218478	0.144345
ENSOART00000021491	ENSOARG00000019735	PANX2	protein_coding	0	0	0	0.036568	0.034751	0	0.041152	0.080377	0.061431	0.093559	0.077417	0.055446
ENSOART00000021498	ENSOARG00000019742	MXD1	protein_coding	7.66553	6.72501	5.62781	7.08259	4.37417	5.17807	8.99163	9.88715	3.96171	6.45178	6.80012	8.20803
ENSOART00000021499	ENSOARG00000019743	-	protein_coding	0	0	0	0	0.043786	0.075626	0	0	0	0	0	0.070602
ENSOART00000010513	ENSOARG00000009654	TGM5	protein_coding	0.026224	0.015562	0	0.011519	0.013012	0.062922	0.024655	0	0	0	0.010657	0
ENSOART00000010512	ENSOARG00000009655	E2F3	protein_coding	0.830936	0.693072	0.864447	0.632976	1.37593	1.54617	0.446112	0.264825	0.943126	0.895829	1.15239	0.52933
ENSOART00000010511	ENSOARG00000009652	-	protein_coding	47.116	47.1062	52.3979	46.4481	45.3664	49.6506	57.0452	43.629	53.8577	48.8322	44.7905	36.9026
ENSOART00000010510	ENSOARG00000009653	RGS2	protein_coding	6.59996	11.8813	8.25495	3.58929	7.23341	20.5973	17.6119	6.06403	60.9706	35.0187	27.3608	4.78838
ENSOART00000010517	ENSOARG00000009660	-	protein_coding	0	0	0	0	0	0	0	0	0	0	0	0
ENSOART00000010516	ENSOARG00000009609	MYH4	protein_coding	609.36	506.597	369.269	471.614	472.354	660.556	560.871	659.505	501.379	87.5955	448.277	293.434
ENSOART00000010515	ENSOARG00000009658	ASB7	protein_coding	4.05418	3.88703	4.7994	4.2364	5.54618	4.82578	4.10264	4.215	4.45681	4.26591	4.51149	4.33339
ENSOART00000018764	ENSOARG00000017237	PRDM16	protein_coding	0.249295	0.199894	0.279808	0.214731	0.187877	0.205923	0.210334	0.133564	0.187764	0.337598	0.196076	0.166206
ENSOART00000018765	ENSOARG00000017236	PUM2	protein_coding	24.5047	23.7267	23.066	20.4843	24.614	22.9336	23.0653	16.6321	19.8514	26.1181	20.7647	17.4334
ENSOART00000010519	ENSOARG00000009659	EPHX2	protein_coding	4.86828	1.20751	11.7293	1.31887	5.11512	0.897614	10.331	0.73958	13.8917	3.76288	8.08114	0.89161
ENSOART00000018767	ENSOARG00000017242	ACVRL1	protein_coding	8.72232	9.61183	8.64868	8.66944	8.46185	8.79642	15.4586	8.61044	16.9489	15.5585	12.4767	8.88117
ENSOART00000018760	ENSOARG00000017235	KLHL4	protein_coding	2.16514	1.58099	2.11176	2.1765	3.34143	3.10127	1.78199	1.3438	1.41593	0.85103	1.31675	1.85799
ENSOART00000018761	ENSOARG00000017233	GNAT3	protein_coding	0.099939	0.098481	0	0	0	0	0.130545	0	0	0	0.015957	0
ENSOART00000018762	ENSOARG00000017233	GNAT3	protein_coding	0.02083	0	0.021273	0.034521	0.106502	0.089885	0	0.017859	0.028368	0.02575	0.015714	0.033676
ENSOART00000018763	ENSOARG00000017239	MRPL34	protein_coding	47.421	44.7226	41.5666	39.0309	45.3848	50.4873	33.1823	33.8393	31.0687	20.9141	20.6161	31.839
ENSOART00000020727	ENSOARG00000019037	QRFP	protein_coding	0	0	0	0	0	0	0	0	0	0	0	0
ENSOART00000020726	ENSOARG00000019036	INSYN1	protein_coding	6.25724	4.21148	7.4798	8.11914	4.90739	8.28755	7.82174	10.1656	9.08228	6.35522	4.54209	4.38226
ENSOART00000020725	ENSOARG00000019036	INSYN1	protein_coding	2.22311	5.22359	6.27035	9.51339	4.8979	8.75846	7.22107	11.9894	7.52776	6.08788	4.42993	4.98052
ENSOART00000020724	ENSOARG00000019033	-	protein_coding	0.308913	0.342267	0.450829	0.430131	0.9433	0.882182	0.466408	0.862624	0.667715	0.460081	1.00691	0.662589
ENSOART00000020723	ENSOARG00000019035	COMMD9	protein_coding	8.42507	6.87498	9.00801	8.11191	8.51664	8.78702	10.2189	8.5105	7.53098	6.28293	6.34058	7.77609
ENSOART00000020722	ENSOARG00000019034	PRKAG1	protein_coding	1.87275	0.551173	1.35713	1.41678	0.798837	2.14551	1.64593	1.26748	1.19121	1.50467	1.76247	1.55617
ENSOART00000020721	ENSOARG00000019034	PRKAG1	protein_coding	6.1259	4.36288	12.5518	8.28155	15.3162	9.30809	10.9107	6.33078	11.0445	10.2501	10.1111	7.43995
ENSOART00000020720	ENSOARG00000019032	-	protein_coding	0	0	0	0	0	0	0	0	0	0	0	0
ENSOART00000020729	ENSOARG00000019039	-	protein_coding	0	0	0	0	0	0	0.155152	0	0	0	0	0
ENSOART00000020728	ENSOARG00000019038	TAF13	protein_coding	5.18524	5.32348	5.62926	5.80893	6.84422	7.98681	9.74187	5.72505	5.72075	5.59123	6.00368	4.57096
ENSOART00000022378	ENSOARG00000020544	C2orf68	protein_coding	8.34444	7.45739	9.01981	6.46073	11.2172	8.34911	6.88601	4.15431	6.40121	4.64735	7.05353	6.55743
ENSOART00000022379	ENSOARG00000020543	DGKG	protein_coding	0.683912	0.519837	0.657403	0.483642	0.783286	0.519953	0.384849	0.275069	0.600705	0.468492	0.389194	0.171792
ENSOART00000022372	ENSOARG00000020537	CRYGS	protein_coding	0.912998	0.515825	0.499529	0.59137	0.687327	0.642049	0.271608	0.62421	0.704784	0.680394	0.37004	0.350975
ENSOART00000022373	ENSOARG00000020538	-	protein_coding	5.0019	5.90132	6.50734	6.53571	7.20483	6.43172	4.95263	5.18311	5.34192	4.67047	4.01242	4.69219
ENSOART00000022370	ENSOARG00000020531	PIK3C2G	protein_coding	0.008335	0.004904	0.004053	0	0.006289	0.004259	0.004158	0.004863	0.006679	0.019515	0	0
ENSOART00000022371	ENSOARG00000020536	VAMP5	protein_coding	39.3656	34.5637	41.4817	42.978	50.123	53.5224	54.5622	40.3779	33.7761	34.9121	29.637	28.9199
ENSOART00000022376	ENSOARG00000020541	TMEM150A	protein_coding	0.827573	0.89374	0.723079	1.29047	1.06858	0.8367	1.06584	0.60469	1.20029	1.73214	0.78677	0.515271
ENSOART00000022377	ENSOARG00000020542	CDC20	protein_coding	0	0.118126	0.218031	0.182623	0.251975	0.107846	0.068476	0.168636	0.312848	0.164065	0.295077	0.090071
ENSOART00000022374	ENSOARG00000020539	RNF181	protein_coding	27.7472	26.7182	32.1527	32.0169	41.9753	44.0178	27.9642	29.51	30.0417	28.3534	27.8772	24.097
ENSOART00000022375	ENSOARG00000020540	HAUS2	protein_coding	6.07395	4.39396	5.70413	4.82888	4.53235	6.53119	5.04069	4.6091	6.66608	4.96659	6.46454	5.81212
ENSOART00000019499	ENSOARG00000017917	GRIK4	protein_coding	0.037222	0.005405	0.025726	0.024075	0.046593	0.058699	0.013352	0.03395	0.059179	0.032767	0.013039	0
ENSOART00000019498	ENSOARG00000017913	IGDCC4	protein_coding	5.57021	7.20983	4.81486	3.8126	6.56401	4.16055	3.92991	3.84097	2.15622	2.5243	1.94711	2.77109
ENSOART00000019495	ENSOARG00000017915	PHTF2	protein_coding	0	0.010042	0.33314	0.00664	0.01031	0	0.820288	0.009743	0	0.003011	0.006283	0.008386
ENSOART00000019494	ENSOARG00000017912	CLCN1	protein_coding	2.88573	2.30562	5.28667	3.47841	3.0129	2.6947	2.22734	3.59416	2.28525	3.10984	2.73731	3.12467
ENSOART00000019497	ENSOARG00000017918	-	protein_coding	0.72815	0.494231	0.229308	0.614338	0.573095	0.063624	0.247623	0.287986	0.325994	0.981506	1.04299	0.491375
ENSOART00000019496	ENSOARG00000017912	CLCN1	protein_coding	8.12221	6.88168	7.0633	7.0364	5.42589	5.70486	7.97825	8.10736	5.05911	5.12312	4.69941	5.89028
ENSOART00000019491	ENSOARG00000017910	E4F1	protein_coding	6.15143	5.19913	6.40587	6.00189	5.72403	5.8197	7.42552	5.69113	6.85363	6.18536	5.39214	4.89826
ENSOART00000019490	ENSOARG00000017916	-	protein_coding	51.4127	56.863	47.9612	54.2949	46.4399	54.8752	55.3437	59.4154	46.9083	40.5505	40.1482	48.5333
ENSOART00000019493	ENSOARG00000017915	PHTF2	protein_coding	15.4042	30.7571	17.7287	23.5913	18.244	15.7981	22.1327	27.2184	20.9363	16.93	26.5159	33.6962
ENSOART00000019492	ENSOARG00000017914	MCMDC2	protein_coding	0	0	0	0	0.065344	0.007626	0.026508	0	0.061977	0	0.024469	0.012181
ENSOART00000011398	ENSOARG00000010469	ATP6V0A4	protein_coding	0.011688	0	0.322855	0.27214	0.036018	0.056924	0.045021	0.12638	0.090359	0.21078	0.189471	0.744728
ENSOART00000011399	ENSOARG00000010471	SPART	protein_coding	37.5439	36.3812	33.206	40.2973	42.4056	35.2368	25.0581	15.5897	32.5147	51.358	29.279	18.201
ENSOART00000011392	ENSOARG00000010466	CLIC5	protein_coding	0.032989	0	0	0	0.034499	0	0.041973	0	0	0.055729	0.040309	0
ENSOART00000015872	ENSOARG00000014582	FASLG	protein_coding	0.575392	0.941941	0.837588	0.452762	0.732801	1.03437	0.431864	0.421468	1.41994	0.683264	0.738122	0.343229
ENSOART00000015871	ENSOARG00000014574	DMTF1	protein_coding	6.26539	6.14164	6.66484	6.14269	6.42548	6.0206	5.24106	5.00915	6.70987	6.02303	6.4313	5.28935
ENSOART00000015870	ENSOARG00000014576	-	protein_coding	54.7945	51.1996	61.5719	52.6407	63.705	59.4352	73.505	50.2349	46.9138	47.3361	51.421	42.8206
ENSOART00000011396	ENSOARG00000010470	MLN	protein_coding	0	0	0	0	0	0	0	0	0	0	0	0
ENSOART00000011397	ENSOARG00000010472	-	protein_coding	2.75176	1.79634	2.31456	2.1478	2.95557	1.7874	1.53516	1.49798	1.96055	2.34046	1.62786	1.86057
ENSOART00000011394	ENSOARG00000010466	CLIC5	protein_coding	58.4445	80.0012	47.7237	55.4991	49.8083	51.0228	37.8132	50.8719	40.6467	38.0528	66.0996	64.9598
ENSOART00000015874	ENSOARG00000014578	-	protein_coding	0.081292	0.208856	0.228014	0.05296	0.418355	0.090197	0	0.131046	0.457665	0.149639	0.27453	0.14001
ENSOART00000019147	ENSOARG00000017594	RIOX2	protein_coding	9.7509	8.32268	9.56747	9.77038	11.8065	10.2919	10.9248	7.97977	8.28827	8.30577	5.67387	6.9432
ENSOART00000019146	ENSOARG00000017595	GAL3ST2	protein_coding	0.06983	0	0	0.033793	0	0.035106	0	0	0	0	0.005431	0.040085
ENSOART00000019145	ENSOARG00000017574	POLA1	protein_coding	0.009119	0.053546	0.018979	0.038316	0.010946	0.030447	0.003829	0.010816	0.018666	0.024177	0.01168	0.036537
ENSOART00000019144	ENSOARG00000017585	ERO1A	protein_coding	5.47173	4.74811	7.81135	6.55625	8.62594	7.17718	6.32592	4.66021	6.50581	7.20883	7.04078	5.05223
ENSOART00000019143	ENSOARG00000017590	CDK13	protein_coding	13.6212	13.8661	14.276	13.9096	14.0268	14.6834	13.3166	13.3491	14.9642	15.2015	13.3955	12.642
ENSOART00000019142	ENSOARG00000017593	-	protein_coding	0	0	0	0	0	0	0	0	0	0	0	0
ENSOART00000019141	ENSOARG00000017589	DSTN	protein_coding	54.5665	38.6438	45.4963	42.6623	44.5519	63.3062	40.8836	30.087	44.1203	37.4208	24.3908	18.5153
ENSOART00000019140	ENSOARG00000017591	-	protein_coding	0	0	0	0	0	0	0	0.042246	0	0	0	0
ENSOART00000019149	ENSOARG00000017596	-	protein_coding	0.062682	0.05403	0.098223	0.136626	0.097269	0.131486	0.209367	0.048734	0.077638	0.015496	0.06709	0.056137
ENSOART00000019148	ENSOARG00000017597	-	protein_coding	0	0.024979	0	0	0.042404	0.084668	0	0	0.025189	0	0.021463	0.04771
ENSOART00000015954	ENSOARG00000014655	ZMIZ2	protein_coding	3.61782	2.79307	3.47524	3.03777	3.89855	3.17368	3.11724	2.62384	3.34935	2.68965	3.03697	2.51201
ENSOART00000015955	ENSOARG00000014658	SIGLECL1	protein_coding	0	0	0	0	0	0	0	0	0	0	0	0
ENSOART00000011435	ENSOARG00000010510	-	protein_coding	0.012695	0.023361	0.042577	0	0	0.029724	0	0	0	0	0	0
ENSOART00000015957	ENSOARG00000014660	IFNK	protein_coding	0	0	0.041889	0	0	0	0.073723	0	0	0	0	0
ENSOART00000011433	ENSOARG00000010507	-	protein_coding	10.6536	11.4936	13.6642	15.9427	17.8081	19.4416	16.0149	12.4265	16.9774	22.2349	12.9559	9.71934
ENSOART00000015951	ENSOARG00000014652	TNS4	protein_coding	0	0	0	0	0	0	0	0	0	0	0.021196	0
ENSOART00000021138	ENSOARG00000019410	SUPT7L	protein_coding	1.30167	1.67394	1.89626	1.9308	1.65846	1.98361	2.66841	2.33932	1.18067	1.42502	1.61651	1.99093
ENSOART00000021134	ENSOARG00000019406	LRP10	protein_coding	4.40278	4.45138	9.01627	6.91632	8.61276	4.8164	4.76289	4.72175	7.27046	5.1327	5.34187	4.86393
ENSOART00000021137	ENSOARG00000019409	SLC6A17	protein_coding	0.358942	0.169768	0.5573	0.508406	0.127173	0.149873	0.227473	0.090571	0.224342	0.209779	0.121992	0.080349
ENSOART00000021136	ENSOARG00000019408	C1orf94	protein_coding	0	0.013974	0.008864	0	0.014518	0.030535	0	0.010013	0	0	0	0
ENSOART00000021131	ENSOARG00000019403	REM2	protein_coding	2.29331	1.76906	0.501938	0.899547	0.396339	2.01795	2.17132	2.14022	1.06035	2.53763	2.51161	2.03984
ENSOART00000021130	ENSOARG00000019401	RIBC2	protein_coding	0.024035	0	0	0.008284	0.004435	0	0.021573	0	0.010857	0.016618	0.010716	0
ENSOART00000021133	ENSOARG00000019405	-	protein_coding	139.21	134.936	151.448	161.466	148.452	169.097	226.264	232.885	206.054	189.243	145.317	184.761
ENSOART00000021132	ENSOARG00000019404	FBLN1	protein_coding	11.9339	16.5883	12.0918	11.2992	9.70207	11.2922	10.1205	8.92768	10.9093	11.9959	13.0487	11.1445
ENSOART00000019209	ENSOARG00000017653	FAM117B	protein_coding	0.686946	0.638717	0.903811	0.597896	1.03822	0.316632	0.735284	0.371578	0.876592	1.24813	1.15756	0.638347
ENSOART00000020262	ENSOARG00000018616	MRM1	protein_coding	2.06009	1.73815	2.30421	1.34218	2.64686	2.40092	2.57583	1.44459	2.35984	2.84501	1.58959	1.66456
ENSOART00000020263	ENSOARG00000018619	-	protein_coding	0	0	0	0.0493	0	0.086729	0	0	0	0	0	0
ENSOART00000020260	ENSOARG00000018609	CACNA1E	protein_coding	0	0.019498	0.003307	0.007728	0	0.011292	0.03026	0.010116	0.007865	0.008347	0.013505	0
ENSOART00000020261	ENSOARG00000018613	ALOX15B	protein_coding	0	0.020496	0.016519	0	0.014706	0.018801	0.016712	0	0	0	0.021281	0
ENSOART00000020266	ENSOARG00000018621	CNN1	protein_coding	16.852	10.7892	8.84117	12.9674	14.3221	37.2197	15.942	10.7239	16.496	17.9291	13.4171	4.17813
ENSOART00000020267	ENSOARG00000018624	-	protein_coding	2.12214	1.23583	1.30074	0.721616	1.0556	1.21987	0.610143	1.34445	2.42077	1.47542	3.83587	1.57157
ENSOART00000020265	ENSOARG00000018618	PAQR5	protein_coding	0.081265	0.151502	0.121994	0.08588	0.177823	0.260024	0.387127	0.023829	0.300201	0.370318	0.210088	0.069718
ENSOART00000020268	ENSOARG00000018622	-	protein_coding	452.115	374.332	529.237	455.708	476.871	563.666	616.105	554.665	657.506	484.242	484.568	468.023
ENSOART00000020269	ENSOARG00000018626	-	protein_coding	3.78149	3.27633	2.64386	2.918	6.23863	6.22796	8.79767	3.45959	5.52088	3.84133	4.31959	4.17009
ENSOART00000001669	ENSOARG00000001554	-	protein_coding	14.7442	19.7411	11.9648	11.2692	11.753	11.9936	10.0607	10.6682	11.4738	17.7392	15.5469	12.8806
ENSOART00000001668	ENSOARG00000001552	-	protein_coding	13.3983	10.8722	12.2135	11.3078	9.85347	9.30934	13.3331	13.3723	12.9171	12.2501	9.83776	9.81466
ENSOART00000001667	ENSOARG00000001551	BCHE	protein_coding	11.3693	7.75642	9.34549	6.71806	17.3362	13.9308	8.20174	6.93997	8.19303	6.15817	4.39991	7.0188
ENSOART00000001666	ENSOARG00000001548	CRYBB1	protein_coding	0.184219	0.119311	1.19028	1.0495	1.13635	0.759746	0.167317	0.097323	0.958301	0.496192	0.339186	0.164633
ENSOART00000001665	ENSOARG00000001544	RIPK1	protein_coding	9.70852	9.47102	11.1129	9.59452	12.9915	10.9126	11.5778	8.30069	13.4473	17.1512	12.6135	10.6462
ENSOART00000001664	ENSOARG00000001551	BCHE	protein_coding	0.008412	0.010169	0.714476	0	0	0	0	0	0	0	0	0
ENSOART00000001663	ENSOARG00000001544	RIPK1	protein_coding	0.33155	0.177905	0.235483	0.259768	0.302356	0.191417	0.45349	0.169145	0.498425	0.21596	0.225985	0.198183
ENSOART00000001662	ENSOARG00000001549	-	protein_coding	0	0.032778	0	0	0.041804	0.059672	0	0	0	0	0	0
ENSOART00000001661	ENSOARG00000001550	-	protein_coding	6.11038	5.81602	3.24313	4.1461	4.18153	7.97112	11.5928	5.33005	5.94606	9.59299	6.05749	5.24924
ENSOART00000001660	ENSOARG00000001545	PGF	protein_coding	0.661134	0.545779	0.369001	0.308788	0.619411	0.363164	1.00588	0.60358	0.871442	1.11792	0.649316	0.572714
ENSOART00000004765	ENSOARG00000004375	AHCYL2	protein_coding	36.3649	39.8556	44.9683	41.0432	36.0357	26.7251	47.8252	41.0254	35.4532	28.3178	40.5013	54.1677
ENSOART00000012209	ENSOARG00000011229	-	protein_coding	0.319363	0	0.048309	0.11451	0.210437	0	0.225444	0	0.124584	0	0.168871	0.061404
ENSOART00000003602	ENSOARG00000003321	ZNF582	protein_coding	2.4341	2.12129	2.40921	1.77206	2.71197	2.03107	1.55124	1.98422	1.43342	1.04441	1.12874	1.82151
ENSOART00000000138	ENSOARG00000000133	GJC1	protein_coding	5.14433	3.70222	9.80461	4.23939	5.06024	4.37633	13.5102	4.00274	5.42737	6.16832	5.41354	2.47107
ENSOART00000000139	ENSOARG00000000131	TEX15	protein_coding	0.029081	0.045721	0.100683	0.010958	0.042326	0.021049	0.135095	0.077178	0.081974	0.050004	0.096032	0.042577
ENSOART00000000134	ENSOARG00000000129	-	protein_coding	241.964	189.628	255.301	210.012	189.838	193.065	275.22	225.002	285.29	291.188	199.079	185.493
ENSOART00000000135	ENSOARG00000000130	-	protein_coding	0	0	0	0	0	0	0	0	0	0	0	0
ENSOART00000000136	ENSOARG00000000132	-	protein_coding	0	0.08104	0	0	0	0	0.175821	0.083701	0	0.148623	0.114817	0.106064
ENSOART00000000137	ENSOARG00000000134	-	protein_coding	8.34126	7.327	6.17098	4.97551	8.92896	7.65203	4.3383	3.71186	4.69587	4.51628	3.64939	3.28555
ENSOART00000000130	ENSOARG00000000126	-	protein_coding	0.247363	0.18212	0.342159	0.313172	0.521943	0.585715	0.63949	0.183512	0.201564	0.225383	0.38453	0.068314
ENSOART00000000131	ENSOARG00000000125	DYNLT3	protein_coding	35.8706	35.1673	36.9642	34.0055	49.7497	29.0998	42.5527	34.5462	44.0849	28.0376	37.227	34.4047
ENSOART00000000132	ENSOARG00000000128	C11orf68	protein_coding	6.67554	7.2915	8.24203	6.54103	8.3161	9.0247	9.17057	10.7455	5.59506	6.07987	8.38124	12.0464
ENSOART00000000133	ENSOARG00000000127	-	protein_coding	0	0	0	0	0	0	0.05276	0	0	0.158691	0.075323	0.066269
ENSOART00000012203	ENSOARG00000011222	CLEC4F	protein_coding	0	0	0.051415	0	0.178803	0	0.100144	0	0	0	0	0
ENSOART00000003608	ENSOARG00000003319	F8	protein_coding	15.913	15.8054	20.5205	18.7908	19.8005	17.5127	12.3474	11.2304	15.1645	11.6083	17.4696	17.9761
ENSOART00000016674	ENSOARG00000015324	OR8D4	protein_coding	0	0	0	0	0	0	0	0	0	0	0	0
ENSOART00000002884	ENSOARG00000002663	-	protein_coding	0	0.035178	0.145791	0	0	0	0	0	0	0	0.115089	0
ENSOART00000013032	ENSOARG00000011979	-	protein_coding	0	0.049982	0.035925	0.028219	0.020129	0.008471	0.027146	0.037062	0	0.06012	0	0.040515
ENSOART00000009719	ENSOARG00000008920	SLC28A3	protein_coding	0	0	0	0	0.032971	0	0	0.038454	0	0	0	0
ENSOART00000009718	ENSOARG00000008925	-	protein_coding	0	0	0	0	0.043642	0.065255	0	0	0	0	0	0
ENSOART00000009717	ENSOARG00000008920	SLC28A3	protein_coding	0.04481	0	0.086332	0.009272	0	0.037505	0.04509	0.092774	0.15369	0.163808	0	0.017711
ENSOART00000009716	ENSOARG00000008907	TIMELESS	protein_coding	0.373943	0.549193	1.16614	0.976666	0.879811	0.737042	0.860283	0.646114	0.384794	0.266507	0.526531	0.433958
ENSOART00000009715	ENSOARG00000008919	SOCS7	protein_coding	4.90769	5.59852	4.54916	4.81626	5.80481	4.93578	5.05827	5.40231	6.34783	7.23241	6.34679	5.05112
ENSOART00000013035	ENSOARG00000011983	PTPRCAP	protein_coding	5.45263	3.9162	9.83344	7.08745	8.86059	5.89759	3.65963	4.80059	11.5022	6.01524	10.6115	6.88974
ENSOART00000009713	ENSOARG00000008916	TATDN1	protein_coding	0	0.242288	0.520513	0	0.012834	0.015436	0.000581	0.027099	0.014494	0.005861	0.014745	0.003895
ENSOART00000009712	ENSOARG00000008916	TATDN1	protein_coding	9.07088	11.5106	8.58846	9.62193	11.5335	13.6799	11.0864	11.3454	8.88497	5.30952	7.41697	7.57989
ENSOART00000009711	ENSOARG00000008917	-	protein_coding	0	0	0	0	0	0	0	0	0	0	0.009227	0
ENSOART00000009710	ENSOARG00000008915	HNRNPLL	protein_coding	10.908	9.34596	11.0422	9.38028	12.3111	11.1159	9.78901	7.96598	10.7451	10.686	8.91375	8.29758
ENSOART00000010999	ENSOARG00000010111	-	protein_coding	4.66421	4.16902	4.80316	3.16212	4.2019	4.66377	3.86111	3.34414	3.83064	2.6911	4.24187	4.84283
ENSOART00000007594	ENSOARG00000006986	-	protein_coding	0	0	0	0.048678	0	0	0.027409	0.052192	0	0	0	0
ENSOART00000010997	ENSOARG00000010108	FEZ2	protein_coding	17.7887	10.0403	24.7312	10.8939	19.4191	10.5695	20.917	8.16416	16.9557	12.6941	22.015	16.7849
ENSOART00000010996	ENSOARG00000010107	-	protein_coding	0.095343	0.088274	0.095708	0	0.053764	0	0.51042	0.333491	0.232027	0.240993	0.223709	0.101033
ENSOART00000014436	ENSOARG00000013261	PCNT	protein_coding	12.0894	9.28837	9.86442	8.46323	9.07639	8.12946	10.192	8.59885	6.57016	8.19342	6.73591	7.49056
ENSOART00000007598	ENSOARG00000006989	RBP1	protein_coding	4.25617	4.82708	4.09343	2.58302	5.7453	6.794	2.13103	2.47701	2.93951	1.91246	4.36158	4.31445
ENSOART00000010993	ENSOARG00000010104	WDYHV1	protein_coding	7.3506	7.07558	9.57392	6.83185	10.1915	11.8044	6.94405	3.8294	8.93103	9.19566	8.29018	7.07209
ENSOART00000014431	ENSOARG00000013273	RRAS	protein_coding	37.6341	34.9059	35.3395	27.7655	33.768	44.6702	31.8562	27.8747	29.479	25.9999	28.9306	26.4371
ENSOART00000010991	ENSOARG00000010098	CDC40	protein_coding	12.254	12.1596	12.633	11.6885	13.6981	13.8469	12.5537	11.6785	13.9183	11.2559	13.1919	11.2721
ENSOART00000014433	ENSOARG00000013274	SPEM2	protein_coding	0	0	0	0	0.027803	0.032165	0.016048	0	0	0	0	0.014662
ENSOART00000008048	ENSOARG00000007391	ATP11A	protein_coding	3.3222	4.02081	3.49601	3.04657	3.43853	3.71909	3.92047	3.40915	4.5888	5.61612	3.66669	3.65705
ENSOART00000008049	ENSOARG00000007393	NDST1	protein_coding	4.10564	3.51507	3.93452	2.70832	4.31534	3.13954	3.64609	2.76553	3.53904	4.49601	3.89301	3.27914
ENSOART00000008044	ENSOARG00000007388	MSX1	protein_coding	0	0	0.045228	0.045056	0	0.026302	0.119859	0	0	0.127868	0.107828	0.030575
ENSOART00000008045	ENSOARG00000007389	-	protein_coding	3.06323	2.7713	3.18576	1.87501	8.46304	7.92245	2.26718	2.62042	6.82559	6.60817	2.39334	1.7527
ENSOART00000008046	ENSOARG00000007390	COPZ2	protein_coding	5.315	6.6868	5.96835	5.72288	5.01054	6.82116	3.42808	3.82221	6.34085	5.58552	5.91082	3.35378
ENSOART00000008047	ENSOARG00000007395	TRPC6	protein_coding	0.573876	0.5773	0.571016	0.828232	0.374438	0.544477	0.527929	0.312788	0.264053	0.519484	0.628384	0.667615
ENSOART00000008040	ENSOARG00000007386	-	protein_coding	0	0	0.046203	0	0	0.028117	0	0	0	0	0	0
ENSOART00000008041	ENSOARG00000007387	KCNJ10	protein_coding	0	0.100101	0.189375	0.081215	0.055126	0.05203	0.012804	0.058633	0.044493	0.034135	0.021519	0.03998
ENSOART00000008042	ENSOARG00000007385	CCS	protein_coding	10.3753	9.26842	10.907	10.3225	10.9006	10.8641	9.78848	8.60227	8.38065	6.82282	7.41781	9.54675
ENSOART00000008043	ENSOARG00000007388	MSX1	protein_coding	0.748217	0.624864	0.646242	0.59846	0.858393	0.486421	0.463634	0.326317	0.794355	0.9157	0.61757	0.713483
ENSOART00000005353	ENSOARG00000004913	CAMSAP1	protein_coding	5.51969	5.99225	4.65855	4.6013	4.60611	5.00856	6.06272	5.40561	4.41412	5.35341	5.1267	4.03577
ENSOART00000005352	ENSOARG00000004908	NRDC	protein_coding	15.9905	15.0388	16.2303	15.3663	18.7296	17.4959	26.9407	12.9315	12.4289	19.069	15.2597	12.5355
ENSOART00000005351	ENSOARG00000004908	NRDC	protein_coding	0.2157	0.385808	0.255534	0.365332	0.277273	0.379861	0.706587	0.445732	0.157427	0.279147	0.206079	0.213137
ENSOART00000005350	ENSOARG00000004916	-	protein_coding	0	0	0	0	0	0.030299	0	0	0	0	0	0
ENSOART00000005357	ENSOARG00000004918	-	protein_coding	0	0.09686	0.074347	0	0	0	0	0	0.078048	0	0	0
ENSOART00000005356	ENSOARG00000004917	SH3TC2	protein_coding	1.33216	1.23409	1.88797	1.88619	1.54122	1.60004	1.17262	0.958847	1.02248	1.34329	1.29286	1.64571
ENSOART00000005355	ENSOARG00000004912	KLHDC3	protein_coding	90.2943	92.0444	95.6843	98.6862	102.667	101.517	125.584	109.75	97.8989	77.8982	94.6043	105.422
ENSOART00000005354	ENSOARG00000004906	HAUS5	protein_coding	5.11818	4.19356	5.3568	4.76365	4.39891	2.84964	5.36576	4.07166	5.60092	5.8851	4.5001	3.93047
ENSOART00000005359	ENSOARG00000004920	-	protein_coding	347.533	270.031	400.252	348.456	361.585	413.684	447.856	348.019	424.333	336.849	313.213	285.345
ENSOART00000005358	ENSOARG00000004919	-	protein_coding	0	0	0	0	0	0	0	0	0	0	0	0
ENSOART00000016906	ENSOARG00000015532	INTS2	protein_coding	5.04544	5.00059	4.68435	4.81799	6.36358	6.29839	4.92356	5.15863	5.44756	6.31172	4.85472	5.44444
ENSOART00000016907	ENSOARG00000015541	-	protein_coding	2.28423	1.77498	1.88289	1.6466	1.94485	1.66344	1.70127	1.38936	1.43388	2.73211	2.20714	1.44315
ENSOART00000016904	ENSOARG00000015536	CEMIP	protein_coding	0.082122	0.024093	0.06379	0.044294	0.041687	0.033194	0.014075	0.005099	0.030996	0.036105	0.095219	0
ENSOART00000016905	ENSOARG00000015540	KRT23	protein_coding	0.080366	0	0	0	0.066963	0	0	0	0	0.032998	0	0.032343
ENSOART00000016902	ENSOARG00000015538	EML3	protein_coding	2.96189	2.58671	3.50194	1.02655	1.47097	2.38312	2.5758	2.37827	2.88738	2.54914	2.53667	2.58555
ENSOART00000016903	ENSOARG00000015530	CACNA2D3	protein_coding	0.665942	0.815061	0.536814	0.415548	0.084547	0.211004	0.292273	0.4641	0.800415	1.01473	0.447498	0.537967
ENSOART00000016900	ENSOARG00000015535	JAKMIP3	protein_coding	0	0	0	0	0	0	0	0	0.036144	0	0.004309	0
ENSOART00000016901	ENSOARG00000015538	EML3	protein_coding	0.085498	0.436704	0.101117	2.15686	1.50379	0.01403	0.06456	0.129619	0.090493	0.143421	0.17032	0.299322
ENSOART00000016908	ENSOARG00000015542	-	protein_coding	0	0	0	0	0	0	0	0	0	0	0.012045	0
ENSOART00000016909	ENSOARG00000015544	-	protein_coding	0	0	0	0	0	0	0.047943	0.006448	0	0.031078	0	0
ENSOART00000001304	ENSOARG00000001215	PRKAR1B	protein_coding	1.43063	0.781589	1.40668	0.799816	0.814667	0.708023	1.19467	0.485118	0.857656	1.8818	0.854423	0.472395
ENSOART00000001305	ENSOARG00000001220	BTBD19	protein_coding	0.611179	0.524438	0.582536	0.641624	0.458794	0.592868	0.538536	0.519611	0.637864	0.94326	1.22004	0.40556
ENSOART00000001306	ENSOARG00000001223	TAS2R4	protein_coding	0	0	0	0.031626	0.048253	0.091404	0	0	0	0	0	0.029598
ENSOART00000001307	ENSOARG00000001219	TXLNB	protein_coding	137.373	138.331	154.961	167.588	137.09	128.18	185.006	166.606	117.607	149.131	113.794	117.307
ENSOART00000001300	ENSOARG00000001218	GDF2	protein_coding	0	0	0	0	0	0	0	0	0	0	0.039173	0
ENSOART00000001301	ENSOARG00000001217	CYP4F21	protein_coding	0	0	0	0	0	0	0.031186	0	0	0.017791	0	0
ENSOART00000001302	ENSOARG00000001221	-	protein_coding	0	0	0	0	0	0	0	0	0	0	0	0
ENSOART00000001303	ENSOARG00000001222	-	protein_coding	5.8648	6.56749	1.52822	0.767954	2.81316	1.15287	2.52535	4.66766	1.94127	0.998555	2.29213	0.557614
ENSOART00000001308	ENSOARG00000001219	TXLNB	protein_coding	0	0	0	0	0	0	0	0	0	0	0	0
ENSOART00000001309	ENSOARG00000001225	ADORA1	protein_coding	0.109917	0.036464	0	0.025361	0.069879	0.118455	0.022805	0.076209	0	0.367681	0.129626	0.123217
ENSOART00000002969	ENSOARG00000002744	-	protein_coding	31.697	35.6738	58.5514	65.036	30.9227	30.8046	105.395	97.3355	68.5308	64.576	89.2396	71.3552
ENSOART00000002968	ENSOARG00000002742	RAP2A	protein_coding	4.71686	4.4734	4.94679	3.87683	5.40234	4.34145	6.15209	4.64973	6.77259	5.19297	5.85971	4.83294
ENSOART00000002961	ENSOARG00000002727	SUPT6H	protein_coding	11.3101	11.059	11.9214	10.7433	11.2511	11.9843	13.5708	10.6911	13.2363	13.5549	13.4474	8.48246
ENSOART00000002960	ENSOARG00000002736	GINM1	protein_coding	21.0638	22.684	27.2133	22.7426	30.6524	26.2363	24.6505	21.8058	22.0008	23.1294	16.3948	17.3006
ENSOART00000002963	ENSOARG00000002720	VAV2	protein_coding	5.52684	6.78676	3.94853	5.48078	3.48937	3.34534	2.62864	1.94792	3.27724	3.98916	3.82013	3.22163
ENSOART00000002962	ENSOARG00000002737	-	protein_coding	0.089353	0.118044	0.551205	0.091528	1.28214	0.783281	0.412476	0.658133	0.755124	0.377325	1.09942	0.601724
ENSOART00000002964	ENSOARG00000002735	CASK	protein_coding	4.33485	5.06893	4.37351	4.5918	5.06214	4.87132	4.69068	4.11315	4.86804	5.86675	4.40085	4.29161
ENSOART00000002967	ENSOARG00000002735	CASK	protein_coding	0.035126	0.030684	0.045901	0.142959	0.091541	0.253564	0	0.079646	0.117388	0.056103	0.085024	0.10492
ENSOART00000002966	ENSOARG00000002741	-	protein_coding	0	0	0	0	0	0	0	0	0	0	0.05424	0.012345
ENSOART00000015837	ENSOARG00000014541	ATP8A1	protein_coding	8.86042	7.6344	12.9658	8.10484	8.98718	4.35068	8.29949	5.9615	7.72141	13.1279	7.68857	4.3169
ENSOART00000011158	ENSOARG00000010258	PGAM5	protein_coding	13.9257	12.391	15.7336	15.7212	15.862	15.9581	16.724	13.8054	16.8909	13.6212	13.5624	12.4777
ENSOART00000011159	ENSOARG00000010246	ATP11C	protein_coding	0	0	0.009399	0	0.017097	0.004658	0.010098	0	0	0	0	0.010006
ENSOART00000011151	ENSOARG00000010250	-	protein_coding	2.49259	1.32163	2.50266	3.2419	2.48576	1.84236	2.32136	1.38695	1.75109	1.25669	1.76631	1.56826
ENSOART00000011152	ENSOARG00000010253	TMEM25	protein_coding	1.30892	2.10658	1.37592	1.5436	1.59479	1.60159	1.79696	1.66773	1.78443	1.64925	1.22947	0.966246
ENSOART00000011153	ENSOARG00000010254	CLCN4	protein_coding	8.87951	10.3381	8.17246	8.8558	8.29767	9.44684	11.3848	10.1859	9.95044	11.2806	8.47674	8.46214
ENSOART00000011154	ENSOARG00000010246	ATP11C	protein_coding	2.71486	2.41329	2.67316	2.56886	3.36452	2.97846	2.49945	2.04956	2.32754	2.69722	2.25457	2.02383
ENSOART00000011155	ENSOARG00000010257	-	protein_coding	2.44805	2.02452	2.28273	2.25408	2.78674	2.92992	2.97812	2.728	2.69475	3.38661	2.94963	2.11555
ENSOART00000011156	ENSOARG00000010259	-	protein_coding	0	0.0574	0.042826	0	0	0.051434	0	0.048377	0	0.044974	0	0
ENSOART00000011157	ENSOARG00000010256	DYDC1	protein_coding	0	0	0	0	0.164368	0.222084	0.279732	0	0	0.043082	0	0
ENSOART00000007469	ENSOARG00000006875	SNAP47	protein_coding	5.2284	4.7188	4.59949	4.2801	4.44944	3.82515	3.94212	4.41032	3.77524	5.37161	3.79483	3.95201
ENSOART00000007468	ENSOARG00000006872	HOXB9	protein_coding	0.131481	0.0738	0	0	0.028452	0.143516	0.19454	0.163252	0	0.122559	0.097217	0
ENSOART00000007463	ENSOARG00000006866	FCRL3	protein_coding	0	0	0	0	0	0.022875	0.048675	0.02078	0.108807	0.021327	0.053846	0.127524
ENSOART00000007462	ENSOARG00000006865	-	protein_coding	0	0	0	0	0.228386	0	0	0	0	0	0	0
ENSOART00000007461	ENSOARG00000006864	-	protein_coding	0	0	0	0	0	0	0.05781	0	0	0	0	0.013961
ENSOART00000007460	ENSOARG00000006863	AGA	protein_coding	10.0675	8.58976	10.3402	8.45188	11.0365	10.088	9.65985	8.43814	5.94516	4.67929	7.06941	7.42955
ENSOART00000007467	ENSOARG00000006873	SPATA25	protein_coding	1.02153	0.436253	0.671377	0.412546	0.564052	0.946839	0.382698	0.223981	0.041305	0.214988	0.399388	0.482905
ENSOART00000007466	ENSOARG00000006874	IQCF5	protein_coding	0	0	0	0	0.08024	0.152507	0.580032	0	0	0	0	0
ENSOART00000007465	ENSOARG00000006868	ZSWIM3	protein_coding	0.497065	0.317874	0.642284	0.857343	0.779884	0.662783	0.384946	0.323168	0.425772	0.242182	0.535259	0.3202
ENSOART00000007464	ENSOARG00000006869	-	protein_coding	0.364901	0.159897	0.154494	0.214558	0.301971	0.198636	0.542099	0	0.456807	0.455746	0.244304	0.417583
ENSOART00000018877	ENSOARG00000017339	OGT	protein_coding	55.0171	58.9432	50.2152	51.5452	61.5317	45.6379	48.4564	50.4777	49.4118	73.0745	34.1753	34.2196
ENSOART00000014678	ENSOARG00000013491	GRIA3	protein_coding	1.18133	0.975476	0.86677	0.825171	1.0995	0.819171	0.397887	0.448926	1.18095	1.03284	1.24027	0.749916
ENSOART00000014679	ENSOARG00000013487	PLXNA2	protein_coding	2.88264	3.28633	2.35609	2.23577	2.78819	2.60471	3.61748	2.48192	3.65166	6.9464	3.60173	2.49737
ENSOART00000014676	ENSOARG00000013493	CCDC47	protein_coding	70.0461	78.752	71.0672	85.9218	72.3042	81.1964	71.9817	78.3633	53.7474	47.8822	58.4687	73.2888
ENSOART00000014677	ENSOARG00000013495	-	protein_coding	0	0	0	0	0	0	0.023423	0	0	0	0.019605	0
ENSOART00000014674	ENSOARG00000013489	ATP6V1E1	protein_coding	33.3676	29.5113	34.9627	28.8974	35.8806	38.694	31.0276	29.4601	31.3005	26.0063	29.4795	31.5667
ENSOART00000014675	ENSOARG00000013494	-	protein_coding	1.19705	1.0757	1.20872	1.42601	0.416758	1.12244	0.989179	1.39055	2.15332	1.78912	0.856558	1.18139
ENSOART00000014672	ENSOARG00000013488	THOP1	protein_coding	28.4255	26.5196	25.8467	25.2203	39.2961	40.6418	20.0923	17.4584	23.3444	23.5845	18.4747	19.2791
ENSOART00000014673	ENSOARG00000013490	THEMIS	protein_coding	0.254461	0.295899	0.206455	0.220773	0.376768	0.312677	0.116675	0	0.625231	0.206862	0.468844	0.190726
ENSOART00000014670	ENSOARG00000013486	TMEM251	protein_coding	30.1622	29.6474	19.2518	15.7079	24.4708	35.277	28.1785	9.63938	25.1597	26.129	22.3201	11.3203
ENSOART00000014671	ENSOARG00000013492	INSL6	protein_coding	0.085005	0.18143	0	0.124642	0.106408	0.113559	0	0	0	0	0	0.141324
ENSOART00000009054	ENSOARG00000008324	PELO	protein_coding	25.956	28.6969	28.5777	29.0781	29.4734	27.653	27.6068	24.4161	33.5769	31.5494	27.1018	18.204
ENSOART00000009055	ENSOARG00000008317	ANKRD13B	protein_coding	1.59273	1.89785	1.1037	1.93829	1.22982	1.09053	1.3869	1.29932	1.67986	1.56642	1.99197	1.51336
ENSOART00000009056	ENSOARG00000008325	-	protein_coding	0.381949	0.206819	0.73386	0.517684	0.737618	0.275357	0.290208	0	0.717889	0.349998	0.338141	0.125569
ENSOART00000009057	ENSOARG00000008322	TM9SF3	protein_coding	33.5055	32.4915	35.7305	32.2596	40.5509	38.7162	36.6872	27.5154	40.2271	34.6204	36.8593	31.53
ENSOART00000009050	ENSOARG00000008314	MIER2	protein_coding	1.47257	1.10665	1.6431	1.02629	1.10845	1.40602	1.86419	1.32938	2.14713	2.10445	1.47899	0.978847
ENSOART00000009051	ENSOARG00000008315	CDKL4	protein_coding	0.534996	0.424662	0.330726	0.274356	0.987965	0.296189	0.495208	0.395639	0.721104	0.663325	1.05544	0.85558
ENSOART00000009052	ENSOARG00000008320	-	protein_coding	6.48341	8.26299	8.75382	7.44379	8.88514	7.55792	8.08293	6.04567	6.87755	8.55798	7.19895	8.4879
ENSOART00000009053	ENSOARG00000008323	SRSF1	protein_coding	70.24	55.7029	67.8559	63.3375	66.1029	72.5837	68.4137	49.5145	78.1917	74.9124	53.7722	53.3038
ENSOART00000009058	ENSOARG00000008319	USP20	protein_coding	1.51887	1.044	2.25298	1.4225	2.07064	1.02576	1.40479	0.976627	1.56773	1.69299	1.75061	1.61779
ENSOART00000009059	ENSOARG00000008321	EVPL	protein_coding	0.074829	0.005527	0	0	0	0.023532	0.025495	0	0	0.017383	0.016487	0.007505
ENSOART00000017574	ENSOARG00000016140	-	protein_coding	0	0	0	0	0	0.043226	0.065671	0	0.10769	0	0	0
ENSOART00000013576	ENSOARG00000012484	PRUNE2	protein_coding	3.92003	3.53478	5.25055	0.79484	6.58222	1.22892	0.92221	0.341564	1.61025	2.07062	0.931529	0.260022
ENSOART00000018948	ENSOARG00000017410	EIF1	protein_coding	357.365	357.002	368.911	388.656	435.355	460.094	497.332	343.254	346.158	382.898	354.107	299.668
ENSOART00000018949	ENSOARG00000017409	-	protein_coding	5.86431	4.13746	14.9145	8.42641	7.72162	4.50373	7.23199	3.51931	5.80211	4.61306	4.616	4.7826
ENSOART00000018944	ENSOARG00000017407	HPS6	protein_coding	0.722531	0.596021	1.69893	0.896467	1.17974	1.13206	0.315468	0.360029	0.482497	0.425431	0.618026	0.457978
ENSOART00000018945	ENSOARG00000017402	APOB	protein_coding	0.004304	0.015389	0.003159	0.003083	0.02627	0.005387	0.018702	0	0	0.003376	0.003663	0
ENSOART00000018946	ENSOARG00000017405	-	protein_coding	13.5038	11.9402	10.1283	9.87111	13.078	17.693	16.945	14.9872	14.5598	13.1924	12.9129	9.83032
ENSOART00000018947	ENSOARG00000017403	AGPS	protein_coding	20.9035	20.961	21.8891	21.2307	26.3759	25.0087	20.3548	19.6126	18.1887	16.7892	15.8045	18.4483
ENSOART00000018940	ENSOARG00000017400	-	protein_coding	0.042407	0.024279	0	0.023309	0	0.123019	0.026249	0	0.051079	0.00666	0	0
ENSOART00000018941	ENSOARG00000017401	-	protein_coding	0.057711	0	0.023218	0.025132	0	0.044212	0	0.186468	0.054155	0.023882	0.054358	0
ENSOART00000018942	ENSOARG00000017397	RHOBTB3	protein_coding	42.9934	48.5946	44.4584	38.7306	54.5654	51.0955	45.3469	49.7652	46.2356	49.7548	41.3864	37.6272
ENSOART00000018943	ENSOARG00000017404	TAX1BP3	protein_coding	13.6798	13.3886	14.9485	17.0383	19.9696	25.4184	21.2734	15.4135	19.3471	19.0426	20.0826	14.238
ENSOART00000012630	ENSOARG00000011614	-	protein_coding	0	0	0	0.058754	0	0.045428	0	0	0	0	0	0
ENSOART00000012631	ENSOARG00000011616	-	protein_coding	2.86201	0.769296	0.986727	4.14479	2.13109	0.809024	0.57041	1.75934	2.68355	2.8962	3.30192	2.10455
ENSOART00000012632	ENSOARG00000011616	-	protein_coding	451.629	521.857	581.295	648.878	453.677	406.226	415.907	307.673	615.448	504.866	471.919	342.722
ENSOART00000012633	ENSOARG00000011612	CLTA	protein_coding	33.3351	27.4654	38.6191	32.5048	36.3808	38.4395	37.4471	26.6495	34.1206	26.9276	35.3689	24.8065
ENSOART00000012634	ENSOARG00000011618	CLEC2L	protein_coding	0	0	0	0	0.213812	0	0.10656	0	0	0.060805	0	0
ENSOART00000004474	ENSOARG00000004115	-	protein_coding	0.08492	0	0	0	0.191468	0	0	0	0	0	0	0.051669
ENSOART00000004477	ENSOARG00000004116	KIZ	protein_coding	5.24979	4.9322	7.04361	6.83643	5.67983	5.60809	5.32413	5.37966	4.98679	6.97305	4.13579	4.81545
ENSOART00000004476	ENSOARG00000004098	-	protein_coding	0	0	0.016029	0.041114	0	0.020888	0	0	0.024439	0	0	0
ENSOART00000012638	ENSOARG00000011621	-	protein_coding	0	0	0	0	0	0.088889	0	0	0	0	0	0
ENSOART00000012639	ENSOARG00000011623	SNTN	protein_coding	0	0	0.104055	0	0	0	0	0	0	0	0	0
ENSOART00000011848	ENSOARG00000010898	TMEM160	protein_coding	4.42329	3.35704	4.47164	3.83168	0.972291	4.59535	4.36179	4.76753	1.31483	2.40056	4.68807	1.72981
ENSOART00000011849	ENSOARG00000010897	SELL	protein_coding	0.360985	0.353039	0.74614	0.399618	0.960555	0.745399	0.820679	0.804388	1.43015	0.560875	0.864292	0.603108
ENSOART00000011846	ENSOARG00000010885	PHLDB1	protein_coding	11.3057	11.446	8.78131	9.02625	7.87958	6.57675	7.8801	6.2691	8.52676	11.9891	10.0702	6.67023
ENSOART00000011847	ENSOARG00000010894	MAGIX	protein_coding	8.51264	8.7522	8.70486	6.88387	8.39344	11.0397	8.82159	8.33459	6.50214	4.41981	7.54054	9.61841
ENSOART00000011844	ENSOARG00000010887	INVS	protein_coding	5.83579	4.96089	7.75639	8.58357	9.40148	7.06255	12.2923	11.7197	10.7742	10.7	11.7256	11.7832
ENSOART00000011845	ENSOARG00000010893	-	protein_coding	0.363528	0.493421	1.12289	1.13921	1.23049	0.576158	0.642521	0.688352	0.519742	0.930461	0.166879	0.570179
ENSOART00000011842	ENSOARG00000010891	-	protein_coding	2.08057	1.93809	2.16928	1.89889	2.15174	1.6325	1.30776	1.34918	1.11205	1.4694	1.22263	1.27385
ENSOART00000011843	ENSOARG00000010892	NEU3	protein_coding	8.5663	6.01109	6.86133	3.59286	7.41672	4.91799	8.01369	6.07438	7.51492	7.24969	10.2287	7.86447
ENSOART00000011840	ENSOARG00000010886	NADK2	protein_coding	8.84265	8.04469	9.77634	8.72675	9.25527	8.85977	11.7459	9.34228	8.35935	7.1519	8.46131	8.28024
ENSOART00000011841	ENSOARG00000010890	-	protein_coding	2.3482	4.83206	2.77079	2.05589	36.1912	25.4171	1.2946	0.491827	5.24888	8.63298	4.35204	1.66712
ENSOART00000002149	ENSOARG00000001998	-	protein_coding	0.013588	0	0	0	0.010266	0	0	0	0	0	0.012538	0
ENSOART00000002148	ENSOARG00000001999	-	protein_coding	0	0	0.136402	0.027811	0	0	0	0	0	0	0	0
ENSOART00000002143	ENSOARG00000001995	-	protein_coding	31.7252	30.3722	27.8488	25.8211	30.2622	26.1078	28.5021	18.6604	26.3536	34.5948	38.4472	26.136
ENSOART00000002142	ENSOARG00000001990	DRGX	protein_coding	0	0.013053	0.008179	0	0	0	0.039023	0	0.009625	0	0	0
ENSOART00000002141	ENSOARG00000001979	NOS3	protein_coding	3.2368	3.04677	2.05258	2.4249	1.56233	1.96704	3.68173	2.6805	3.04948	6.64014	3.8205	2.15674
ENSOART00000002140	ENSOARG00000001989	-	protein_coding	3.93541	3.05427	4.3529	3.13017	5.69164	4.51672	3.60973	3.17067	4.17309	4.83625	3.53453	3.08006
ENSOART00000002147	ENSOARG00000001997	-	protein_coding	0	0	0	0	0	0.019884	0	0	0.049703	0.015319	0	0
ENSOART00000002146	ENSOARG00000001994	GPR83	protein_coding	0	0	0	0	0	0	0	0	0	0	0	0
ENSOART00000002145	ENSOARG00000001994	GPR83	protein_coding	0.019563	0.016773	0.026052	0.033574	0.036663	0.025182	0.036749	0	0.017673	0.040168	0.060123	0.011376
ENSOART00000002144	ENSOARG00000001991	SNUPN	protein_coding	11.7295	9.90669	14.4819	12.1817	14.0249	14.1874	12.9983	10.8422	13.76	10.9816	9.3059	8.20916
ENSOART00000018496	ENSOARG00000016979	-	protein_coding	0	0	0	0	0	0	0	0	0.015625	0	0	0
ENSOART00000018497	ENSOARG00000016984	POLR2G	protein_coding	19.3202	15.4596	17.8537	14.2407	22.4807	20.9203	14.3556	13.9935	14.3333	12.818	13.1613	9.59024
ENSOART00000018494	ENSOARG00000016983	-	protein_coding	0.688635	0.191169	0.372036	0.080536	0.660621	0.247774	0.10866	0.167365	0.306401	0.304823	0.168949	0.252325
ENSOART00000018495	ENSOARG00000016985	-	protein_coding	13.4798	12.4963	12.4457	11.5716	17.5577	19.1988	13.7167	11.2768	14.3102	10.7836	15.9727	12.155
ENSOART00000018492	ENSOARG00000016981	ISOC1	protein_coding	10.9669	9.54006	11.3627	14.1996	14.3256	16.9063	15.971	15.1732	14.0883	10.4326	8.98104	10.4104
ENSOART00000018493	ENSOARG00000016978	-	protein_coding	0.706791	0.913247	0.868548	1.60329	0.573284	1.21751	0.193093	0.875797	0.324121	0.231425	0.630473	0.651509
ENSOART00000018490	ENSOARG00000016970	TPP1	protein_coding	3.84222	4.07912	3.84832	3.43005	5.16434	3.92182	1.65017	2.2396	2.19875	3.21046	2.83256	2.51667
ENSOART00000018491	ENSOARG00000016980	ZCWPW1	protein_coding	0.025835	0.255518	0.15261	0.256203	0.410362	0.434779	0.32077	0.408421	0.216453	0.212188	0.231357	0.361945
ENSOART00000018498	ENSOARG00000016982	ILF3	protein_coding	18.3065	16.64	17.9815	16.3112	16.1539	18.6393	23.8871	16.6572	20.4528	19.3002	15.9084	12.5905
ENSOART00000018499	ENSOARG00000016988	-	protein_coding	0	0.079018	0	0	0.044721	0.042593	0	0.076494	0	0	0	0
ENSOART00000003037	ENSOARG00000002805	UTP18	protein_coding	11.8489	10.0351	12.5969	10.001	12.452	11.5762	14.7625	9.7945	17.5516	17.8547	10.0734	8.21207
ENSOART00000019727	ENSOARG00000018113	MEGF11	protein_coding	0.007579	0.03136	0.021303	0.009514	0.031585	0.033515	0.002548	0.006591	0.017013	0.040601	0	0.006657
ENSOART00000019726	ENSOARG00000018125	NEXMIF	protein_coding	0.307087	0.319263	0.276946	0.404141	0.425008	0.353382	0.279508	0.187793	0.126037	0.326127	0.151988	0.278438
ENSOART00000019725	ENSOARG00000018123	SARM1	protein_coding	1.22638	1.25675	1.52157	0.901136	1.42246	1.03256	1.05573	0.687248	2.30296	1.66616	1.78788	1.22297
ENSOART00000019724	ENSOARG00000018122	RTCA	protein_coding	24.3269	28.7387	24.1777	23.6299	27.3658	32.1723	19.3287	19.4953	21.135	16.3395	18.224	20.3678
ENSOART00000019723	ENSOARG00000018124	-	protein_coding	0	0	0	0.024069	0	0.011166	0	0	0	0	0	0
ENSOART00000019721	ENSOARG00000018120	NCALD	protein_coding	8.10555	8.67545	9.12154	8.59524	9.97829	8.41229	8.14212	6.15546	6.85384	4.99674	8.45117	6.72846
ENSOART00000019720	ENSOARG00000018118	OCIAD2	protein_coding	4.64647	3.42603	5.90976	5.59294	7.51081	8.00049	3.1619	2.45202	4.04933	3.44959	4.61698	4.23559
ENSOART00000019729	ENSOARG00000018128	-	protein_coding	0.016387	0.197704	0.141423	0.101288	0.125405	0.066964	0.042603	0.012089	0.096839	0.094553	0.069331	0.030412
ENSOART00000019728	ENSOARG00000018126	IRS4	protein_coding	0	0	0	0	0	0.021038	0.023893	0	0	0	0	0
ENSOART00000013149	ENSOARG00000012089	-	protein_coding	0	0	0	0	0	0	0	0	0.020465	0	0	0
ENSOART00000013148	ENSOARG00000012085	TARS	protein_coding	29.2313	32.5395	36.8999	33.3439	41.3374	43.9941	40.738	35.0148	46.9017	45.7323	36.3459	30.6745
ENSOART00000013141	ENSOARG00000012084	-	protein_coding	36.1358	30.4828	48.2095	42.2691	30.2021	35.5987	36.5477	27.721	29.483	19.5503	17.0537	29.3578
ENSOART00000013140	ENSOARG00000012083	CORO1B	protein_coding	4.16431	4.38675	6.32362	6.14163	6.54927	6.04263	3.36562	3.24044	5.60136	3.45988	4.09503	4.32545
ENSOART00000013143	ENSOARG00000012087	C2orf78	protein_coding	0	0	0	0.031959	0	0	0	0	0	0.015928	0	0
ENSOART00000013142	ENSOARG00000012082	CCP110	protein_coding	3.79997	3.48638	3.84931	3.01043	4.09504	3.17837	4.49771	3.52975	3.36467	3.23978	4.46192	3.92782
ENSOART00000013145	ENSOARG00000012086	CD247	protein_coding	2.03505	1.95388	4.54661	2.98691	4.07186	3.22429	1.79018	1.43279	5.38064	1.96272	4.58319	2.65202
ENSOART00000013144	ENSOARG00000012070	CFAP69	protein_coding	0.526306	0.661965	0.493598	0.613041	0.58335	0.373755	0.455674	0.167565	0.283792	0.46373	0.232878	0.317743
ENSOART00000013147	ENSOARG00000012072	UNC13B	protein_coding	3.70648	3.05862	3.1653	3.22226	2.67969	2.47602	2.62612	2.10319	3.25033	3.36915	2.31105	2.46252
ENSOART00000013146	ENSOARG00000012089	-	protein_coding	0	0.042737	0.016103	0.008339	0.015412	0.005502	0.005816	0	0	0.020726	0	0
ENSOART00000008654	ENSOARG00000007947	TMEM178A	protein_coding	0.055662	0.22135	0.175644	0.424031	0.579229	0.500288	0.68953	0.461195	0.510494	0.334945	0.458155	0.126577
ENSOART00000010498	ENSOARG00000009643	NKPD1	protein_coding	0	0	0	0	0.041922	0.016771	0	0	0	0.018561	0	0
ENSOART00000010499	ENSOARG00000009641	HDAC9	protein_coding	4.23843	3.97356	4.76998	3.03137	4.27806	3.51549	4.32329	3.69992	5.80861	8.41709	4.09105	3.13017
ENSOART00000010496	ENSOARG00000009640	-	protein_coding	6.84788	6.48058	7.79764	6.80422	9.10827	7.75822	5.12994	6.48555	5.00152	4.70739	4.47608	5.48763
ENSOART00000010497	ENSOARG00000009642	-	protein_coding	0.283144	0.230044	0.245386	0.498432	0.354328	0.726249	0.556847	0.891655	0.293958	0.326583	0.443283	0.176129
ENSOART00000010494	ENSOARG00000009639	-	protein_coding	0	0.035067	0	0.011357	0.076499	0	0.023157	0	0.236588	0.070147	0.108254	0
ENSOART00000010495	ENSOARG00000009635	FAM91A1	protein_coding	10.0206	9.81643	10.1385	10.0977	12.5884	12.7133	11.4746	9.26391	11.5811	11.4158	9.42955	8.56384
ENSOART00000010492	ENSOARG00000009615	BRWD1	protein_coding	20.9017	22.4633	24.3151	21.7721	23.558	22.338	19.7295	16.73	20.4192	16.1186	18.5138	19.3668
ENSOART00000010493	ENSOARG00000009637	KIFC1	protein_coding	0.152606	0.112638	0.328656	0.207063	0.498473	0.247707	0.293067	0.161794	0.429897	0.260584	0.690797	0.376856
ENSOART00000010490	ENSOARG00000009636	BLZF1	protein_coding	0.001076	0.143311	0.107356	0.1488	0.120021	0.069579	0.002853	0	0.130767	0.076822	0.358096	0.035112
ENSOART00000010491	ENSOARG00000009633	ANGEL2	protein_coding	20.2099	15.9784	22.5045	20.0158	21.1268	20.5774	22.0855	17.2266	20.6501	19.1767	17.5688	17.3198
ENSOART00000017710	ENSOARG00000016257	DQA	protein_coding	0.50636	0.363685	2.59739	1.16911	3.58617	2.89725	0.882625	1.04548	17.347	11.5905	7.514	3.83256
ENSOART00000017711	ENSOARG00000016262	-	protein_coding	2.10813	1.18378	1.10233	0.901181	0.814584	0.795364	0.21606	0.225054	0.427716	1.03596	0.329381	0.132452
ENSOART00000017712	ENSOARG00000016266	-	protein_coding	0	0	0	0	0	0.063823	0.045576	0	0	0	0	0
ENSOART00000017713	ENSOARG00000016267	OXER1	protein_coding	0	0	0.008376	0.075641	0.03279	0	0.019592	0.040551	0	0	0	0.037236
ENSOART00000017714	ENSOARG00000016264	VPS37C	protein_coding	2.43224	2.66413	2.23251	3.49702	2.25763	3.33246	1.81134	2.62716	1.81208	2.62482	2.0171	1.99727
ENSOART00000017715	ENSOARG00000016265	-	protein_coding	0	0	0	0	0	0	0	0	0	0	0	0
ENSOART00000017716	ENSOARG00000016268	-	protein_coding	3.61423	3.57995	3.50838	3.01202	3.56879	3.43687	4.11569	3.67756	3.30463	4.86563	3.6726	2.89086
ENSOART00000017717	ENSOARG00000016265	-	protein_coding	0.06845	0.078485	0.132408	0.026423	0.098768	0.048424	0.129257	0.126118	0.204249	0.226643	0.131142	0.108115
ENSOART00000017718	ENSOARG00000016269	-	protein_coding	0.231506	0.083394	0.031363	0	0.091548	0.143772	0.083102	0	0	0.047494	0.053125	0
ENSOART00000017719	ENSOARG00000016263	PIWIL1	protein_coding	0	0	0	0	0.029684	0	0.110608	0	0.015871	0	0	0
ENSOART00000015477	ENSOARG00000014207	ADORA2A	protein_coding	1.19432	0.849815	0.855758	0.794606	0.843344	0.611489	0.764275	0.989073	0.821833	0.892936	0.593538	0.722808
ENSOART00000015476	ENSOARG00000014206	RAB3IL1	protein_coding	5.99594	5.6857	5.05271	4.67237	4.25837	3.87682	3.31545	1.73056	3.2739	4.11163	4.81845	3.27245
ENSOART00000010720	ENSOARG00000009850	HOXA1	protein_coding	0.609844	0.685111	0.478912	0.386485	0.375382	0.52629	0.672795	0.385765	0.408839	0.219866	0.306042	0.450651
ENSOART00000010721	ENSOARG00000009845	OSMR	protein_coding	5.80808	5.31862	7.27435	5.62111	11.5695	8.40747	7.91088	4.88875	10.8344	20.2531	9.85873	6.3383
ENSOART00000010722	ENSOARG00000009851	CDCA2	protein_coding	0.054533	0.055369	0.093554	0.157264	0.376246	0.245593	0.22886	0.139514	0.386327	0.359974	0.411316	0.382952
ENSOART00000010723	ENSOARG00000009852	SPACA3	protein_coding	0	0	0	0	0	0.082763	0.134705	0	0	0	0	0
ENSOART00000010724	ENSOARG00000009855	-	protein_coding	0.887158	0.599993	0.146795	0.22259	0.366477	0.793467	0	0	0.416479	0	0.61837	0.335484
ENSOART00000018138	ENSOARG00000016655	-	protein_coding	0.030902	0.042804	0	0.079962	0.089861	0.021458	0	0.018328	0	0	0.023612	0.09063
ENSOART00000010726	ENSOARG00000009856	HEXIM2	protein_coding	1.1815	1.11742	1.32665	0.937744	0.697458	0.88179	1.34051	1.65656	0.801467	0.432088	0.718411	1.1613
ENSOART00000010728	ENSOARG00000009860	ROR1	protein_coding	0.989135	0.659842	1.09969	0.787508	1.04383	0.847781	0.91552	0.642483	0.663804	0.423535	0.874454	0.621385
ENSOART00000010729	ENSOARG00000009860	ROR1	protein_coding	0.005147	0.005175	0	0	0	0	0.009735	0	0	0.001877	0	0
ENSOART00000018137	ENSOARG00000016654	LYRM7	protein_coding	17.0255	16.1918	19.0779	17.375	20.7845	19.8885	20.4712	12.9821	9.25322	10.0776	9.65837	11.6403
ENSOART00000018136	ENSOARG00000016650	NIF3L1	protein_coding	4.74153	4.77586	5.95871	5.23821	5.47526	6.19637	3.62653	5.54342	3.89101	2.96315	3.3406	4.64131
ENSOART00000018131	ENSOARG00000016648	-	protein_coding	0	0.117591	0	0	0	0	0	0	0	0	0	0
ENSOART00000018130	ENSOARG00000016646	PDHA2	protein_coding	0	0.03181	0.040662	0	0.027281	0	0.166832	0	0	0	0	0.030314
ENSOART00000018133	ENSOARG00000016651	-	protein_coding	0	0	0	0	0	0	0	0	0	0	0	0
ENSOART00000018132	ENSOARG00000016649	CDC42SE2	protein_coding	9.56571	9.22162	13.2416	10.2391	9.36058	11.6045	8.3751	10.1502	8.96019	7.33287	10.8584	8.76058
ENSOART00000020882	ENSOARG00000019176	-	protein_coding	0	0	0.046584	0	0	0	0	0	0	0	0	0
ENSOART00000020883	ENSOARG00000019177	-	protein_coding	6.71822	7.21702	8.57311	7.43572	10.0222	9.28984	6.80931	5.85098	6.48805	5.77691	6.88235	6.00758
ENSOART00000020880	ENSOARG00000019174	-	protein_coding	0.050143	0	0.09843	0	0.038138	0.079541	0	0	0	0	0	0
ENSOART00000020881	ENSOARG00000019175	NECTIN3	protein_coding	6.79057	8.24507	6.3017	6.58353	6.57205	7.00864	5.12383	3.62925	5.00399	6.20872	4.36247	3.65503
ENSOART00000020886	ENSOARG00000019181	-	protein_coding	12.4564	9.98712	8.64525	10.0089	11.2678	12.6675	11.1169	10.9649	12.0439	10.677	9.01792	8.38504
ENSOART00000020887	ENSOARG00000019183	TSSK4	protein_coding	0.140862	0.081995	0.108831	0.045346	0.312441	0.19804	0	0.090906	0.086662	0	0.112882	0.136546
ENSOART00000020884	ENSOARG00000019178	ACADL	protein_coding	14.1237	17.4385	18.331	14.8653	11.5502	13.4431	22.368	19.3158	18.3969	18.6109	14.4979	14.1445
ENSOART00000020885	ENSOARG00000019179	CD96	protein_coding	1.16186	0.713741	1.89867	1.11378	1.72782	1.94879	0.909975	0.693431	2.74801	1.33249	1.9662	1.28076
ENSOART00000020888	ENSOARG00000019182	ADCY6	protein_coding	15.3958	9.53783	10.9403	7.75584	12.0506	6.29606	13.4208	6.42771	20.3065	21.1278	9.60864	7.05123
ENSOART00000020889	ENSOARG00000019180	LAMC1	protein_coding	61.3236	76.7655	45.8333	49.0436	56.4927	52.2476	49.7916	51.1913	51.1899	60.8776	58.8595	55.0204
ENSOART00000011451	ENSOARG00000010530	-	protein_coding	0	0.023856	0.046717	0	0.069105	0	0	0	0	0.092541	0.15962	0
ENSOART00000011450	ENSOARG00000010525	-	protein_coding	3.72842	2.85682	3.04157	4.57477	4.55129	3.21949	3.36382	4.01945	3.12586	3.70684	3.18084	1.92659
ENSOART00000011453	ENSOARG00000010521	PDE4B	protein_coding	3.15107	4.24767	3.64519	4.66883	5.13711	7.79884	1.75182	3.14284	3.85213	3.47221	4.80279	9.89448
ENSOART00000011452	ENSOARG00000010528	SLCO3A1	protein_coding	2.55411	2.53797	1.4278	1.59719	3.72935	3.9584	1.86354	1.4809	2.01435	2.58409	2.74835	2.2073
ENSOART00000011455	ENSOARG00000010527	SIAE	protein_coding	1.29547	1.05361	1.47958	1.13606	1.29569	1.34281	1.49671	1.4044	1.14753	0.756128	1.06764	1.37902
ENSOART00000011454	ENSOARG00000010527	SIAE	protein_coding	0	0	0	0	0.001469	0	0	0	0	0	0	0
ENSOART00000011457	ENSOARG00000010515	BIRC6	protein_coding	16.3786	16.6795	16.1366	14.8984	18.5638	15.7423	13.0575	11.482	13.1339	14.9251	15.2262	13.6659
ENSOART00000011456	ENSOARG00000010526	C2CD2	protein_coding	2.33287	2.08487	2.16278	1.854	2.82186	2.52185	2.0843	2.29788	2.75	3.6326	2.66826	2.07907
ENSOART00000011459	ENSOARG00000010532	-	protein_coding	0	0	0	0	0.037662	0	0.108006	0	0	0	0	0
ENSOART00000011458	ENSOARG00000010523	JAG1	protein_coding	9.76843	9.46415	7.73918	7.64996	9.75668	8.66851	6.08075	5.03067	8.39388	10.122	9.64623	7.29077
ENSOART00000015889	ENSOARG00000014598	SOX2	protein_coding	0	0	0.099635	0.052486	0.115298	0.044166	0.177317	0.235794	0.057508	0.13829	0.141904	0.023598
ENSOART00000019262	ENSOARG00000017703	-	protein_coding	0.054248	0.012734	0	0	0	0	0.046171	0	0	0	0	0
ENSOART00000019263	ENSOARG00000017697	KIAA1549L	protein_coding	0	0	0	0	0.056592	0	0	0.051074	0.024039	0	0	0
ENSOART00000019260	ENSOARG00000017700	FRRS1	protein_coding	0.629718	0.799749	1.04811	1.33901	1.01324	0.663019	0.784435	0.512725	0.457933	0.28609	0.590553	1.5932
ENSOART00000019261	ENSOARG00000017701	-	protein_coding	0.041852	0	0	0	0	0.03122	0.031918	0	0	0	0	0
ENSOART00000022659	ENSOARG00000020797	TPM1	protein_coding	1981.6	2495.85	1568.03	2943.56	1475.21	2377.95	1884.23	3206.54	1881.24	1021.98	1728.79	3165.81
ENSOART00000019267	ENSOARG00000017697	KIAA1549L	protein_coding	0.010282	0	0.031604	0.008215	0	0.019499	0.033578	0	0.037404	0.035646	0.01807	0.060575
ENSOART00000019264	ENSOARG00000017705	NT5C3B	protein_coding	1.60565	1.7749	1.84421	2.06872	2.3706	2.36064	2.84104	1.89849	2.82331	3.64996	2.11283	1.78582
ENSOART00000019265	ENSOARG00000017708	-	protein_coding	3.6041	2.51501	3.19041	2.04082	2.74937	3.24385	4.50807	4.01858	3.80443	3.50899	3.31218	1.71478
ENSOART00000022655	ENSOARG00000020793	LACTB	protein_coding	12.1597	12.162	12.6266	14.6654	14.1496	12.837	14.2584	11.1204	13.4423	11.5817	11.1349	12.0406
ENSOART00000022654	ENSOARG00000020794	-	protein_coding	0	0	0	0	0	0.073688	0	0	0	0	0	0.11777
ENSOART00000022657	ENSOARG00000020796	MRPS21	protein_coding	51.9381	56.8361	59.2469	59.8954	54.2804	68.4274	54.3506	49.5687	42.1635	39.6809	28.621	36.3786
ENSOART00000019269	ENSOARG00000017710	-	protein_coding	0.081372	0.309338	0.03184	0	0.151935	0	0	0	0	0	0	0
ENSOART00000022651	ENSOARG00000020790	-	protein_coding	0	0	1.95862	0.380626	0	0.028464	0	0	0.307405	0	0	0
ENSOART00000022650	ENSOARG00000020789	-	protein_coding	3.87025	1.0382	5.69035	0.628324	2.47409	1.27146	0.63337	0.770451	1.08815	5.64205	2.59001	7.86791
ENSOART00000022653	ENSOARG00000020792	-	protein_coding	0.571063	0.119926	0.330483	0	0.109867	0	0	0.190903	0.640743	2.44362	0.128368	0.175295
ENSOART00000022652	ENSOARG00000020791	RPS27L	protein_coding	111.644	111.37	110.462	115.149	162.984	200.254	119.123	119.495	130.481	77.963	96.5887	93.6127
ENSOART00000015831	ENSOARG00000014543	FASTKD3	protein_coding	1.49649	1.43084	2.19389	2.62551	2.4555	2.25582	1.70138	1.5369	1.89067	1.50496	1.0282	1.9044
ENSOART00000021302	ENSOARG00000019559	-	protein_coding	0.034467	0.065984	0.100191	0	0.090479	0.102904	0	0.063834	0	0.102194	0	0
ENSOART00000021303	ENSOARG00000019560	-	protein_coding	0.262324	0	0.958019	0.704504	0.333264	0.407935	0	0.193928	0	0.32191	1.53656	0.655841
ENSOART00000021300	ENSOARG00000019554	ARID2	protein_coding	10.3303	10.1434	9.43253	8.13923	8.92617	9.03321	9.06007	8.39203	8.82375	8.86866	11.1498	9.20093
ENSOART00000021301	ENSOARG00000019558	-	protein_coding	0	0	0	0	0	0.028615	0	0	0	0	0	0
ENSOART00000021306	ENSOARG00000019563	CERK	protein_coding	2.35765	2.26471	2.3518	1.52292	2.20828	1.40995	1.45529	1.3141	2.43849	2.54627	2.11977	1.31007
ENSOART00000021307	ENSOARG00000019564	TMTC1	protein_coding	9.10389	12.1221	8.2141	11.1919	15.3841	20.2509	4.89181	6.87299	9.31397	12.7342	9.98068	12.4642
ENSOART00000021304	ENSOARG00000019561	TRMT61B	protein_coding	2.34461	2.14356	2.91649	2.24199	2.95995	2.55865	2.63396	1.87447	2.16819	1.9384	1.98907	2.36754
ENSOART00000021305	ENSOARG00000019562	-	protein_coding	0.127316	0	0	0	0	0	0	0	0	0	0	0
ENSOART00000021309	ENSOARG00000019566	WDR43	protein_coding	15.4374	14.9725	17.0866	13.9055	16.9973	15.8313	29.9663	16.453	31.9687	37.6703	17.1391	12.6352
ENSOART00000001836	ENSOARG00000001701	-	protein_coding	21.881	18.5298	37.1617	31.0794	56.9711	43.3533	48.8874	36.1755	38.1994	22.3021	46.5025	27.7311
ENSOART00000001148	ENSOARG00000001078	-	protein_coding	6.41868	6.26081	6.24222	5.48735	6.61869	6.5443	6.9216	5.55302	6.47497	6.33543	6.52486	6.41935
ENSOART00000001149	ENSOARG00000001079	-	protein_coding	0.492513	0.577696	0.906946	0.405397	1.31019	1.59573	3.46511	1.68026	1.60137	1.82988	1.96082	0.948518
ENSOART00000014480	ENSOARG00000013314	-	protein_coding	0	0	0	0	0.035231	0	0	0	0.043959	0.050245	0	0
ENSOART00000001142	ENSOARG00000001067	-	protein_coding	0.008261	0	0	0	0.008617	0.005903	0.007316	0	0	0.006712	0	0
ENSOART00000001143	ENSOARG00000001071	-	protein_coding	0	0	0.004469	0.011043	0.07827	0.032361	0.019288	0.020193	0.020635	0.074809	0.190539	0.046356
ENSOART00000001140	ENSOARG00000001060	KDR	protein_coding	32.0651	32.0378	43.6544	40.8197	60.2146	49.7437	28.6778	22.0944	23.6502	25.6591	31.2913	30.6575
ENSOART00000001141	ENSOARG00000001068	ADAM21	protein_coding	0.07809	0.089267	0.023039	0.017026	0.06019	0.013277	0.044309	0.023011	0.18812	0	0.069629	0.126778
ENSOART00000001146	ENSOARG00000001064	ITIH3	protein_coding	0.017347	0.014779	0.027286	0	0.016114	0.007713	0.012868	0.054078	0.039073	0.014664	0.012275	0.038837
ENSOART00000010902	ENSOARG00000010017	SLC22A16	protein_coding	1.61803	1.22995	0.843783	0.861823	1.37088	2.27818	1.46939	2.26233	1.98646	0.370421	1.1689	1.16467
ENSOART00000001144	ENSOARG00000001073	-	protein_coding	0	0	0	0	0	0	0	0	0	0	0	0
ENSOART00000001145	ENSOARG00000001066	-	protein_coding	11.0664	9.10593	11.4568	10.9683	12.649	13.484	11.6954	9.63225	10.7929	10.1501	7.9891	8.26992
ENSOART00000014482	ENSOARG00000013316	PUS1	protein_coding	3.53126	3.72852	3.72599	3.47571	5.18509	5.91104	4.30161	3.93131	5.6565	3.69754	3.17342	3.17457
ENSOART00000010904	ENSOARG00000010022	-	protein_coding	0	0.116951	0	0.045947	0	0.020415	0.052272	0.100884	0	0	0	0
ENSOART00000014484	ENSOARG00000013319	KCNV2	protein_coding	0.065988	0.029012	0.026437	0.08356	0.025094	0.021136	0	0	0.030518	0	0	0
ENSOART00000010906	ENSOARG00000010020	ERI1	protein_coding	3.35763	3.95845	3.622	3.72184	3.75821	5.5107	3.62246	3.22283	2.79946	3.74442	2.87761	3.10066
ENSOART00000000819	ENSOARG00000000765	-	protein_coding	0	0	0	0	0	0.031076	0	0	0	0	0	0
ENSOART00000000818	ENSOARG00000000764	-	protein_coding	3.12714	3.37132	2.67106	2.24708	4.72331	3.86329	2.39847	2.15049	1.89031	1.74335	1.81937	3.10338
ENSOART00000000817	ENSOARG00000000763	ASPHD2	protein_coding	0.854462	0.812343	0.410096	0.84728	0.452356	0.398073	0.244406	0.227892	0.452967	0.429371	0.21937	0.263475
ENSOART00000000816	ENSOARG00000000761	ZNF410	protein_coding	8.56616	10.3774	10.5096	10.7271	11.5798	14.1502	12.7342	11.6085	15.1169	14.0029	11.382	9.69545
ENSOART00000000815	ENSOARG00000000762	-	protein_coding	6.32102	6.17681	5.48166	4.32791	6.34077	4.42487	4.55532	3.93435	5.65613	7.29658	4.89305	4.46583
ENSOART00000014486	ENSOARG00000013322	-	protein_coding	0	0.01498	0	0	0.013357	0	0	0	0.015392	0	0	0
ENSOART00000000813	ENSOARG00000000757	MYNN	protein_coding	21.7714	22.1594	23.7791	25.2351	26.1152	25.2143	30.2399	25.6748	27.1594	28.1893	23.907	19.492
ENSOART00000000812	ENSOARG00000000760	-	protein_coding	0.137759	0.113942	0.087847	0.04656	0.145966	0.105989	0.052387	0.040944	0.158482	0.136267	0.083065	0.032903
ENSOART00000000811	ENSOARG00000000745	CSPP1	protein_coding	5.67272	5.62437	5.93325	5.95425	4.83558	4.94042	6.94025	5.87873	5.44649	6.40194	5.231	5.51304
ENSOART00000000810	ENSOARG00000000759	KLF17	protein_coding	0	0	0.025551	0	0	0.032787	0.024656	0.009621	0	0.008944	0	0
ENSOART00000014488	ENSOARG00000013321	-	protein_coding	0.043823	0.038716	0	0	0	0.094693	0	0	0	0	0.021644	0
ENSOART00000001498	ENSOARG00000001395	TINAGL1	protein_coding	13.1493	12.819	13.7795	12.7932	8.9777	9.74964	33.2052	27.4326	28.5148	32.6097	22.5348	16.2098
ENSOART00000001499	ENSOARG00000001402	-	protein_coding	0.45718	0.735659	0.445222	0.099801	0.69282	0.252554	0.371747	0.303736	0.699844	0.361953	0.649249	0.746009
ENSOART00000001494	ENSOARG00000001390	SRD5A3	protein_coding	2.30414	2.86081	3.87189	2.00697	3.11459	3.14117	1.84719	1.88149	2.15378	1.56575	2.40675	1.93325
ENSOART00000001495	ENSOARG00000001394	-	protein_coding	0	0	0	0	0.081152	0.084061	0	0	0	0	0	0
ENSOART00000001496	ENSOARG00000001393	-	protein_coding	0	0	0.129064	0	0.14649	0	0.974968	0.405483	2.43781	1.29261	1.49386	1.07623
ENSOART00000001497	ENSOARG00000001392	-	protein_coding	0	0	0.025278	0	0	0	0	0	0	0	0	0
ENSOART00000001490	ENSOARG00000001386	SPNS1	protein_coding	9.97323	10.3318	10.0604	10.5587	12.5002	13.4205	7.87883	8.60645	8.71048	7.84683	9.60539	10.3134
ENSOART00000001491	ENSOARG00000001372	-	protein_coding	0.422027	0.625635	2.2261	2.04562	1.07876	1.52208	0.440644	0.258807	0.136701	0.145001	0.250087	0.591344
ENSOART00000001492	ENSOARG00000001390	SRD5A3	protein_coding	0	0	0	0	0.008389	0	0.005408	0	0	0.006023	0	0
ENSOART00000001493	ENSOARG00000001391	-	protein_coding	2.37009	2.63873	3.20803	2.84236	3.15435	2.59564	3.33243	2.96366	3.44774	4.2705	2.34088	2.68874
ENSOART00000000369	ENSOARG00000000351	-	protein_coding	0.043107	0.01851	0	0.017771	0	0	0	0	0	0	0	0
ENSOART00000000368	ENSOARG00000000349	FUT10	protein_coding	5.12714	3.71609	5.64818	4.57835	5.36661	5.23444	4.45552	2.78722	4.95287	3.70349	4.41688	3.63099
ENSOART00000000365	ENSOARG00000000345	GRAMD1B	protein_coding	0.906552	0.845613	1.17548	0.467222	0.930738	0.532313	0.991256	0.480049	1.19137	1.26479	0.817792	0.732515
ENSOART00000000364	ENSOARG00000000341	RNPEP	protein_coding	1.35517	1.27075	1.55647	1.32014	1.96968	2.11266	0.757822	0.782041	1.37277	1.38329	0.804141	0.828064
ENSOART00000000367	ENSOARG00000000336	GCC2	protein_coding	4.58678	4.72532	6.31361	5.43351	5.99226	5.62514	4.73933	3.81389	4.67296	4.61168	4.09498	3.38064
ENSOART00000000366	ENSOARG00000000348	-	protein_coding	0.353874	0.356552	0.485688	0.246538	0.604554	0.458677	0.285622	0.315685	0.435314	0.821209	0.761504	0
ENSOART00000000361	ENSOARG00000000343	DOK4	protein_coding	4.16789	4.2789	2.14417	3.09508	1.98546	2.06606	1.83017	0.938019	1.89425	2.6668	1.5192	2.04705
ENSOART00000000360	ENSOARG00000000339	CIR1	protein_coding	16.0588	13.6079	15.5038	14.8152	13.5047	12.9075	18.2032	12.2836	10.8279	7.97913	11.3665	10.0877
ENSOART00000000362	ENSOARG00000000344	PLXDC2	protein_coding	9.21902	10.4373	6.33258	7.10757	8.2358	5.96156	7.64666	7.80258	6.42665	8.03379	7.55248	7.26051
ENSOART00000009528	ENSOARG00000008746	SAMD8	protein_coding	10.9018	14.7387	16.7858	14.944	22.3016	20.5307	13.8867	17.0915	15.2597	14.8539	16.6963	13.6952
ENSOART00000005698	ENSOARG00000005226	VPS16	protein_coding	7.31567	7.12582	7.3366	7.73426	9.60873	11.1475	6.99541	5.98547	7.15918	5.72492	5.34607	4.95341
ENSOART00000009524	ENSOARG00000008745	ATP6V1G2-DDX39B	protein_coding	0.224059	0	0	0.093718	0	0.087084	0.179661	0	0	0	0	0.285821
ENSOART00000009525	ENSOARG00000008744	KAT8	protein_coding	30.6397	26.0327	31.1871	28.2297	26.7253	27.4582	27.4913	30.9155	27.7844	32.0324	24.4466	26.0394
ENSOART00000009526	ENSOARG00000008747	-	protein_coding	0.769697	0.262808	0.72127	1.05791	0.520001	0.654046	0.115847	0.316463	0.365182	0.805775	0.571296	1.11513
ENSOART00000009527	ENSOARG00000008743	CNTN4	protein_coding	0.44274	0.719101	0.285206	0.515734	0.320239	0.608137	0.650071	0.833363	0.481435	0.739606	0.578941	0.847565
ENSOART00000009520	ENSOARG00000008739	DCBLD1	protein_coding	4.74429	4.16117	5.4311	4.67896	4.54762	4.2966	4.39687	3.63104	4.52554	4.45116	3.64996	2.7532
ENSOART00000009521	ENSOARG00000008742	-	protein_coding	0.215654	0.115806	0.212342	0.291608	0.299882	0.27502	0.17148	0.068668	0.191179	0.307021	0.221265	0.185072
ENSOART00000009522	ENSOARG00000008738	SCRN1	protein_coding	1.3146	1.27857	1.26657	1.41165	1.1154	1.38781	1.11928	1.11815	0.633774	0.956749	1.41008	1.10528
ENSOART00000009523	ENSOARG00000008732	TUT7	protein_coding	13.3462	13.0464	15.0932	14.1854	16.0855	15.1658	14.2338	12.1565	12.4909	13.046	13.6168	10.5667
ENSOART00000017329	ENSOARG00000015918	-	protein_coding	0.08985	0	0.121482	0.126736	0.131901	0	0.084724	0	0.073595	0.109323	0.094203	0.086263
ENSOART00000017328	ENSOARG00000015917	-	protein_coding	0	0.025923	0.044412	0	0.023037	0	0	0	0	0	0	0
ENSOART00000005692	ENSOARG00000005220	CARTPT	protein_coding	0.028897	0.074448	0	0	0.044105	0.020957	0	0	0	0	0	0
ENSOART00000005693	ENSOARG00000005221	CSRNP3	protein_coding	0.877998	0.460103	1.13008	0.819227	1.25764	0.753291	0.982648	0.783938	0.743535	0.846803	0.206809	0.252447
ENSOART00000012436	ENSOARG00000011440	GPATCH2	protein_coding	2.00821	2.21734	4.14433	3.0247	3.42524	1.43798	3.39543	1.06821	2.97221	3.3437	2.6966	1.10716
ENSOART00000012437	ENSOARG00000011437	TBC1D10C	protein_coding	1.32936	0.96686	2.23505	1.31591	1.77101	1.33805	0.700266	1.13043	2.84649	1.57092	2.69063	1.55666
ENSOART00000012434	ENSOARG00000011439	C3orf49	protein_coding	0	0	0	0	0	0	0	0	0	0	0	0
ENSOART00000012435	ENSOARG00000011434	RRP1	protein_coding	5.49492	4.13157	5.69441	5.73215	4.3377	4.90894	0.954004	5.64787	6.26918	5.93762	4.63715	4.25166
ENSOART00000012432	ENSOARG00000011408	FRY	protein_coding	11.0109	8.63448	9.39771	9.08588	10.2906	9.29133	12.9216	10.6264	8.53198	12.7406	6.89639	6.99127
ENSOART00000012433	ENSOARG00000011436	MGAT5	protein_coding	2.73129	2.19707	2.17001	2.00492	2.81735	1.99722	1.88598	1.66702	2.53129	2.58323	1.87121	1.85499
ENSOART00000012430	ENSOARG00000011432	GINS2	protein_coding	0.223398	0.184777	0.324571	0.309051	0.248619	0.132102	0.172724	0	0.102084	0.163358	0.11612	0.160373
ENSOART00000012431	ENSOARG00000011433	CRLF1	protein_coding	0.255472	0.652179	0.130902	0.140203	0.133678	0.145805	0.317538	0.018307	0.069478	0.222161	0.156449	0.155322
ENSOART00000012438	ENSOARG00000011440	GPATCH2	protein_coding	3.89613	3.34131	1.78993	2.27893	2.69485	4.19899	1.23979	4.36787	2.72852	1.93569	2.61864	3.83792
ENSOART00000012439	ENSOARG00000011435	HACE1	protein_coding	12.4274	10.2664	11.5471	11.736	13.4594	12.6837	8.86957	8.3218	8.85274	7.97807	8.39956	8.22585
ENSOART00000013660	ENSOARG00000012562	-	protein_coding	0	0.106791	0.098298	0	0	0.182189	0	0	0	0	0.111999	0
ENSOART00000017320	ENSOARG00000015909	-	protein_coding	0	0	0	0	0	0	0.09531	0	0	0	0.021239	0
ENSOART00000017323	ENSOARG00000015912	-	protein_coding	0.140948	0.265205	0.157967	0.069018	0.168467	0.079036	0.126769	0.254801	0.191726	0.254443	0.086959	0
ENSOART00000013663	ENSOARG00000012563	-	protein_coding	0	0	0	0	0	0	0	0	0	0	0	0
ENSOART00000013664	ENSOARG00000012565	YPEL2	protein_coding	16.1455	15.2397	17.1585	16.1989	12.3472	18.117	17.0593	21.0272	13.1803	10.795	21.2071	26.1089
ENSOART00000017324	ENSOARG00000015911	-	protein_coding	10.0113	9.62047	10.5425	9.92601	11.7329	10.9137	13.3311	9.35716	11.4926	10.6588	10.3228	8.4591
ENSOART00000017327	ENSOARG00000015915	-	protein_coding	0	0.006049	0.095674	0	0	0	0	0	0	0	0.06729	0
ENSOART00000013667	ENSOARG00000012570	C8orf33	protein_coding	13.7439	10.2506	11.8567	11.2973	11.5713	10.3226	15.8758	16.9504	10.264	8.83552	10.4178	11.9841
ENSOART00000012388	ENSOARG00000011395	ARL2	protein_coding	15.7161	13.4513	14.1926	13.3234	16.9331	17.9255	21.8215	19.8809	17.6405	25.9735	26.5618	28.6526
ENSOART00000012389	ENSOARG00000011397	ATP5PD	protein_coding	87.903	75.2188	90.5816	104.286	75.7679	76.4325	115.957	83.8394	67.4638	50.5851	66.2591	93.6493
ENSOART00000012380	ENSOARG00000011391	EHD2	protein_coding	31.6076	31.4971	27.6151	29.5041	30.6759	28.7498	24.9293	22.9413	26.9833	45.2954	29.11	26.6728
ENSOART00000012381	ENSOARG00000011388	ZNF638	protein_coding	37.2047	34.295	34.4893	31.4876	35.0983	27.8067	34.3194	28.1974	37.5916	42.7264	36.8421	35.7572
ENSOART00000012382	ENSOARG00000011392	ASNA1	protein_coding	11.1265	9.35529	10.7603	12.5958	10.1278	12.5408	12.341	11.4326	8.85593	8.0955	10.1463	11.9763
ENSOART00000012383	ENSOARG00000011393	AMBN	protein_coding	0.014105	0.037997	0	0	0	0	0.04108	0	0	0.036362	0.030197	0
ENSOART00000012384	ENSOARG00000011393	AMBN	protein_coding	0	0	0	0	0	0	0	0	0	0	0	0
ENSOART00000012385	ENSOARG00000011387	ENG	protein_coding	6.30755	6.22184	5.59685	3.62669	6.27031	4.26834	3.3437	2.1795	2.62973	4.93043	6.9158	4.29594
ENSOART00000012386	ENSOARG00000011384	RHOT1	protein_coding	2.26693	0.538935	1.47241	0.53548	1.46729	1.67163	0.473471	0.185251	0.649682	1.0297	1.09233	0.304626
ENSOART00000012387	ENSOARG00000011396	THOC7	protein_coding	29.9322	30.3639	33.9705	29.509	31.5888	31.2717	30.9754	24.9989	34.9407	26.3216	28.2953	27.5662
ENSOART00000014733	ENSOARG00000013546	URGCP	protein_coding	5.89711	5.1756	7.74613	6.95833	7.87246	8.34825	5.23685	4.02762	4.10646	5.12293	4.67521	4.20431
ENSOART00000014732	ENSOARG00000013547	-	protein_coding	0.295275	0.283967	0.245268	0.252117	0.246249	0.392524	0	0.231431	0.339876	0.179057	0.260359	0.348394
ENSOART00000003087	ENSOARG00000002845	PSTPIP2	protein_coding	0.003567	0.023881	0.049507	0.111917	0	0.099207	0	0.023529	0.043407	0	0.026011	0
ENSOART00000006323	ENSOARG00000005807	MTFR1L	protein_coding	27.4702	22.826	26.9633	21.1869	30.7305	26.6225	26.9782	18.5923	24.4959	19.1388	21.7943	19.5251
ENSOART00000006322	ENSOARG00000005804	-	protein_coding	0	0	0.014372	0	0	0	0	0	0	0.020288	0.010386	0
ENSOART00000006321	ENSOARG00000005806	MECP2	protein_coding	3.19479	1.54791	1.45474	1.68279	3.79488	0.004205	4.66358	2.56611	2.51046	3.53763	3.48336	0.866984
ENSOART00000003086	ENSOARG00000002840	-	protein_coding	6.92446	4.92688	6.06502	5.77215	8.10564	6.84706	5.25234	4.00505	5.54187	4.23876	5.81893	5.33638
ENSOART00000006327	ENSOARG00000005808	CAPN12	protein_coding	0.031294	0.01115	0.017242	0	0.001831	0.030676	0	0.001178	0.004335	0.017976	0	0
ENSOART00000006326	ENSOARG00000005811	-	protein_coding	0.606359	0.475524	0.452794	0.207954	0.686278	0.497452	0.414633	0.53194	0.185696	0.528355	0.748693	0.182251
ENSOART00000006325	ENSOARG00000005810	PRCP	protein_coding	3.64428	3.33935	4.87478	3.61652	8.1254	5.87343	3.96766	4.04989	4.09943	3.21732	5.44864	4.33987
ENSOART00000006324	ENSOARG00000005799	SLC30A5	protein_coding	11.0783	10.0325	11.5953	11.918	14.0278	14.4414	11.6233	10.0689	12.4441	11.4967	9.99927	11.0269
ENSOART00000014737	ENSOARG00000013549	CNTNAP5	protein_coding	0	0.008307	0.028199	0	0	0.006353	0.017507	0	0.01576	0	0	0
ENSOART00000006329	ENSOARG00000005809	ZXDC	protein_coding	4.8497	4.07258	4.95542	4.55594	4.15457	4.37789	5.20132	3.95864	5.48278	6.84849	4.33918	3.84149
ENSOART00000006328	ENSOARG00000005813	-	protein_coding	0	0	0	0	0.00813	0.003111	0	0	0.00425	0	0	0
ENSOART00000003080	ENSOARG00000002841	NUP43	protein_coding	7.62868	7.27771	9.02792	5.91595	8.5384	9.01964	8.45894	6.87535	6.30621	5.524	5.42421	8.10221
ENSOART00000002433	ENSOARG00000002229	PTPRU	protein_coding	0.245967	0.277908	0.164382	0.193119	0.164799	0.290633	0.380274	0.225773	0.432048	0.53889	0.793754	0.578424
ENSOART00000002432	ENSOARG00000002246	ZNF711	protein_coding	0.216021	0	0	0	0.297872	0.16757	0	0	0	0.294387	0.11584	0
ENSOART00000002431	ENSOARG00000002250	-	protein_coding	0	0	0.036164	0.487279	0.392852	0.362208	0	0	0	0	0	0
ENSOART00000002430	ENSOARG00000002246	ZNF711	protein_coding	1.03632	1.64289	1.57893	1.80882	1.37784	1.22181	1.51832	1.44185	1.28493	1.31909	1.84991	1.55665
ENSOART00000002437	ENSOARG00000002251	IDO1	protein_coding	3.74269	4.32762	8.43967	3.16772	22.6849	15.529	26.542	25.6875	7.12458	5.08685	14.5541	9.7668
ENSOART00000002436	ENSOARG00000002252	-	protein_coding	0	0	0	0	0	0	0	0	0.045695	0	0	0
ENSOART00000002435	ENSOARG00000002249	ADAM33	protein_coding	4.07819	6.51102	4.23334	4.9238	4.10312	3.78015	4.36542	3.40324	3.58015	4.12234	4.16169	3.5284
ENSOART00000002434	ENSOARG00000002223	MYOF	protein_coding	4.64884	5.98754	4.38741	4.41062	5.62068	5.85504	3.86316	3.01179	4.00315	4.88954	4.61956	3.09542
ENSOART00000002439	ENSOARG00000002254	-	protein_coding	0	0	0.160701	0	0.128343	0	0.118174	0	0.073898	0.10427	0	0
ENSOART00000002438	ENSOARG00000002253	-	protein_coding	5.26009	0	0	0.133408	3.96918	1.23467	6.61944	0	0	4.48832	0	2.38719
ENSOART00000015288	ENSOARG00000014032	CCDC171	protein_coding	1.96767	1.63363	2.7731	2.58889	2.39361	2.42482	3.58089	2.26532	2.30179	2.21382	1.65515	1.8096
ENSOART00000005868	ENSOARG00000005380	PDLIM7	protein_coding	42.1279	45.8858	34.139	47.6875	42.1418	54.772	46.9516	60.5571	42.9365	30.0723	43.0852	45.8226
ENSOART00000004875	ENSOARG00000004477	EED	protein_coding	15.556	15.1658	17.8455	18.8111	24.8612	24.8804	14.9916	13.7325	17.9558	12.9695	16.1153	15.1461
ENSOART00000004874	ENSOARG00000004483	-	protein_coding	0.891215	0.426688	0.596318	0.264334	0.894372	0.418166	1.02607	0.827248	0.533385	0.851453	0.258265	0.240544
ENSOART00000001805	ENSOARG00000001677	TRMT10C	protein_coding	37.3024	42.0106	41.7164	42.5977	39.2659	38.3215	42.8577	36.6082	37.8858	26.5508	36.2188	40.2881
ENSOART00000004876	ENSOARG00000004467	SCN7A	protein_coding	0.413361	0.339269	0.096796	0.103912	0.429901	0.339358	0.475895	0.473836	0.171405	0.201847	0.776586	0.949125
ENSOART00000001803	ENSOARG00000001666	SPAG6	protein_coding	0	0	0.041874	0.019977	0.085288	0.078551	0.321739	0.048183	0.030916	0.029383	0	0
ENSOART00000001802	ENSOARG00000001674	-	protein_coding	0.828807	0.321024	3.52077	2.98634	0.323359	0.451978	1.119	1.18038	1.14171	1.03884	0.434476	0.880677
ENSOART00000001801	ENSOARG00000001665	CCDC183	protein_coding	0.103911	0.186536	0.144276	0.082959	0	0.053505	0.109913	0.058518	0.098534	0	0	0.04539
ENSOART00000004872	ENSOARG00000004478	CPTP	protein_coding	6.42666	6.16545	6.49507	5.88166	6.71577	7.28997	4.85964	3.23926	5.32249	4.7775	3.93185	4.54337
ENSOART00000004879	ENSOARG00000004484	RGS14	protein_coding	4.26558	5.47013	3.53089	3.94755	3.97893	5.1288	2.64787	4.11353	6.25642	3.86627	4.05831	5.31548
ENSOART00000004878	ENSOARG00000004480	TTC39A	protein_coding	0.197261	0.158237	0.103307	0.130096	0.105696	0.184128	0.095258	0.06718	0.150695	0.187146	0.17461	0.099946
ENSOART00000001809	ENSOARG00000001680	SFRP2	protein_coding	0.520707	0.760767	0.208955	0.767196	0.261427	0.476868	0.194623	0.155972	0.112715	0.290625	0.269255	0.34177
ENSOART00000001808	ENSOARG00000001675	-	protein_coding	11.1452	12.4962	11.467	11.6228	12.0205	12.5992	17.0436	12.3542	17.8737	18.9136	10.0479	10.0569
ENSOART00000015284	ENSOARG00000014037	LRRC4B	protein_coding	0	0	0	0	0	0.048785	0	0	0.121538	0	0	0
ENSOART00000009158	ENSOARG00000008420	HSD17B10	protein_coding	55.3092	46.43	65.6092	64.3837	57.7386	61.7713	66.8912	55.2471	63.3005	51.976	54.1635	58.4927
ENSOART00000015286	ENSOARG00000014041	-	protein_coding	0.037241	0.035613	0.080827	0.015284	0.079955	0.026738	0.046819	0.027325	0.047686	0.101985	0.027561	0.008642
ENSOART00000005866	ENSOARG00000005382	EMC3	protein_coding	55.6998	43.0906	47.9296	42.8921	64.7345	60.2453	48.3387	41.4734	37.0259	34.3892	39.0576	38.1989
ENSOART00000005861	ENSOARG00000005378	PDIK1L	protein_coding	8.5824	8.07034	9.26908	5.62539	9.01493	9.24935	7.34443	6.80938	6.33794	6.84782	5.9171	7.94098
ENSOART00000005860	ENSOARG00000005377	-	protein_coding	0.711915	0.419955	0.950141	1.00026	0.894376	1.05401	1.7014	1.68637	1.108	1.47037	2.43487	1.98656
ENSOART00000005863	ENSOARG00000005375	FGFR2	protein_coding	0.126407	0.068974	0.144791	0.172502	0.256624	0.149599	0.08555	0.028403	0.058051	0.210059	0.117442	0.148731
ENSOART00000015283	ENSOARG00000014028	ZMYM2	protein_coding	12.764	13.5391	13.8246	11.0862	15.2081	13.5818	13.5662	10.2828	15.4163	13.4926	12.2225	9.45641
ENSOART00000017268	ENSOARG00000015858	-	protein_coding	2.19084	1.31061	3.90161	3.02791	5.13957	4.19332	2.11132	1.82661	2.41599	2.09504	1.95713	2.66581
ENSOART00000017269	ENSOARG00000015859	KCTD10	protein_coding	7.66549	6.36598	7.27407	7.66647	8.77225	10.3641	8.29534	5.68669	8.39957	7.28194	7.78677	6.80716
ENSOART00000017260	ENSOARG00000015851	-	protein_coding	0.37431	0.735101	0.139907	0.465316	0.282333	0.126261	0.509539	0.519435	0.385329	0.150234	0.495461	0.653076
ENSOART00000017261	ENSOARG00000015852	-	protein_coding	0	0	0	0	0	0	0	0	0	0	0.084442	0
ENSOART00000017262	ENSOARG00000015853	-	protein_coding	0	0	0.059244	0.043345	0.176395	0.247315	0.048161	0	0.118731	0.172245	0.11594	0.11067
ENSOART00000017263	ENSOARG00000015854	-	protein_coding	0.037159	0	0	0	0	0	0.011252	0	0	0	0	0
ENSOART00000017264	ENSOARG00000015850	TYW5	protein_coding	9.44418	9.15683	10.4662	11.3557	12.115	8.96075	10.8836	9.9352	9.92355	9.25432	10.1899	10.0821
ENSOART00000017265	ENSOARG00000015856	IGF1	protein_coding	3.32622	3.39602	4.72041	2.02984	4.89501	3.65726	2.9856	3.33965	5.22624	5.84036	4.9168	3.60986
ENSOART00000017266	ENSOARG00000015855	DEGS1	protein_coding	5.7284	5.44758	6.27875	6.52815	9.46754	10.5177	10.2858	7.95213	10.0172	11.9012	9.95059	6.26948
ENSOART00000017267	ENSOARG00000015857	METRNL	protein_coding	27.1204	43.1881	24.8074	38.5521	39.906	49.5836	55.0071	53.7963	98.3069	109.955	32.4369	14.3607
ENSOART00000010126	ENSOARG00000009303	OTUD4	protein_coding	16.4854	18.6712	15.6208	16.2307	18.7149	17.5797	18.2453	18.185	15.7309	19.8166	16.8382	17.5982
ENSOART00000021953	ENSOARG00000020164	HSPBAP1	protein_coding	2.08454	2.60124	4.69275	4.22946	2.7153	1.55427	1.16604	1.79958	2.35755	1.7687	2.01876	2.15883
ENSOART00000010124	ENSOARG00000009304	ADD3	protein_coding	11.9458	12.3392	16.5067	16.6798	14.779	17.2218	14.9265	12.902	18.5853	15.4339	16.1942	12.8497
ENSOART00000010125	ENSOARG00000009305	VWA5B1	protein_coding	0.144771	0.107037	0.082837	0.02562	0.063035	0.033668	0.100715	0.055664	0.082824	0.104653	0.043474	0.04756
ENSOART00000010122	ENSOARG00000009301	COLEC12	protein_coding	13.6026	14.5832	14.8439	13.2411	14.8549	13.6074	14.8733	12.7017	18.3953	17.0798	17.4349	11.4053
ENSOART00000010123	ENSOARG00000009302	GABRA5	protein_coding	0.050204	0.037675	0	0	0	0	0.023022	0	0.014664	0	0.014473	0
ENSOART00000010120	ENSOARG00000009294	MAGED1	protein_coding	2.89201	3.46887	3.70526	3.69341	3.55481	3.3553	3.89374	2.34089	2.78869	2.94601	3.06434	2.51501
ENSOART00000010121	ENSOARG00000009300	-	protein_coding	63.76	71.9177	85.2653	94.4969	81.9848	81.3746	92.2272	87.6258	77.6005	65.9676	76.919	80.9273
ENSOART00000021951	ENSOARG00000020161	DNPEP	protein_coding	45.0013	43.8618	34.6709	44.3968	40.3157	49.7326	32.4431	38.6722	27.849	22.0072	27.9023	38.6813
ENSOART00000010128	ENSOARG00000009308	-	protein_coding	3.42889	0.932499	6.07647	6.29884	3.18735	3.97999	4.57712	1.18932	2.22904	4.63885	6.11533	6.86233
ENSOART00000010129	ENSOARG00000009310	-	protein_coding	0	0	0	0	0	0	0.040349	0	0	0	0	0
ENSOART00000021950	ENSOARG00000020160	PARP14	protein_coding	4.78238	4.5322	5.97599	4.43002	12.0077	10.1359	10.9092	8.58471	4.50529	3.37145	16.6722	11.8031
ENSOART00000021957	ENSOARG00000020168	-	protein_coding	0	0	0	0	0	0	0.027771	0	0	0	0	0
ENSOART00000021956	ENSOARG00000020166	-	protein_coding	0	0	0	0	0	0	0	0	0	0	0	0
ENSOART00000017844	ENSOARG00000016388	-	protein_coding	0	0.08038	0.130472	0.08718	0	0.221362	0	0.09254	0	0	0.234133	0.248627
ENSOART00000017845	ENSOARG00000016389	-	protein_coding	0	0	0.162968	0	0	0	0	0.097521	0	0	0	0
ENSOART00000017846	ENSOARG00000016387	-	protein_coding	10.9633	11.5274	12.4276	13.2521	15.865	17.5808	11.815	15.1678	12.6883	9.81241	9.68209	10.0797
ENSOART00000017847	ENSOARG00000016386	ATG4D	protein_coding	7.60792	8.04084	9.20709	8.46584	11.098	8.82611	6.33026	7.71768	9.84955	9.09713	8.87154	9.74707
ENSOART00000017840	ENSOARG00000016380	CALCOCO1	protein_coding	34.204	28.8069	41.3404	35.5926	32.5286	24.3459	47.3818	32.1584	38.2822	35.3959	44.8131	33.4851
ENSOART00000017841	ENSOARG00000016383	-	protein_coding	0	0	0	0	0	0.049493	0	0	0	0	0	0
ENSOART00000017842	ENSOARG00000016384	CDK14	protein_coding	0.768202	0.836628	0.729998	0.581696	0.790697	0.67404	0.460485	0.289674	0.572629	0.848593	0.723972	0.323489
ENSOART00000005527	ENSOARG00000005065	ACAP3	protein_coding	3.46915	3.41865	4.31004	4.28144	3.4305	3.31169	2.87591	2.30781	2.38474	2.52548	1.80748	2.11817
ENSOART00000017848	ENSOARG00000016390	SLC40A1	protein_coding	13.3138	12.019	12.7	9.54661	17.5144	12.0684	8.74169	7.51698	7.76159	12.7898	10.9741	8.07825
ENSOART00000017849	ENSOARG00000016391	GLP1R	protein_coding	0.156098	0.209283	0.105896	0.225701	0.152131	0.147954	0.262081	0.579835	0.232584	0.192506	0.41559	0.581043
ENSOART00000011297	ENSOARG00000010384	PHYHIP	protein_coding	0	0.021949	0	0	0	0.022851	0	0	0	0.022393	0.040642	0.036489
ENSOART00000011296	ENSOARG00000010376	-	protein_coding	3.19763	2.70475	3.61396	2.93346	3.78227	3.73918	3.74736	3.34965	4.10272	4.23959	2.95844	2.23144
ENSOART00000011295	ENSOARG00000010382	THSD7B	protein_coding	0.010543	0.005547	0.012264	0	0.013521	0	0.040825	0	0	0.006786	0.007062	0
ENSOART00000011294	ENSOARG00000010383	-	protein_coding	4.47729	3.83007	3.97491	3.67959	8.53685	4.72593	8.36685	5.10434	8.63265	3.76178	5.97209	6.5793
ENSOART00000011293	ENSOARG00000010379	-	protein_coding	0	0	0	0	0	0.017061	0	0	0	0	0.018018	0
ENSOART00000011292	ENSOARG00000010374	PER3	protein_coding	2.1358	1.93132	1.91469	1.23239	1.13118	0.822502	1.5489	1.01354	0.857137	1.37056	1.02411	0.887454
ENSOART00000011291	ENSOARG00000010380	CRCP	protein_coding	5.09821	4.33523	5.28274	4.7318	5.61352	6.07059	6.0406	5.24859	8.45529	8.94711	5.56488	4.5619
ENSOART00000011290	ENSOARG00000010377	ARL5C	protein_coding	0.113078	0.100327	0.436425	0	0.200729	0.123627	0	0.206059	0.081394	0.25264	0.092909	0
ENSOART00000011299	ENSOARG00000010381	PPIP5K1	protein_coding	7.30693	5.47364	6.50402	4.52083	6.42111	6.07894	8.20471	5.29459	6.14185	5.98829	6.6689	6.54237
ENSOART00000011298	ENSOARG00000010384	PHYHIP	protein_coding	0	0	0	0	0	0	0	0	0	0	0	0
ENSOART00000012778	ENSOARG00000011746	MDC1	protein_coding	2.23981	2.1006	2.37328	1.82854	1.31364	1.11505	2.1668	2.17148	1.84016	2.19187	2.42819	2.02126
ENSOART00000020415	ENSOARG00000018751	KDM8	protein_coding	0	0	0	0	0	0	0	0	0	0	0	0
ENSOART00000020414	ENSOARG00000018748	MORN1	protein_coding	0.07048	0.031613	0.069504	0.032087	0.12847	0.082449	0.194758	0.10185	0.032904	0.35322	0.234459	0.196902
ENSOART00000020417	ENSOARG00000018749	SLC12A3	protein_coding	0	0.011708	0.060122	0.043851	0.033826	0.004458	0.009011	0.01283	0.083389	0.010848	0.027618	0
ENSOART00000020416	ENSOARG00000018751	KDM8	protein_coding	1.06836	0.784005	0.951881	0.55293	0.720529	0.853818	1.68929	1.43357	0.919132	1.49509	0.774333	0.859172
ENSOART00000020411	ENSOARG00000018747	RAD21L1	protein_coding	0.0079	0	0.00816	0	0	0	0	0	0	0	0.018377	0.008962
ENSOART00000020410	ENSOARG00000018746	PCDHA11	protein_coding	0	0.026723	0.023674	0.023972	0	0.032093	0	0.025402	0	0.009429	0.047479	0.013607
ENSOART00000020413	ENSOARG00000018750	LARP6	protein_coding	4.85869	5.5415	3.4511	3.43837	5.0005	4.05678	5.42754	3.65161	2.74838	3.31445	4.68827	3.56135
ENSOART00000020412	ENSOARG00000018745	PDHX	protein_coding	67.4284	68.8181	59.8835	83.599	66.2096	72.7333	73.534	65.3748	37.7703	25.0176	50.5085	78.4316
ENSOART00000020419	ENSOARG00000018753	TNFRSF13C	protein_coding	0.169963	0.243791	0	0	0.184136	0	0	0.366039	0	0	0.172848	0
ENSOART00000020418	ENSOARG00000018752	MDH1B	protein_coding	0.015858	0	0	0	0.017741	0.029918	0.021785	0	0.041453	0.024266	0.021483	0
ENSOART00000015896	ENSOARG00000014589	ZFC3H1	protein_coding	10.6607	9.06799	9.36896	7.64701	10.9033	9.63447	11.4157	7.06769	11.5586	15.981	8.85162	7.40397
ENSOART00000015891	ENSOARG00000014601	-	protein_coding	1.46062	3.8184	3.85653	5.11452	2.40116	3.50901	7.1336	7.77613	5.75991	5.08951	4.20865	9.49847
ENSOART00000015890	ENSOARG00000014597	DFFB	protein_coding	3.16121	2.74126	2.80908	2.17971	3.022	2.20834	2.54406	1.48935	3.02255	1.72082	1.61996	1.60007
ENSOART00000021623	ENSOARG00000019860	-	protein_coding	0	0	0	0	0	0	0	0	0	0	0	0
ENSOART00000015892	ENSOARG00000014602	C5orf49	protein_coding	0	0	0	0	0	0	0	0	0	0.13704	0	0
ENSOART00000003339	ENSOARG00000003080	STK3	protein_coding	13.4696	13.5055	9.45966	11.8245	10.5056	10.941	10.9036	10.7093	10.0962	10.7262	8.79513	9.48944
ENSOART00000003338	ENSOARG00000003077	AP3M2	protein_coding	0.126927	0.503286	0.837101	0.256822	0.622754	0.681256	0.698633	0.346795	0.340415	0.346281	0.230976	0.480318
ENSOART00000021629	ENSOARG00000019866	-	protein_coding	2.16603	3.85718	3.14277	2.94471	2.65764	2.92531	5.24673	5.09318	6.29223	10.6451	2.85556	2.07907
ENSOART00000015898	ENSOARG00000014607	RWDD2B	protein_coding	12.8163	13.9329	9.12862	9.5676	15.5688	17.595	12.8963	10.6611	6.71966	6.3312	8.4514	8.96765
ENSOART00000005911	ENSOARG00000005429	-	protein_coding	0	0	0	0	0	0.029941	0.127772	0	0	0	0	0
ENSOART00000005910	ENSOARG00000005425	-	protein_coding	9.28672	8.56597	7.79021	9.13908	9.83337	11.4168	12.3578	8.42967	14.3304	14.3345	11.6089	7.28324
ENSOART00000005913	ENSOARG00000005430	-	protein_coding	1.59926	0.946755	1.52346	0.921163	1.12995	0.9532	0.807175	0.821527	0.740418	0.938778	1.24808	0.66624
ENSOART00000005912	ENSOARG00000005428	-	protein_coding	1138.88	1215.64	839.532	1322.62	850.369	1207.41	1000.31	1090.92	721.091	422.977	522.321	1112.9
ENSOART00000005915	ENSOARG00000005419	TTC7A	protein_coding	1.5797	1.93447	1.91377	1.85098	2.09463	2.31438	1.45503	1.24872	2.90383	2.57691	3.35373	2.11763
ENSOART00000005914	ENSOARG00000005424	ALLC	protein_coding	0	0	0	0.008883	0.021804	0.037263	0	0	0	0	0	0
ENSOART00000005917	ENSOARG00000005434	ZIC1	protein_coding	0	5.5312	0	5.06273	0	4.84766	0	6.00742	0	5.40123	0.038537	7.72178
ENSOART00000005916	ENSOARG00000005427	-	protein_coding	0	0.015971	0	0.042125	0	0.069152	0.026994	0	0.016384	0.022307	0.024816	0.066343
ENSOART00000005919	ENSOARG00000005435	-	protein_coding	0.811516	0.422074	0.933868	0.208929	0.790063	0.046949	0.215187	0.061097	0.87881	0.087668	0.029841	0.06748
ENSOART00000005918	ENSOARG00000005432	-	protein_coding	3.93691	3.77754	4.19586	3.62687	3.95598	3.82818	4.11887	3.10491	3.66315	4.02282	3.71399	3.20568
ENSOART00000003429	ENSOARG00000003161	-	protein_coding	0	0	0	0	0	0.218119	0	0	0	0	0	0
ENSOART00000003428	ENSOARG00000003159	-	protein_coding	0	0	0.049658	0	0	0.042363	0.024824	0	0	0	0	0
ENSOART00000003423	ENSOARG00000003153	LMAN1L	protein_coding	0	0	0	0	0	0	0.016342	0	0	0	0	0
ENSOART00000003422	ENSOARG00000003146	GMPS	protein_coding	14.1959	13.777	17.5443	14.7032	17.1873	17.2399	16.6665	14.6268	22.189	23.3963	16.4079	13.6591
ENSOART00000003421	ENSOARG00000003153	LMAN1L	protein_coding	0.028452	0.056564	0.047555	0.055342	0.007459	0.06942	0.064701	0.035304	0.072946	0.072542	0.093282	0.173287
ENSOART00000003420	ENSOARG00000003155	-	protein_coding	0	0.098249	0.135047	0.212074	0.131841	0.111926	0	0.076022	0.126588	0.153495	0.2528	0.067469
ENSOART00000003427	ENSOARG00000003154	ARHGAP21	protein_coding	8.46092	4.75128	7.7296	6.94233	7.58835	6.07834	7.26607	5.85855	6.84239	10.9448	8.50225	7.63627
ENSOART00000003426	ENSOARG00000003157	-	protein_coding	0	0.075458	0	0	0	0	0	0	0	0	0	0
ENSOART00000003425	ENSOARG00000003156	C5orf58	protein_coding	0	0.090817	0	0.112155	0	0	0	0	0	0.064981	0	0
ENSOART00000003424	ENSOARG00000003139	SIK3	protein_coding	7.47568	7.49979	8.25463	6.9627	7.45482	6.18558	7.22253	6.80313	8.46945	12.2237	10.926	7.8157
ENSOART00000022929	ENSOARG00000021045	GATM	protein_coding	5.26633	4.21155	4.77626	4.91962	5.22787	5.58025	4.33335	2.6009	2.1772	4.26065	4.96809	5.82133
ENSOART00000022928	ENSOARG00000021044	-	protein_coding	4.23417	4.86127	4.34592	4.44002	5.291	4.86609	5.42296	6.21283	2.02748	3.71914	3.29686	2.98838
ENSOART00000022927	ENSOARG00000021043	SPATA5L1	protein_coding	4.24585	4.47911	3.97164	4.14248	3.93756	3.97871	4.21336	4.96881	4.44336	4.31109	3.4227	4.40748
ENSOART00000022926	ENSOARG00000021042	MRPL9	protein_coding	52.7935	43.417	53.5051	52.3632	51.4497	51.5949	69.4584	55.6281	63.5608	63.3169	59.3259	51.8416
ENSOART00000022925	ENSOARG00000021041	C15orf48	protein_coding	2.87497	1.56659	4.54686	3.88373	5.1263	6.8923	2.44883	1.47177	4.43188	2.17003	4.25574	1.63149
ENSOART00000022924	ENSOARG00000021040	SLC30A4	protein_coding	3.35929	3.57891	3.66199	4.40757	5.21597	3.83365	3.53768	2.35995	4.4239	4.29635	4.51743	3.41199
ENSOART00000022923	ENSOARG00000021039	BLOC1S6	protein_coding	0.168699	0.117055	0.153498	0.292974	0.302441	0.19755	0.020434	0.589215	0.610173	0.21821	0.558696	0.265166
ENSOART00000022922	ENSOARG00000021039	BLOC1S6	protein_coding	21.8348	19.8575	20.7932	19.8819	19.8065	18.2305	22.1567	22.6132	15.6053	15.2874	14.3103	13.9127
ENSOART00000022921	ENSOARG00000021038	KLRF2	protein_coding	0	0	0	0	0	0	0	0	0	0	0	0
ENSOART00000022920	ENSOARG00000021038	KLRF2	protein_coding	0	0	0	0	0.065718	0.062453	0	0	0	0	0	0
ENSOART00000013889	ENSOARG00000012779	-	protein_coding	0	0	0	0	0	0	0	0	0	0	0	0
ENSOART00000013338	ENSOARG00000012270	-	protein_coding	0.005908	0	0	0	0	0	0	0	0	0.012128	0	0
ENSOART00000013339	ENSOARG00000012261	GARNL3	protein_coding	0.28399	0.146214	0.249265	0.336292	0.148778	0.111269	0.10608	0.128076	0.104126	0.156248	0.121946	0.057803
ENSOART00000013336	ENSOARG00000012268	OTOR	protein_coding	0	0.055567	0.025531	0.292566	0.049795	0.306716	0.030291	0	0.279201	0.730088	0.07224	0.158014
ENSOART00000013337	ENSOARG00000012264	LTA4H	protein_coding	4.79046	4.05731	5.67616	4.73476	5.37003	5.66811	5.46211	5.79908	4.87272	4.94564	3.80082	3.42876
ENSOART00000013334	ENSOARG00000012266	MRPL16	protein_coding	36.9215	31.8375	36.1171	33.9274	28.1221	34.0214	43.0037	38.748	39.2893	29.9096	35.8025	37.8648
ENSOART00000013332	ENSOARG00000012263	BCL7A	protein_coding	7.2581	4.84997	8.17435	6.70548	7.06398	5.1805	4.06217	3.5257	4.32514	4.22472	7.49937	5.97284
ENSOART00000013333	ENSOARG00000012262	GPC4	protein_coding	1.28832	1.18987	1.61905	1.43463	2.10126	0.881068	1.01647	0.676786	1.62083	2.93771	2.58931	1.40793
ENSOART00000013330	ENSOARG00000012259	FMO3	protein_coding	10.0721	10.3903	9.41078	9.62833	17.0785	21.5627	13.1094	11.2288	8.10928	9.20876	11.6021	14.9852
ENSOART00000016670	ENSOARG00000015316	OXR1	protein_coding	18.2295	18.086	21.8738	23.8375	20.9468	18.7528	22.5923	18.116	17.1433	17.7321	15.5568	14.622
ENSOART00000016671	ENSOARG00000015320	LARP4B	protein_coding	26.9897	26.4135	20.2759	20.8437	32.8236	24.4276	19.8587	15.9251	18.8758	24.257	18.1045	12.8783
ENSOART00000016672	ENSOARG00000015321	ZNF18	protein_coding	1.54537	1.22247	2.31205	1.80109	1.87156	1.72409	1.22808	1.18182	1.47511	2.47002	1.42589	0.802911
ENSOART00000016673	ENSOARG00000015323	GNA13	protein_coding	19.8033	17.0185	20.244	16.8233	26.4864	18.2704	12.7255	9.24911	19.1553	16.2612	19.5382	11.4892
ENSOART00000022079	ENSOARG00000020275	-	protein_coding	75.4979	87.62	78.3047	78.2887	75.8249	86.234	84.4131	68.0013	68.2923	61.1942	63.289	60.6257
ENSOART00000016675	ENSOARG00000015322	SLC6A15	protein_coding	0.008886	0.008012	0.004325	0.00764	0.014408	0.021249	0.024041	0	0.010177	0	0	0
ENSOART00000016676	ENSOARG00000015326	-	protein_coding	0	0.012923	0	0	0	0	0.003769	0	0	0.005266	0	0.006184
ENSOART00000016677	ENSOARG00000015322	SLC6A15	protein_coding	0	0	0	0	0	0	0	0	0	0	0	0
ENSOART00000022075	ENSOARG00000020272	-	protein_coding	0	0	0	0	0	0	0	0	0	0	0.051766	0
ENSOART00000022074	ENSOARG00000020271	LRCH3	protein_coding	17.8591	17.4917	16.572	16.7828	15.7987	16.2574	16.1785	17.009	14.067	14.6452	15.0348	15.6028
ENSOART00000019888	ENSOARG00000018277	CD28	protein_coding	0	0	0	0	0	0	0	0	0	0	0	0
ENSOART00000019889	ENSOARG00000018279	LARGE1	protein_coding	11.9165	12.8348	12.8219	9.56335	15.3513	10.7042	13.2845	8.32763	17.9784	17.9345	19.9175	11.1524
ENSOART00000022071	ENSOARG00000020270	EPHA4	protein_coding	0.023115	0	0.005087	0.002198	0.014578	0	0.00705	0	0.001618	0.0013	0	0
ENSOART00000022070	ENSOARG00000020266	TTF2	protein_coding	1.67882	1.95818	2.60162	2.11253	3.2873	2.81022	1.64704	1.49323	1.96531	1.48342	1.10313	0.897791
ENSOART00000022073	ENSOARG00000020271	LRCH3	protein_coding	0.97494	1.00908	0.507231	0.72185	0.716482	0.682929	0.439477	0.633349	0.574217	0.792831	0.376367	0.383805
ENSOART00000022072	ENSOARG00000020270	EPHA4	protein_coding	1.68412	1.78585	2.76967	2.51895	2.60345	1.79251	0.70822	0.590592	1.11977	1.57438	1.99594	1.66544
ENSOART00000017101	ENSOARG00000015707	-	protein_coding	0.130714	0.140597	3.00828	1.55778	3.84714	2.29491	1.3572	1.38199	0.97937	0.648434	1.09111	0.449313
ENSOART00000017100	ENSOARG00000015706	MYLK3	protein_coding	20.5857	10.9093	13.8476	6.66521	14.1268	5.46046	19.7051	10.6753	7.5954	11.5934	3.35678	3.78099
ENSOART00000017103	ENSOARG00000015707	-	protein_coding	0	0	0	0	9.42933	6.85533	0	0	2.10101	1.18617	2.48354	1.39762
ENSOART00000017102	ENSOARG00000015712	-	protein_coding	76.3659	76.4712	79.0276	87.6743	77.2491	87.3282	79.4259	72.032	43.034	31.0097	51.3712	77.8332
ENSOART00000017105	ENSOARG00000015715	KERA	protein_coding	4.99373	1.53745	3.73595	3.80681	7.67816	12.1385	9.76933	1.87007	7.57126	3.28048	6.27204	2.17607
ENSOART00000017104	ENSOARG00000015714	-	protein_coding	0	0	0	0	0	0	0	0	0	0	0	0
ENSOART00000017107	ENSOARG00000015717	-	protein_coding	12.5803	0	14.1938	14.4893	15.9026	14.8252	13.15	5.16947	12.9356	8.89078	12.6406	6.59145
ENSOART00000017106	ENSOARG00000015716	COMMD8	protein_coding	12.7852	12.7505	14.3802	13.5699	15.2896	13.9543	12.2555	16.2914	11.9798	9.26492	8.93888	9.99667
ENSOART00000017109	ENSOARG00000015713	IFT81	protein_coding	7.97086	3.65896	6.75795	3.02359	4.84525	2.96179	8.30998	3.5665	6.29701	8.10783	4.5753	4.30001
ENSOART00000017108	ENSOARG00000015717	-	protein_coding	0.602302	9.43376	0.805147	0.28305	0.218682	0.368917	0.765654	0.689317	0.892328	0.80653	0.881018	0.690257
ENSOART00000021522	ENSOARG00000019762	CD80	protein_coding	0.189326	0	0.967916	0.479086	1.71637	1.50182	0.621112	0.283917	1.51117	0.854761	0.957206	0.61354
ENSOART00000021523	ENSOARG00000019766	FEV	protein_coding	0	0	0.039983	0	0	0	0	0	0	0.037104	0	0
ENSOART00000021520	ENSOARG00000019764	MEAF6	protein_coding	3.53763	3.70297	4.5717	3.72904	3.95737	3.03495	4.43487	3.48797	4.01361	5.23024	3.77434	2.29768
ENSOART00000021521	ENSOARG00000019762	CD80	protein_coding	0	0.449804	0	0	0	0	0	0	0	0	0.321152	0
ENSOART00000021526	ENSOARG00000019769	SNIP1	protein_coding	6.70038	6.82148	8.82636	8.08764	8.13504	8.15043	6.10314	5.67807	8.1652	6.96958	7.21435	5.87665
ENSOART00000021527	ENSOARG00000019770	-	protein_coding	3.49173	2.56215	3.06809	2.61769	2.79447	1.3806	2.11591	3.03135	3.26764	2.77991	3.012	3.18343
ENSOART00000021524	ENSOARG00000019767	-	protein_coding	0.034025	0.01417	0	0	0.010302	0	0.025386	0	0	0	0.033442	0
ENSOART00000021525	ENSOARG00000019768	ADPRH	protein_coding	5.29172	5.96325	7.49264	5.16139	7.68148	4.67251	3.00638	3.43401	2.87572	2.80122	5.86638	7.38686
ENSOART00000021528	ENSOARG00000019771	CRYBA2	protein_coding	0.036718	0	0	0	0.020056	0.035228	0.04606	0	0	0	0	0
ENSOART00000021529	ENSOARG00000019772	-	protein_coding	99.2326	53.2479	131.89	73.9879	119.547	71.9938	120.473	35.8928	114.596	147.822	91.8213	45.7351
ENSOART00000018302	ENSOARG00000016802	PDE1A	protein_coding	6.70825	5.08507	3.78728	4.22636	4.33552	4.43827	4.34499	4.31748	4.18519	5.48532	4.66378	5.66505
ENSOART00000018303	ENSOARG00000016808	OR2G2	protein_coding	0	0	0	0	0	0	0	0	0	0.04845	0.054006	0
ENSOART00000018300	ENSOARG00000016803	WDR44	protein_coding	8.97039	7.98169	9.5141	7.60461	8.9932	7.61466	7.98763	6.32082	6.81378	7.28494	7.15038	4.60516
ENSOART00000018301	ENSOARG00000016805	-	protein_coding	0	0	0	0	0	0	0.025382	0	0	0	0	0
ENSOART00000018306	ENSOARG00000016809	NCAM1	protein_coding	1.24451	3.04222	1.04303	1.04591	1.6499	0.986032	1.25212	0.995586	1.91587	2.58778	2.00193	1.01555
ENSOART00000018307	ENSOARG00000016813	PPP1R1C	protein_coding	0	0	0	0	0	0	0	0	0	0	0	0
ENSOART00000018308	ENSOARG00000016807	SAMHD1	protein_coding	0.020873	0.00669	0.017842	0.073888	0.031369	0.024153	0.071197	0	0.154622	0.093298	0.056773	0.000165
ENSOART00000018309	ENSOARG00000016807	SAMHD1	protein_coding	8.69789	8.35756	15.7141	9.24628	19.2989	14.9862	9.48248	10.6458	19.2037	14.5851	18.0913	9.24115
ENSOART00000008945	ENSOARG00000008218	SERINC1	protein_coding	112.56	109.264	116.964	111.078	114.229	105.051	115.794	102.81	107.817	97.5015	98.8388	109.587
ENSOART00000008944	ENSOARG00000008219	-	protein_coding	0	0	0	0	0.107015	0.084085	0	0	0	0	0	0
ENSOART00000008947	ENSOARG00000008220	CYREN	protein_coding	0.745489	0.710895	0.994613	0.893807	1.08713	1.31608	1.65931	0.941457	0.867794	0.78424	1.1369	0.877079
ENSOART00000008946	ENSOARG00000008222	MRI1	protein_coding	3.34591	2.29841	3.11169	3.25222	2.85565	3.62778	4.30247	3.40706	3.9153	3.52169	4.74822	3.37278
ENSOART00000008941	ENSOARG00000008215	LAMP1	protein_coding	94.2739	80.075	93.5207	93.0083	80.7107	78.5256	80.4339	81.0406	76.9908	77.5723	74.4724	70.3888
ENSOART00000008940	ENSOARG00000008208	CR2	protein_coding	0.251566	0.180122	0.587263	0.422211	0.651496	0.54698	0.469777	0.468658	0.586962	0.540384	0.814174	0.295803
ENSOART00000008943	ENSOARG00000008214	PES1	protein_coding	2.75135	1.89148	2.08816	2.08138	2.4043	2.82305	3.48278	3.08722	3.05665	3.25018	2.37078	2.13096
ENSOART00000008942	ENSOARG00000008217	CENPP	protein_coding	0.521922	0.303187	0.564402	0.655853	0.931755	1.05156	0.847205	1.01407	1.04388	0.919672	0.406089	0.826551
ENSOART00000008949	ENSOARG00000008218	SERINC1	protein_coding	0.547905	0.502496	0.393919	1.56787	0.787221	0.002491	0.564062	1.4266	0.476106	0.233315	1.6183	0.013757
ENSOART00000008948	ENSOARG00000008221	-	protein_coding	3.94727	1.75048	3.03062	1.5401	2.56855	1.28463	1.58806	0.798294	1.47025	2.48377	1.97621	0.651048
ENSOART00000006247	ENSOARG00000005739	ERAS	protein_coding	0.063182	0.103047	0.089333	0.164157	0.181117	0.124565	0.028592	0	0.082738	0	0	0
ENSOART00000009229	ENSOARG00000008477	SPEN	protein_coding	6.09164	6.71498	5.47158	4.54432	6.26027	4.86458	4.65231	4.45337	6.20389	7.77501	8.24571	6.27103
ENSOART00000009228	ENSOARG00000008478	SQLE	protein_coding	1.2753	1.1254	1.51329	1.60394	1.86673	2.3638	1.48619	1.38851	2.90532	3.39104	2.24136	1.37579
ENSOART00000009227	ENSOARG00000008476	FAM184A	protein_coding	0.354407	0	0.197838	0.134152	0.323393	0.210463	0.157011	0.115101	0.314776	0.611114	0.282653	0.340529
ENSOART00000009226	ENSOARG00000008479	SUMF1	protein_coding	11.0175	9.0643	13.5709	10.4562	11.8156	10.2978	8.08039	9.30364	9.35125	7.7896	8.76241	8.80269
ENSOART00000009225	ENSOARG00000008481	C10orf120	protein_coding	0	0	0.12773	0	0.078339	0.019877	0.052198	0	0	0	0	0
ENSOART00000009224	ENSOARG00000008475	GABRE	protein_coding	1.40781	1.32507	1.48359	1.49463	1.34639	1.1912	1.09044	0.99134	0.601043	1.09818	1.09396	1.29491
ENSOART00000009223	ENSOARG00000008482	-	protein_coding	0.377776	0.205831	0.295357	0.430366	0.100969	0.787613	0	0.050043	0.354971	0.293676	0.414273	0.127457
ENSOART00000009222	ENSOARG00000008471	RAP1GAP	protein_coding	0.21766	0.028175	0.111082	0.165925	0	0.083188	0.079558	0	0.135227	0.194209	0.150314	0.138429
ENSOART00000009221	ENSOARG00000008474	ZNF367	protein_coding	0.76374	1.99611	0.949502	0.966427	1.29104	1.68296	1.43545	1.7742	0.753443	1.04708	1.59194	1.30997
ENSOART00000009220	ENSOARG00000008473	PLAU	protein_coding	3.85083	4.56422	4.7634	4.04746	5.79626	6.12124	3.08723	2.00904	5.74276	6.68411	7.20934	4.91456
ENSOART00000001759	ENSOARG00000001624	SCN10A	protein_coding	0.017749	0.022502	0	0.006303	0.019766	0.032813	0.029723	0	0.015007	0.021754	0	0.005745
ENSOART00000001758	ENSOARG00000001633	-	protein_coding	0.21029	0.094054	0.206058	0.092515	0.238822	0.155248	0.140533	0.228454	0.126036	0.156185	0.070739	0.103582
ENSOART00000001753	ENSOARG00000001621	MED14	protein_coding	5.84383	6.00312	6.87575	5.72912	6.88839	6.64002	5.8303	5.98349	5.34788	7.46032	6.41493	4.89579
ENSOART00000001752	ENSOARG00000001626	PPM1K	protein_coding	10.5204	12.5693	29.8105	27.5299	10.1556	10.6383	13.3443	14.637	10.08	5.02355	5.63499	16.0447
ENSOART00000001751	ENSOARG00000001629	-	protein_coding	0	0	0	0	0	0	0	0	0	0	0	0
ENSOART00000001750	ENSOARG00000001617	MYH10	protein_coding	5.27584	5.80817	5.53474	3.44023	5.25971	4.22015	8.22659	3.07411	10.4548	22.3441	11.6357	6.2154
ENSOART00000001757	ENSOARG00000001631	TIGD7	protein_coding	1.46448	1.15449	1.69891	0.936581	2.2737	1.51469	0.908336	0.583108	1.25383	1.10641	1.21531	1.68365
ENSOART00000001756	ENSOARG00000001630	SLC39A1	protein_coding	10.6193	10.9756	13.7076	12.2189	15.9755	15.1975	10.5625	8.26402	14.09	12.8973	10.3338	10.3929
ENSOART00000001755	ENSOARG00000001627	HDAC11	protein_coding	3.75666	2.3065	4.11645	2.16586	2.54757	1.94432	3.80984	2.77073	3.2998	3.71177	3.51774	3.36755
ENSOART00000001754	ENSOARG00000001619	MLH3	protein_coding	2.76605	4.43997	3.67222	2.46063	5.74879	6.88888	4.56853	3.47664	3.56749	3.07689	2.96104	1.92251
ENSOART00000006903	ENSOARG00000006348	SYF2	protein_coding	21.2032	20.7522	27.2819	22.8489	22.0878	22.3675	25.545	24.2524	20.982	16.7003	18.5145	18.8228
ENSOART00000006902	ENSOARG00000006346	ACSBG2	protein_coding	0	0	0.006844	0	0.1211	0.037238	0.07095	0.015	0.046385	0	0.021671	0.01893
ENSOART00000006901	ENSOARG00000006350	-	protein_coding	0.519845	0.410343	0.6955	0.610614	0.632862	0.712108	1.2575	0.598868	0.671756	1.13276	1.08808	0.773768
ENSOART00000006900	ENSOARG00000006345	SLC31A1	protein_coding	3.71601	3.11196	6.02549	6.56432	8.86396	10.8909	4.06137	4.30865	5.29705	3.68861	3.10271	4.69196
ENSOART00000006907	ENSOARG00000006352	POC1A	protein_coding	0	0	0	0.637846	0.610459	0	0	0	0	0	0.307994	0.188425
ENSOART00000006906	ENSOARG00000006347	DNTTIP1	protein_coding	44.1182	66.4875	82.6506	114.422	51.1302	73.7927	63.2761	62.8236	39.9635	16.6759	80.1478	118.702
ENSOART00000006905	ENSOARG00000006353	-	protein_coding	0	0	0	0	0	0.490463	0.127293	0.194863	0.195349	0	0	0
ENSOART00000006904	ENSOARG00000006351	MRPL24	protein_coding	31.2976	27.6693	33.6969	36.0337	35.4838	37.635	33.3118	32.2253	29.1079	23.6765	24.121	30.1173
ENSOART00000006909	ENSOARG00000006352	POC1A	protein_coding	0.423791	0.406719	0.478533	0	0.273858	0.591583	0.336108	0.41164	0.527666	0.690924	0	0.3032
ENSOART00000006908	ENSOARG00000006354	DMRTB1	protein_coding	0	0	0	0	0.038712	0.024321	0	0	0	0	0	0
ENSOART00000018145	ENSOARG00000016657	PCSK6	protein_coding	0.135687	0.23333	0.362935	0.039998	0.03213	0.040245	0.052523	0.299555	0.232162	0.284747	0.031689	0.224428
ENSOART00000004228	ENSOARG00000003892	KDF1	protein_coding	0	0	0	0	0	0	0	0	0	0	0	0.04303
ENSOART00000004229	ENSOARG00000003888	TYR	protein_coding	0.053648	0.009408	0.030397	0	0.011698	0.02013	0.014232	0	0.008156	0	0.00766	0
ENSOART00000004220	ENSOARG00000003883	ZNF248	protein_coding	0	0.018845	0.019833	0	0.013351	1.24849	0	0	0.154109	0.004682	0	0.027884
ENSOART00000004221	ENSOARG00000003883	ZNF248	protein_coding	5.53689	5.26081	6.95191	5.53719	6.61464	4.95212	4.52299	4.31114	3.17604	4.68225	3.09854	3.19613
ENSOART00000004222	ENSOARG00000003884	-	protein_coding	0.20494	0.235919	0.697417	0.564668	1.30904	1.06719	1.58019	1.1342	1.73003	1.39284	2.02718	0.859119
ENSOART00000004223	ENSOARG00000003885	-	protein_coding	0.436156	0.509664	0.697392	0.37875	0.758342	0.445831	0.434358	0.655721	0.797742	0.91765	0.614725	1.08623
ENSOART00000004224	ENSOARG00000003886	-	protein_coding	8.4327	6.24008	9.51551	6.19018	8.78661	10.839	12.4135	8.51265	10.8151	6.27024	6.97408	5.94258
ENSOART00000004225	ENSOARG00000003889	-	protein_coding	0.120377	0	0	0.101061	0	0.146564	0.232509	0	0	0	0	0
ENSOART00000004226	ENSOARG00000003891	PTRH2	protein_coding	11.9914	11.291	10.991	11.5748	13.8894	16.344	19.6244	10.1234	14.7635	10.2227	11.3298	11.3959
ENSOART00000004227	ENSOARG00000003887	MAPK10	protein_coding	0	0.081455	0	0	0.012756	0	0.240731	0.187811	0.122868	0.048848	0	0.157561
ENSOART00000009489	ENSOARG00000008710	EIF4G3	protein_coding	8.53752	13.6388	8.26907	12.1611	13.2537	14.1461	6.21495	8.70358	6.44465	1.62999	10.6558	8.79053
ENSOART00000009488	ENSOARG00000008715	MTSS1	protein_coding	6.88428	4.79484	3.8974	4.60159	6.70411	5.43269	3.53094	3.4396	5.07064	5.30145	5.43074	4.85631
ENSOART00000009483	ENSOARG00000008712	-	protein_coding	0.042242	0	0.010245	0	0	0.018717	0.020086	0	0	0	0	0
ENSOART00000009482	ENSOARG00000008711	-	protein_coding	0.44026	0.309971	0.418004	0.816607	0.237819	0.440372	0.211558	0.500813	0.381622	0.54371	0.309918	0.292029
ENSOART00000009481	ENSOARG00000008706	DAPK1	protein_coding	2.5056	1.8383	2.29076	1.43084	2.20571	1.404	2.47349	0.855246	2.09789	2.28807	2.10628	1.63343
ENSOART00000009480	ENSOARG00000008708	TM6SF2	protein_coding	0	0.028691	0	0	0	0.061053	0.064046	0	0	0	0.061376	0.027039
ENSOART00000009487	ENSOARG00000008704	ASAH1	protein_coding	6.12132	5.44006	0	6.5537	12.2706	8.87387	6.78779	0	9.29408	6.21458	7.17992	6.14772
ENSOART00000009486	ENSOARG00000008709	SORCS1	protein_coding	0	0.050897	0.079018	0.02284	0.194327	0.140492	0.378871	0	0.055737	0.012094	0.629663	0.132253
ENSOART00000009485	ENSOARG00000008704	ASAH1	protein_coding	0	0	8.36465	0	0	0	0	5.49234	0	0	0	0
ENSOART00000009484	ENSOARG00000008714	-	protein_coding	0.423229	0.382386	0.27708	0.524307	0.259507	0.375569	0.172478	0.133186	0.267871	0.043085	0.164626	0.151923
ENSOART00000008578	ENSOARG00000007881	LACTBL1	protein_coding	0	0	0	0	0	0	0	0	0	0	0	0
ENSOART00000008579	ENSOARG00000007870	SPTLC1	protein_coding	16.166	15.7706	20.1088	15.391	19.3777	20.2553	18.4006	16.5131	18.3951	20.1424	14.839	14.4493
ENSOART00000008574	ENSOARG00000007879	ZNF300	protein_coding	0.172612	0.261198	0.245457	0.369864	0.295003	0.180427	0.180335	0.350415	0.169842	0.202788	0.292138	0.139091
ENSOART00000008575	ENSOARG00000007874	GATAD2A	protein_coding	2.85424	3.37215	3.2667	3.12324	3.40353	3.83219	3.14567	2.75481	5.57192	5.38384	4.6672	3.64832
ENSOART00000008576	ENSOARG00000007882	CCNO	protein_coding	0.168941	0	0.080833	0	0.052318	0.049718	0	0.030405	0	0	0.125221	0
ENSOART00000008577	ENSOARG00000007880	SOD1	protein_coding	48.3165	54.958	54.6008	56.0429	49.6979	53.6011	49.9364	40.3548	45.2551	39.7252	40.436	45.3891
ENSOART00000008570	ENSOARG00000007863	STAG1	protein_coding	23.7467	22.9996	22.8015	21.707	23.6175	20.3782	19.4968	18.2655	16.9738	17.0008	18.9239	18.2358
ENSOART00000008571	ENSOARG00000007871	SCRN2	protein_coding	1.41449	2.08444	1.39014	1.73598	1.67464	1.94421	2.08581	2.38332	1.48267	0.94017	0.945844	1.40394
ENSOART00000008572	ENSOARG00000007875	-	protein_coding	0	0.10413	0.195704	0.188851	0.108521	0.058883	0.077089	0	0.10125	0.096509	0.200418	0.214107
ENSOART00000008573	ENSOARG00000007876	MYOZ1	protein_coding	2189.25	2663.61	1736.24	2706.02	2219.12	3243.24	2420.76	3146.71	1810.39	1415.47	1789.11	2919.32
ENSOART00000008686	ENSOARG00000007980	MSL2	protein_coding	14.5553	13.1538	14.7842	13.5416	16.8021	12.3461	11.3764	12.058	12.3804	12.0628	12.3336	9.16939
ENSOART00000008687	ENSOARG00000007978	-	protein_coding	0.178404	0	0.318762	0.179738	1.58055	0.475515	0.616962	0.056067	0.291707	0.244387	0.627479	0.552508
ENSOART00000008684	ENSOARG00000007975	-	protein_coding	0	0	0	0	0.098184	0.046855	0	0.204821	0.069769	0	0	0.062692
ENSOART00000008685	ENSOARG00000007977	C1QB	protein_coding	12.8808	7.91605	19.6278	11.5544	35.8817	23.1416	16.2711	14.8538	34.2282	25.5172	38.688	20.3546
ENSOART00000008682	ENSOARG00000007974	-	protein_coding	0.126352	0.186729	0.253047	0.40773	0.314315	0.5652	0.20286	0.255833	0.333159	0.242816	0.058673	0.246117
ENSOART00000008680	ENSOARG00000007971	-	protein_coding	0.972659	1.17786	2.02857	1.41991	2.20621	1.54025	1.29686	0.971839	1.84739	2.13762	1.62768	0.974083
ENSOART00000008681	ENSOARG00000007973	-	protein_coding	153.954	142.181	173.753	180.849	134.642	157.245	180.354	145.911	129.367	103.051	126.11	142.009
ENSOART00000008688	ENSOARG00000007981	PTPDC1	protein_coding	0.537044	1.46758	1.41098	1.0289	2.55367	2.92564	1.92917	1.48879	1.32701	1.62072	1.02498	0
ENSOART00000008689	ENSOARG00000007979	-	protein_coding	0.097349	0.062937	0.045981	0.013914	0.114854	0.087021	0	0.116286	0.001927	0.007265	0	0.010732
ENSOART00000015756	ENSOARG00000014475	ZC3H8	protein_coding	6.3383	5.53147	6.76283	6.38814	5.9657	5.38256	6.00447	4.07031	5.44994	4.85483	4.47234	4.00855
ENSOART00000015757	ENSOARG00000014477	-	protein_coding	0	0	0	0	0	0	0	0	0	0	0	0
ENSOART00000015754	ENSOARG00000014468	PDZD3	protein_coding	0.0916	0.123833	0.039344	0.159375	0.243351	0.027887	0.171374	0.037381	0.094571	0.049198	0.181502	0.132759
ENSOART00000015755	ENSOARG00000014472	ZP2	protein_coding	0.019116	0.025147	0.037965	0.021582	0.130189	0.060148	0.024303	0	0	0	0	0.055599
ENSOART00000015752	ENSOARG00000014471	-	protein_coding	11.6414	0.095124	0.939035	0.422421	13.6733	8.73344	0.079595	2.47332	0	0.345836	0.279344	0.863774
ENSOART00000015753	ENSOARG00000014473	SOX8	protein_coding	0.894904	0.86653	0.925836	0.984404	1.14455	0.869891	0.699183	0.806043	1.27489	1.15293	1.50838	1.06871
ENSOART00000015750	ENSOARG00000014467	EOMES	protein_coding	0.430633	0.279587	0.844134	0.493133	0.301851	0.129684	0.15379	0.384291	0.622304	0.495501	0.373023	0.186913
ENSOART00000015751	ENSOARG00000014469	KLK14	protein_coding	0	0	0	0.051031	0	0	0	0	0.063014	0	0	0
ENSOART00000015758	ENSOARG00000014470	IFT122	protein_coding	1.73126	1.08703	1.45178	1.14043	1.24939	1.14981	1.6114	1.59821	1.37111	2.03797	1.5113	1.43486
ENSOART00000015759	ENSOARG00000014474	MROH1	protein_coding	4.45728	3.87148	4.75388	4.05032	4.07283	3.40776	3.86972	2.96428	3.88668	4.18617	4.55017	4.29122
ENSOART00000003629	ENSOARG00000003344	ESR1	protein_coding	6.52134	6.84998	5.93696	5.60109	8.68713	9.16451	5.03189	6.62328	4.09378	6.00799	2.34219	4.00705
ENSOART00000003628	ENSOARG00000003345	GBX1	protein_coding	0.536666	0.686058	0.230669	0.386925	0.270142	0.609283	0.522055	0.544811	0.459001	0.3392	0.509614	0.527465
ENSOART00000003621	ENSOARG00000003335	PDE6C	protein_coding	0.02689	0	0	0	0	0	0	0	0	0	0	0
ENSOART00000003620	ENSOARG00000003334	GSG1L2	protein_coding	0	0	0	0	0	0	0	0	0	0	0.029792	0.129449
ENSOART00000003623	ENSOARG00000003340	-	protein_coding	0.930168	1.17998	1.01517	1.02937	0.614016	0.849354	0.9011	1.08091	0.709403	0.915453	0.676697	0.744323
ENSOART00000003622	ENSOARG00000003339	RASSF3	protein_coding	29.7818	25.258	31.802	32.1772	29.9246	29.7323	21.0691	16.7656	20.2155	16.6309	27.5528	17.1855
ENSOART00000003625	ENSOARG00000003341	IFI6	protein_coding	9.16468	7.98533	10.83	10.5951	42.9503	46.8871	158.208	134.359	7.09919	4.06253	100.914	90.8357
ENSOART00000003624	ENSOARG00000003339	RASSF3	protein_coding	0.019584	0.017255	0.033717	0	0.01035	0	0	0.012788	0	0.005449	0	0.011389
ENSOART00000003627	ENSOARG00000003338	HNF1B	protein_coding	0	0	0	0	0.022367	0	0.015266	0	0	0	0	0
ENSOART00000003626	ENSOARG00000003337	NTPCR	protein_coding	31.233	29.3832	34.8351	36.7412	36.0461	41.3231	44.9126	41.893	34.8834	32.0921	21.8876	27.9861
ENSOART00000007759	ENSOARG00000007133	-	protein_coding	0	0	0	0	0	0	0.031778	0	0	0	0	0
ENSOART00000007758	ENSOARG00000007124	ELP1	protein_coding	11.3905	10.3791	11.4215	10.877	13.6318	12.2126	12.5718	11.3323	9.09946	9.1001	7.67705	8.75891
ENSOART00000007751	ENSOARG00000007122	NDUFS3	protein_coding	190.831	174.824	170.349	196.67	161.18	188.741	227.651	176.436	134.02	95.8242	147.472	202.24
ENSOART00000007750	ENSOARG00000007126	ING4	protein_coding	18.7666	19.0984	20.8098	18.6885	20.0767	18.2036	20.6261	17.565	18.1491	15.7664	17.8798	19.7524
ENSOART00000007753	ENSOARG00000007128	-	protein_coding	0.108754	0	0.088766	0.20944	0.062206	0.135548	0.052318	0.021153	0.06157	0	0.033713	0.013344
ENSOART00000007752	ENSOARG00000007125	-	protein_coding	17.5696	16.828	18.7851	19.9677	22.1463	21.6761	18.3875	15.3827	15.6566	17.2971	16.1619	14.5063
ENSOART00000007755	ENSOARG00000007129	ANAPC16	protein_coding	40.4177	42.5754	50.0286	53.7617	43.6231	49.6291	38.8777	39.4849	32.887	23.5372	35.7787	44.2173
ENSOART00000007754	ENSOARG00000007127	GALE	protein_coding	1.40535	1.49769	1.78699	1.70819	2.02835	1.63003	2.37717	1.04258	1.90429	1.79319	1.11256	1.04493
ENSOART00000007757	ENSOARG00000007132	DEPDC1B	protein_coding	0.0362	0	0.040534	0.026762	0.065418	0.088231	0.031313	0	0.096494	0.135732	0.122337	0.097918
ENSOART00000007756	ENSOARG00000007131	-	protein_coding	0	0	0	0	0.002578	0	0	0	0	0	0	0
ENSOART00000007283	ENSOARG00000006697	CEP170	protein_coding	7.97977	7.99844	9.04626	7.78647	9.34231	7.34137	9.10136	6.55033	8.06257	8.20129	7.72445	7.63802
ENSOART00000007282	ENSOARG00000006698	RRP9	protein_coding	2.21274	1.80673	2.35228	2.46394	2.33514	2.85404	0.643119	1.73976	5.4318	8.10922	1.61105	0.900601
ENSOART00000007281	ENSOARG00000006699	PSMD14	protein_coding	0.008564	0.006903	0.005901	0.005578	0.004071	0.004839	0	0.006687	0.005294	0.012419	0.003309	0.005407
ENSOART00000007280	ENSOARG00000006699	PSMD14	protein_coding	9.41517	11.2816	8.66897	11.5712	11.8528	11.2589	10.4369	6.63708	7.83067	8.86396	10.5356	11.0528
ENSOART00000007287	ENSOARG00000006705	CALCOCO2	protein_coding	95.5819	101.929	97.2973	117.103	110.296	118.672	124.284	105.712	118.01	82.8589	116.876	117.794
ENSOART00000007286	ENSOARG00000006708	-	protein_coding	0.999573	0.667422	0.838296	1.13186	0.65612	1.14869	1.26401	1.23449	1.35221	1.53544	1.16286	0.831006
ENSOART00000007285	ENSOARG00000006706	SNX21	protein_coding	10.3525	9.04276	10.6531	9.47221	9.0918	9.76302	6.64765	4.76596	8.54127	6.58284	9.88142	8.2397
ENSOART00000007284	ENSOARG00000006704	ETV3	protein_coding	5.97805	5.66925	6.04214	6.91035	7.73823	9.50469	8.58783	5.57006	7.59612	8.26671	6.06279	5.50949
ENSOART00000007289	ENSOARG00000006709	IFNLR1	protein_coding	0.146021	0.167126	0.375837	0.201672	0.13759	0.100029	0.105708	0.138252	0.310625	0.304025	0.277213	0.502177
ENSOART00000007288	ENSOARG00000006703	SPTBN4	protein_coding	0.028107	0.007142	0.020199	0.017066	0.003636	0.008299	0.017269	0.009155	0.005187	0	0.003943	0
ENSOART00000003993	ENSOARG00000003665	DYNC2H1	protein_coding	1.26114	1.32872	1.34489	1.17425	1.32093	1.15013	1.23613	1.03813	1.16019	1.30884	1.08241	1.00782
ENSOART00000012198	ENSOARG00000011217	SLC37A2	protein_coding	0.752003	0.768195	1.20515	0.8448	2.7738	1.7198	0.924962	0.799233	1.78329	1.10134	1.62535	1.12752
ENSOART00000003991	ENSOARG00000003678	-	protein_coding	1.81509	1.69511	2.99788	1.94553	2.35866	2.14588	1.33774	1.01421	1.9305	1.40314	1.15968	1.42851
ENSOART00000003990	ENSOARG00000003677	-	protein_coding	569.057	438.294	546.496	456.351	507.546	559.131	606.25	608.941	779.815	636.057	460.868	382.782
ENSOART00000003997	ENSOARG00000003680	-	protein_coding	0	0	0.029689	0	0	0.027513	0.016428	0.020822	0	0	0	0
ENSOART00000003996	ENSOARG00000003682	RAB39B	protein_coding	0	0.114132	0.298018	0.093719	0.14492	0.168397	0.067093	0	0.103141	0.058595	0.049666	0
ENSOART00000003995	ENSOARG00000003681	ZBTB7C	protein_coding	0.223515	0.998868	0	0.623856	0.302987	0.124247	0.440133	0.517427	0.529796	0.721269	0.418694	0.305754
ENSOART00000003994	ENSOARG00000003681	ZBTB7C	protein_coding	0.101339	0.001294	0.409583	0.001074	0	0.11303	0	0.109858	0.058586	0	0.126689	0.002563
ENSOART00000012191	ENSOARG00000011214	CNTF	protein_coding	0.631337	0.320265	0.475764	0.262368	0.491802	0.320392	0.512912	0.379302	0.254727	0.148001	0.244477	0.137009
ENSOART00000012190	ENSOARG00000011213	-	protein_coding	0	0	0.038335	0	0	1.28592	0.619612	0.107104	0	0.019538	0.181941	0.673405
ENSOART00000012193	ENSOARG00000011211	PIP5KL1	protein_coding	0	0	0.028615	0.026127	0.07092	0.09421	0.019125	0	0.168478	0.121001	0.043691	0
ENSOART00000012192	ENSOARG00000011212	RAD9A	protein_coding	0.747225	0.80412	1.48165	0.695047	1.26346	0.728492	0.79356	0.795641	0.622962	1.33003	1.24308	0.811935
ENSOART00000012195	ENSOARG00000011215	-	protein_coding	25.7311	21.7725	28.7829	22.4216	22.8047	18.828	25.4354	18.5211	25.4873	24.6297	21.7692	17.6946
ENSOART00000012194	ENSOARG00000011216	KPTN	protein_coding	4.60311	6.56517	6.59624	4.81404	6.94805	10.0159	7.00066	8.44047	5.51551	4.5752	5.26903	6.2001
ENSOART00000012196	ENSOARG00000011218	SARNP	protein_coding	45.0634	38.8768	47.2125	44.9325	44.056	49.1816	51.9933	37.4732	40.9766	37.2533	42.9572	36.8617
ENSOART00000005663	ENSOARG00000005194	-	protein_coding	0	0	0	0	0	0	0	0	0	0	0	0
ENSOART00000005662	ENSOARG00000005196	SSR2	protein_coding	48.8745	42.3408	53.7716	41.3552	59.053	48.838	45.7993	37.5969	51.3121	49.6127	41.7228	37.9658
ENSOART00000005661	ENSOARG00000005194	-	protein_coding	0	0	0	0	0	0	0	0	0	0.100685	0	0
ENSOART00000005660	ENSOARG00000005194	-	protein_coding	0	0	0	0	0	0	0	0	0	0	0	0
ENSOART00000005667	ENSOARG00000005198	-	protein_coding	1.2321	4.65798	3.03111	2.7318	2.86233	3.56423	4.35191	4.40923	3.17313	2.42545	3.35843	4.36181
ENSOART00000005666	ENSOARG00000005199	-	protein_coding	0	0	0	0	0.323062	0.160866	0.779208	0	0	0	0	0
ENSOART00000006488	ENSOARG00000005966	-	protein_coding	0	0	0	0	0.068584	0	0	0	0	0.016742	0	0
ENSOART00000006489	ENSOARG00000005970	-	protein_coding	0	0	0	0	0	0	0	0	0	0	0	0
ENSOART00000006486	ENSOARG00000005965	-	protein_coding	0	0	0	0	0	0.031651	0	0	0	0	0	0
ENSOART00000006487	ENSOARG00000005950	ARAP1	protein_coding	7.91737	8.14971	9.17243	7.34193	9.26671	6.76461	4.68209	3.66203	6.21735	6.69427	7.84091	6.26895
ENSOART00000005669	ENSOARG00000005197	CLIP3	protein_coding	0.761864	0.693492	0.383636	0.433398	0.60259	0.216403	0.33793	0.178176	0.517218	0.348417	0.628074	0.367995
ENSOART00000006485	ENSOARG00000005954	CUL9	protein_coding	1.3449	1.26703	1.15951	1.07796	1.70272	1.63985	1.3633	1.14969	1.45416	1.89104	1.17084	1.027
ENSOART00000006482	ENSOARG00000005960	-	protein_coding	5.90187	7.10981	5.46189	5.5826	5.84417	4.7008	4.76558	5.6058	6.98538	13.5373	2.56245	6.33757
ENSOART00000006483	ENSOARG00000005962	-	protein_coding	0	0	0	0	0.01887	0	0.029784	0	0	0	0	0
ENSOART00000006480	ENSOARG00000005961	ZCCHC13	protein_coding	0	0	0	0.090238	0	0.04101	0.0962	0	0	0	0	0
ENSOART00000006481	ENSOARG00000005958	SRBD1	protein_coding	4.53945	3.46361	4.97376	2.88755	4.055	3.6954	5.39468	3.09126	4.15293	4.58765	4.19536	2.58076
ENSOART00000005595	ENSOARG00000005140	TMEM114	protein_coding	0	0	0.072213	0	0	0	0	0	0	0	0	0
ENSOART00000005594	ENSOARG00000005135	RBFOX1	protein_coding	4.7239	4.81304	3.80124	4.87254	5.09126	6.05909	4.9013	5.81897	5.01202	7.3508	7.06192	7.14504
ENSOART00000005597	ENSOARG00000005143	ST8SIA3	protein_coding	0	0	0.035732	0	0	0	0	0	0	0	0.028567	0
ENSOART00000005596	ENSOARG00000005136	MSH2	protein_coding	5.82411	4.51493	6.53502	5.39215	6.49529	5.64443	7.1143	4.87358	5.72634	4.55851	5.76666	5.7253
ENSOART00000005591	ENSOARG00000005130	SEZ6L2	protein_coding	0	0.009434	0.066227	0.008385	0	0.024675	0.012704	0.010893	0.007318	0.047791	0	0.015635
ENSOART00000005590	ENSOARG00000005131	PSMB1	protein_coding	20.1442	16.8727	19.6171	20.5483	21.0071	22.8661	23.2932	17.3754	17.6168	14.0135	18.1253	17.8227
ENSOART00000005593	ENSOARG00000005134	-	protein_coding	0	0	0	0	0	0	0	0	0	0	0	0
ENSOART00000005592	ENSOARG00000005133	C12orf57	protein_coding	33.865	28.3135	38.9102	32.5603	35.7166	45.4105	41.8952	29.8144	36.1494	29.1119	32.5503	33.659
ENSOART00000005599	ENSOARG00000005142	-	protein_coding	3.31139	3.77493	3.44808	4.21003	4.23623	4.96663	4.54696	2.44713	4.93464	3.31771	3.67636	2.46462
ENSOART00000005598	ENSOARG00000005137	EIF3B	protein_coding	41.1082	32.9568	35.7759	37.3388	35.8365	39.6221	39.112	37.4114	35.4643	31.792	27.0287	23.616
ENSOART00000006150	ENSOARG00000005646	GLYCTK	protein_coding	0.655329	0.441332	0.386318	0.136117	0.36616	0.370628	0.76875	0.742653	0.456197	0.76229	0.346321	0.288929
ENSOART00000016477	ENSOARG00000015134	CLCN7	protein_coding	4.33241	3.57398	4.5976	5.02703	4.66428	4.84599	3.53169	3.38118	3.13309	3.49749	3.51813	2.89982
ENSOART00000006152	ENSOARG00000005639	PLCB3	protein_coding	2.91997	2.79459	3.17272	2.69787	3.23266	2.75332	3.08349	2.38008	2.69262	2.72814	2.89772	2.47397
ENSOART00000016475	ENSOARG00000015136	KLHL1	protein_coding	0	0	0	0	0	0.023202	0	0	0	0	0	0.02597
ENSOART00000016472	ENSOARG00000015124	PTPRQ	protein_coding	0.048371	0.008543	0.036536	0.016248	0	0.063722	0.005499	0.026843	0.066556	0.058001	0.024241	0.023755
ENSOART00000016473	ENSOARG00000015135	GLRX3	protein_coding	53.0603	44.6796	51.4239	52.8718	51.0919	57.5648	59.9168	51.895	51.5177	41.3604	42.2184	44.0637
ENSOART00000006156	ENSOARG00000005654	PRIM2	protein_coding	1.80978	2.15876	1.99253	2.04139	2.02628	2.30171	1.82328	1.83427	1.79819	1.71675	1.40942	2.00245
[truncated: 20,826 more rows]

## Sheet: identified annotated lncRNA 
Table S2. Identified mRNA,lncRNA,miRNA,and circRNAs in our data.
Transcript_id	Gene_id	Official_Symbol	Gene_type	D2_B	D2_L	D3_B	D3_L	D4_B	D4_L	T2_B	T2_L	T3_B	T3_L	T4_B	T4_L
ENSOART00000029103	ENSOARG00000027040	-	lincRNA	0.560035	0.482724	0.565274	0.459455	0.524317	0.504994	0.7042	0.578997	0.211724	0.492994	0.687595	0.62556
ENSOART00000027214	ENSOARG00000025305	-	lincRNA	0.248134	0.300519	0.20683	0.135315	0.167075	0.162148	0.311464	0.145761	0.071239	0.052868	0.159805	0.232733
ENSOART00000023686	ENSOARG00000021784	RF00009	misc_RNA	0	0.390678	0.037139	0.248072	0.241085	0.12155	0.077808	0.194588	0.093873	0.011019	0.072878	0.381848
ENSOART00000027211	ENSOARG00000025302	-	lincRNA	1.57065	1.43924	1.65013	1.41241	1.3787	1.90916	0.931463	1.35115	1.2787	0.984926	1.59087	1.41854
ENSOART00000028008	ENSOARG00000026030	-	lincRNA	8.27069	8.94188	8.47814	9.6444	11.4233	18.2768	3.43326	8.196	11.8626	9.99418	10.395	6.91064
ENSOART00000028551	ENSOARG00000026531	-	lincRNA	19.0384	16.5944	16.6198	17.0687	14.0255	14.3923	15.3946	15.8977	19.7879	16.0572	17.0208	16.0158
ENSOART00000028417	ENSOARG00000026411	-	lincRNA	0.862925	1.13043	1.22602	1.08734	1.12156	1.70348	1.03637	1.16341	1.79417	1.6675	1.33185	1.01673
ENSOART00000027663	ENSOARG00000025716	-	lincRNA	0.270367	0.259598	0.307212	0.36582	0.361756	0.589465	0.161779	0.40809	0.190758	0.354202	0.180786	0.341893
ENSOART00000027662	ENSOARG00000025715	-	lincRNA	4.91203	7.04515	5.30738	7.00507	3.42212	4.7591	8.32791	13.0004	8.50048	10.2666	6.17049	7.93028
ENSOART00000027661	ENSOARG00000025714	-	lincRNA	0.46162	0.315344	0.327047	0.319827	0.192477	0.233371	0.714144	0.419363	0.356245	0.77682	0.424665	0.509353
ENSOART00000027660	ENSOARG00000025713	-	lincRNA	5.2832	4.96948	5.55985	6.467	4.59186	6.48565	4.90176	5.69676	5.55082	5.15602	5.42603	5.0835
ENSOART00000028367	ENSOARG00000026365	-	lincRNA	3.6698	1.79081	3.85395	3.19304	3.53231	3.42844	2.00407	1.96862	1.50413	2.03733	1.73603	2.9498
ENSOART00000028366	ENSOARG00000026364	-	lincRNA	0	0	0	0	0	0	0	0	0.100874	0	0	0
ENSOART00000028365	ENSOARG00000026363	-	lincRNA	25.0455	43.832	40.4067	49.9321	10.1855	21.2515	10.1484	44.0314	25.4672	69.4232	35.8886	150.766
ENSOART00000028360	ENSOARG00000026358	-	lincRNA	1.36036	0.411128	0.887624	0.256072	1.39969	1.94124	0.40012	1.29552	1.47563	1.4751	0.956863	0.884749
ENSOART00000028075	ENSOARG00000026090	-	lincRNA	2.43074	2.35968	1.32954	1.07534	2.00604	1.61744	1.19308	1.41251	1.88391	1.85089	2.2049	1.81143
ENSOART00000024368	ENSOARG00000022466	RF00100	misc_RNA	0	0	0	0	0	0	0.145155	0	0	0.036841	0	0
ENSOART00000028368	ENSOARG00000026365	-	lincRNA	5.27896	5.5972	4.7907	4.6758	4.4356	4.92598	5.51929	3.04314	5.16006	6.44501	4.07229	3.15605
ENSOART00000028486	ENSOARG00000026476	-	lincRNA	0.495908	0.938948	0.644437	0.553025	0.410531	0.461332	0.342786	0.645659	0.459961	1.0788	0.342478	0.265586
ENSOART00000027745	ENSOARG00000025784	-	lincRNA	0.224773	0.379632	0.470677	0.356444	0.29354	0	0.20776	0	0.226068	0.122033	0.339421	0
ENSOART00000029059	ENSOARG00000026999	-	lincRNA	0.466508	0.301874	0.293838	0.467151	0.525116	0.684527	0.232848	0.063288	0.351581	0.329724	0.093928	0.213607
ENSOART00000028485	ENSOARG00000026475	-	lincRNA	1.85103	1.53885	1.22302	1.50071	1.26087	1.49103	2.3459	1.84038	1.38473	2.4293	1.53265	2.11309
ENSOART00000028767	ENSOARG00000026737	-	lincRNA	0.042665	0.036517	0.088453	0.122532	0	0.045794	0	0	0.048732	0.083567	0.214779	0.084841
ENSOART00000027188	ENSOARG00000025279	-	lincRNA	0.755099	0.85704	0.630124	0.659473	0.658391	1.09458	0.272621	0.911568	0.814787	1.14173	0.756491	0.728897
ENSOART00000027992	ENSOARG00000026014	-	lincRNA	0.673766	0.936243	0.893002	0.813737	1.1519	1.54249	0.653454	1.01394	1.26879	1.44091	1.50995	0.991654
ENSOART00000028976	ENSOARG00000026930	-	lincRNA	0.343563	0.547615	0.391059	0.610398	0.041963	0.261185	0.484571	0.132123	0.346599	0.517903	0.590751	0.365049
ENSOART00000027187	ENSOARG00000025278	-	lincRNA	0.261729	0.330906	0.343034	0.45691	0.361876	0.266461	0.223545	0.44772	0.373197	0.19457	0.385224	0.247569
ENSOART00000028047	ENSOARG00000026066	-	lincRNA	3.3868	2.75945	2.28443	2.21376	2.50676	1.46657	3.312	1.35554	2.96132	3.98547	2.21834	1.95638
ENSOART00000028972	ENSOARG00000026926	-	lincRNA	0.995706	0.654847	0.54832	0.377085	0.655445	0.490798	0.556824	0.403769	0.92445	0.230296	0.558451	0.686973
ENSOART00000027998	ENSOARG00000026020	-	lincRNA	0.095649	0.067289	0.124533	0.119288	0.312354	0.104898	0.173061	0.147267	0.444727	0.378371	0.229353	0.100324
ENSOART00000028971	ENSOARG00000026925	-	lincRNA	6.76709	6.57439	7.34291	5.8019	7.01424	6.67462	7.66356	7.94487	8.85614	11.1306	8.40507	6.12193
ENSOART00000027320	ENSOARG00000025403	-	lincRNA	0.474261	0.446771	0.135084	0.289183	0.116816	0.355239	0.26293	0.647905	0.466621	0.3898	0.732651	0.578019
ENSOART00000027457	ENSOARG00000025531	-	lincRNA	0.372368	0.79913	2.59678	0.212922	10.8763	4.88034	2.36963	0.044262	0.133616	0.209082	2.50087	2.81127
ENSOART00000028099	ENSOARG00000026113	-	lincRNA	0.403814	0.303845	0.281446	0.089882	0.204492	0.595934	0.119403	0.088337	0.258995	0.330396	0.209898	0.15803
ENSOART00000027204	ENSOARG00000025295	-	lincRNA	7.37242	9.90378	8.33807	9.39473	7.84414	14.1735	2.69205	9.661	6.56406	6.06599	5.27967	6.30059
ENSOART00000024904	ENSOARG00000023002	RF00100	misc_RNA	0.248309	0.30279	0.342953	0.165446	0.619086	0.008603	0	0.352454	0	0	0	0.004814
ENSOART00000027595	ENSOARG00000025658	-	lincRNA	0.083076	0.077589	0.079761	0.074883	0.16074	0.155109	0.044748	0.078772	0.037534	0	0.21877	0.364394
ENSOART00000027615	ENSOARG00000025676	-	lincRNA	0.177994	0.377548	0.12834	0.319611	0.162304	0.276324	0.198235	0.339056	0.215515	0.556737	0.465043	0.497559
ENSOART00000029012	ENSOARG00000026959	-	lincRNA	0.041113	0.052755	0	0.016864	0.054442	0.073923	0.046529	0.071424	0.054387	0.041745	0	0.074605
ENSOART00000028300	ENSOARG00000026300	-	lincRNA	0.457424	0.472381	0.424815	0.298312	0.513994	0.722602	0.263481	0.322685	0.516895	0.381755	0.535858	0.293299
ENSOART00000027839	ENSOARG00000025874	-	lincRNA	0	0	0.181757	0	0.146268	0	0.306864	0	0	0	0	0
ENSOART00000028010	ENSOARG00000026032	-	lincRNA	1.63415	1.35402	2.8617	1.87229	2.63174	1.96177	2.13274	1.34381	2.21099	1.821	1.35757	1.51092
ENSOART00000027834	ENSOARG00000025869	-	lincRNA	0.344233	0.330237	0.071176	0.243293	0.161645	0.087947	0.056297	0	0.10955	0.124577	0.351238	0.080924
ENSOART00000027835	ENSOARG00000025870	-	lincRNA	1.42474	2.52751	1.85986	1.46809	2.83482	1.78115	2.01473	1.87202	2.56435	2.29752	1.30024	1.67369
ENSOART00000027920	ENSOARG00000025944	-	lincRNA	17.2726	10.0251	16.5214	19.3641	21.1353	16.4907	22.0327	13.1238	22.049	34.4338	18.4395	15.5709
ENSOART00000027263	ENSOARG00000025347	-	lincRNA	0	0.151077	0.100427	0	0	0.170906	0.086748	0.061348	0.132456	0.130099	0	0
ENSOART00000025064	ENSOARG00000023162	RF00100	misc_RNA	0.785808	1.0099	1.09586	1.23949	0.901627	0.775479	0.376408	0.773894	2.09716	2.18391	1.04476	0.792275
ENSOART00000028392	ENSOARG00000026389	-	lincRNA	0.142302	0.232011	0.319921	0.071039	0.458218	0.215548	0.122019	0.09648	0.251369	0.183852	0.30717	0
ENSOART00000027929	ENSOARG00000025953	-	lincRNA	0.117042	0.107386	0.282359	0.415597	0.162029	0.242824	0.134134	0.235697	0	0.340108	0.240876	0.117075
ENSOART00000027927	ENSOARG00000025951	-	lincRNA	0.303244	0.173198	0.218985	0.13632	0.215763	0.188908	0.141612	0.117115	0.224031	0.100697	0.353402	0.353597
ENSOART00000028699	ENSOARG00000026672	-	lincRNA	0.160981	0.19379	0.065853	0.151968	0.318568	0.096371	0.219265	0.192107	0.132755	0.492272	0.065279	0.055278
ENSOART00000027406	ENSOARG00000025483	-	lincRNA	0.364536	0.282374	0.322316	0.283708	0.298788	0.207067	0.171426	0.20336	0.166922	0.229679	0.211669	0.351487
ENSOART00000028855	ENSOARG00000026818	-	lincRNA	2.10902	2.27011	1.51855	1.09916	1.554	1.14409	1.18955	1.62749	2.05201	2.42053	1.29311	1.36627
ENSOART00000028969	ENSOARG00000026923	-	lincRNA	1.32707	1.46244	1.20928	1.29283	1.01157	1.00677	1.01266	0.935103	1.18057	1.57673	1.24534	1.09686
ENSOART00000028493	ENSOARG00000026482	-	lincRNA	0.636	0.200118	3.25968	0.341242	1.37255	0.313572	0.136995	0.165811	1.38597	0.925141	1.51619	0.852699
ENSOART00000028492	ENSOARG00000026481	-	lincRNA	5.39455	3.81705	5.74485	4.04401	3.86987	4.66332	2.65439	2.01101	6.56761	3.27664	5.03745	3.26127
ENSOART00000027194	ENSOARG00000025285	-	lincRNA	0.183078	0.304197	0	0.077891	0.064412	0.043765	0	0	0.184626	0	0.163243	0
ENSOART00000027197	ENSOARG00000025288	-	lincRNA	0.128884	0.274394	0.16512	0.149577	0.08146	0.078961	0.198217	0	0	0.172195	0.441299	0.200265
ENSOART00000028966	ENSOARG00000026921	-	lincRNA	17.7585	13.4924	15.4429	10.9507	13.6899	23.3837	5.1896	13.1563	19.0538	12.7524	14.237	12.058
ENSOART00000028499	ENSOARG00000026484	-	lincRNA	2.84369	1.16198	2.78669	2.17968	2.3479	0.858083	2.19852	0.941525	1.50568	1.91903	2.06086	2.79873
ENSOART00000028498	ENSOARG00000026484	-	lincRNA	1.50637	2.78839	1.37082	1.38043	1.4267	2.00015	1.15026	1.919	0.933723	0.991667	0.964803	0.881149
ENSOART00000027446	ENSOARG00000025520	-	lincRNA	0.433564	0.279253	0.056173	0.263932	0.082535	0.182896	0.061502	0	0.292886	0.237348	0.193296	0
ENSOART00000027445	ENSOARG00000025519	-	lincRNA	0.489261	0.383623	0.326539	0.253618	0.299542	0.205889	0.19373	0.141139	0.301448	0.474112	0.378296	0.057613
ENSOART00000028957	ENSOARG00000026913	-	lincRNA	0	0.02735	0.025006	0	0.013844	0.050545	0	0	1.1614	0.974871	0	0
ENSOART00000028891	ENSOARG00000026853	-	lincRNA	3.06554	1.0737	0.357727	0.305337	0.721475	0.407193	0.744415	0.397859	0.371244	0.885008	0.23944	0.563097
ENSOART00000028893	ENSOARG00000026855	-	lincRNA	0.594251	0.787535	0.920705	0.95684	0.575	0.918808	1.09498	1.53545	0.686793	0.43999	0.699754	1.58758
ENSOART00000027605	ENSOARG00000025668	-	lincRNA	0.377899	0.774944	0.402236	0.262111	0.489363	0.406392	0.335744	0.381656	0.366983	0.554219	0.274439	0.78359
ENSOART00000027604	ENSOARG00000025667	-	lincRNA	0.350524	0.327348	0.307745	0.449347	0.285337	0.634956	0.122544	0.213051	0.39763	0.223865	0.203008	0.411274
ENSOART00000027120	ENSOARG00000025217	-	lincRNA	1.02654	0.799151	0.739892	0.818636	1.0388	0.873638	0.562834	0.45759	0.801136	0.619407	0.33094	0.335751
ENSOART00000027121	ENSOARG00000025218	-	lincRNA	0.140218	0.416471	0.45321	0.113577	0.055646	0.13124	0.366848	0.205685	0.296675	0.410163	0.1281	0
ENSOART00000028395	ENSOARG00000026391	-	lincRNA	10.158	11.7283	12.1535	11.3761	9.66022	13.6942	14.9508	16.7594	12.1879	10.8333	11.2452	14.9524
ENSOART00000027821	ENSOARG00000025856	-	lincRNA	0.200524	0.340767	0.304346	0.410595	0.483721	0.478205	0.129211	0.18246	0.26151	0.806439	0.117456	0.126801
ENSOART00000028123	ENSOARG00000026135	-	lincRNA	1.5293	1.34834	1.19874	1.00652	1.19348	1.67463	0.332855	0.901519	0.879725	1.85057	0.995246	0.906652
ENSOART00000027126	ENSOARG00000025222	-	lincRNA	0	0	0.055796	0	0	0	0	0	0	0	0	0
ENSOART00000028389	ENSOARG00000026386	-	lincRNA	0.52933	0.528508	0.234924	0.315189	0.789722	1.13456	0.858308	1.08766	0.471956	0.654778	0.402175	0.538583
ENSOART00000027284	ENSOARG00000025368	-	lincRNA	6.68548	7.32991	6.31507	6.33734	8.36694	6.20074	5.78115	5.74389	6.80342	5.9057	6.2864	6.9519
ENSOART00000027783	ENSOARG00000025821	-	lincRNA	0.707583	0.731719	0.826078	0.686781	0.556916	0.801459	0.613757	0.445161	0.521115	0.841223	0.342544	0.471025
ENSOART00000028425	ENSOARG00000026419	-	lincRNA	3.29506	4.8109	3.94837	3.61603	3.0358	3.22344	1.73079	2.28879	3.07393	2.65714	2.50056	3.03
ENSOART00000028255	ENSOARG00000026258	-	lincRNA	0.220288	0.295049	0.223995	0.188191	0.100624	0.28813	0.689716	0.562851	0.391133	0.13898	0.037528	0.135686
ENSOART00000027282	ENSOARG00000025366	-	lincRNA	65.6128	54.0115	73.1611	84.6296	79.7199	77.6797	46.8104	70.2051	92.6806	39.3162	108.013	94.3756
ENSOART00000028381	ENSOARG00000026378	-	lincRNA	0.115702	0.06334	0.024999	0.061425	0.102123	0.11906	0.054309	0.018826	0.075527	0.44959	0.080077	0.017287
ENSOART00000028383	ENSOARG00000026380	-	lincRNA	6.61252	5.89941	4.75914	4.69187	7.18736	9.52342	1.86859	5.0217	4.12	2.87245	3.38489	3.87385
ENSOART00000028382	ENSOARG00000026379	-	lincRNA	2.17633	1.25013	1.3331	1.08035	2.16564	2.21262	0.784426	0.83048	1.37275	1.08787	1.0881	0.713511
ENSOART00000027289	ENSOARG00000025373	-	lincRNA	0.554705	0.376	0.594106	0.475276	0.661692	0.955877	0.307428	0.476178	0.466708	0.496685	0.306496	0.671589
ENSOART00000028384	ENSOARG00000026381	-	lincRNA	0.514049	0.302626	0.578963	0.462505	0.686617	0.506486	0	0.223522	0.388257	0.2938	0.617418	0.305408
ENSOART00000023636	ENSOARG00000021734	RF00017	misc_RNA	0.751951	0.278553	0.138124	1.5008	0.36393	0.519256	0.635714	0.660032	0.008424	0.500296	0.188258	0.304927
ENSOART00000028696	ENSOARG00000026669	-	lincRNA	8.08631	7.44664	10.4001	9.65045	8.67649	10.28	6.85971	8.47604	11.2105	12.4613	9.13767	9.00273
ENSOART00000027681	ENSOARG00000025729	-	lincRNA	0.552049	0.474433	0.485458	0.346359	0.459104	0.417907	0.237311	0.133092	0.286215	0.500028	0.420915	0.384136
ENSOART00000028810	ENSOARG00000026777	-	lincRNA	9.85436	8.60755	14.5948	13.6855	14.9701	18.6706	3.45073	8.3845	11.4954	8.07845	11.7555	10.3651
ENSOART00000027526	ENSOARG00000025592	-	lincRNA	22.2178	15.2953	16.2048	13.577	16.7576	19.4293	18.885	15.6578	19.0626	16.4228	13.1853	12.4405
ENSOART00000027758	ENSOARG00000025796	-	lincRNA	0.132568	0.356186	0.142968	0.128247	0.13828	0	0	0	0.125865	0.138852	0.175642	0.170584
ENSOART00000028701	ENSOARG00000026674	-	lincRNA	0.558191	0.689751	0.795944	3.00679	0.698559	0.882156	1.07296	0.409219	1.59411	5.68765	0.463363	0.629809
ENSOART00000028814	ENSOARG00000026780	-	lincRNA	0.267411	0.165629	0.289984	0.359286	0.374429	0.505141	0.227671	0.173743	0.329424	0.32112	0.182188	0.382858
ENSOART00000028491	ENSOARG00000026480	-	lincRNA	1.70719	1.44368	1.56141	1.5311	1.24596	2.02561	0.714382	1.59514	1.15547	1.31093	1.18096	1.27349
ENSOART00000028708	ENSOARG00000026681	-	lincRNA	0.194996	0.144132	0.268938	0.248657	0.265049	0.230928	0.248343	0.248377	0.116221	0.264509	0.065676	0.107829
ENSOART00000028943	ENSOARG00000026899	-	lincRNA	0	0.142153	0.135237	0	0.163567	0.134927	0	0.05466	0	0.124646	0.111253	0.284805
ENSOART00000027301	ENSOARG00000025385	-	lincRNA	2.47315	8.07143	8.33248	6.24406	5.35013	8.58285	3.14345	0	9.58539	7.92852	5.65809	5.06861
ENSOART00000027302	ENSOARG00000025386	-	lincRNA	0.567758	0.603169	0	0	0	0	1.15377	0.678642	0.255867	0.758762	0.302464	0.559121
ENSOART00000027637	ENSOARG00000025696	-	lincRNA	0.422416	0.909736	0.778069	1.25247	0.268858	0.602403	0.275036	0.593339	0.89508	0.588616	0.65835	0.794379
ENSOART00000024121	ENSOARG00000022219	RF00100	misc_RNA	0.092043	0.028983	0.009604	0.021249	0	0	0.041021	0.141039	0	0.226934	0.62046	0.00797
ENSOART00000027633	ENSOARG00000025693	-	lincRNA	0.424712	0.143326	0.281498	0.153062	0.119708	0.205296	0.104746	0.205451	0.20834	0.252637	0.082179	0.224441
ENSOART00000028684	ENSOARG00000026658	-	lincRNA	0.217083	0.174077	0.623767	0.424019	0.244048	0.283657	0.350111	0.606225	0.280222	0.555761	0.2206	0.520534
ENSOART00000029036	ENSOARG00000026980	-	lincRNA	0.883714	0.617271	2.68044	1.73657	1.0045	1.72074	1.25159	0.405245	1.0675	0.796677	1.48977	1.96406
ENSOART00000027915	ENSOARG00000025940	-	lincRNA	0.482976	0.399094	0.344246	0.646721	0.551595	0.400519	0.627199	0.178713	0.084863	0.324259	0.320922	0.366126
ENSOART00000027384	ENSOARG00000025464	-	lincRNA	0.029865	0.310164	0.09852	0.048116	0.048823	0.078555	0.330493	0.140808	0.088733	0.122721	0.088528	0.096972
ENSOART00000028689	ENSOARG00000026663	-	lincRNA	1.13208	0.990802	1.79527	1.00347	1.11568	0.921036	1.25277	0.800425	0.495993	0.75616	0.652696	0.647543
ENSOART00000028226	ENSOARG00000026230	-	lincRNA	0.217383	0.315222	0.539189	0.372646	0.392298	0.564626	0.08235	0.378527	0.42141	0.434969	0.274997	0.224566
ENSOART00000027123	ENSOARG00000025220	-	lincRNA	0.167656	0.2164	0.216156	0.265356	0.204842	0.087328	0.112363	0.324501	0.073368	0.115006	0.180174	0.170397
ENSOART00000025000	ENSOARG00000023098	-	misc_RNA	0	0.009661	0.100444	0	0.191997	0.324123	0.178043	0.16997	0.098395	0.081528	0.098942	0.310072
ENSOART00000028653	ENSOARG00000026628	-	lincRNA	2.79975	2.70074	1.45563	0.570823	3.59054	2.53532	2.20052	2.50944	2.21703	2.57259	2.68876	2.22239
ENSOART00000028143	ENSOARG00000026152	-	lincRNA	0.114907	0.309699	0.259856	0.188699	0.309306	0.533583	0.13939	0.317023	0.285403	0.312418	0.421683	0.171362
ENSOART00000028652	ENSOARG00000026627	-	lincRNA	0.75538	1.02608	0.948858	0.592332	1.17993	1.01737	0.727422	0.874305	1.2381	1.14777	0.985062	0.785376
ENSOART00000027433	ENSOARG00000025508	-	lincRNA	3.99984	4.12943	3.18314	6.0498	4.19697	4.93324	2.78226	4.83485	6.09016	6.55227	5.50065	4.06514
ENSOART00000027170	ENSOARG00000025262	-	lincRNA	0.078637	0	0.430982	0.247965	0.268452	0.250344	0.066685	0	0.128428	0	0.070117	0
ENSOART00000027735	ENSOARG00000025774	-	lincRNA	0.370001	0.242197	0.238359	0.172015	0.226212	0.192268	0.337508	0.144009	0.157142	0.34859	0.24102	0.098683
ENSOART00000026242	ENSOARG00000024340	RF00017	misc_RNA	31007.1	38129.3	30378.6	40523.2	48005.7	50220.8	39472.9	58370.6	48261.5	30429.3	34689.5	60645.1
ENSOART00000027733	ENSOARG00000025772	-	lincRNA	0.563662	1.08047	0.313642	1.1545	0.619841	0.838253	0.63455	1.68249	0.682949	1.57339	0.5907	0.519215
ENSOART00000027253	ENSOARG00000025340	-	lincRNA	0.183087	0.260652	0	0	0.122686	0.129584	0.009129	0.098093	0	0.062278	0.115552	0.041283
ENSOART00000027318	ENSOARG00000025401	-	lincRNA	0.733886	0.947929	1.17738	0.828151	1.62505	1.55986	0.14504	1.21219	0.986499	0.528814	0.443828	0.17606
ENSOART00000027256	ENSOARG00000025343	-	lincRNA	0.911668	0.68301	0.873665	0.956489	0.752937	0.884761	0.761479	0.635056	0.52292	0.356635	0.537384	0.650957
ENSOART00000027143	ENSOARG00000025237	-	lincRNA	0.131223	0	0	0.059875	0	0.075656	0.016871	0.032126	0	0	0.121298	0.087909
ENSOART00000024753	ENSOARG00000022851	RF00100	misc_RNA	0	0.095364	0.337844	0.038063	0	0.12261	0	0	0.169073	0	0	0
ENSOART00000027670	ENSOARG00000025721	-	lincRNA	8.96059	10.0712	12.1324	13.515	10.3389	14.6577	20.735	18.1349	12.717	13.2567	16.1473	19.2853
ENSOART00000028453	ENSOARG00000026443	-	lincRNA	1.80489	1.46597	1.98265	1.48675	3.14463	2.13788	0.990406	1.09599	1.06196	1.8471	0.760789	1.08912
ENSOART00000027625	ENSOARG00000025686	-	lincRNA	1.47722	1.44516	1.58091	1.10218	1.33073	0.882004	2.45774	1.43408	1.60606	2.65669	0.901103	1.61146
ENSOART00000027781	ENSOARG00000025819	-	lincRNA	0.13027	0	0.082985	0	0.09236	0.087209	0	0	0.100872	0	0	0
ENSOART00000027629	ENSOARG00000025689	-	lincRNA	0.449882	0.171999	0.608069	0.457366	0.649289	0.072947	0.306692	0.158079	0.759786	0.213294	0.444641	0.67926
ENSOART00000027628	ENSOARG00000025688	-	lincRNA	1.80707	0.972681	1.6811	1.29899	1.89316	0.919516	1.32571	2.27448	1.60143	2.39316	1.63056	2.59056
ENSOART00000028697	ENSOARG00000026670	-	lincRNA	0.140751	0.082473	0.217009	0.172099	0.22544	0.231304	0.101316	0.226766	0.168058	0.31991	0.176773	0.257459
ENSOART00000024357	ENSOARG00000022455	RF02215	misc_RNA	3.07786	4.35178	1.81935	4.18313	3.69794	2.68567	5.45606	4.20524	2.20356	2.47118	4.83711	5.27409
ENSOART00000028694	ENSOARG00000026667	-	lincRNA	3.87207	4.06184	2.81161	2.6985	2.86677	2.5467	2.53983	3.46401	3.01835	4.06449	3.55779	3.31365
ENSOART00000027916	ENSOARG00000025941	-	lincRNA	0.802615	1.01834	0.686799	0.51798	0.520648	0.412774	0.366431	0.488278	0.928899	0.56969	0.708217	0.511773
ENSOART00000029121	ENSOARG00000027057	-	lincRNA	1.16501	1.68728	1.27796	1.57449	0.890434	1.17152	1.92718	2.76036	1.43966	1.20221	1.73236	2.75873
ENSOART00000028239	ENSOARG00000026243	-	lincRNA	2.03481	0.903401	1.61121	1.59944	1.56645	1.79467	1.63922	1.07373	1.27528	1.12677	1.05335	1.0883
ENSOART00000023657	ENSOARG00000021755	RF00100	misc_RNA	0.20472	0.21326	0.041712	0.516357	0.095218	0.267509	0.034866	0.396222	0.442654	0.630177	0.159858	0.653907
ENSOART00000027164	ENSOARG00000025256	-	lincRNA	0.324922	0.410671	0.475115	0.305704	0.331027	0.370776	0.152853	0.3223	0.18366	0.446019	0.449569	0.262486
ENSOART00000028936	ENSOARG00000026892	-	lincRNA	2.67819	1.92547	2.15566	1.6886	2.03998	2.26072	2.86721	2.35208	2.04649	2.47451	2.30941	1.18079
ENSOART00000027426	ENSOARG00000025502	-	lincRNA	0	0	0.444872	0.303892	0.138732	0.131114	0	0.11301	0	0.17683	0.169717	0
ENSOART00000025827	ENSOARG00000023925	RF01891	misc_RNA	17.3343	16.6444	15.6033	12.5825	20.3901	17.4285	19.8737	16.9271	17.4327	17.8141	17.9133	17.7116
ENSOART00000024942	ENSOARG00000023040	RF00100	misc_RNA	0.91144	1.13105	2.1489	1.26408	1.48974	0.749672	1.08028	1.60891	0.938538	2.54955	1.2689	2.17395
ENSOART00000024941	ENSOARG00000023039	RF00100	misc_RNA	13.3186	10.2942	24.6936	16.0583	17.5832	11.1264	27.6947	11.6965	16.8092	26.7054	11.0208	10.8786
ENSOART00000028190	ENSOARG00000026197	-	lincRNA	0	0	0	0	0	0.067543	0	0	0.243148	0	0	0
ENSOART00000027248	ENSOARG00000025336	-	lincRNA	0	0.075908	0.062906	0	0.224166	0.157166	0.292303	0	0.105378	0	0.212907	0.277761
ENSOART00000027153	ENSOARG00000025246	-	lincRNA	0.050545	0.128595	0	0	0	0	0	0	0	0	0	0
ENSOART00000027189	ENSOARG00000025280	-	lincRNA	1.45876	1.57825	1.38451	1.68627	1.91212	2.62164	1.13393	1.61447	1.80144	1.96059	2.0712	1.97675
ENSOART00000027154	ENSOARG00000025247	-	lincRNA	0.242804	0	0.804277	0.298503	0.079335	0.162472	0	0.048911	0.378706	0	0.057132	0
ENSOART00000028894	ENSOARG00000026856	-	lincRNA	0.64094	1.34869	0.957876	1.35317	0.784639	1.07369	1.55971	2.87608	1.51713	1.24389	0.759843	1.76259
ENSOART00000027656	ENSOARG00000025709	-	lincRNA	0.813258	1.10187	1.18488	1.65009	0.942097	2.04382	1.44887	1.59826	1.82548	1.27701	1.19111	2.33183
ENSOART00000027873	ENSOARG00000025904	-	lincRNA	0.303629	0.658669	0.494077	0.352446	0.343178	0.227625	0.394736	0.216362	0.195892	0.152661	0.080428	0.27311
ENSOART00000028467	ENSOARG00000026457	-	lincRNA	19.8357	19.6983	21.8709	28.3877	24.9536	33.301	5.71159	16.6995	12.4316	14.9297	16.259	18.5969
ENSOART00000028118	ENSOARG00000026131	-	lincRNA	30.6392	152.804	187.166	212.703	121.795	77.511	245.571	142.771	200.343	225.59	520.144	736.27
ENSOART00000028119	ENSOARG00000026132	-	lincRNA	0.289034	0.614676	0.817971	0.231182	0.58161	0.17808	0.347488	0.171041	0.3183	0.128006	1.16332	0.84048
ENSOART00000029058	ENSOARG00000026999	-	lincRNA	29.6365	25.6322	30.9139	32.7141	21.7432	22.8559	26.9722	25.419	16.9102	16.6996	20.4658	28.8894
ENSOART00000028290	ENSOARG00000026290	-	lincRNA	0.313856	0.845483	0.285338	0.820943	0.3733	0.313467	0.301202	0.210043	0.4255	0.198431	0.683893	0.594074
ENSOART00000029057	ENSOARG00000026998	-	lincRNA	0.434598	0.480674	0.531573	0.586958	0.829965	0.696378	0.985199	0.981237	0.313783	0.222623	0.420356	0.449338
ENSOART00000028110	ENSOARG00000026123	-	lincRNA	1.54975	1.85159	2.1128	2.15938	2.51528	4.32614	2.59147	2.39204	3.40577	3.36639	3.7269	2.69337
ENSOART00000027659	ENSOARG00000025712	-	lincRNA	0.468156	0.430732	0.230375	0.190941	0.460634	0.236556	0.412774	0.372378	0.379781	1.07407	0.200989	0.30861
ENSOART00000027393	ENSOARG00000025473	-	lincRNA	0.138906	2.26069	0	0.223742	0.440581	0.47018	0.531709	0.26877	0.233737	0.48151	0.40718	0.270247
ENSOART00000023833	ENSOARG00000021931	RF00100	misc_RNA	0	0.161246	0	0	0.138667	0.015374	0	0	0.26592	0.116478	0.147977	0
ENSOART00000028643	ENSOARG00000026620	-	lincRNA	0.834709	0.904926	0.754069	0.514921	0.912547	0.709775	0.577043	0.736358	0.548175	0.841612	0.788908	0.738601
ENSOART00000028042	ENSOARG00000026063	-	lincRNA	0.403932	0.320084	0.273726	0.216771	0.267969	0.169391	0.183629	0.357585	0.162383	0.299499	0.288028	0.411705
ENSOART00000027395	ENSOARG00000025475	-	lincRNA	2.96203	2.47035	2.664	2.52537	2.75166	3.80218	0.855047	2.6866	2.14008	2.57923	2.59559	2.58976
ENSOART00000027394	ENSOARG00000025474	-	lincRNA	2.02556	2.05592	1.92468	1.67371	2.75913	1.91869	3.47206	3.1971	3.40614	3.02851	1.96422	2.30706
ENSOART00000028200	ENSOARG00000026207	-	lincRNA	0.483145	0.087351	0.238535	0.25103	0.402737	0.477394	0.894507	0.460381	0.961755	1.0059	0.498822	0.268342
ENSOART00000027399	ENSOARG00000025478	-	lincRNA	0.688272	0.579941	0.194709	0.376473	0.268773	0.660751	0.09344	0.368095	0.593227	0.596676	0.414962	0.209341
ENSOART00000028048	ENSOARG00000026067	-	lincRNA	0.554041	0.38786	0.17659	0.1616	0.283641	0.281675	0.169621	0.177438	0.305877	0.376782	0.251177	0.21712
ENSOART00000027410	ENSOARG00000025486	-	lincRNA	1.65526	1.53995	1.51192	1.44393	1.37289	1.80158	0.50069	1.42988	1.37889	1.41081	1.33518	1.186
ENSOART00000027888	ENSOARG00000025919	-	lincRNA	0.512996	0.654319	0.393442	0.441998	0.455771	0.218091	0.552362	0.5245	0.427261	0.721743	0.329156	0.276375
ENSOART00000027886	ENSOARG00000025917	-	lincRNA	0.60553	0.744218	0.777676	1.00559	1.36419	0.716149	0.845015	0.64095	0.969675	1.25577	0.620474	0.910368
ENSOART00000024856	ENSOARG00000022954	RF00100	misc_RNA	0	0	0	0	0	0.255228	0	0	0	0	0	0
ENSOART00000027169	ENSOARG00000025261	-	lincRNA	0.961834	1.41828	1.09971	0.915187	1.31498	1.60015	1.65112	0.985295	1.82956	1.61269	0.76135	1.24276
ENSOART00000023509	ENSOARG00000021607	RF02104	misc_RNA	0.338689	0.159754	0.063718	0	0.516077	0.06479	0	0.003999	0.409657	0.366172	0.309557	0.184969
ENSOART00000027375	ENSOARG00000025455	-	lincRNA	1.25554	1.20134	1.33814	1.44996	1.10449	1.40643	0.733445	1.52129	1.94436	2.26982	1.75742	0.83234
ENSOART00000028995	ENSOARG00000026946	-	lincRNA	0.317765	0.329765	0.173292	0.137594	0.073944	0.202101	0.155108	0.106479	0.27519	0.213439	0.131777	0.370145
ENSOART00000023375	ENSOARG00000021473	RF00100	misc_RNA	0.070703	0.062249	0	0.066622	0	0	0	0	0.034888	0	0.039203	0.250311
ENSOART00000027279	ENSOARG00000025363	-	lincRNA	0.060243	0.099178	0.282713	0.102059	0.028609	0.021845	0	0	0.071776	0.004621	0.106537	0
ENSOART00000024771	ENSOARG00000022869	RF00017	misc_RNA	1.33779	1.08562	0.855519	1.11581	0.929152	0.609564	0.536994	0.5071	1.1005	1.59919	0.62956	0.680087
ENSOART00000027288	ENSOARG00000025372	-	lincRNA	0.249114	0.193459	0.281333	0.256523	0.380556	0.443623	0.129336	0.123698	0.318221	0.355992	0.360487	0.202743
ENSOART00000027643	ENSOARG00000025700	-	lincRNA	0.47439	0.099683	0.215413	0.12169	0	0.141945	0.075888	0	0.097582	0.183802	0	0
ENSOART00000027866	ENSOARG00000025897	-	lincRNA	4.71784	5.86629	5.07383	6.06182	5.38701	10.1078	1.55876	5.06759	6.95621	4.91627	7.13222	4.26157
ENSOART00000029045	ENSOARG00000026989	-	lincRNA	0.514267	0.646319	0.290662	0.377445	0.65789	0.574292	0.172896	0.286459	0.243573	0.166532	0.16415	0.308588
ENSOART00000027901	ENSOARG00000025928	-	lincRNA	3.60091	2.97259	2.78858	2.65458	3.06855	2.87859	3.18216	3.33542	2.90322	3.37811	3.16705	3.40307
ENSOART00000027826	ENSOARG00000025861	-	lincRNA	0.835776	0.468747	0.731513	0.30636	1.0454	0.271854	0.956193	0.234048	0.571418	0.701564	0.537259	0.115235
ENSOART00000028070	ENSOARG00000026086	-	lincRNA	0.50534	0.693636	0.4182	0.47274	0.558096	0.39708	0.561486	0.370488	0.388543	0.624628	0.438004	0.203695
ENSOART00000028096	ENSOARG00000026110	-	lincRNA	0.289875	0.248939	0.292613	0.439205	0.271815	0.320646	0.121064	0.431956	0.360115	0.181788	0.337336	0.271385
ENSOART00000028132	ENSOARG00000026143	-	lincRNA	0	0	0.066864	0	0.035811	0.046412	0.065008	0	0.10492	0.34084	0.117252	0.044796
ENSOART00000028509	ENSOARG00000026494	-	lincRNA	1.72426	1.46253	2.33694	1.8616	1.21135	0.979987	1.04323	0.785885	1.2716	2.16322	1.77844	1.41167
ENSOART00000027205	ENSOARG00000025296	-	lincRNA	0.646847	0.378636	0.590884	0.675549	0.864937	1.53062	0.275791	0.600642	0.344193	0.220679	0.425897	0.599027
ENSOART00000028662	ENSOARG00000026636	-	lincRNA	0.285491	0.16345	0.353748	0.424739	0.075771	0	0.230614	0	0	0.19448	0.423419	0.190032
ENSOART00000027403	ENSOARG00000025481	-	lincRNA	5.1881	6.15723	5.42737	5.38805	4.77299	6.20102	2.84892	6.81658	4.84286	4.23451	3.53614	4.38181
ENSOART00000027768	ENSOARG00000025806	-	lincRNA	0.430254	0.580788	0.476049	0.70062	0.523059	0.7811	0.180088	0.554624	0.30614	0.252755	0.342122	0.671347
ENSOART00000027400	ENSOARG00000025479	-	lincRNA	8.10378	3.37632	11.1022	0.368306	10.0141	5.09561	4.41755	2.64363	10.8847	13.119	10.1689	1.81249
ENSOART00000028850	ENSOARG00000026813	-	lincRNA	0.128562	0.147424	0.655891	0.237171	0.42822	0.138511	0.257593	0.170506	0.561801	0.491804	0.302064	0.286459
ENSOART00000027806	ENSOARG00000025841	-	lincRNA	1.80079	1.38123	1.62891	1.16028	1.46253	0.724299	1.20956	1.28259	1.08131	1.5776	0.934695	1.21036
ENSOART00000023213	ENSOARG00000021311	RF00100	misc_RNA	0.727123	1.50517	1.19992	0.947742	1.16095	0.057319	1.04556	0.41027	0.153651	1.06057	1.0475	0.444477
ENSOART00000027206	ENSOARG00000025297	-	lincRNA	1.11803	1.17077	0.644938	0.656432	0.940088	1.52111	0.32199	1.14053	0.820855	0.519808	0.635269	0.656411
ENSOART00000027316	ENSOARG00000025399	-	lincRNA	0	0	0	0	0.184676	0.193084	0	0.165069	0	0.159962	0.072865	0
ENSOART00000027572	ENSOARG00000025635	-	lincRNA	28.6386	27.5868	24.4059	17.491	20.1638	13.974	21.4716	13.2067	22.8365	25.9022	25.2575	18.4783
ENSOART00000027570	ENSOARG00000025633	-	lincRNA	4.60145	1.1922	2.58753	0.874411	10.8935	3.60512	4.55619	0.534305	5.2638	0	3.13699	0.439086
ENSOART00000028868	ENSOARG00000026831	-	lincRNA	8.81708	9.41695	9.57213	6.41342	9.79883	10.7057	3.92639	6.56189	7.4708	7.20688	7.53598	7.38935
ENSOART00000028869	ENSOARG00000026832	-	lincRNA	1.3919	0.592259	1.30625	0.851462	1.33472	0.818738	0.854824	0.455956	0.805307	0.745686	0.617307	0.433843
ENSOART00000026901	ENSOARG00000024999	RF00100	misc_RNA	0.87796	0.530804	0.632967	0.697826	1.50879	0.654448	0.531272	0	0.899209	0.831755	0.12011	0.327069
ENSOART00000027202	ENSOARG00000025293	-	lincRNA	1.1152	0.484214	0.55475	0.377742	0.933261	0.806056	0.482479	0.443341	0.313226	0.615122	0.201653	0.18337
ENSOART00000028980	ENSOARG00000026934	-	lincRNA	0.066191	0.122111	0.219604	0.311345	0.078151	0.121254	0.28918	0.182515	0.062921	0.609827	0.124687	0.129978
ENSOART00000027176	ENSOARG00000025267	-	lincRNA	0.446869	0.435328	0.592749	0.391605	0.530113	0.547087	0.371144	0.53058	0.665887	0.416541	0.371654	0.424625
ENSOART00000027175	ENSOARG00000025266	-	lincRNA	1.51644	1.32839	1.16005	0.866792	1.41142	1.7606	0.497514	1.1887	1.54302	1.25103	0.824214	1.54233
ENSOART00000028271	ENSOARG00000026272	-	lincRNA	0.476283	0.521423	0.405748	3.7952	0.788597	2.51915	0.858996	2.90124	0.372207	2.16763	0.413455	0.507441
ENSOART00000028988	ENSOARG00000026940	-	lincRNA	1.09943	0.807696	1.91064	1.2314	0.984896	1.55298	2.11284	1.57499	2.09966	1.1923	0.921141	1.22338
ENSOART00000027859	ENSOARG00000025892	-	lincRNA	0.168308	0.268396	0.144113	0.178099	0.163928	0.184457	0.105595	0.138719	0.269055	0.43482	0.234165	0.089166
ENSOART00000028101	ENSOARG00000026115	-	lincRNA	0.333913	0.503914	0.513024	0.343188	0.280192	0.27072	0.20107	0.431706	0.663819	0.634785	0.519786	0.287657
ENSOART00000028374	ENSOARG00000026371	-	lincRNA	0.344104	0.79873	0.656223	0.475812	0.531331	0.679421	0.209532	0.361711	0.063209	0.588162	0.283844	0.821858
ENSOART00000028377	ENSOARG00000026374	-	lincRNA	1.57556	1.93983	1.54295	1.51386	1.34447	2.30342	0.398228	0.527195	1.04136	1.48761	0.95779	1.47723
ENSOART00000028775	ENSOARG00000026745	-	lincRNA	1.38564	0.683226	1.87796	1.43634	1.35879	0.229471	0.923503	0.872383	0.707734	0.113669	1.22806	0.388935
ENSOART00000028777	ENSOARG00000026747	-	lincRNA	3.38095	2.73567	4.02899	5.10157	2.63271	3.34619	5.63084	4.05477	4.13976	6.66898	3.76932	2.60875
ENSOART00000028750	ENSOARG00000026721	-	lincRNA	2.41935	2.28604	2.86819	1.72233	2.68805	4.092	0.716496	1.0454	2.70539	1.54358	2.925	2.56587
ENSOART00000028066	ENSOARG00000026082	-	lincRNA	0.51856	0.659949	0.314541	0.316981	0.216499	0.250181	0.203304	0.72218	0.348912	0.627605	0.131958	0
ENSOART00000028773	ENSOARG00000026743	-	lincRNA	1.20988	0.819388	1.22939	0.886603	1.28065	0.631822	0.932545	0.762439	1.01639	0.838847	0.715382	0.70568
ENSOART00000028675	ENSOARG00000026649	-	lincRNA	0.063264	0.092391	0.164839	0.415869	0.183659	0.105011	0.148318	0.134469	0.051438	0.013507	0.03565	0.12855
ENSOART00000027770	ENSOARG00000025808	-	lincRNA	0.011151	0.05623	0.032137	0.069984	0.083862	0.128348	0.319689	0.122757	0.140295	0.1757	0.044578	0.066961
ENSOART00000028908	ENSOARG00000026867	-	lincRNA	0.098174	0.116057	0.074281	0.18001	0.214587	0.210841	0	0	0.0736	0.279777	0	0.070104
ENSOART00000028535	ENSOARG00000026517	-	lincRNA	39.2106	31.6959	68.0576	33.9623	57.5214	30.605	82.7753	36.2761	38.8548	34.4293	47.5696	16.3602
ENSOART00000028672	ENSOARG00000026646	-	lincRNA	0.465842	0.743887	0.466865	0.349812	0.489295	0.23382	0.403931	0.056546	0.288144	0.37982	0.315706	0.471328
ENSOART00000027778	ENSOARG00000025816	-	lincRNA	0.810439	0.837348	0.571988	0.417654	0.776095	0.433468	0.777719	0.710894	0.829559	0.959361	0.379067	0.827818
ENSOART00000028679	ENSOARG00000026653	-	lincRNA	0.501371	0.255144	0.494609	0.199701	0.277963	0.126036	0.438138	0.196644	0.347626	0.545834	0.281483	0.561395

## Sheet: identified novel lncRNA 
Table S2. Identified mRNA,lncRNA,miRNA,and circRNAs in our data.
Transcript_id	Gene_id	Official_Symbol	Gene_type	D2_B	D2_L	D3_B	D3_L	D4_B	D4_L	T2_B	T2_L	T3_B	T3_L	T4_B	T4_L
LNC_003902	XLOC_065258	--	lincRNA	0	0	0	0	0	0	0	0	0	0.101981	0	0
LNC_003903	XLOC_065282	--	intronic_lncRNA	0.323746	1.46538	1.71828	1.28313	0.364713	1.05421	0.984245	1.45679	0.233236	0	1.30488	1.2484
LNC_003900	XLOC_065247	--	lincRNA	0.104413	0.130572	0.406369	0	0.212152	0.194667	0.10498	0.043117	0	0.119131	0.086168	0.078445
LNC_003901	XLOC_065258	--	lincRNA	0.240888	0.233775	0.310451	0.364182	0.497866	0.540905	0.216243	0.323295	1.06327	2.15926	0.605316	0.50068
LNC_003906	XLOC_065314	--	intronic_lncRNA	0.034958	0.209207	1.73354	0.007066	0.004439	0.005495	1.84772	1.63311	1.40753	0.074414	0.650919	1.42117
LNC_003907	XLOC_065334	--	intronic_lncRNA	0.041601	0.040141	0.106211	0.021323	0.398174	0.177322	0	0	0.072592	0.105781	0.091191	0.071203
LNC_003904	XLOC_065282	--	intronic_lncRNA	1.60128	0.39422	0.905209	1.14365	1.61379	0.713518	0.008695	0.073461	1.19931	1.13441	0.179951	0.043011
LNC_003905	XLOC_065304	--	lincRNA	0.066145	0.094606	0.057379	0.030276	0	0.064305	0	0.161987	0.065195	0.05603	0.098228	0
LNC_003908	XLOC_065339	--	intronic_lncRNA	0	0	0	0	0	0	0	0	0	0	0	0.436142
LNC_003909	XLOC_065344	--	antisense_lncRNA	0.496513	0	0.624747	0.456165	0.762795	0.257486	0.185647	0.232916	0	0.072725	0.110052	0.226973
LNC_005429	XLOC_086808	--	lincRNA	0.420955	0.101554	0.190535	0	0.228678	0	0.211721	0.205166	0	0.088418	0.099149	0.135025
LNC_005428	XLOC_086786	--	intronic_lncRNA	0.584645	0.102823	0.343593	0.154782	0.463986	0.796079	0	0.321815	0	0.720019	0.187191	0.257894
LNC_005423	XLOC_086734	--	intronic_lncRNA	0.261202	0.302863	0.387904	0.306977	0.588255	0	0.244298	0.523041	0.533834	0.29365	0.418734	0.365538
LNC_005422	XLOC_086665	--	lincRNA	0.871892	1.03681	1.10167	0.90533	0.916569	0.801268	0.5164	0.568906	0.795115	1.12884	0.779855	0.902917
LNC_005421	XLOC_086649	--	intronic_lncRNA	0.480849	0.650412	0.790282	0.66397	1.01084	1.55171	0.285541	0.676077	0.44628	0.299334	0.583796	0.731264
LNC_005420	XLOC_086635	--	lincRNA	0	0	0	0	0.137776	0	0.167065	0.749577	0.442525	0.510395	0.123952	0
LNC_005427	XLOC_086786	--	intronic_lncRNA	0.426374	0.204763	0.696852	0.267372	0.3149	0.379279	0.301289	0.156688	0.918679	0.262063	0.010052	0.407848
LNC_005426	XLOC_086777	--	intronic_lncRNA	0.228238	0.279636	0	0	0.17418	0.150077	0.077617	0	0.290723	0	0	0
LNC_005425	XLOC_086749	--	intronic_lncRNA	0.5289	0.359557	0.343555	0.180853	0.478857	0.529064	0.061187	0.116417	0.274942	0.435564	0.202984	0.170467
LNC_005424	XLOC_086734	--	intronic_lncRNA	0	0	0	0	0.003265	0.653102	0	0	0	0	0	0
LNC_007379	XLOC_116352	--	intronic_lncRNA	0.464175	0.305222	0.596266	0.381188	0.489051	0.381658	0.175163	0.09068	0.261028	0.284223	0.269281	0.272298
LNC_007378	XLOC_116352	--	antisense_lncRNA	0	0	0.093107	0	0.440952	0	0	0	0	0.150173	0	0
LNC_007375	XLOC_116320	--	intronic_lncRNA	0.445607	0.215789	0.331081	0.292935	0.30272	0.381026	0.155152	0.139444	0.475538	0.001221	0.283884	0.248778
LNC_007374	XLOC_116320	--	intronic_lncRNA	0.012631	0.423941	0.430479	0.988518	0.336828	1.39065	0.20595	0.883391	0.808973	0.719531	0.263801	0.273426
LNC_007377	XLOC_116337	--	lincRNA	0	0	0.243226	0	0.46406	0	0	0	0.091556	0.226552	0.103976	0
LNC_007376	XLOC_116320	--	intronic_lncRNA	0.165053	0.450461	0.480885	0.437087	0.670149	0.500385	0	0.396213	0.359326	0.676138	0.430811	0.433034
LNC_007371	XLOC_116295	--	lincRNA	0.105142	0	0.558072	0.266992	0.102114	0.346633	0.39872	0.446787	0.261678	0.145768	0.014694	0.262842
LNC_007370	XLOC_116295	--	lincRNA	0.278667	0.474221	0.284108	0.298748	0.474826	0.23052	0.542241	0.111896	0.231668	0.161926	0.275747	0.191063
LNC_007373	XLOC_116320	--	intronic_lncRNA	0.661631	0.282557	0.179182	0.02245	0.47771	0.292261	0.316469	0.144486	0.466354	0.133503	0.409347	0.478758
LNC_007372	XLOC_116315	--	lincRNA	0.240451	0.149017	0.123185	0.141534	0.53915	0	0.659981	0.405406	0	0.076396	0	0.617752
LNC_001430	XLOC_015698	--	lincRNA	0.515329	0.077746	0	0	0	0	0.09133	0	0	0	0.20021	0.161109
LNC_001431	XLOC_015711	--	lincRNA	0.111955	0	0.101441	0.413637	0	0	0	0	0.13333	0.490359	0	0
LNC_001432	XLOC_015725	--	antisense_lncRNA	0.035914	0.095132	0.228405	0.031279	0	0.025862	0.070447	0.167685	0.468606	0.105451	0	0.091154
LNC_001433	XLOC_015795	--	intronic_lncRNA	0.27638	0	0	0	0	0.390884	0	0	0	0	0	0
LNC_001434	XLOC_015796	--	intronic_lncRNA	0	0	0	0	0.031936	0.067888	0.047181	0	0.588624	0	0	0
LNC_001435	XLOC_015801	--	lincRNA	0	0	0.383904	0	0	0	0	0.211367	0	0	0	0
LNC_001436	XLOC_015816	--	intronic_lncRNA	0.419529	0.362673	0.690193	0.549272	1.96042	1.91107	0.146082	0.935829	0.480893	0.275768	0.895993	0.798634
LNC_001437	XLOC_015816	--	intronic_lncRNA	0	0	0	0	0	0	0	0	0	0	0	0
LNC_001438	XLOC_015897	--	antisense_lncRNA	0	0.14921	0	0	0.522539	0.313679	0	0	0	0	0	0
LNC_001439	XLOC_015918	--	antisense_lncRNA	0.17948	0.187549	0.196646	0.157169	0.158345	0.124972	0.007484	0.162594	0.175249	0.403768	0.360174	0.22367
LNC_006428	XLOC_102606	--	intronic_lncRNA	0.744368	0	0.674875	0	0.784314	1.6939	0	0.39131	1.11405	0.755757	0.509944	0.633538
LNC_006429	XLOC_102627	--	antisense_lncRNA	0	0	0	0	0.219696	0.481185	0	0	0.463776	0	0.521496	0
LNC_004482	XLOC_071239	--	lincRNA	0.607007	0	1.3e-05	0.349264	0.143651	0.422703	0.640202	0.618221	0.360703	1.16888	0.424143	0.449683
LNC_004483	XLOC_071239	--	lincRNA	0	0	0.706792	0	0	0	0	0	0	0.275123	0	0
LNC_004480	XLOC_071207	--	intronic_lncRNA	0.695745	0.39896	0.362202	0.225318	0.82908	0.659271	0.063841	0.522402	0.410081	0.42712	0.560116	0.154993
LNC_004481	XLOC_071229	--	lincRNA	0.288941	0.208766	0.283357	0.179617	0.366103	0.137228	0.251065	0.297205	0.243236	0.545669	0.273976	0.18515
LNC_004486	XLOC_071243	--	intronic_lncRNA	1.79615	1.52448	1.71799	1.72217	2.14388	2.03455	0.838949	1.09392	1.25377	1.06785	1.45428	0.666236
LNC_004487	XLOC_071261	--	intronic_lncRNA	0.290127	0.278632	0.16965	0.073281	0	0.252334	0	0	0	0.046528	0.13996	0
LNC_004484	XLOC_071240	--	lincRNA	0.37962	0.453623	0.54052	0.480123	0.382238	0.266477	0.427941	0.339575	0.447502	1.21404	0.329093	0.236465
LNC_004485	XLOC_071243	--	intronic_lncRNA	0.030752	0	0	0	0.413126	0.086474	0.013244	0	0	0	0	0.561883
LNC_004488	XLOC_071268	--	intronic_lncRNA	0.512103	0.449521	0.522947	0.405192	0.594186	0.382867	0.461413	0.309346	0.564991	0.680598	0.401532	0.464955
LNC_004489	XLOC_071285	--	intronic_lncRNA	0	0	0	0	0	0	0.054662	0.067209	0.215366	0.357763	0.572239	0.375
LNC_007599	XLOC_120192	--	intronic_lncRNA	0	0.191145	0.065185	0.025042	0.149597	0.32172	0.073631	0.207128	0.4111	0.656955	0.070711	0.176385
LNC_007598	XLOC_120191	--	intronic_lncRNA	0.035824	0.312315	0.119278	0.10508	0.089834	0.152152	0.089707	0.144302	0.124353	0.612746	0.373831	0.182589
LNC_007591	XLOC_120005	--	intronic_lncRNA	1.02162	0.900501	0.537122	0.583911	0	0	0.638029	0.681866	0	0.378664	0	0
LNC_007590	XLOC_120005	--	intronic_lncRNA	0	0	0	0	1.67148	0	0	0	0	0	0	0
LNC_007593	XLOC_120023	--	intronic_lncRNA	0	0	0	0	0.407932	0	0	0	0	0	0	0
LNC_007592	XLOC_120005	--	intronic_lncRNA	0.001833	0.002223	0.000293	0	0.275064	1.11215	0	0.163421	0.500942	0.07034	0.578463	0.836386
LNC_007595	XLOC_120175	--	intronic_lncRNA	0.096711	0.327868	0.336659	0.033482	0.211827	0.316618	0.206884	0.309436	0.285297	0.250763	0.08087	0.034276
LNC_007594	XLOC_120175	--	intronic_lncRNA	2.88304	2.31286	2.89816	2.58842	2.62811	3.99741	0.788004	1.49007	1.95199	2.19457	2.2137	1.8159
LNC_007597	XLOC_120179	--	antisense_lncRNA	0.096679	0.118488	0.043637	0.086366	0.165287	0.222583	0.22267	0.430821	0.240364	0.104515	0.1361	0.08556
LNC_007596	XLOC_120176	--	intronic_lncRNA	0.201442	0	0.084041	0	0.193882	0.687462	0.108758	0	0	0.101567	0.134952	0
LNC_003289	XLOC_051675	--	lincRNA	0.365214	0.292278	0.34546	0.263471	0.459708	0.233197	0.102953	0.090135	0.112546	0.183766	0.085464	0.057488
LNC_003288	XLOC_051653	--	intronic_lncRNA	0.531697	0.641933	0.886603	0.531143	1.00883	1.16584	0.289791	1.07532	1.06335	0.743563	0.818661	0.802908
LNC_009629	XLOC_160378	--	lincRNA	0	0	0	0	0	0.618531	0	0	0	0	0	0.471073
LNC_009628	XLOC_160373	--	lincRNA	0	0	0	0	0	0	0.184317	0.026778	0.073297	0	0	0
LNC_003281	XLOC_051519	--	lincRNA	0	0.002408	0	0	0	0.003126	0	0	0.211498	0	0	0.243522
LNC_003280	XLOC_051519	--	lincRNA	0.848979	0.177442	0.108315	0	0.161478	0	0.450796	0.197115	0	0.459003	0	0.185829
LNC_003283	XLOC_051588	--	lincRNA	0.131335	0.11296	0.091025	0.148274	0.323076	0.078826	0	0.103169	0.461468	0.26961	0.272679	0.341665
LNC_003282	XLOC_051519	--	lincRNA	0	0	0.143055	0.19219	0.130962	0.640292	0.394391	0.323803	0.220502	0.504584	0.64309	0.451624
LNC_003285	XLOC_051603	--	lincRNA	0.222804	0.283693	0	0	0.205099	0.383063	0.206869	0.077357	0	0.109377	0	0
LNC_003284	XLOC_051602	--	intronic_lncRNA	0.57805	0.474948	0.713002	0.677458	0.789868	1.18195	0.283833	0.73252	0.411439	0.360737	0.277458	0.366775
LNC_003287	XLOC_051628	--	intronic_lncRNA	0.326437	0.358247	0.638159	0.385551	0.51052	0.505841	0.345075	0.313452	0.194773	0.594465	0.344251	0.302183
LNC_003286	XLOC_051604	--	lincRNA	0.098193	0.224096	0.436295	0.032886	0.212206	0.101292	0.129679	0	0.133534	0.338614	0.103628	0.105256
LNC_008572	XLOC_141282	--	antisense_lncRNA	1.13284	1.47202	1.995	1.3529	1.22649	1.16812	2.0027	1.77116	1.0786	2.75527	0.522252	0.609309
LNC_008573	XLOC_141283	--	antisense_lncRNA	0	1.68033	1.71406	2.25539	2.18979	3.33786	0.12547	0.872392	0.677949	1.8193	1.66261	1.52954
LNC_008570	XLOC_141280	--	intronic_lncRNA	0.2261	0.299441	0.063222	0.09969	0.140567	0.282984	0.167019	0.192388	0.631651	0.364167	0.146789	0.131156
LNC_008571	XLOC_141281	--	antisense_lncRNA	0.453169	0	0	0.485078	0.344297	0.481276	0	0.686325	0	0	0	0
LNC_008576	XLOC_141283	--	antisense_lncRNA	1.03199	0.994965	0	0	0	0	0	0	0	0	0	0
LNC_008577	XLOC_141310	--	intronic_lncRNA	0.473984	0.328249	0.42416	0.415838	0.097939	0.805854	0	0.340353	0.575621	0.601972	0.345512	0.378678
LNC_008574	XLOC_141283	--	antisense_lncRNA	0	0.219462	0	0	0.345059	0	1.95698	1.77868	4.80765	0	0	0
LNC_008575	XLOC_141283	--	antisense_lncRNA	3.3877	0	0	0	0	0	0.005939	0	0	0	0	0.607675
LNC_008578	XLOC_141325	--	lincRNA	3.97236	3.78754	3.42224	2.99698	3.83699	4.3619	3.97613	3.4217	2.84935	1.97086	3.92297	3.7509
LNC_008579	XLOC_141326	--	lincRNA	0.752233	0.909288	0.753513	0.692521	1.2576	0.923567	0.901296	1.10898	0.776815	1.27071	1.01353	1.21645
LNC_000741	XLOC_006936	--	lincRNA	0.614413	0.168039	0	0.178856	0.485725	0.250129	0	0.363566	0.095996	0	0.237204	0.732801
LNC_000740	XLOC_006935	--	lincRNA	0	0	0.258907	0	0	0.349006	0	0	0.428747	0.148895	0	0.208944
LNC_000743	XLOC_006948	--	lincRNA	0.520692	0.446323	0.960419	1.35319	0.959318	0.377495	0.315589	0.414857	0.373866	0.420877	0.626853	0.604314
LNC_000742	XLOC_006947	--	lincRNA	0	0	0.127509	0.382972	0.390725	0.152478	0.28315	0.270507	0	0.813852	0.311045	0
LNC_000745	XLOC_006953	--	lincRNA	0.10682	0.329105	0.0793	0.130941	0.264435	0.250908	0	0	0.14492	0.516805	0	0
LNC_000744	XLOC_006948	--	lincRNA	3.37974	3.05687	3.18585	3.93925	2.00641	3.57361	3.1589	3.10439	2.85394	1.59234	2.69215	4.10565
LNC_000747	XLOC_006964	--	antisense_lncRNA	0.414116	1.25102	0.661274	1.54653	0.941702	1.88504	0.193222	0.185205	0.460534	0.444215	0.467011	0.340126
LNC_000746	XLOC_006957	--	intronic_lncRNA	0.805596	0.806791	0	0	0.838694	1.01322	0.359724	0.572052	0.797325	1.53981	1.87138	1.74066
LNC_000749	XLOC_006970	--	lincRNA	0.425103	0.694189	0.851474	0.389519	1.17819	0.810587	1.58604	0.675766	0.715704	1.50853	0	1.69177
LNC_000748	XLOC_006970	--	lincRNA	1.11197	0.014395	0.07351	0	0.807943	0.044661	0.619569	0	0.191038	1.73475	0.811397	0.208826
LNC_005999	XLOC_095992	--	intronic_lncRNA	0.360964	0.331483	0.267723	0.219079	0.13058	0.27104	0.103907	0.07644	0.20201	0.163924	0.210915	0.396888
LNC_005998	XLOC_095992	--	intronic_lncRNA	2.10442	1.87289	1.57208	1.47372	1.06182	1.765	0.519813	1.23537	1.68948	0.834658	2.38474	1.87942
LNC_003133	XLOC_048911	--	antisense_lncRNA	0.303249	0	0	0.344998	0.193833	0.214554	0.226445	0.72529	0	0.215016	0	0.610648
LNC_003132	XLOC_048884	--	lincRNA	0.529611	0.517913	0.441652	0.380079	0.440059	0.333208	0.260413	0.229304	0.367032	0.499578	0.254305	0.190447
LNC_003131	XLOC_048857	--	intronic_lncRNA	0.406266	0.145621	0.420189	0.339402	0.052446	0.285106	0.092947	0.149046	0.279167	0.327079	0.231833	0.055786
LNC_003130	XLOC_048846	--	intronic_lncRNA	0.263237	0	0	0.201402	0.408542	0.189941	0.172213	0	0.206799	0.649717	0.356475	0.07963
LNC_003137	XLOC_049026	--	lincRNA	0.322841	0.627933	0.321332	0.257493	0.580518	0.133431	0.109228	0.069816	0.409308	0.459995	0.311876	0.221428
LNC_003136	XLOC_049011	--	lincRNA	0.145047	0.401091	0.242367	0.162781	0.246529	0.16759	0.033482	0.026819	0.281028	0.221529	0.327219	0.043441
LNC_003135	XLOC_048971	--	lincRNA	0.342906	0.619095	0.455514	0.401177	0.641843	0.245438	0.2326	0.117855	0.454234	0.596624	0.362616	0.211138
LNC_003134	XLOC_048938	--	intronic_lncRNA	0.762943	0.151237	0.250865	0	0	0.410364	0.022513	0.626985	0.180572	0.01913	0.16171	0.267115
LNC_003139	XLOC_049032	--	lincRNA	0.182412	0.497961	0	0.14665	0.289727	0	0	0	0.000375	0.292192	0.284064	0.092245
LNC_003138	XLOC_049031	--	lincRNA	0.352581	0.741986	0.153627	0.206091	0.420845	0.189566	0.107386	0.05577	0.340045	0.48148	0.326698	0.160437
LNC_009199	XLOC_152956	--	intronic_lncRNA	0	0	0.84192	0.501755	0.018321	0	0	0	0	0	0	0
LNC_009198	XLOC_152956	--	intronic_lncRNA	0	0.453775	0	0	0	1.05457	0.285057	0.695921	1.15382	1.14834	0.849363	0.587047
LNC_017767	XLOC_305964	--	lincRNA	2.21039	2.78688	1.43981	2.26911	1.64493	1.71357	1.71237	2.26077	1.36657	3.34205	1.97615	1.50882
LNC_017766	XLOC_305957	--	lincRNA	0	0	0.49764	0	0.082733	0	0	0	0	0.127314	0	0
LNC_017765	XLOC_305947	--	lincRNA	0	0	0	0	0.092745	0.344909	0	0	0	0	0	0
LNC_017764	XLOC_305943	--	lincRNA	0	0.064102	0.126277	0.14933	0	0.463714	0.343973	0	0	0	0	0
LNC_017763	XLOC_305878	--	intronic_lncRNA	0.21816	0.436476	0.666588	0.355466	0.425557	0.30286	0.108576	0.198141	0.11801	0.301321	0.236948	0.054912
LNC_017762	XLOC_305877	--	intronic_lncRNA	0.273215	0.242834	0.488	0.26229	0.433071	0.438869	0.220665	0.143004	0.214343	0.052022	0.219565	0.191931
LNC_002428	XLOC_035222	--	intronic_lncRNA	0.551163	0.17995	0	0.569769	0.206504	0.267224	0.062949	0.149031	0.847918	0.474198	0.267493	0.57578
LNC_002429	XLOC_035222	--	intronic_lncRNA	0.054567	0.413547	0.452571	0.025117	0.427656	0.804864	0.012442	0.448188	0.014939	0.050639	0.214191	0.041721
LNC_002426	XLOC_035183	--	intronic_lncRNA	0.702	0.620239	0.640934	0.917346	0.476718	1.14485	0.561059	0.371583	0.948428	0.430564	0.569386	0.463956
LNC_002427	XLOC_035205	--	lincRNA	0.475633	0.2132	0.311513	0.550996	0.405287	0.329784	0.22591	0.336739	0.196796	0.10819	0.114462	0.175326
LNC_002424	XLOC_035149	--	antisense_lncRNA	0	0	0.243861	0.16994	0	0.012308	0	0	0	0	0	0
LNC_002425	XLOC_035174	--	lincRNA	0	0	0	0.066687	0	0	0	0	0	0	0.291067	0.037483
LNC_002422	XLOC_035142	--	lincRNA	0	0.063577	0.21198	0.085568	0.198005	0.121915	0	0	0.15501	0.425842	0	0.002808
LNC_002423	XLOC_035143	--	lincRNA	0.371517	0.555137	0.331319	0.212054	0.493853	0	0	0.082472	0.327733	0.108702	0.398032	0.017991
LNC_002420	XLOC_035131	--	lincRNA	0.272495	0.168608	0.128657	0.039266	0.051346	0.181762	0.546712	0.274576	0.124926	0.161809	0.501346	0.294721
LNC_002421	XLOC_035141	--	lincRNA	0.379183	0.029727	0.151521	0.057081	0.393436	0.100417	0.06428	0	0.181164	0.253702	0.071009	0
LNC_014524	XLOC_247281	--	intronic_lncRNA	1.0626	1.10892	0.672458	0.411776	1.07697	1.52367	0.098277	0.603725	0.332171	0.402644	0.439244	0.567936
LNC_014525	XLOC_247281	--	intronic_lncRNA	0	0.002975	0	0.437714	0.019228	0.013419	0	0	0	0	0	0
LNC_014526	XLOC_247282	--	lincRNA	0.401692	0.185192	0	0	0.129256	0	0	0	0	0.069598	0	0
LNC_014527	XLOC_247286	--	intronic_lncRNA	8.82259	6.92548	6.35022	20.9583	7.35683	34.6281	3.22743	8.54363	16.6012	20.0756	6.9216	5.12151
LNC_014520	XLOC_247118	--	intronic_lncRNA	1.00974	0.732714	1.11175	0.691529	1.09817	0.910272	0.423582	0.563524	1.24567	0.758036	0.794921	0.487212
LNC_014521	XLOC_247233	--	lincRNA	0	0	0	0	0	0	0	0	0	0	0.088695	0
LNC_014522	XLOC_247272	--	lincRNA	0	0	0	0	0.096246	0	0	0	0	0	0	0
LNC_014523	XLOC_247276	--	intronic_lncRNA	0.227699	0.004783	0.214415	0.101316	0.514719	0.000464	0	0.0845	0.324876	0	0	0
LNC_014528	XLOC_247372	--	lincRNA	0	0	0.442936	0	0	0	0	0	0	0	0	0
LNC_014529	XLOC_247454	--	lincRNA	0	0	0	0	0	0	0	0	0.426234	0	0	0
LNC_010234	XLOC_171837	--	lincRNA	0.148066	0.332039	0.17898	0.093621	0.180191	0.085906	0	0.052357	0	0.181555	0.068125	0
LNC_010235	XLOC_171868	--	lincRNA	0	0	0	0	0	0	0	0	0	0	0	0.422008
LNC_010236	XLOC_171893	--	intronic_lncRNA	0	0	5.95831	0	0	0	0	0	0	0	0	0
LNC_010237	XLOC_171893	--	intronic_lncRNA	0	0	0	0	0	0	0	5.0272	0	0	0	0
LNC_010230	XLOC_171670	--	lincRNA	0	0.095315	0.432418	0	0	0.071638	0	0	0	0	0.083201	0.09311
LNC_010231	XLOC_171748	--	lincRNA	0.884646	1.01894	1.32342	0.866607	1.25045	0.658525	0.620551	0.976292	0.721402	1.04774	0.534789	0.890429
LNC_001199	XLOC_012793	--	intronic_lncRNA	0.483009	0.492659	0.785977	0.318798	1.07328	0.675813	0.79974	0.616506	0.949503	1.72338	0.83184	0.356566
LNC_001198	XLOC_012787	--	intronic_lncRNA	0	0	0	0	0	0.024088	0	1.08626	0	0	0	0
LNC_001197	XLOC_012787	--	intronic_lncRNA	0	0	0	0	0.738564	0.747575	0	0	0	0	0	0
LNC_001196	XLOC_012787	--	intronic_lncRNA	0.384334	0.270918	0.692055	0.397052	0.155062	1.12357	0.355415	0.28583	0.505857	0.533902	0.466328	0.331545
LNC_001195	XLOC_012787	--	intronic_lncRNA	0.422717	0.299097	0	0.328069	0.411544	0.047887	0.085401	0.02363	0.169977	0.145925	0.200754	0.389728
LNC_001194	XLOC_012783	--	intronic_lncRNA	0	0.207648	0	0.117985	0.404923	0	0.18334	0.085283	0.143218	0.158568	0.4301	0.336997
LNC_001193	XLOC_012778	--	intronic_lncRNA	0.297104	0.331737	0.108161	0.072304	0	0.222237	0.137626	0.13236	0.295765	0	0	0.507219
LNC_001192	XLOC_012715	--	intronic_lncRNA	0	0	0	0	0	0.391532	0	0	0.104147	0	0	0
LNC_001191	XLOC_012707	--	lincRNA	0	0	0.523086	0.010918	0	0	0	0	0	0	0.230451	0
LNC_001190	XLOC_012634	--	lincRNA	0	0	0	0	0	0	0.7689	0.279274	0.380732	0.346942	0	0
LNC_016968	XLOC_291405	--	lincRNA	0.612649	0.885269	0.437908	0.584752	0.642638	0.577703	0.373025	0.723033	0.4719	0.365864	0.161354	0.414023
LNC_016969	XLOC_291412	--	intronic_lncRNA	0.327959	0.712723	0.455264	0.657852	0.606398	0.875169	0.315872	0.168529	0.407114	0.220077	0.515799	0.319462
LNC_016966	XLOC_291388	--	intronic_lncRNA	0.127198	0	0	0	0.184691	0	0	0	0	0	0	0
LNC_016967	XLOC_291389	--	intronic_lncRNA	0.194815	0.026487	0.253683	0.070064	0.231612	0.208354	0.080511	0.153312	0.117502	0.10357	0.12925	0.139253
LNC_016964	XLOC_291324	--	lincRNA	0	0	0	0	0	0.396547	0	0.236055	0	0.102631	0	0.162845
LNC_016965	XLOC_291361	--	intronic_lncRNA	0.144916	0.217938	0.080622	0.12741	0.227137	0.112938	0.047827	0.114834	0.08314	0	0.210053	0.165498
LNC_016962	XLOC_291263	--	intronic_lncRNA	2.91124	4.17729	3.24799	3.34578	3.25979	6.31313	1.84567	1.93413	2.52549	0.972597	1.9343	1.9227
LNC_016963	XLOC_291263	--	intronic_lncRNA	0.29149	0	0.679453	0	0.47224	0.222777	0	0.202369	0	0	0.464105	0.219957
LNC_016960	XLOC_291231	--	intronic_lncRNA	0	0	0.157528	0.08326	0	0	0	0.535628	0	0.046199	0.08614	0
LNC_016961	XLOC_291236	--	lincRNA	0	0.445628	0.11686	0.095211	0	0.054148	0.052153	0.131788	0.047189	0	0	0.072931
LNC_020260	XLOC_355987	--	lincRNA	0.047782	0.279119	0.30992	0.259907	0.272519	0.423984	0.245693	0.233433	0.080313	0.031433	0.281987	0.244925
LNC_020261	XLOC_356007	--	intronic_lncRNA	2.01034	2.29169	2.90621	2.2469	2.79725	3.36287	0.806676	1.66866	1.90608	1.58656	3.67108	2.02912
LNC_020262	XLOC_356079	--	lincRNA	0.277953	0.103437	0.208095	0.22917	0.21212	0	0	0	0.251098	0.057108	0.805479	0.338442
LNC_020263	XLOC_356125	--	lincRNA	0.313182	0.558255	0.241758	0.178805	0.098117	0.274904	1.4884	0.878753	0.677749	0.806171	0.355759	0.199749
LNC_020264	XLOC_356157	--	lincRNA	0.146424	0.531324	0	0	0	0	0	0	0	0	0	0
LNC_020265	XLOC_356161	--	lincRNA	0.042921	0.177216	0	0.085965	0.579797	0.462393	0.038416	0.045933	0.047096	0	0.209334	0.253346
LNC_020266	XLOC_356164	--	intronic_lncRNA	1.4785	0.046945	0	0.706809	1.46654	0.090759	0.590265	0.002471	0.072769	0.057123	0.005075	1.04784
LNC_020267	XLOC_356164	--	intronic_lncRNA	0	0	0.804827	0	0	0	0	0	0	0	0.727265	0
LNC_020268	XLOC_356164	--	intronic_lncRNA	0	0	0	0	0	0	0	0	0.001904	0	1.05205	0
LNC_020269	XLOC_356164	--	intronic_lncRNA	0	0.689577	0	0	0	1.74006	0	1.55797	1.52246	0.914249	0	0
LNC_013259	XLOC_229900	--	intronic_lncRNA	0.214917	0.260014	0.560244	0.249861	0.54643	0.680616	0.003407	0.543192	0.2949	0.271558	0.3496	0.196871
LNC_013258	XLOC_229900	--	antisense_lncRNA	0.621302	0	0.368142	0	0	0	0	0	0.323861	0.736104	0	0
LNC_013253	XLOC_229856	--	lincRNA	0.151849	0.407314	0.58659	0.269073	0.360526	0.203936	0.220186	0.165035	0.211553	0.106307	0.112274	0.093335
LNC_013252	XLOC_229840	--	lincRNA	0.58547	0.48784	0.222667	0.234395	0.064874	0.085883	0.349364	0	0	0	0.126181	0.046394
LNC_013251	XLOC_229840	--	lincRNA	0.037705	0.104981	0.151929	0	0	0.021698	0	0	0.124345	0.136861	0.029628	0
LNC_013250	XLOC_229840	--	lincRNA	0.109492	0.198623	0.347628	0.088803	0	0.025906	0.20785	0	0	0.171436	0.005295	0.006631
LNC_013257	XLOC_229900	--	antisense_lncRNA	0.027776	0.016981	0.00138	0.189356	0	0.31311	0	0.012277	0.015617	0.00471	0.54996	0.155367
LNC_013256	XLOC_229900	--	intronic_lncRNA	0.655418	0.683046	0.428141	0.827539	0.535607	1.25375	0.389398	0.432407	0.456319	0.134695	0.353346	0.5682
LNC_013255	XLOC_229896	--	intronic_lncRNA	0.116605	0.179582	0.368206	0.086062	0.285389	0.450667	0	0	0.283362	0.085928	0	0.12731
LNC_013254	XLOC_229895	--	intronic_lncRNA	0.197028	0	0.100778	0.201379	0.291224	0.326875	0	0.105493	0	0.211666	0	0.437998
LNC_013929	XLOC_237943	--	intronic_lncRNA	1.29848	0.94149	0.810152	0.663214	0.9216	0.483202	0	0.914711	0.182327	1.31043	1.37091	0.810382
LNC_013928	XLOC_237926	--	lincRNA	0.871114	0.569228	0.279982	0.442426	0.484941	0.440081	0.829718	0.933931	0.258815	0.62033	0.20837	0.258413
LNC_013921	XLOC_237866	--	lincRNA	0.363614	0.409142	0.206719	0.293974	0.346765	0.283435	0.180827	0.118993	0.365034	0.90206	0.208242	0.186688
LNC_013920	XLOC_237863	--	intronic_lncRNA	0.371923	0.69407	0.796008	0.547994	0.241304	0.597427	0.385514	0.552508	0.546791	1.07621	0.889279	0.520325
LNC_013923	XLOC_237873	--	lincRNA	0.561329	0.332677	0.381659	0.375515	0.73098	0.280498	0.492924	0.406071	0.802005	1.65449	0.489527	0.322725
LNC_013922	XLOC_237870	--	lincRNA	0.242385	0.395523	0.226022	0.292766	0.456995	0.276287	0.413914	0.308834	0.547904	1.50446	0.20078	0.209911
LNC_013925	XLOC_237887	--	intronic_lncRNA	0.722758	0.471582	0.169917	0.211498	0.444828	0.345915	0	0.612059	0.281231	0.61299	0.314379	0.559868
LNC_013924	XLOC_237887	--	intronic_lncRNA	0.356509	0.482299	0.824892	1.0899	0.527457	1.22753	0.376281	0.719692	0.748604	0.373047	0.620468	0.611702
LNC_013927	XLOC_237923	--	antisense_lncRNA	0	0.174889	0.245443	0	0.322867	0.74522	0	0	0	0	0.189257	0.244473
LNC_013926	XLOC_237894	--	lincRNA	0.750493	0.848612	0.753151	0.721414	1.13144	0.802463	0.51662	0.430834	0.835549	0.7343	0.57114	0.619198
LNC_019448	XLOC_342143	--	lincRNA	0	0	0	0	0	0.040329	0.448556	0	0.08406	0.195001	0.053902	0.063635
LNC_019449	XLOC_342163	--	intronic_lncRNA	0.276174	0.250829	0.166944	0.346062	0.329807	0.604914	0.189063	0.206034	0.295323	0.322818	0.163441	0.298029
LNC_019444	XLOC_342121	--	intronic_lncRNA	1.48514	1.49371	1.61647	1.63254	2.07191	3.93842	1.04027	0.896695	0.815315	0.909627	1.46372	0.861112
LNC_019445	XLOC_342143	--	lincRNA	0	0	0.663029	0.083595	0.822452	0	0.038843	0	0.217468	0.02446	0.319712	0
LNC_019446	XLOC_342143	--	lincRNA	0	0.055444	0.0237	0	0.033567	0.230273	0.25537	0	0.367834	0.095538	0.083294	0
LNC_019447	XLOC_342143	--	lincRNA	0	0	0.094498	0	0	0	0.181082	0	0	0.054025	0.185497	0.1
LNC_019440	XLOC_341957	--	lincRNA	0.556474	0	0.100346	0.195728	0.223445	0.195254	0.50934	0	0.065605	0	0.39212	0.594893
LNC_019441	XLOC_342109	--	lincRNA	114.183	93.8967	167.257	117.144	158.362	382.575	73.8026	118.529	193.807	94.537	140.343	107.2
LNC_019442	XLOC_342118	--	intronic_lncRNA	0	0.206253	0	0.222521	0	0.08738	0	0	0	0.217048	0.084997	0.094544
LNC_019443	XLOC_342121	--	intronic_lncRNA	1.31049	0.646667	1.09969	1.00046	1.73918	0.909523	0	0.877695	1.53251	0.452803	0	1.08522
LNC_011273	XLOC_195103	--	lincRNA	0	0	0	0	0	0	0.743789	0	0	0	0	0
LNC_011272	XLOC_195103	--	lincRNA	0.395905	0.642284	0	0	0	0.29913	0.203002	0.143178	0.257651	0	0	0
LNC_011271	XLOC_195067	--	intronic_lncRNA	13.7462	15.618	13.6332	16.4093	14.9136	29.1507	7.53862	24.7154	19.2656	16.5776	20.8174	19.8772
LNC_011270	XLOC_194664	--	lincRNA	0.431471	0.326498	0.135191	0.198586	0.781857	0.862945	0.227916	0.044521	0.107292	0	0.184656	0.117871
LNC_011277	XLOC_195270	--	lincRNA	0.275153	0.487512	1.13403	0.61526	0.512144	0.232271	0.537013	0.404199	0.764803	0.992325	0	0.34377
LNC_011276	XLOC_195166	--	intronic_lncRNA	0.501262	0.18161	0	0.458412	0	0.965453	0.187683	0.035786	0	0.11401	0.152467	0.031398
LNC_011275	XLOC_195115	--	intronic_lncRNA	0.378799	0.931084	0.79398	0.524081	0.801806	1.53234	0.390813	0.705273	0.720848	0.926678	0.85478	0.634497
LNC_011274	XLOC_195115	--	intronic_lncRNA	0.458053	0.159189	0.469094	0.198169	0.520494	0.054506	0.130774	0.061269	0.130279	0.018041	0.015016	0.14168
LNC_011279	XLOC_195326	--	lincRNA	0	0	0	0	0	0	0	0.426966	0	0	0	0
LNC_011278	XLOC_195307	--	lincRNA	0	0	0	0	0	0	0	0.181149	0	0	0	0
LNC_009528	XLOC_158537	--	intronic_lncRNA	0.958546	1.15048	1.22801	1.14949	1.34803	2.04613	0.865903	1.21188	0.823482	0.400781	1.16422	1.22223
LNC_009529	XLOC_158538	--	intronic_lncRNA	0	0.40477	0.71339	0.513677	1.25852	1.19496	0.572121	0.323137	0.630672	0.397574	0.048877	0.488247
LNC_009524	XLOC_158514	--	intronic_lncRNA	4.50706	3.44623	5.41173	5.282	4.72922	5.86516	0	4.94583	0	4.0538	1.50473	4.94982
LNC_009525	XLOC_158515	--	antisense_lncRNA	0.281424	0.357069	0.6528	0.546596	0.412261	0.337573	0.112718	0.22144	0.384356	0.499069	0.54147	0.329517
LNC_021678	XLOC_385195	--	lincRNA	0	0	0.011563	0.260574	0	0.957637	0	0	0	0	0	0
LNC_021679	XLOC_385235	--	intronic_lncRNA	0.108601	0	0.094231	0.089466	0	0	0	0	0.147162	0.241037	0	0.06553
LNC_006423	XLOC_102577	--	intronic_lncRNA	6.79222	9.58421	6.9962	8.35237	6.37216	11.1142	2.37618	6.48992	4.20735	2.85136	5.99067	8.32895
LNC_021670	XLOC_385134	--	intronic_lncRNA	0.640205	0.37493	0.801764	0.370965	0.631148	0.554982	0.565614	0.672898	0.92691	0	1.06951	0.962265
LNC_021671	XLOC_385134	--	intronic_lncRNA	0	0.413009	0	0.427052	0	0.0261	0	0	0.010005	0.047042	0	0.019209
LNC_021672	XLOC_385134	--	intronic_lncRNA	0.721266	0.32091	0	0.375697	0.930011	0.061057	0	0.36049	0.039124	0	0.864245	0.028292
LNC_021673	XLOC_385134	--	intronic_lncRNA	0.11855	0.512382	0.064557	0.531903	0.0476	1.33134	0.240324	0.083829	1.16889	0.657945	0.037686	0.766494
LNC_021674	XLOC_385135	--	lincRNA	0.475152	0	0.182578	0	0.568701	0	0.218205	0.758499	0.106539	0	0	0.249042
LNC_006420	XLOC_102565	--	intronic_lncRNA	0.67447	0.617003	0.713339	0.468831	0.795189	1.01091	0.72357	0.626255	0.742814	0.314294	0.639636	0.462922
LNC_021676	XLOC_385173	--	intronic_lncRNA	0.056308	0.017575	0	0.355605	0.082932	0.204209	0	0.24856	0.40512	0.41658	0.509357	0.058809
LNC_021677	XLOC_385195	--	lincRNA	0.148092	0.191087	0.486021	0.444636	0.339616	0.10248	0.105433	0.131136	0.335019	0	0.636432	0.36044
LNC_006421	XLOC_102569	--	intronic_lncRNA	0.168212	0	0.193309	0.261136	0.173475	0.412139	0.211057	0	0	0	0.128719	0.28324
LNC_006426	XLOC_102601	--	intronic_lncRNA	0.953061	0.677019	0.588948	0.76112	0.401442	0.332992	0.185103	0.231135	0.638937	0.455087	0	0.434548
LNC_006427	XLOC_102606	--	intronic_lncRNA	1.63192	1.88911	1.07696	2.05706	1.44429	1.43054	0.859034	1.26683	0.459856	0.927829	0.835724	0.606181
LNC_006424	XLOC_102581	--	antisense_lncRNA	1.29	1.70361	1.88051	2.01211	2.07434	3.64616	0.65885	1.61729	1.10681	0.347602	1.15354	1.4888
LNC_006425	XLOC_102601	--	intronic_lncRNA	0	0	0	0	0.126332	0	0	0	0	0	0.648291	0
LNC_007920	XLOC_128468	--	intronic_lncRNA	0	0	0	0	0	0	0	0	0	0	0	0.016149
LNC_007921	XLOC_128468	--	intronic_lncRNA	1.55442	1.64531	1.99537	1.83722	2.27342	2.92167	0.574624	1.50614	1.25042	0.854672	1.07047	1.64866
LNC_007922	XLOC_128540	--	intronic_lncRNA	0	0	0	0.005146	0	0.007748	0	0	0	0	0	0
LNC_007923	XLOC_128540	--	intronic_lncRNA	0.489428	0.509662	0.730488	0.711953	0.547425	0.875475	0.33154	0.549638	0.46925	0.336178	0.539961	0.431266
LNC_007924	XLOC_128545	--	intronic_lncRNA	0	0	0	0	0.248766	0	0	0	0	0	0.166462	0
LNC_007925	XLOC_128622	--	lincRNA	0.535777	0.996768	0.48288	0	0	0.163105	0	0	0	0	0.278599	0.36853
LNC_007926	XLOC_128625	--	intronic_lncRNA	0.823264	0	0.762851	0.230898	0.673101	0.550483	0.163214	0.327673	0.97061	0.39199	0.50304	0.611903
LNC_007927	XLOC_128625	--	intronic_lncRNA	0.022929	0.496382	0.308587	0.248782	0.24956	0.334376	0.256216	0.472799	0.23056	0	0.601154	0.006431
LNC_007928	XLOC_128627	--	intronic_lncRNA	0.08059	0.002083	0.006858	0.594314	0	0	0.014159	0.014584	0	0	0.008529	0.012604
LNC_007929	XLOC_128627	--	intronic_lncRNA	0.67821	0.60059	1.04719	0.010354	0.79042	1.19102	0.339177	0.340747	0.789007	0.382913	0.344323	0.297844
LNC_020109	XLOC_352810	--	intronic_lncRNA	0.180952	0.136525	0.284329	0.29973	0.422937	0.382515	0	0.094005	0.305804	0	0.309579	0.243709
LNC_020108	XLOC_352789	--	lincRNA	0	0.42731	0.209697	0.154928	0.044517	0.243086	0	0	0.319812	0.138986	0	0.197988
LNC_020101	XLOC_352745	--	lincRNA	0.31333	0.728459	1.10378	1.35647	1.2052	1.88604	0.079704	0.375219	1.33427	0.169378	0.322742	0.239304
LNC_020100	XLOC_352716	--	intronic_lncRNA	0	0	0.47959	0.531824	0.536141	1.31224	0	0.271887	0	0.041974	0.075706	0.024943
LNC_020103	XLOC_352756	--	intronic_lncRNA	0.31543	0.443267	0.497888	0.044245	0.216211	0.253615	0.079519	0.101399	0.05181	0.373922	0.357962	0.046399
LNC_020102	XLOC_352745	--	lincRNA	0.435513	0.251772	0.347264	0.294231	0.272492	0.344961	0.246754	0.212317	0.297449	0.328353	0.229951	0.36961
LNC_020105	XLOC_352787	--	intronic_lncRNA	0	1.39012	0	1.44852	0	5.03812	0.156868	0	1.049	1.1632	0	0.194442
LNC_020104	XLOC_352787	--	intronic_lncRNA	0.543867	1.03666	0.092346	0.663106	0.76401	4.23168	0.039077	0.441525	0.42436	0.533268	1.27195	0.387532
LNC_020107	XLOC_352787	--	intronic_lncRNA	0	2.12786	0	2.06481	0	7.95645	0.141027	0	0.537483	0.805413	0	0
LNC_020106	XLOC_352787	--	intronic_lncRNA	0.459811	1.57178	0.854139	0.885736	0.960291	3.7639	0.144678	0.591269	0.722691	0.053315	2.23459	1.48951
LNC_018278	XLOC_315233	--	intronic_lncRNA	0.499696	0.031033	0.659618	0.468843	0.537574	0.901377	0.027023	0.008472	0.750846	0.032216	0.07794	0.521142
LNC_018279	XLOC_315233	--	intronic_lncRNA	0.557612	0	0.707609	0.411768	1.01157	0.981168	0	1.59822	0.821629	0.927379	0	0.746384
LNC_018270	XLOC_314995	--	intronic_lncRNA	0.121881	0.245061	0.222558	0.295325	0.48026	0.413675	0.102225	0.361044	0.655738	0.322993	0.090564	0.098937
LNC_018271	XLOC_315003	--	intronic_lncRNA	0.528584	0.496494	0.847504	0.601127	0.473844	0.806781	0.278061	0.248733	0.377969	0.251305	0.259404	0.468082
LNC_018272	XLOC_315003	--	intronic_lncRNA	0.404211	0.31953	0.782211	0.634315	0.696913	1.2736	0.277493	0.367155	0.460268	0.251305	0.403954	0.488969
LNC_018273	XLOC_315159	--	lincRNA	0.017146	0.094459	0.443319	0.478078	0.275204	0.11143	0.079464	0.07666	0.171995	0.272655	0	0.011079
LNC_018274	XLOC_315164	--	lincRNA	0.791204	0.403884	0.413226	0.691566	0.287981	0.524067	0.553018	0.328893	0.240692	0.60433	0.110293	0.03977
LNC_018275	XLOC_315190	--	lincRNA	0	0	0	0	0	0	0	0	0	0	0.275833	0
LNC_018276	XLOC_315197	--	lincRNA	0	0.052337	0	0	0.056082	0	0	0	0	0.32077	0.198577	0
LNC_018277	XLOC_315221	--	lincRNA	0.447896	0.531907	0.393482	0.368194	0.592513	0.232363	0.263981	0.464868	0.497798	0.78188	0.497473	0.309469
LNC_001411	XLOC_015502	--	intronic_lncRNA	0.634702	0.317846	0.072491	0.184732	0.076548	0.49207	0.429795	0.454643	0.241988	0.319372	0.331962	0.303912
LNC_003713	XLOC_063208	--	lincRNA	0.126508	0	0	0.030247	0	0	0.058117	0	0.056546	0.058242	0	0
LNC_003712	XLOC_063176	--	lincRNA	0.94131	0.341945	0.499014	0.287544	0.781863	0.551916	0.529579	0.435095	0.335577	0.365364	0.372792	0.269869
LNC_003711	XLOC_063176	--	lincRNA	0.729477	0.354184	0.384691	0.235018	0.588481	0.338566	0.431145	0.321208	0.410877	0.522732	0.414864	0.272344
LNC_003710	XLOC_063145	--	intronic_lncRNA	0.248968	0.200704	0.230621	0.232925	0.322626	0.358417	0.122284	0.217584	0.210753	0.239953	0.275371	0.150722
LNC_003717	XLOC_063222	--	lincRNA	0	0	0	0	0	0	1.57083	2.30359	0	0	0	0
LNC_003716	XLOC_063222	--	lincRNA	0	0	0	0	0	0	7.99729	16.1149	0	0.211578	0	0.217317
LNC_003715	XLOC_063221	--	intronic_lncRNA	0.107048	0.19231	0.124543	0.021182	0.531961	0.172865	0.198784	0.186377	0	0.027847	0	0.117838
LNC_003714	XLOC_063220	--	intronic_lncRNA	0.487446	0.753693	0.659088	0.295882	1.06011	1.07201	0	0	0	0	0.113757	0.345882
LNC_003719	XLOC_063294	--	intronic_lncRNA	0.400404	0.313304	0.383961	0.252779	0.50343	0.132381	0.297552	0.098963	0.387434	0.405175	0.406093	0.115846
LNC_003718	XLOC_063265	--	lincRNA	0.087453	0	0.102283	0.242368	0.112553	0	0	0.446107	0	0	0	0
LNC_005386	XLOC_085972	--	lincRNA	0.336029	0.610548	0.215837	0.07515	0	0.153358	0	0	0	0.209243	0.248691	0.333441
LNC_005387	XLOC_085974	--	antisense_lncRNA	0.155724	0	0	0.530065	0	0.318932	0	0	0	0	0	0
LNC_005384	XLOC_085970	--	lincRNA	0.288503	0.274595	0.254629	0.219399	0.273791	0	0.042452	0.07723	0.450731	0	0.20357	0.111097
LNC_005385	XLOC_085971	--	lincRNA	0	0	0.430351	0.071439	0	0	0	0	0	0	0.130825	0
LNC_005382	XLOC_085964	--	intronic_lncRNA	0	0	0	0	0	0	0	0	0	0	0	0
LNC_005383	XLOC_085964	--	lincRNA	0	0	0	0	0	0.050006	0	0	0	0	0	0
LNC_005380	XLOC_085943	--	lincRNA	0.272286	0.189442	0.080301	0.260575	0.217683	0.132744	0.209034	0.040452	0.415784	0.332132	0.221379	0
LNC_005381	XLOC_085964	--	intronic_lncRNA	0.440343	0.203758	0.302082	0.324233	0.266246	0.684675	0.061859	0.148504	0.233702	0.429864	0.311081	0.137772
LNC_005388	XLOC_085974	--	antisense_lncRNA	0	0	0	0	0	0.095404	0	0	0	0	0	0
LNC_005389	XLOC_085977	--	intronic_lncRNA	0.446344	0.427869	0.363043	0.368813	0.491381	1.03733	0.298847	0.326899	0.310617	0.269063	0.340864	0.302802
LNC_005658	XLOC_090091	--	lincRNA	0	0	0	0	0	0	0.677027	0	0	0	0	0
LNC_005659	XLOC_090131	--	lincRNA	0.06294	0.326232	0	0.350459	0.604974	0.38483	0	0.251252	0.071895	0	0.10807	0.469327
LNC_005650	XLOC_089948	--	lincRNA	0.302095	0.449332	0.074939	0.317439	0.262451	0.755136	0.207089	0.24673	0.270766	0.144435	0.248154	1.07758
LNC_005651	XLOC_089948	--	lincRNA	0.1195	0.153593	0	0.330766	0.109912	0.525015	0.151533	0.512752	0.041271	0.224925	0.153614	0.605778
LNC_005652	XLOC_090042	--	lincRNA	0.192333	0	0	0.180473	0	0	0	0	0.183614	0	0	0
LNC_005653	XLOC_090053	--	intronic_lncRNA	0.119425	0.330236	0.102207	0	0.410507	0.398007	0	0	0.233568	0.166561	0.348194	0.043281
LNC_005654	XLOC_090053	--	intronic_lncRNA	0.583285	0	0.224116	0.564977	0.133075	0.663332	0.207627	0.197965	0.76693	0.497398	0.448376	0.334649
LNC_005655	XLOC_090053	--	intronic_lncRNA	0	0.397258	0.472124	0	0.725564	0	0.10313	0	0	0	0	0
LNC_005656	XLOC_090068	--	lincRNA	0.097816	0	0	0	0	0	0	0	0.438293	0	0	0
LNC_005657	XLOC_090084	--	intronic_lncRNA	0	0	0	0.105548	0	0.342023	0	0	0	0.044248	0	0
LNC_002390	XLOC_034930	--	intronic_lncRNA	0.435094	0.465677	0.638869	0.600572	1.02836	2.18919	0.138247	0.803235	0.329168	0.589109	0.770891	0
LNC_002391	XLOC_034991	--	intronic_lncRNA	0.608741	0.451785	0.906459	0.618482	0.909657	0.752078	0.135758	0.386719	0.381661	0.20023	0.454836	0.509068
LNC_002392	XLOC_034995	--	intronic_lncRNA	1.58747	1.14699	1.83247	1.47845	1.84686	2.74472	1.20952	1.7789	1.92592	1.24168	1.92585	1.39975
LNC_002393	XLOC_034995	--	intronic_lncRNA	0	0	0.006971	0	0	0	0	0.011793	0.004952	0	0	0
LNC_002394	XLOC_034999	--	intronic_lncRNA	0	0	0	0.019561	0	0	0	0	0.003411	0.287603	0.00297	0
LNC_002395	XLOC_034999	--	intronic_lncRNA	1.11367	0.957701	1.05296	0.817527	1.19547	1.74358	0.336082	0.557543	0.984395	0.417008	0.753775	0.546224
LNC_002396	XLOC_035002	--	intronic_lncRNA	0.322601	0.325578	0.327015	0.329194	0.973038	0.690825	0.185531	0.353611	0.389959	0.285691	0.197491	0.285606
LNC_002397	XLOC_035017	--	intronic_lncRNA	0.403028	0.317843	0.627292	0.438914	0.805578	0.731411	0.240297	0.491566	0.4101	0.325689	0.411244	0.408584
LNC_002398	XLOC_035024	--	intronic_lncRNA	0	0	0.061924	0	0.078765	0.074852	0	0.088808	0.093239	0.636166	0.125772	0.257766
LNC_002399	XLOC_035034	--	intronic_lncRNA	0	0	0	0	0	0	0	0	0	0	0	0.22387
LNC_010814	XLOC_183453	--	lincRNA	0.723172	0.851315	0.673003	0.883576	0.7498	0.608041	0.833188	0.643545	0.433987	0.47521	0.50459	0.393294
LNC_010815	XLOC_183473	--	intronic_lncRNA	0.048987	0.007581	0.550705	0.028137	0	0	0	0	0	0	0	0.037397
LNC_010816	XLOC_183473	--	intronic_lncRNA	0.279675	0.463768	0.242108	0.205784	0.647334	0.765295	0.307861	0.234495	0.218719	0.987216	0.540286	0.249297
LNC_010817	XLOC_183480	--	intronic_lncRNA	1.19541	1.36027	1.04321	1.23629	1.03182	3.75375	0.683008	1.58915	1.50178	0.892373	1.24759	1.19819
LNC_010810	XLOC_183444	--	intronic_lncRNA	0	0	0.118481	0.116045	0	0	0	0	0	0	0.610532	0
LNC_010811	XLOC_183450	--	intronic_lncRNA	0	0	0	0.196865	0	0.614251	0	0	1.15277	1.04451	1.1697	0
LNC_010812	XLOC_183450	--	intronic_lncRNA	0.275367	0.25069	0.118258	0	0.189186	0	0.275971	0	0.386076	0	0.273657	0.227725
LNC_010813	XLOC_183450	--	intronic_lncRNA	0.583565	0.571167	1.03603	0.229304	0.595847	0.622488	0.161084	0.360793	0.202706	0.295213	0	0.217798
LNC_010818	XLOC_183480	--	intronic_lncRNA	0.217172	1.04276	0.209596	0.729444	0.592359	1.15662	0.726875	0.325192	0.459271	0.531474	0.556545	0.414154
LNC_010819	XLOC_183499	--	intronic_lncRNA	0.327757	0.17181	0.246774	0.116444	0.036007	0.358375	0.262896	0.08342	0.11215	0.26988	0.358809	0.037438
LNC_004529	XLOC_071650	--	antisense_lncRNA	0.08766	0.256212	0.244516	0.160631	0.06612	0.290376	0.206493	0.206801	0.185911	0	0.217711	0.331637
LNC_004528	XLOC_071650	--	antisense_lncRNA	0	0	0	0.398962	0.958439	0	0	0	0	0.059825	0	0.24158
LNC_004521	XLOC_071571	--	lincRNA	0.06086	0.346942	0.621983	0.560991	0	0.228208	0.082581	0.058356	0.066089	0.662648	0.137237	0
LNC_004520	XLOC_071571	--	lincRNA	0.012805	0	0	0	0.018489	0	0.008071	0	0.005342	0.352379	0.005079	0.056593
LNC_004523	XLOC_071597	--	intronic_lncRNA	0	0.202733	0.232418	0	0.175929	0.323023	0	0.578536	0.531244	0.225896	0.203275	0
LNC_004522	XLOC_071597	--	intronic_lncRNA	1.35681	0.808427	0.489815	0.532331	0.943907	0.345999	0.477644	0	0.955728	0.261465	0.323109	0.37794
LNC_004525	XLOC_071632	--	lincRNA	0.108713	0	0.280019	0.072767	0.07214	0	0	0	0	0.05747	0.169707	0
LNC_004524	XLOC_071600	--	lincRNA	1.84512	1.73874	2.82299	1.9184	2.15345	1.8096	2.12879	1.45904	2.37935	2.68796	2.23682	2.00005
LNC_004527	XLOC_071634	--	lincRNA	0.452823	1.06508	0.718266	1.13549	0.561868	0.768114	0	0.988549	2.04254	1.04871	0.505693	0.804884
LNC_004526	XLOC_071633	--	lincRNA	0.623387	0.073538	0	0.075615	0	0.476824	0	0	0.330603	0	0	0
LNC_009012	XLOC_149205	--	antisense_lncRNA	0.353216	0.612085	0.589402	0.595803	0.498715	0.344347	0.368197	0.23541	0.247198	0.404965	0.188619	0.339652
LNC_009013	XLOC_149211	--	lincRNA	0.078968	0.157787	0.062005	0.389785	0.421853	0.314606	0.034295	0.06981	0.206882	0.194697	0.211239	0
LNC_009010	XLOC_149199	--	intronic_lncRNA	0.550947	0.757706	0.619498	0.561948	0.814108	0.73749	0.215338	0.254557	0.643295	0.527829	0.406841	0.55747
LNC_009011	XLOC_149204	--	intronic_lncRNA	0	0	0	0	0	0.002893	0	0.967445	0	0	0	0
LNC_009016	XLOC_149248	--	lincRNA	0.478866	0.650128	0.191689	0.358856	0.414532	0.288356	0.387356	0.166732	0.210052	0.670409	0.31295	0.32843
LNC_009017	XLOC_149250	--	lincRNA	0.494869	0.738937	0.299374	0.306309	0.332919	0.234324	0.197268	0.200038	0.329606	0.635345	0.350691	0.316818
LNC_009014	XLOC_149243	--	lincRNA	0.625445	0.689488	0.438726	0.453722	0.646137	0.480156	0.400733	0.313252	0.459504	0.912078	0.512975	0.453919
LNC_009015	XLOC_149245	--	lincRNA	0.199013	0.01594	0.054874	0.036558	0	0.44795	0	0.068368	0.382859	0.23686	0.049174	0.069893
LNC_009018	XLOC_149252	--	lincRNA	0.272998	0.479572	0.444496	0.258157	0.401812	0.464191	0.168982	0.254057	0.430903	0.971415	0.161334	0.372392
LNC_009019	XLOC_149254	--	lincRNA	0.694565	0.731101	0.67755	0.660922	0.938021	0.496206	0.330837	0.377355	0.80983	1.1016	0.497744	0.734074
LNC_006673	XLOC_105628	--	intronic_lncRNA	0.071794	0.270754	0.161868	0.07258	0.270802	0.115461	0.053009	0.152118	0.294597	0.323088	0.137801	0.259237
LNC_006672	XLOC_105626	--	intronic_lncRNA	0.241943	0.385691	0.15401	0.036138	0.45602	0.698045	0.104788	0.237261	0.6722	0.455249	0.039082	0.319145
LNC_006671	XLOC_105614	--	intronic_lncRNA	0.198164	0.501085	0.366505	0.435693	0.884858	0.295415	0.102151	0.703258	1.34244	0.380003	0.183392	0.423404
LNC_006670	XLOC_105612	--	intronic_lncRNA	0.420983	0.188103	0.045292	0.004163	0.578513	0.332326	0	0.919432	0.715421	0.401893	0.688178	0.475399
LNC_006677	XLOC_105660	--	intronic_lncRNA	0	0	0.437439	0	0.071414	0	0	0	0.111025	0	0	0.137237
LNC_006676	XLOC_105643	--	intronic_lncRNA	0	0	0	0	0	0.279326	0	0.125025	0.428006	0.262292	0.25221	0
LNC_006675	XLOC_105641	--	intronic_lncRNA	0.121214	0.125888	0.104897	0.121134	0.310659	0.81063	0.055283	0.049018	0.151664	0.24399	0.150177	0.121958
LNC_006674	XLOC_105641	--	intronic_lncRNA	0.0524	0.24599	0.102245	0.225844	0.269835	0.528453	0.108941	0.235703	0.276368	0.281319	0.26247	0.087489
LNC_016315	XLOC_279674	--	intronic_lncRNA	0.751551	0.645729	1.13785	0.856262	1.06352	1.50367	0.298925	0.58642	0.571047	0.726032	0.663909	0.582498
LNC_016314	XLOC_279653	--	intronic_lncRNA	0.2604	0.360791	0.686055	0.219139	0.553176	0.262418	0.168084	0.632996	0.674827	0.571758	0.289853	0.338644
LNC_006679	XLOC_105692	--	intronic_lncRNA	0.096457	0.229961	0.138859	0.127601	0.202156	0.329409	0	0	0	0.044369	0.096276	0.113942
LNC_006678	XLOC_105690	--	lincRNA	0.177305	0	0.095705	0	0	0	0.10975	0	0.101783	0	0	0.229675
LNC_016311	XLOC_279634	--	intronic_lncRNA	0	0.115442	0.013078	0.039839	0.024834	0	0	0	0	0.391808	0.097624	0.196114
LNC_016310	XLOC_279627	--	intronic_lncRNA	0.35036	0.311922	0.27954	0.225801	0.350508	0.347395	0.176454	0.224428	0.505581	0.193588	0.211133	0.312556
LNC_016313	XLOC_279653	--	intronic_lncRNA	0	0	0.015075	0.878895	0	0	0	0	0.01228	0	0	0
LNC_016312	XLOC_279638	--	antisense_lncRNA	0	0.112519	0	0.572581	0.091166	0.168653	0	0	0	0	0	0.290916
LNC_008947	XLOC_148088	--	lincRNA	0.830222	0.651284	1.37508	0.99612	1.03501	1.2235	2.64829	1.25965	2.12748	1.04333	1.66273	1.43785
LNC_008946	XLOC_148088	--	lincRNA	9.04332	6.80617	5.62826	5.72935	8.70113	6.97904	5.90435	5.75655	1.04771	0.132061	0	0.217399
LNC_008945	XLOC_148088	--	lincRNA	3.78254	3.09816	4.35624	2.63022	5.27259	4.3828	2.15468	2.37326	4.77781	3.66177	4.10917	3.58603
LNC_008944	XLOC_148088	--	lincRNA	13.0065	13.4757	14.152	12.3461	11.5749	10.4755	16.5507	9.82965	12.7893	10.3141	5.54948	9.36392
LNC_008943	XLOC_148084	--	intronic_lncRNA	0.777894	0.483768	0.173749	0.457229	0.35532	0.57049	0	0.512341	0.307968	0.368444	0.879852	0.862323
LNC_008942	XLOC_148044	--	lincRNA	0.040542	0	0	0.233988	0.279539	0.098807	0.042458	0	0	0	0.214976	0.689967
LNC_008941	XLOC_148022	--	lincRNA	0.143986	0.076063	0.14406	0	0.149304	0.244872	0.008057	0.026098	0	0.058229	0.406483	2.60123
LNC_008940	XLOC_148022	--	lincRNA	0.171069	0.125392	0	0.240732	0	0	0	0.360976	0.364974	0	0.395077	0.64026
LNC_008949	XLOC_148108	--	intronic_lncRNA	0.143677	0.145065	0.577294	0.426839	0.415005	0.528585	0.053468	0.290003	0.38774	0.33799	0.2439	0.104743
LNC_008948	XLOC_148101	--	lincRNA	0.07908	0	0.274156	0.12503	0.181049	0.237625	0.547498	0	0	0.129981	0.211536	0.127958
LNC_020524	XLOC_362502	--	lincRNA	0.154418	0.324105	0.243446	0.416439	0.18102	0.185112	0.679315	0.644158	0.06634	0.027179	0.923793	1.31886
LNC_009625	XLOC_160256	--	lincRNA	0.482152	0.667522	0.78605	0.812567	0.807791	0.521164	0.964908	0.942729	0.633926	0	0.589521	0.601635
LNC_009624	XLOC_160255	--	lincRNA	0.649983	0.86589	0.755937	0.923433	0.772525	0.5002	1.09225	1.10617	0.638977	1.2927	0.573365	0.598967
LNC_009627	XLOC_160356	--	intronic_lncRNA	0.173787	0	0	0.083226	0.538903	0.164816	0	0	0.05399	0	0	0
LNC_017042	XLOC_293667	--	lincRNA	0	0	0	0	0.058219	0	0	0	0	0.388528	0	0
LNC_000537	XLOC_005026	--	lincRNA	0.23862	0.037208	0.007626	0.031688	0.030807	0.128238	0.57079	0	0	0.530636	0.094459	0.254832
LNC_000534	XLOC_005015	--	lincRNA	85.8835	11.7565	4.72346	56.2728	8.15656	10.7539	194.311	82.8889	10.9169	54.6545	67.6287	5.27905
LNC_000535	XLOC_005018	--	lincRNA	0.938597	0.585558	1.77643	0.73251	1.87159	0.983609	0.802187	0.6117	1.11101	1.028	1.54663	0.686009
LNC_000532	XLOC_005015	--	lincRNA	0	59.6118	63.0318	81.0956	75.9605	49.1194	0.018697	110.968	59.3122	75.1022	89.0947	53.5759
LNC_000533	XLOC_005015	--	lincRNA	0	0	0	0	0	0	0	0	0	0	0	0
LNC_000530	XLOC_005015	--	lincRNA	203.275	53.7779	118.777	72.4387	129.977	112.205	208.34	126.424	99.9688	59.4603	141.979	51.4861
LNC_000531	XLOC_005015	--	lincRNA	0	170.902	148.627	0	135.982	76.7858	0.502089	0	90.3782	0	0	125.771
LNC_009621	XLOC_160251	--	lincRNA	0.580235	0.414301	0.495994	0.744384	0.552708	0.277228	0.816626	0.566365	0.57407	1.21973	0.624982	0.474983
LNC_017048	XLOC_293795	--	lincRNA	0.393895	0.277994	0.45401	0.438272	0.499248	0.408583	0.351482	0.297552	0.533571	0.309229	0.417629	0.519373
LNC_017049	XLOC_293802	--	lincRNA	0.365803	0.310094	0.293289	0.358481	0.283397	0.191787	0.198082	0.33319	0.128502	0.18548	0.159904	0.136167
LNC_000538	XLOC_005052	--	intronic_lncRNA	0.172056	0.356258	0.366938	0.098285	0.300817	0.300856	0	0.156668	0.107331	0.235778	0.26077	0
LNC_000539	XLOC_005148	--	intronic_lncRNA	0.119773	0.411255	0.521227	0	0.429301	0.131059	0	0	0.327972	0.264431	0	0.22636
LNC_014227	XLOC_242598	--	lincRNA	0.154616	0.165632	0.231447	0.322967	0.193881	0.069028	0.215821	0.229148	0.165325	0.198191	0.132479	0.018505
LNC_014226	XLOC_242574	--	antisense_lncRNA	0.195351	0.238701	0.144455	0.388964	0.166779	0.401821	0	0	0	0.298408	0.144775	0.017979
LNC_014225	XLOC_242506	--	intronic_lncRNA	0.274662	0.309451	0.294362	0.279813	0.38032	0.407567	0.190041	0.045564	0.415652	0.12623	0.349894	0.277533
LNC_014224	XLOC_242377	--	lincRNA	0.079304	0.087209	0.105657	0.054161	0.168684	0.079397	0.349217	0.216897	0.164645	1.2272	0.277372	0.227908
LNC_014223	XLOC_242356	--	intronic_lncRNA	0.732127	1.05549	0.961978	1.31324	1.06832	1.72626	0.355105	0.863502	0.862765	0.836533	0.841512	0.857899
LNC_009623	XLOC_160254	--	lincRNA	0.579463	0.73744	0.649383	0.689496	0.762086	0.495549	0.930242	1.09727	0.62615	1.12961	0.482037	0.620021
LNC_014221	XLOC_242304	--	lincRNA	0	0	0.351514	0	0	0	0	0	0	0	0.394835	0.580953
LNC_014220	XLOC_242280	--	intronic_lncRNA	0.353635	0.8478	1.0325	1.00823	0.458877	0.675536	0.877405	0.959369	0.372183	0.204988	0.722992	0.735464
LNC_009622	XLOC_160252	--	lincRNA	0.603249	0.421527	0.283174	0.389493	0.36726	0.224468	0.697294	0.50777	0.396052	1.21482	0.416861	0.341317
LNC_014229	XLOC_242598	--	lincRNA	0.502889	0	0	0	0	0	0.894657	0.451572	0.310186	0	0	0
LNC_014228	XLOC_242598	--	lincRNA	0	0.314365	0	0.159255	0.556462	0.524508	0	0	0	0.007113	0	0
LNC_015574	XLOC_266520	--	antisense_lncRNA	0	0	2.08518	0.776788	0.946589	0	1.76691	1.67191	0.568805	0.498986	0.594748	0.707495
LNC_015575	XLOC_266520	--	antisense_lncRNA	0.245314	0.307882	0.191591	0.093193	0.107354	0.31663	0.33356	0.140179	0.554938	0.293908	0.157359	0.127471
LNC_015576	XLOC_266520	--	antisense_lncRNA	0.062738	0.064254	0.007185	0	0.00118	0.002195	0.001319	0	0	0.164712	0	0.012387
LNC_015577	XLOC_266704	--	intronic_lncRNA	0.214855	0.155379	0.370809	0.222973	0.291079	0.514773	0.076141	0.253249	0.123471	0.190953	0.145592	0
LNC_015570	XLOC_266431	--	intronic_lncRNA	0.095263	0.174986	0.250964	0.092646	0.13711	0.161175	0.121604	0.049668	0.101511	0.183978	0	0.090677
LNC_015571	XLOC_266456	--	lincRNA	0	0	0.054614	0	0.363121	0	0	0	0	0	0	0
LNC_015572	XLOC_266519	--	intronic_lncRNA	0.652107	0.646389	0.481693	0.849094	0.562671	0.496689	0.114894	0.229811	0.521925	0.718136	0.544159	0.274426
LNC_015573	XLOC_266519	--	antisense_lncRNA	0.407696	0.592115	0.185791	0.169856	0.318869	0.319338	0.22343	0.131547	0.29819	0.295536	0.190292	0.30999
LNC_015578	XLOC_266705	--	intronic_lncRNA	3.28257	2.9739	3.08662	3.13784	4.16255	5.27871	1.34163	2.50902	2.80976	1.91186	1.38375	3.12275
LNC_015579	XLOC_266705	--	intronic_lncRNA	0.108671	0.084599	0.029347	0.111081	0.110931	0.154921	0.194448	0.047479	0.012778	0.048708	0.686111	0.095995
LNC_008055	XLOC_132018	--	lincRNA	0.400237	0.224561	0.377522	0.443538	0.184255	0.203631	0.089962	0.121925	0.156868	0.22247	0.346196	0.171176
LNC_008054	XLOC_132008	--	lincRNA	0.101286	0.29815	0.36616	0.222685	0.078177	0.146688	0.249491	0.204656	0.176077	0.714195	0.377333	0.270808
LNC_008057	XLOC_132020	--	lincRNA	0.495975	0.223254	0.299402	0.17387	0.115998	0.141915	0.264134	0.074539	0.165251	0.480901	0.325711	0.137348
LNC_008056	XLOC_132019	--	lincRNA	0.618309	0.350152	0.419436	0.30082	0.303394	0.228844	0.201297	0.252208	0.250752	0.436338	0.255448	0.313239
LNC_008051	XLOC_131972	--	lincRNA	0.428181	0.354138	0.401555	0.379271	0.329306	0.290563	0.43866	0.338404	0.615255	0.873871	0.611428	0.331438
LNC_008050	XLOC_131970	--	lincRNA	0	0.726169	0.021617	0	0	0.134745	0.154404	0	0.048988	0.314108	0.088523	0.074999
LNC_008053	XLOC_132007	--	lincRNA	0.313928	0.337134	0.358695	0.270893	0.252747	0.393648	0.128892	0.17455	0.381752	0.387024	0.469877	0.189958
LNC_008052	XLOC_132006	--	lincRNA	0.209074	0.054369	0.07917	0.260539	0.182073	0.11061	0.189346	0.137375	0.107803	0.413973	0.347219	0.290554
LNC_008059	XLOC_132030	--	lincRNA	0.252177	0	0.581567	0	0.205201	0	0	0	0	0.255452	0.094536	0
LNC_008058	XLOC_132022	--	lincRNA	0.310039	0.25854	0.210829	0.322455	0.247816	0.298591	0.116886	0.285959	0.113618	0.147946	0.244517	0.24584
LNC_017594	XLOC_304588	--	lincRNA	0	0	0.367043	0.494507	0.45302	0.21412	0.174797	0.443281	0.583858	0.38326	0	0
LNC_017595	XLOC_304588	--	lincRNA	0	0	0	0	0	0	0	0	0	0	0.558012	0.343868
LNC_017596	XLOC_304588	--	lincRNA	0.058054	0.016304	0	0	0	0	0.245414	0.42369	0.153363	0.864248	0	0.005592
LNC_017597	XLOC_304609	--	intronic_lncRNA	10.196	7.85488	7.93182	10.9757	5.55135	10.4088	3.09432	7.37585	3.9066	4.31505	7.66451	8.36954
LNC_017590	XLOC_304549	--	intronic_lncRNA	0.651772	0.982122	0.79474	0.706603	0.707413	1.20328	0.38869	0.846365	1.7099	0.583736	0.980442	0.716378
LNC_017591	XLOC_304563	--	lincRNA	0	0	0	0	0	0	0	0	0	0	0.41754	0
LNC_017592	XLOC_304570	--	lincRNA	0.426717	0.296544	0.507305	0.412754	0.498799	0.254235	0.267044	0.27644	0.268146	0.317463	0.221377	0.152023
LNC_017593	XLOC_304588	--	lincRNA	0	0	0.36688	0.498133	0.216227	0.458577	0.814468	0.651515	0.62115	0.736271	0	0.01844
LNC_017598	XLOC_304610	--	intronic_lncRNA	7.44576	10.3753	15.9596	12.4272	0	26.0953	4.2024	8.51431	12.018	8.78148	8.0412	8.10446
LNC_017599	XLOC_304610	--	intronic_lncRNA	76.773	57.3178	71.364	59.4954	74.7117	100.866	23.5421	53.0852	67.834	56.7622	69.8729	58.5293
LNC_014483	XLOC_246320	--	lincRNA	0.54055	0.007913	0.004922	0.023165	0.049073	0.003667	0.481077	0.083861	0	0.097971	0	0
LNC_005993	XLOC_095926	--	intronic_lncRNA	0	0	0	0	0	0.048265	0	0	0	0	0.364836	0.279268
LNC_014481	XLOC_246320	--	lincRNA	0.246386	0.212705	0.401867	0.522974	0.401052	0.564378	0.061989	0.130631	0.078261	0.020659	0.095617	0.051183
LNC_014480	XLOC_246320	--	lincRNA	0.353571	0.320366	0.456802	0.294609	0.31749	0.24691	0.080116	0.447725	0.057879	0	0.01672	0.120604
LNC_014487	XLOC_246353	--	lincRNA	0.399319	0.30711	0.041298	0.010613	0.078957	0.078805	0.062619	0.01702	0.039959	0.072151	0.272652	0.10681
LNC_014486	XLOC_246320	--	lincRNA	0.287329	0.409218	0.305216	0.423575	0.585094	0.222369	0	0.176629	0	0	0.066873	0
LNC_014485	XLOC_246320	--	lincRNA	0.551582	0.287834	0.053526	0.348904	0.62964	0.701718	0	0.107969	0.106996	0	0	0.316702
LNC_005992	XLOC_095926	--	intronic_lncRNA	1.91764	1.78025	2.44341	2.32137	2.21952	2.89321	0.784499	1.75219	2.16633	1.91609	1.27658	1.72022
LNC_014489	XLOC_246355	--	lincRNA	0.208203	0.181953	0.072002	0	0.235404	0.085089	0	0	0.055357	0	0.107795	0
LNC_014488	XLOC_246354	--	lincRNA	0.127984	0.165677	0.019339	0	0.037719	0	0	0.218026	0	0.040619	0.130289	0.195654
LNC_005991	XLOC_095919	--	intronic_lncRNA	0	0	0.416486	0	0	0.099284	0	0	0	0	0	0
LNC_005990	XLOC_095846	--	lincRNA	0.381922	0.193519	0.372389	0.471898	0.491438	0.307461	0.460322	0.122144	0.308279	0.746578	0.324523	0.201667
LNC_005997	XLOC_095976	--	intronic_lncRNA	0	0	0	0	1.14332	0	0	0	0	0	0	0
LNC_005996	XLOC_095976	--	intronic_lncRNA	0.615758	0.923018	0.297749	0.523535	0.000415	1.04402	0.216834	0.342431	0.326416	0.556032	0.497244	0.190455
LNC_005995	XLOC_095962	--	intronic_lncRNA	0.414753	0.509488	0.205773	0.24341	0.259416	0.385488	0.164223	0.12731	0.233525	0.343523	0.341248	0.166893
LNC_005994	XLOC_095961	--	intronic_lncRNA	0.858297	0.510116	0.39149	0.467901	0.657697	0.684189	0.255673	0.333271	0.617964	0.500713	0.32643	0.387591
LNC_021969	XLOC_390206	--	lincRNA	1.00056	0	0.553559	0.456989	0.439469	0.234571	0.066835	0	0.130056	0.465377	0.368417	0.233727
LNC_016885	XLOC_289309	--	intronic_lncRNA	2.35061	2.47636	5.21143	2.02663	1.42954	6.06301	1.57027	1.17062	3.29747	1.51588	2.24417	1.05054
LNC_016884	XLOC_289309	--	intronic_lncRNA	1.08184	0.119225	0.050593	0.068535	1.75784	0.079014	0.016846	0.295416	0.041726	0.010847	0.049504	0.373089
LNC_016887	XLOC_289309	--	intronic_lncRNA	1.34481	0.843747	1.33591	0.711526	1.70012	0.710706	0.412112	0	0.330964	0.563248	1.06004	0.598965
LNC_016886	XLOC_289309	--	intronic_lncRNA	0.614721	0.363245	0.279844	0.022011	0.793504	0.439967	0	0.040214	0.626904	0.312299	0.072505	0.620131
LNC_016881	XLOC_289288	--	lincRNA	0.367353	0.167895	0	0	0	0.454119	0	0	0.209927	0.076048	0	0
LNC_016880	XLOC_289212	--	lincRNA	0	0	0	0	0	0	0.861	0.126575	0	0	0	0
LNC_016883	XLOC_289307	--	intronic_lncRNA	0.15506	0	0	0.311334	0	0.273171	0	0.192665	0	0	0.162983	0.062184
LNC_016882	XLOC_289307	--	intronic_lncRNA	0.22008	0.152363	0.412076	0.201563	0.645106	0.74136	0	0.47506	0.537882	0.188127	0.331713	0.212773
LNC_016889	XLOC_289309	--	intronic_lncRNA	0	0	0	0	0	0.3473	0	0.364914	0	0	0.580929	0
LNC_016888	XLOC_289309	--	intronic_lncRNA	0.633892	0.710947	0.84322	1.94824	0.593737	0.349169	0.439748	1.29941	0.63869	0.596615	0.496136	0.904088
LNC_010065	XLOC_167823	--	lincRNA	0	0	0	0	0	0	0.742278	0.273561	0	0	0	0
LNC_010064	XLOC_167711	--	lincRNA	0	0.110036	0.522683	0	0	0.222966	0	0	0	0	0.120635	0
LNC_010067	XLOC_167970	--	intronic_lncRNA	0.777895	1.93076	0.933965	1.14042	1.57377	1.40043	0.824346	1.00068	0.953436	1.5381	0.995692	0.810915
LNC_010066	XLOC_167894	--	intronic_lncRNA	0.703003	0.25033	0.654764	0.49476	0.734365	0.418885	0	0	0.472617	0.340064	0	0
LNC_010061	XLOC_167572	--	intronic_lncRNA	0.25081	0.362664	0.166415	0.285275	0.226236	0.225912	0.14284	0.23153	0.414217	0.32671	0.173844	0.199767
LNC_010060	XLOC_167571	--	intronic_lncRNA	0.130695	0.305438	0.408981	0.086205	0.038462	0.05687	0.048539	0	0	0.085928	0.058706	0
LNC_010063	XLOC_167683	--	lincRNA	0	0.095966	0	0	0	0.513268	0	0	0	0	0	0
LNC_010062	XLOC_167593	--	lincRNA	0.818214	1.80513	0.811732	0.962653	0.091613	0	0.780292	0.636307	0.729644	0.623903	0.162429	0.562677
LNC_015686	XLOC_267869	--	intronic_lncRNA	1.16162	0.067446	1.26716	1.52195	1.38978	2.11977	0.07358	0	0.095871	0.366042	1.43864	0.046506
LNC_015687	XLOC_267869	--	intronic_lncRNA	0.097852	1.01573	0.064324	0.005074	0.187692	0.201604	0.406422	0	0.696238	0.544172	0	0
LNC_015684	XLOC_267843	--	intronic_lncRNA	0	0	0	0	0	2.74194	0	0	0	0.888814	0	0
LNC_015685	XLOC_267849	--	lincRNA	0.099199	0.298166	0	0.040622	0	0.287529	0	0	0.134422	0.149575	0.044226	0
LNC_010069	XLOC_167970	--	intronic_lncRNA	0.339513	1.47013	0.380296	0.447131	1.18595	0.998149	0.004942	1.30571	0.209482	0.328923	0.568663	0.421122
LNC_010068	XLOC_167970	--	intronic_lncRNA	0	0	0	0	0	0	0	0	0	0	0	0
LNC_015680	XLOC_267842	--	lincRNA	1.1738	0.569076	0.688809	0.391916	0.815309	0.905717	0.215492	0.483274	0.925305	0.622957	0.506706	0.381154
LNC_015681	XLOC_267842	--	lincRNA	0	0.244403	0.73916	0.536569	0.497277	0.133029	0.22506	0.197782	0.188448	0.256112	0.361549	0.45017
LNC_009197	XLOC_152895	--	lincRNA	0.284145	0.289054	0.13292	0.156864	0.126585	0.082322	0.078511	0.12414	0.038194	0.374914	0.102208	0.08429
LNC_009196	XLOC_152890	--	lincRNA	0.301123	0.337176	0.042318	0.129281	0.267014	0.202633	0.121808	0.08801	0.093486	0.179817	0.186145	0.157714
LNC_009195	XLOC_152874	--	lincRNA	0.823943	1.06464	0.930764	0.54937	0.682128	0.522899	0.299902	0.09006	0.268171	0	0.278945	0.332411
LNC_009194	XLOC_152874	--	lincRNA	0.541755	0.499937	0.325984	0.506574	0.501043	0.427074	0.308554	0.20578	0.23943	0.270316	0.219803	0.207846
LNC_009193	XLOC_152849	--	lincRNA	0	0.137386	0	0.192885	0.337132	0.375805	0.154945	0.50014	0.052835	0	0.05215	0.326317
LNC_009192	XLOC_152795	--	antisense_lncRNA	0.637615	0.700308	0.750233	0.650033	0.527537	2.13498	0.744451	2.10351	1.20735	0.163119	1.6455	1.50847
LNC_009191	XLOC_152786	--	lincRNA	6.07383	7.44647	7.3316	6.83651	9.14968	6.69034	8.69442	6.26394	12.3364	14.2365	10.852	7.218
LNC_021478	XLOC_381099	--	intronic_lncRNA	0.54083	0	0.427313	0	0.41364	0.321704	0	0	0	0	0	0.114377
LNC_021479	XLOC_381109	--	lincRNA	0	0.173584	0	0	0	0.398429	0	0.360981	0.354746	0.283304	0.091025	0
LNC_021476	XLOC_381099	--	intronic_lncRNA	0.343916	0.031343	0.389719	0.14118	0.527818	0.669364	0	0.391423	0	0.27289	0.357389	0.238416
LNC_021477	XLOC_381099	--	intronic_lncRNA	0	0.706106	0.196849	0.618494	0.229483	0.5043	0.187236	0.14123	0.754781	0.23209	0.265778	0.171863
LNC_021474	XLOC_381073	--	intronic_lncRNA	0.991462	0.905631	1.0297	0.967502	1.02418	2.09249	0.678584	1.0372	1.29019	1.00852	1.0389	0.795119
LNC_009190	XLOC_152785	--	lincRNA	0	0.580398	0.190708	0	0	0	0.226937	0.190656	0	0	0	0
LNC_021472	XLOC_381036	--	intronic_lncRNA	1.08474	1.24308	0.765717	0.775518	1.27854	1.95416	0.286909	0.721907	1.06093	0.843132	0.530321	0.797152
LNC_021473	XLOC_381054	--	lincRNA	0.704418	0	0	0	0	0	0	0	0	0	0	0.11603
LNC_021470	XLOC_380969	--	intronic_lncRNA	0.413519	0.340262	0.468868	0.542746	0.628522	0.873187	0.441886	0.504882	0.525719	0.397735	0.334852	0.409133
LNC_021471	XLOC_380970	--	lincRNA	0.12098	0	0	0	0.088952	0.429655	0	0	0	0	0	0
LNC_017868	XLOC_308125	--	intronic_lncRNA	0.848426	0.725468	0.621725	0.35081	0.970831	0.217875	0.694005	0.329747	0.399339	0.613609	0.697969	0.477923
LNC_017869	XLOC_308125	--	intronic_lncRNA	0.220778	0.109524	0.340506	0.014652	0.168758	0.553297	0.009994	0.087139	0.121943	0.093623	0.170861	0.906352
LNC_017864	XLOC_308092	--	intronic_lncRNA	0.815095	0.783675	0.80655	0.509174	0.465302	1.56552	0.611258	0	0	0.630219	0	0.678844
LNC_017865	XLOC_308092	--	intronic_lncRNA	0.234092	0.0067	0.004276	0.177689	0.275658	0.151928	0.02066	0.102412	0.721966	0.246419	0.372048	0.13479
LNC_017866	XLOC_308092	--	intronic_lncRNA	0.166312	0.479804	0.225938	0.441311	1.15057	0.514879	0.095027	2.13165	2.23997	0.477629	2.09334	0.404928
LNC_017867	XLOC_308117	--	antisense_lncRNA	0.315521	0.391855	0.282798	0.080489	0.101255	0.26403	0.277431	0.07152	0.071137	0.698133	0.166879	0.131345
LNC_017860	XLOC_307829	--	intronic_lncRNA	1.98456	0.624549	0.491592	0.440498	1.13792	1.61257	0.21105	0.343494	0.526524	0	0.517093	0.288601
LNC_017861	XLOC_307879	--	intronic_lncRNA	0.512594	0.169351	0.127773	0.105531	0.568319	0.316232	0.153414	0.063884	0.662128	0.104537	0.177145	0
LNC_017862	XLOC_308014	--	intronic_lncRNA	0	0	0	0	0.138334	0	0	0	0	0	0.235505	0.43904
LNC_017863	XLOC_308077	--	lincRNA	0.713637	0.871844	0.648507	0.787452	0.881549	0.763008	0.525823	0.792424	0.631158	0.932852	0.769159	0.635217
LNC_012339	XLOC_211479	--	lincRNA	0	0	0	0.207649	0	0.144631	0.640956	0	0	0	0	0
LNC_012338	XLOC_211332	--	intronic_lncRNA	0.300388	0	0.196107	0	0.263597	0.506502	0	0	0	0.08908	0.342587	0
LNC_012333	XLOC_211207	--	intronic_lncRNA	0	0	0	0	0	0.403161	0	0	0	0	0	0
LNC_012332	XLOC_211199	--	intronic_lncRNA	0.157172	0.486702	0.115478	0.044901	0.507385	0.970678	0	0.216641	0.298395	0.030697	0.050973	0.037062
LNC_012331	XLOC_211195	--	intronic_lncRNA	0.27411	0.347994	0.211622	0.335139	0.279826	0.281003	0.090795	0.059743	0.118685	0.108193	0.286273	0.27371
LNC_012330	XLOC_211193	--	intronic_lncRNA	0.128988	0.231806	0.16106	0.191771	0.120171	0.613016	0.092584	0.14371	0.256909	0.406324	0.225888	0.27937
LNC_012337	XLOC_211312	--	antisense_lncRNA	0	0	0	0	0.134893	0	0	0	0	0	0	0
LNC_012336	XLOC_211312	--	antisense_lncRNA	0	0.016312	0.668419	0.690442	0.387717	0	0.318386	0.461236	0	0	0	0.478201
LNC_012335	XLOC_211312	--	antisense_lncRNA	0.420531	0.750865	0.122696	0	0.271814	0.596502	0	0	0.732335	0.645601	0.724605	0.084896
LNC_012334	XLOC_211219	--	intronic_lncRNA	4.65843	5.75524	7.95342	6.54144	9.5374	10.9868	2.95384	6.72564	6.03856	3.82769	9.33599	8.49704
LNC_005746	XLOC_091658	--	lincRNA	0	0	0	0	0	0	0	0	0	0	0	0
LNC_000995	XLOC_008463	--	intronic_lncRNA	1.71753	0.664644	0.397291	0.445434	0.4547	1.25706	0.701396	0.880745	0.957753	1.05292	0.500811	0.492313
LNC_000996	XLOC_008463	--	intronic_lncRNA	1.18997	1.64833	1.87032	1.86604	2.23788	2.81118	1.23186	1.72335	2.1478	1.63582	1.28874	1.28988
LNC_005745	XLOC_091637	--	lincRNA	0.240254	0	0.286967	0	0	0.23674	0	0	0	0.329531	0.19558	0
LNC_005742	XLOC_091486	--	lincRNA	0	0.103498	0	0	0	0	0	0	0	0	0	0
LNC_000991	XLOC_008340	--	lincRNA	0	0	0	0	0	0.366841	0	0	0	0	0	0
LNC_005740	XLOC_091433	--	antisense_lncRNA	0	0.541341	0.421232	0.172757	0.335696	0.453722	0.187522	0	0	0	0	0
LNC_005741	XLOC_091433	--	intronic_lncRNA	0.848212	0.263012	1.18692	1.25752	1.56888	0.896372	0.124148	0.526136	0.914786	0.48008	0.242075	0.691598
LNC_017761	XLOC_305869	--	lincRNA	0.037134	0.343136	0.081563	0.030617	0.092007	0.131153	0.137913	0.127808	0.064632	0.14608	0.161581	0.09043
LNC_017760	XLOC_305861	--	intronic_lncRNA	0	0	0	0	0	0.943767	0	0	0	0	0	0
LNC_018078	XLOC_313244	--	intronic_lncRNA	0.164294	0.145318	0.154145	0.024759	0.648287	0.119226	0.423823	0.056272	0.077875	0.200307	0.029738	0.041043
LNC_018079	XLOC_313244	--	intronic_lncRNA	0	0.656636	0.856831	0.165691	0.637444	0.798638	0	0.294891	0.392341	0	1.12582	0.640427
LNC_018076	XLOC_313220	--	lincRNA	0.263311	0.140359	0.064743	0.122931	0.240057	0.372927	0.427256	0.57241	0.461213	0.674623	0.147438	0.211696
LNC_018077	XLOC_313241	--	intronic_lncRNA	0.109661	0	0.514913	0	0	0.182919	0	0	0	0.493877	0	0
LNC_018074	XLOC_313198	--	intronic_lncRNA	0.234168	0.438697	0.31322	0.209741	0.603001	0.179217	0	0	0.028768	0.009675	0.393172	0.052383
LNC_018075	XLOC_313209	--	intronic_lncRNA	0	0	0.132599	0.307562	0	0	0	0	0	0	0	0
LNC_018072	XLOC_313168	--	lincRNA	0	0	0.372012	0	0	0.147234	0	0	0	0	0	0
LNC_018073	XLOC_313197	--	intronic_lncRNA	0.083589	0.677285	0.563344	0.365437	0.095251	0.751434	0	0.283994	0.844333	0.365175	0.686163	0.067394
LNC_018070	XLOC_313146	--	intronic_lncRNA	0.244765	0.258754	0.244908	0.21523	0.106203	0.648483	0.294483	0.580065	0.364254	0.320633	0.241939	0.383811
LNC_018071	XLOC_313156	--	intronic_lncRNA	0.204181	0.178876	0.156106	0.094006	0.191469	0	0	0.27116	0.654937	0.237458	0	0.163148
LNC_002286	XLOC_032676	--	lincRNA	0.713584	0.646914	0.763016	0.684551	0.883041	0.397953	0.690451	0.808449	0.82843	1.57681	0.576277	0.525764
LNC_017769	XLOC_305968	--	intronic_lncRNA	0	0	0.714046	0	0.103578	0	0	0	0	0	0	0
LNC_002287	XLOC_032676	--	lincRNA	0.146591	0.084484	0.381334	0	0.878767	0.381003	0.294768	0.221525	0.137404	0.438933	0	0.19156
LNC_017768	XLOC_305968	--	intronic_lncRNA	0.345402	0.360757	0.061529	0.539477	0.326804	0.607132	0.210636	0	0.024526	0.28536	0.218983	0.197788
LNC_002284	XLOC_032607	--	antisense_lncRNA	0.304282	0	0.126355	0	0.058243	0.250323	0	0	0	0	0	0.085241
LNC_002285	XLOC_032663	--	lincRNA	0.208717	0.248865	0.514987	0.287994	0.242872	0.533854	0	0	0.116871	0.103486	0.115354	0
LNC_002282	XLOC_032587	--	intronic_lncRNA	0.126258	0.691988	0.28232	0.550687	0.325325	0.976345	0.261477	0.439949	0.754992	0.114754	0.100742	0.347348
LNC_002283	XLOC_032588	--	antisense_lncRNA	0	0	0	0.218493	0	0	0	0	0.422923	0.394387	0	0
LNC_002280	XLOC_032587	--	intronic_lncRNA	0	0	0	0	0	0.917963	0	0	0.77056	0.292064	0	0
LNC_002281	XLOC_032587	--	intronic_lncRNA	0.570505	0	0.737727	0.798652	0.758422	0.147268	0.01393	0.016084	0.060311	0	0	0
LNC_021995	XLOC_390777	--	lincRNA	0.481913	0.251207	0.346771	0.290243	0.58572	1.11778	0.212356	0.338474	0.193743	0.221381	0.264436	0.205965
LNC_021994	XLOC_390737	--	lincRNA	0	0	0.399934	0	0	0.12417	0	0	0	0	0	0
LNC_021997	XLOC_390810	--	lincRNA	0	0	0.115432	0.146083	0	0.462719	0.282706	0	0	0	0	0
LNC_021996	XLOC_390777	--	lincRNA	0.189743	0.278903	0.277655	0	0.086134	0.262324	0	0	0.093209	0.085451	0.305679	0
LNC_021991	XLOC_390705	--	antisense_lncRNA	0.184316	0.311455	0.374641	0.276723	0.313501	0.119575	0.356363	0.304662	0.132183	0.420673	0.16203	0.27664
LNC_021990	XLOC_390653	--	lincRNA	0	0	0.700227	0	0	0	0	0	0	0	0	0
LNC_021993	XLOC_390723	--	intronic_lncRNA	0	0	0	0.062409	0	0	0	0	0	0	0.663065	0
LNC_021992	XLOC_390718	--	lincRNA	0.374781	0.403894	0.254644	0.114857	0.145287	0.141433	0.247759	0.216021	0.766038	0.109177	0.126496	0.109505
LNC_021999	XLOC_390866	--	lincRNA	0.206516	0.178548	0.231687	0.145805	0.452673	0.380811	0.266658	0.110048	0.453033	0.429391	0.162505	0.138415
LNC_021998	XLOC_390859	--	lincRNA	0.267482	0.170176	0.214182	0.222594	0.383651	0.167834	0.077426	0.070382	0.2125	0.161572	0.087427	0.150445
LNC_018928	XLOC_330817	--	lincRNA	0.243954	0.381531	0.099885	0.052213	0.159486	0.122631	0.224386	0.057619	0.054792	0.067069	0.071991	0.026498
LNC_018929	XLOC_330819	--	lincRNA	0.765486	0.433318	0.52356	0.626961	0.993704	0.512369	0.961485	0.874257	0.42565	0.459731	0.282526	0.50337
LNC_018924	XLOC_330806	--	intronic_lncRNA	1.32374	0.736935	0.682428	0.930228	0.754331	0.598984	4.4e-05	0.000203	0.390237	0	0.26985	1.3289
LNC_018925	XLOC_330806	--	intronic_lncRNA	0.550396	0.327056	0.469354	0.386024	0.936517	0.39616	0	0.011753	0.57174	0	0.196806	0.39991
LNC_018926	XLOC_330806	--	intronic_lncRNA	0.649642	0.965162	0.932026	1.29472	0.978978	1.23685	1.02994	0.246054	1.46423	0.525023	1.20578	0.808252
LNC_018927	XLOC_330806	--	intronic_lncRNA	1.07546	2.42016	1.68441	1.56816	1.32579	2.91243	1.04849	3.13298	1.09436	1.15611	1.84118	1.53368
LNC_018920	XLOC_330668	--	lincRNA	0.373434	0.534021	0.487127	0.240316	0.272275	0.190723	0.429998	0.244538	0.330646	0.302032	0.676113	0.424814
LNC_018921	XLOC_330683	--	lincRNA	0	0	0	0	0	0.593121	0	0	0.246822	0	0	0
LNC_018922	XLOC_330790	--	intronic_lncRNA	0.47182	0	0.150619	0.111715	0	0	0	0	0	0	0	0
LNC_018923	XLOC_330805	--	lincRNA	0.243184	0.754638	0.21608	0.681278	0.332368	0.323623	0.219399	0.640987	0.151847	0.528181	0.663841	0.877378
LNC_007700	XLOC_121837	--	lincRNA	0	0	0	0	0	0	0.435608	0	0	0	0	0
LNC_007701	XLOC_121875	--	lincRNA	0.593651	0	0	0	0	0	0	0	0	0	0	0
LNC_007702	XLOC_121903	--	intronic_lncRNA	0.326093	0.488602	0.584604	0.496437	0.939797	0.950333	0.279629	0.691611	0.438318	0.462534	0.569339	0.407907
LNC_007703	XLOC_121903	--	intronic_lncRNA	0.146241	0.549486	0.375483	0.392338	0.234869	0.393131	0.065145	0.282383	0.354177	0.454951	0.197353	0.197273
LNC_007704	XLOC_121976	--	intronic_lncRNA	0.113531	0.194794	0.173358	0.237285	0.085501	0.283339	0.153192	0.112532	0.41767	0.328989	0.158087	0.073047
LNC_007705	XLOC_122134	--	lincRNA	1.57367	0.550485	2.50273	0.700905	1.60223	0.859483	1.78454	0.736325	2.13802	2.63155	2.63603	0.441795
LNC_007706	XLOC_122134	--	lincRNA	0.828725	0.329611	0.462963	0.149742	0.286771	0.139797	2.57563	0.358645	1.19094	2.00415	0.432061	0.170582
LNC_007707	XLOC_122143	--	lincRNA	0.746191	0.189958	0.203731	0.174411	0.208242	0.123978	1.04259	0	0.965885	1.83667	0.262474	0.124669
LNC_007708	XLOC_122143	--	lincRNA	0.13971	0.047959	0.16071	0	0.034424	0.007978	1.00476	0.244284	0.040695	0	0.12492	0.022077
LNC_007709	XLOC_122152	--	lincRNA	0.864034	0.284657	0.709824	0.183844	0.480887	0.104449	2.0617	0.336677	0.884603	1.82363	0.472271	0.083536
LNC_003410	XLOC_055602	--	antisense_lncRNA	1.05917	3.32164	0.544151	2.32639	0.598058	1.89184	0.198314	0.42137	0.251626	1.79034	0.34558	0.181197
LNC_003411	XLOC_055602	--	antisense_lncRNA	0	0	0	0	0	0	0	0.571597	0	0	0	0
LNC_003412	XLOC_055616	--	intronic_lncRNA	0	0	0.092309	0.583517	0	0	0	0	0	0	0	0
LNC_003413	XLOC_055618	--	intronic_lncRNA	0.073541	0.085287	0.129798	0.250156	0.241945	0.210955	0.058322	0.066446	0	0.128834	0.152086	0.195649
LNC_003414	XLOC_055623	--	lincRNA	0.110076	0.035355	0.118499	0.044127	0.062648	0.062601	0.208988	0.190911	0.082228	0	0.182908	0.212745
LNC_003415	XLOC_055638	--	lincRNA	0	0	0.075213	0	0.075172	0	0.438693	0.595618	0.049289	0	0.131161	0.345424
LNC_003416	XLOC_055639	--	lincRNA	0.040817	0.035367	0.14317	0	0.082903	0	0.125789	0.157521	0.049606	0.022564	0.358055	0.176661
LNC_003417	XLOC_055865	--	lincRNA	0.409952	0.314386	0.406594	0.207987	0.301799	0.222596	0.393006	0.259905	0.437855	0.169023	0.24879	0.284925
LNC_003418	XLOC_055947	--	intronic_lncRNA	0.265201	0.331343	0.373663	0.437526	0	0.625214	0.220758	0.296345	0.321464	0.10637	0.282555	0.24578
LNC_003419	XLOC_055947	--	antisense_lncRNA	0	0	0	0	0.526661	0	0	0	0	0	0	0
LNC_021269	XLOC_376815	--	lincRNA	0	0	0	0	0	0	149.51	90.9412	0	63.8662	0	83.119
LNC_021268	XLOC_376762	--	lincRNA	0.309308	0.336612	0.264103	0.432667	0.362561	0.634367	0.287688	0.541566	0.275501	0.339859	0.310807	0.406996
LNC_022266	XLOC_396284	--	antisense_lncRNA	0.210454	0.245776	0.4016	0.273808	0.333186	0.161281	0.124928	0.121825	0.235846	0.373415	0.24894	0.240234
LNC_022267	XLOC_396292	--	intronic_lncRNA	3.10202	3.23249	3.89666	3.80291	4.85132	6.11191	0.532899	0.908519	0.82806	0.858293	1.52017	3.03441
LNC_022088	XLOC_392698	--	intronic_lncRNA	0.296768	0.397489	0	0.492957	0	0.145568	0.241612	0	0.230759	0.596951	0.501187	0
LNC_022089	XLOC_392698	--	intronic_lncRNA	0.632502	0.124789	0.19191	0.33607	0.03116	0	0.115943	0.292198	0.336685	0.553038	0.137033	0.463735
LNC_006071	XLOC_097014	--	intronic_lncRNA	1.78459	1.42793	2.04199	2.1967	2.38786	3.28592	0.598789	1.20877	1.83682	1.408	2.04468	1.28616
LNC_006070	XLOC_097014	--	antisense_lncRNA	0.466138	0.769332	0.227744	0.700785	0.016152	0.594795	0.295646	0.087552	0.203443	0.255012	0.35632	0.378881
LNC_006073	XLOC_097036	--	antisense_lncRNA	0.402559	0.641562	1.01967	0.598954	2.14146	1.07006	1.03449	0.325306	0.915584	1.60788	1.48852	0.95598
LNC_006072	XLOC_097021	--	intronic_lncRNA	0.274974	0.230302	0.421462	0.242841	0.500033	0.498905	0.140977	0.327694	0.489508	0.251165	0.388135	0.346637
LNC_006075	XLOC_097038	--	intronic_lncRNA	1.38071	1.62037	1.71551	1.87062	1.54095	3.00526	1.06113	2.0711	2.23585	1.6245	2.05268	1.3702
LNC_006074	XLOC_097038	--	intronic_lncRNA	0.95984	1.77404	0.265601	0.890058	1.0855	2.08573	0.505075	0.999969	1.49676	1.08396	1.37499	0.619902
LNC_006077	XLOC_097052	--	antisense_lncRNA	0	0	0	0	0.014302	0	0	0.020764	0.468619	0.272854	0	0
LNC_006076	XLOC_097052	--	intronic_lncRNA	0.439418	0.122458	0.290797	0.305146	0.635733	0.425147	0.137453	0.487157	0	0	0.386514	0.446122
LNC_006079	XLOC_097105	--	intronic_lncRNA	4.27852	7.09285	9.7936	13.0364	5.54139	11.7429	2.87035	6.13755	4.01609	1.40439	8.72185	11.5951
LNC_006078	XLOC_097059	--	lincRNA	0.114918	0	0	0	0	0	0	0	0	0	0	0
LNC_022269	XLOC_396318	--	intronic_lncRNA	0.501677	0	0.513773	0.341766	0.200084	0.534124	0.160971	0.340703	0.586899	0.479192	0.180988	0.129937
LNC_005038	XLOC_080534	--	intronic_lncRNA	0.704391	0.711016	0.578623	0.883726	1.05349	1.18489	0.523433	0.948612	0.599656	0.768973	0.499005	0.756009
LNC_005039	XLOC_080579	--	intronic_lncRNA	0	0.174282	0.087566	0	0.127042	0.349539	0.063631	0	0.232335	0.153606	0.199988	0.140797
LNC_005030	XLOC_080402	--	lincRNA	0	0	0	0	0	0	0	0.213773	0.394758	0	0	0
LNC_005031	XLOC_080402	--	lincRNA	0.46739	0.441437	0	0	0.431238	0.166365	0.486235	0.333167	0	0.675956	0	0
LNC_005032	XLOC_080413	--	lincRNA	0	0.472722	0	0	0.042156	0.061417	0.078629	0	0	0	0	0
LNC_005033	XLOC_080436	--	antisense_lncRNA	0	0.17696	0	0	0	0.15424	0	0	0	0.116523	0.252847	0
LNC_005034	XLOC_080465	--	antisense_lncRNA	1.44165	0.52666	1.19098	0.525298	1.42799	0.654011	0.632773	0.74415	0.992696	0.375144	0.38844	1.25665
LNC_005035	XLOC_080492	--	lincRNA	0.22105	0.159929	0.296191	0.101679	0.14614	0.209224	0.103598	0	0.149807	0.273209	0	0.032528
LNC_005036	XLOC_080532	--	lincRNA	0.259685	0	0.160091	0.124436	0.49438	0	0.193538	0.31258	0.188627	0	0	0
LNC_005037	XLOC_080532	--	lincRNA	0	0.233227	0.141573	0	0	0.112559	0	0	0	0.333812	0.123756	0.221307
LNC_007889	XLOC_127525	--	intronic_lncRNA	0.114468	0.193091	0.17722	0.556987	0.464114	0.32224	0.095122	0.483531	0.39795	0.187991	0.528364	0.346588
LNC_007888	XLOC_127511	--	intronic_lncRNA	2.26222	2.19378	2.59237	1.98139	2.90295	3.31581	1.19888	2.16882	2.13169	1.96918	1.65909	1.74373
LNC_007887	XLOC_127451	--	intronic_lncRNA	0.409849	0.467843	0.527233	0.452047	0.621033	0.57202	0.300207	0.434706	0.56111	0.38127	0.421226	0.346177
LNC_007886	XLOC_127357	--	lincRNA	0	0	0	0	0	0	0.772312	0	0	0	0	0
LNC_007885	XLOC_127329	--	lincRNA	0.029762	0.147455	0.525837	0.150883	0.48177	0.33746	0.054697	0.14763	0	0.493888	0.124226	0.360449
LNC_007884	XLOC_127308	--	antisense_lncRNA	0	0.376601	0.579557	0.797988	0.524732	0	0.290841	0.295923	0.472566	0.635838	0.540183	0.769603
LNC_007883	XLOC_127308	--	antisense_lncRNA	0.58946	0.503369	0.609295	0.778244	0.181588	0.647716	0.46698	0.993254	0.53073	0.400063	0.284934	1.02197
LNC_007882	XLOC_127308	--	antisense_lncRNA	0.441215	0.081624	0.193822	0.287645	0.230726	0.74555	0.124429	0.112314	0.109818	0.393891	0.274275	0.382076
LNC_007881	XLOC_127307	--	intronic_lncRNA	2.74984	3.79552	3.16806	2.79972	2.70312	5.11601	1.53859	3.629	3.16058	2.60266	3.32415	4.73414
LNC_007880	XLOC_127285	--	lincRNA	0.402683	0.105432	0.691148	0.29593	0.336628	0.730981	0.232031	0.252757	0.997894	1.52757	0.438117	0.124904
LNC_021194	XLOC_375394	--	lincRNA	1.19812	1.52002	0.874386	0.755455	0.998978	0.448863	1.00295	0.912761	0.298018	1.05001	0.742445	0.651729
LNC_004349	XLOC_070020	--	lincRNA	2.25156	1.95883	1.77486	2.59968	1.83411	3.41653	1.43531	1.92568	2.95346	5.46562	1.96414	1.37259
LNC_004348	XLOC_070011	--	lincRNA	0	0	0	0.021355	0	0.500699	0.845411	0.288142	0	0.90124	0	0.344224
LNC_004341	XLOC_069996	--	lincRNA	0.366653	0.008441	0.219245	0.326442	0.302418	0.497183	0.006525	0.191786	0.290439	0.199678	0.323349	0.423932
LNC_004340	XLOC_069996	--	lincRNA	0.557534	0.305523	0.558305	0.469812	0.444404	0.600927	0.118774	0.206971	0.359994	0.384476	0.284087	0.200264
LNC_004343	XLOC_070003	--	antisense_lncRNA	0.564426	0.195381	0.431392	0.849831	0.525551	0.24032	0.208524	0.180641	0.36294	0.335105	0.373647	0.790264
LNC_004342	XLOC_069996	--	lincRNA	1.35385	1.03627	0.824124	0.413098	0.961523	1.13666	0.311483	0.601654	0.462519	0.692386	0.483325	0.601098
LNC_004345	XLOC_070011	--	lincRNA	0.168583	0.42375	0.400463	0.346235	0.415322	0.203299	0.180989	0	0.324129	0.671607	0.290944	0.317408
LNC_004344	XLOC_070011	--	lincRNA	0.499593	0	0.055523	0	0.202986	0.212797	0.723284	0.282166	0.236656	0.25721	0	0
LNC_004347	XLOC_070011	--	lincRNA	0	0.425311	0.111541	0	0	0	0	0	0.83891	0	0	0
LNC_004346	XLOC_070011	--	lincRNA	0.616775	0.041802	0.294017	0.418376	0.502486	0	0	0	0.063809	0.102355	0.376647	0
LNC_001834	XLOC_024620	--	lincRNA	0.434271	0.177271	0.550807	0.192317	0.164005	0.213006	0.040796	0.380951	0.094467	0.378129	0.468733	0.239748
LNC_001835	XLOC_024655	--	lincRNA	0.566807	0.167174	0.21505	0.22131	0.39491	0.200093	0.091088	0.094646	0.33493	0.17535	0.13266	0.276392
LNC_001836	XLOC_024655	--	lincRNA	0	0	0	0	0	0	0	0	0	0.425147	0	0
LNC_001837	XLOC_024667	--	intronic_lncRNA	0.484026	0.357119	0.512	0.323672	0.365681	0.618894	0.206341	0.330684	0.399527	0.385838	0.355043	0.53536
LNC_001830	XLOC_024616	--	lincRNA	0.133682	0.287775	0	0.054888	0.149538	0	0	0.21863	0.391686	0.1626	0.583281	0.112857
LNC_001831	XLOC_024617	--	lincRNA	0.287203	0.567282	0.102854	0	0.055999	0	0.049908	0.227946	0.281408	0.038907	0.029425	0.072729
LNC_001832	XLOC_024618	--	lincRNA	0.0352	0.499377	0.070989	0.089841	0.010848	0.046858	0.075742	0.348874	0.029184	0.049408	0.112317	0.045836
LNC_001833	XLOC_024619	--	lincRNA	0	0.311752	0.336699	0	0.085368	0.039003	0	0.53882	0	0	0.150158	0.040455
LNC_001838	XLOC_024704	--	lincRNA	0.252912	0.300734	0.585127	0.393887	1.42088	1.37122	0.933157	0.426237	0.661337	1.8808	0.208165	0
LNC_001839	XLOC_024704	--	lincRNA	0	0	0.066352	0.172923	0.072768	0.155415	0	0.052772	0.37481	0.640618	0	0.237474
LNC_006828	XLOC_107820	--	antisense_lncRNA	1.82487	0.742411	0.979082	0.780881	0.332212	0	0.532798	0	0	0.090466	0.000876	0.405858
LNC_006829	XLOC_107820	--	antisense_lncRNA	0	0.726017	0	0	0.25803	0.598348	0.763787	0.182419	0.649336	0.138372	0.500412	0.458468
LNC_010232	XLOC_171763	--	lincRNA	0	0.675948	0	0	0	0	0	0	0	0	0	0
LNC_010233	XLOC_171786	--	lincRNA	0.345226	0.192051	0.391487	0.290814	0.345127	0.175699	0.361299	0.375119	0.134921	0.260166	0.101112	0.228867
LNC_010238	XLOC_171894	--	intronic_lncRNA	0.355635	0.448077	0.591751	0.544278	0.608538	0.599343	0.278334	0.359186	0.359137	0.291057	0.384205	0.397243
LNC_010239	XLOC_171894	--	intronic_lncRNA	0.068083	0	0.246301	0.042522	0.044624	0.481086	0	0.054263	0.159521	0.066799	0.114003	0.169559
LNC_001737	XLOC_022608	--	intronic_lncRNA	0.490047	0.676106	0.414726	0.383016	0	0.585961	0.066204	0.057689	0.726698	0.008229	0.323466	0.074639
LNC_016422	XLOC_281968	--	intronic_lncRNA	0.243719	0.221486	0	0	0.045217	0.1383	0.080823	0.428343	0.027432	0.185255	0.023063	0.116808
LNC_016421	XLOC_281959	--	lincRNA	0.414047	0.663128	0.40413	0.532718	0.505568	0.414183	0.373643	0.357041	0.353329	0.751274	0.486704	0.388177
LNC_001734	XLOC_022608	--	intronic_lncRNA	0.190078	0.068309	0	0	0	0.245177	0	0	0.015138	0	0.254744	0
LNC_016427	XLOC_282124	--	lincRNA	0	0	0	0	0	0	0	0	0.000596	0	0.116835	0
LNC_016426	XLOC_282124	--	lincRNA	0.180729	0.257299	0	0.128483	0.089994	0.171266	0.434078	0.34506	0.2545	0.145583	0	0.58199
LNC_001731	XLOC_022559	--	intronic_lncRNA	0.173978	0.189093	0.348929	0.175339	0.12717	0.126754	0.069694	0.110447	0.420422	0.534363	0.30059	0.063369
LNC_001730	XLOC_022517	--	intronic_lncRNA	0.060308	0.084606	0.203834	0.099447	0.471322	0.249312	0.055995	0.033486	0.133027	0.043377	0.053774	0.084329
LNC_007069	XLOC_110849	--	intronic_lncRNA	0.247033	0.371761	0.455671	0.502893	0.352433	0.705244	0.201505	0.279606	0.298859	0.201584	0.483282	0.09826
LNC_007068	XLOC_110810	--	lincRNA	0	0.020932	0	0	0	0	0	0	0	0	0	0
LNC_007061	XLOC_110574	--	lincRNA	0	0	0	0.334966	0	0.08191	0.075443	0.069915	0	0.133555	0	0
LNC_007060	XLOC_110568	--	lincRNA	0	0	0.07215	0	0.202397	0.434161	0	0	0.034148	0	0	0
LNC_007063	XLOC_110667	--	lincRNA	0	0.048478	0	0	0	0	0	0	0	0.23046	0	0
LNC_007062	XLOC_110578	--	intronic_lncRNA	0.084088	0.194334	0.275766	0.184708	0.305981	0.402605	0.133139	0.051326	0.200834	0.059402	0.124803	0.097371
LNC_007065	XLOC_110724	--	lincRNA	0.714019	0.706266	0.548265	0.842694	0.278199	0.664041	0.848157	0.687169	0.561829	0.610393	0.460073	0.445359
LNC_007064	XLOC_110703	--	intronic_lncRNA	0.767226	0.531089	0.711864	0.621959	0.787995	1.09191	0.122173	0.488906	0.480899	0.324066	0.379693	0.538691
LNC_007067	XLOC_110802	--	lincRNA	0.079303	0.576754	0.076128	0.062769	0.023401	0.163684	0.180152	0	0.071641	0.071547	0.094635	0.184171
LNC_007066	XLOC_110802	--	lincRNA	0	0.323797	0.039945	0	0.423401	0.545658	0	0	0	0.262836	0.569399	0.191469
LNC_009939	XLOC_165043	--	intronic_lncRNA	0.009315	0	0	0	0.785512	0	0	0	0	0	0	0
LNC_009938	XLOC_165043	--	intronic_lncRNA	0	0.077246	0.04531	0	0.758653	0	0.119881	0	0.023484	0	0	0
LNC_009935	XLOC_165037	--	intronic_lncRNA	3.32979	3.39413	3.64332	3.21075	3.46566	4.72464	1.41414	3.79348	3.52613	2.63647	3.34678	3.42988
LNC_009934	XLOC_165026	--	lincRNA	0.218734	0.781235	0.084908	0.017676	0.214241	0.164726	0.198518	0.134527	0.542551	0.235002	0.367005	0.063696
LNC_009937	XLOC_165039	--	intronic_lncRNA	0	0	0.240497	0	0	0.433071	0	0.206007	0.197361	0.227425	0.235059	0
LNC_009936	XLOC_165038	--	intronic_lncRNA	0.159392	0.170622	0.340727	0.231866	0.26696	0.123413	0.045793	0.043023	0.135583	0.117573	0.020715	0.197394
LNC_009931	XLOC_165020	--	intronic_lncRNA	0	0	0	0	0	0	0	0	0.99233	0	0	0
LNC_009930	XLOC_165020	--	intronic_lncRNA	1.89876	2.05438	1.69943	1.45115	2.05445	2.83613	0.662936	1.94237	1.11248	1.11684	1.51877	1.33884
LNC_009933	XLOC_165025	--	lincRNA	0.470365	0.665435	0.274477	0.384786	0.348877	1.02051	0.778019	0.485886	0.599297	1.04267	0.941147	0.515793
LNC_009932	XLOC_165025	--	lincRNA	0.034933	0.048327	0.663109	0.016641	0.02596	0.052731	0.770935	0.031487	0.028293	0.057043	0.073268	0.02495
LNC_000879	XLOC_007463	--	lincRNA	0.641566	1.17928	0.912976	1.22647	1.16252	1.21716	0.679641	0.423136	0.699659	0.432233	0.563637	0.407862
LNC_000878	XLOC_007460	--	lincRNA	0.638283	0.510163	0.287645	0.718056	1.37423	0.635415	0.171609	0.492027	0.339888	0.506199	0.617997	0.35426
LNC_000877	XLOC_007460	--	lincRNA	0.638283	0.510163	0.310963	0.723686	1.37645	0.934608	0.171609	0.492027	0.442389	0.506199	0.422297	0.784783
LNC_000876	XLOC_007458	--	lincRNA	0.335045	0.065623	0.520352	0.323543	0.251025	0.371725	0.062217	0.140092	0.497448	0.202698	0.268767	0.218666
LNC_000875	XLOC_007452	--	lincRNA	0.065392	0.275366	0	0.497676	0	0	0	0	0	0	0	0
LNC_000874	XLOC_007450	--	antisense_lncRNA	0.636669	0.409663	0.500597	0.499627	0.254291	1.66913	0	0.30169	0	0.207484	0	0
LNC_000873	XLOC_007447	--	lincRNA	0	0	0	0	0.102492	0	0	0	0	0.089435	0	0
LNC_000872	XLOC_007447	--	lincRNA	0	0	0.106769	0	0.253579	0.037018	0	0.127034	0	0.814305	0	0
LNC_000871	XLOC_007446	--	lincRNA	0	0.301373	0	0.271674	0.003458	0.230064	0.511017	0	0.206034	0.568236	0	0
LNC_000870	XLOC_007446	--	lincRNA	0.812036	0.22373	0	0.168571	0.731932	0	0.379157	0	0.26442	0.231001	0	0.401556
LNC_002581	XLOC_037399	--	intronic_lncRNA	3.57146	3.37613	7.32356	6.26984	7.0722	12.1721	1.24741	3.20266	5.19496	4.4577	5.98672	8.27671
LNC_002580	XLOC_037336	--	intronic_lncRNA	0	0.472847	0.09426	0	0.201479	0	0	0	0	0	0	0.359279
LNC_002583	XLOC_037408	--	lincRNA	2.50379	1.46878	1.15358	0.571064	2.16129	1.49981	2.13557	3.75683	3.00693	2.65252	5.59679	7.40389
LNC_002582	XLOC_037399	--	intronic_lncRNA	2.30768	2.4098	0	0	0.001342	0	1.13624	1.86263	0	0	0	0
LNC_002585	XLOC_037410	--	intronic_lncRNA	0.443215	0.161804	0.231221	0.266303	0.244237	0.455083	0	0.090534	0.815502	1.50322	0.30836	0.043406
LNC_002584	XLOC_037408	--	lincRNA	5.55451	3.66454	5.86521	5.60492	7.64352	6.0987	4.42191	3.65827	1.33544	1.40689	0.018915	0.021003
LNC_002587	XLOC_037488	--	lincRNA	0.202984	0.089798	0.268007	0.255414	0.335964	0.594785	0.420161	0	0.152166	0.485308	0	0
LNC_002586	XLOC_037419	--	lincRNA	0	0	0	0	0	0	0.050613	0	0.067275	0.867762	0	0
LNC_002589	XLOC_037528	--	intronic_lncRNA	0	0.277468	0.403703	0.193861	0.135596	0.277046	0	0	0.379344	0.396696	0.158429	0
LNC_002588	XLOC_037519	--	lincRNA	0.048813	0.549753	0.034956	0.063101	0.012783	0.498768	0	0	0.020176	0.0169	0.139132	0.062878
LNC_010605	XLOC_180172	--	lincRNA	0.061767	0.106089	0.096676	0.327968	0.117844	0.092752	0.251766	0	0.687521	0.512517	0.366055	0.418235
LNC_010604	XLOC_180172	--	lincRNA	0.374811	0	0.855679	0	1.19952	1.58207	0	0.075217	0.521967	0	0.520747	0
LNC_010607	XLOC_180218	--	intronic_lncRNA	0.264373	0.421483	0	0.242792	0.07491	0.464143	0.273415	0	0.088675	0.16134	0.193719	0.07968
LNC_010606	XLOC_180180	--	lincRNA	0.170731	0.083423	0.179194	0.224376	0.347158	0.369312	0.406644	0.164268	0.214533	0.349371	0.268028	0.173425
LNC_001588	XLOC_020231	--	lincRNA	1.14109	0.940432	0.479243	0.284761	0.690103	0.544459	0.418127	0.319553	0.337702	0.232987	0.324399	0.586879
LNC_001589	XLOC_020283	--	lincRNA	0.173527	0.257231	0.28013	0.122412	0	0	0	0	0.261755	0	0	0.143073
LNC_010603	XLOC_180156	--	lincRNA	0.28362	0.206298	0.357307	0.268136	0.293412	0.391738	0.147846	0.153112	0.605131	0.487248	0.435563	0.282164
[truncated: 21,689 more rows]

## Sheet: identified miRNA 
Table S2. Identified mRNA,lncRNA,miRNA,and circRNAs in our data.
[truncated: 239 more rows]

## Sheet: identified novel miRNA 
Table S2. Identified mRNA,lncRNA,miRNA,and circRNAs in our data.																Table S2-1. Identified mRNA,lncRNA,miRNA,and circRNAs in our data.																Table S2-1. Identified mRNA,lncRNA,miRNA,and circRNAs in our data.																Table S2-1. Identified mRNA,lncRNA,miRNA,and circRNAs in our data.
[truncated: 98 more rows]

[truncated: 2 more sheets: identified circRNA , circRNA-gene pairs]
