# Supplementary material for: Integrated analysis of the whole transcriptome of skeletal muscle reveals the ceRNA regulatory network related to the formation of muscle fibers in Tan sheep
Source: Front Genet. 2022 Oct 18;13:991606. doi: 10.3389/fgene.2022.991606 (PMC9624228; doi:10.3389/fgene.2022.991606)
Supplement: Supplementary file 2 [file Table3.XLSX]

## Sheet: Table S3
Table S3-1. Differentially expressed mRNAs in biceps femoris in three groups.
transcript_id	gene_id	gene_name	feature_id	D_B_FPKM	T_B_FPKM	log2(foldchange)	pvalue	qvalue
ENSOART00000017905	ENSOARG00000016430	ACACB	transcript	0	3.90028	-lnf	9.47e-06	0.00310431
ENSOART00000006748	ENSOARG00000006197	RGS3	transcript	0	5.10219	-lnf	1.3e-05	0.00387236
ENSOART00000015594	ENSOARG00000014314	SFSWAP	transcript	0	3.90052	-lnf	2.73e-05	0.00677127
ENSOART00000001087	ENSOARG00000001010	EXOC6	transcript	0	1.89401	-lnf	8.59e-05	0.0161506
ENSOART00000004468	ENSOARG00000004111	ZNF536	transcript	0	0.255909	-lnf	0.000159252	0.0262423
ENSOART00000007174	ENSOARG00000006595	-	transcript	0	0.1327	-lnf	0.000330394	0.0452182
ENSOART00000000973	ENSOARG00000000899	MECOM	transcript	0	4.79314	-Inf	2.37e-16	7.98e-13
ENSOART00000002762	ENSOARG00000002545	EPB41	transcript	12.419	0	Inf	6.11e-39	3.5e-34
ENSOART00000000976	ENSOARG00000000899	MECOM	transcript	7.49885	0	Inf	2.15e-26	3.09e-22
ENSOART00000001243	ENSOARG00000001169	-	transcript	12.8767	0	Inf	2.71e-15	7.77e-12
ENSOART00000019676	ENSOARG00000018079	MTERF4	transcript	1.85137	0	Inf	3.92e-08	3.31e-05
ENSOART00000009485	ENSOARG00000008704	ASAH1	transcript	4.18233	0	Inf	1.66e-07	0.000109124
ENSOART00000009490	ENSOARG00000008715	MTSS1	transcript	0.673423	0	Inf	2.8e-07	0.000174753
ENSOART00000003592	ENSOARG00000003301	EXOC2	transcript	2.32181	0	Inf	8.35e-07	0.000403739
ENSOART00000006187	ENSOARG00000005679	PAFAH2	transcript	2.67755	0	Inf	1.49e-05	0.0042243
ENSOART00000009341	ENSOARG00000008578	PTCH1	transcript	0.674683	0	Inf	2.99e-05	0.00720552
ENSOART00000005495	ENSOARG00000005045	-	transcript	0.584823	0	Inf	3.69e-05	0.00852726
ENSOART00000020388	ENSOARG00000018728	-	transcript	0.628433	0	Inf	7.84e-05	0.0152314
ENSOART00000022053	ENSOARG00000020253	LMLN	transcript	0.639539	0	Inf	0.000176044	0.0281991
ENSOART00000008875	ENSOARG00000008154	CLNK	transcript	0.311051	0	Inf	0.000213928	0.0327139
ENSOART00000001232	ENSOARG00000001156	-	transcript	0.205518	0	Inf	0.000219356	0.03319
ENSOART00000019524	ENSOARG00000017940	SRC	transcript	0.271987	0	Inf	0.000229908	0.0339795
ENSOART00000016230	ENSOARG00000014908	LGR4	transcript	6.1632	0.0056605	10.0885	5.55e-08	4.14e-05
ENSOART00000014812	ENSOARG00000013613	ZDHHC20	transcript	3.26772	0.003795	9.74997	1.21e-06	0.000536649
ENSOART00000019368	ENSOARG00000017797	FRYL	transcript	0.590362	0.0013225	8.80219	7.48e-07	0.000373164
ENSOART00000001318	ENSOARG00000001232	-	transcript	2.04278	0.029985	6.09015	5.32e-06	0.00194407
ENSOART00000011858	ENSOARG00000010903	MIER1	transcript	14.6737	0.307791	5.57513	0.000106137	0.0190201
ENSOART00000009962	ENSOARG00000009152	-	transcript	15.3909	0.558646	4.784	2.68e-05	0.00671809
ENSOART00000021164	ENSOARG00000019434	SLC4A1AP	transcript	5.22836	0.215928	4.59774	5.74e-05	0.0118373
ENSOART00000001797	ENSOARG00000001669	-	transcript	4.09147	0.175887	4.5399	6.69e-06	0.00235269
ENSOART00000021085	ENSOARG00000019361	-	transcript	11.9286	0.593543	4.32893	1.53e-07	0.000101846
ENSOART00000015330	ENSOARG00000014069	-	transcript	8.59093	49.7402	-2.53353	4.13e-05	0.00918725
ENSOART00000008110	ENSOARG00000007452	HSPA6	transcript	0.799856	10.3131	-3.68859	7.29e-06	0.00250231
ENSOART00000002761	ENSOARG00000002545	EPB41	transcript	0.334073	7.82862	-4.55052	1.35e-06	0.00058184
ENSOART00000015779	ENSOARG00000014493	-	transcript	0.0287115	11.5869	-8.65665	4.08e-05	0.00916608
Table S3-2. Differentially expressed mRNAs in longissimus dorsi in three groups.
transcript_id	gene_id	gene_name	feature_id	D_L_FPKM	T_L_FPKM	log2(foldchange)	pvalue	qvalue
ENSOART00000001496	ENSOARG00000001393	-	transcript	0	0.924774	-lnf	4.41e-06	0.00180455
ENSOART00000004599	ENSOARG00000004210	NOS1	transcript	0	0.420191	-lnf	0.000170343	0.0279895
ENSOART00000009172	ENSOARG00000008423	SOS1	transcript	0	2.58064	-lnf	0.000235592	0.0345634
ENSOART00000010204	ENSOARG00000009374	FBXL5	transcript	0	5.13982	-lnf	0.00011322	0.0215784
ENSOART00000018215	ENSOARG00000016726	-	transcript	0	0.966537	-lnf	0.000132005	0.0236556
ENSOART00000021751	ENSOARG00000019977	STXBP5L	transcript	0	0.446938	-lnf	0.000137093	0.0239683
ENSOART00000001243	ENSOARG00000001169	-	transcript	8.2906	0	Inf	5.2e-06	0.00209053
ENSOART00000005251	ENSOARG00000004814	LPCAT3	transcript	8.3652	0	Inf	0.000269722	0.0381907
ENSOART00000009643	ENSOARG00000008859	C1QTNF7	transcript	0.376367	0	Inf	7.74e-07	0.000426022
ENSOART00000009647	ENSOARG00000008849	AGTPBP1	transcript	0.155492	0	Inf	0.000123109	0.0226755
ENSOART00000012610	ENSOARG00000011594	GNE	transcript	1.92082	0	Inf	1.2e-05	0.00395483
ENSOART00000015594	ENSOARG00000014314	SFSWAP	transcript	4.24677	0	Inf	1.88e-17	5.66e-14
ENSOART00000015793	ENSOARG00000014503	ZC3H6	transcript	0.279435	0	Inf	1.33e-05	0.00427648
ENSOART00000018005	ENSOARG00000016534	TFPI	transcript	0.479157	0	Inf	7.84e-05	0.0171168
ENSOART00000001318	ENSOARG00000001232	-	transcript	1.22213	0.0105147	6.86085	0.000340064	0.0443204
ENSOART00000011765	ENSOARG00000010818	-	transcript	1.58336	0.0251153	5.97828	0.000184973	0.0295468
ENSOART00000007610	ENSOARG00000006996	MYL3	transcript	9.19911	1.15934	2.98819	6.09e-05	0.0144667
ENSOART00000017083	ENSOARG00000015695	EFHB	transcript	7.23415	1.33831	2.43441	0.000366847	0.0465315
ENSOART00000012310	ENSOARG00000011323	NMRK2	transcript	684.789	127.014	2.43068	0.000137067	0.0239683
ENSOART00000016614	ENSOARG00000015264	SLC16A6	transcript	0.753893	5.69669	-2.91769	0.00011387	0.0216222
ENSOART00000019180	ENSOARG00000017626	PITX3	transcript	0.984595	7.69252	-2.96585	0.000229869	0.0341499
ENSOART00000023060	ENSOARG00000021162	GPHN	transcript	0.016091	1.08641	-6.07717	0.00040138	0.0493798
ENSOART00000006191	ENSOARG00000005681	-	transcript	2.65982	187.239	-6.13741	7.82e-05	0.0171168
ENSOART00000002045	ENSOARG00000001896	ATP6V0A1	transcript	0.00331967	5.3517	-10.6547	3.31e-07	0.000215949
ENSOART00000021051	ENSOARG00000019329	FN1	transcript	0.000413	1.13911	-11.4295	0.00037618	0.0471005

## Sheet: Table S4
Table S4-1. GO enrichment analysis for DE mRNAs in biceps femoris.
GO_accession	Description	Term_type	Over_represented_pValue	Corrected_pValue	CAD_item	CAD_list	Bg_item	Bg_list	Gene_ids	Gene_names
GO:0042612	MHC class I protein complex	cellular_component	3.35e-05	0.56481	2	29	11	17822	ENSOARG00000014069,ENSOARG00000014493	-|-|
GO:0002474	antigen processing and presentation of peptide antigen via MHC class I	biological_process	0.00018631	1	2	29	21	17822	ENSOARG00000014069,ENSOARG00000014493	-|-|
GO:0042611	MHC protein complex	cellular_component	0.0002894	1	2	29	28	17822	ENSOARG00000014069,ENSOARG00000014493	-|-|
GO:0048002	antigen processing and presentation of peptide antigen	biological_process	0.00038276	1	2	29	30	17822	ENSOARG00000014493,ENSOARG00000014069	-|-|
GO:0000145	exocyst	cellular_component	0.00047842	1	2	29	17	17822	ENSOARG00000001010,ENSOARG00000003301	EXOC6|EXOC2|
GO:0044448	cell cortex part	cellular_component	0.000772	1	3	29	84	17822	ENSOARG00000001010,ENSOARG00000002545,ENSOARG00000003301	EXOC6|EPB41|EXOC2|
GO:0060603	mammary gland duct morphogenesis	biological_process	0.001273	1	2	29	27	17822	ENSOARG00000008578,ENSOARG00000017940	PTCH1|SRC|
GO:0048754	branching morphogenesis of an epithelial tube	biological_process	0.0014393	1	3	29	121	17822	ENSOARG00000017940,ENSOARG00000014908,ENSOARG00000008578	SRC|LGR4|PTCH1|
GO:0061005	cell differentiation involved in kidney development	biological_process	0.0018142	1	2	29	33	17822	ENSOARG00000008578,ENSOARG00000014908	PTCH1|LGR4|
GO:2001286	regulation of caveolin-mediated endocytosis	biological_process	0.0020857	1	1	29	2	17822	ENSOARG00000017940	SRC|
GO:0060443	mammary gland morphogenesis	biological_process	0.0021428	1	2	29	37	17822	ENSOARG00000017940,ENSOARG00000008578	SRC|PTCH1|
GO:0051902	negative regulation of mitochondrial depolarization	biological_process	0.0027535	1	1	29	3	17822	ENSOARG00000017940	SRC|
GO:0061138	morphogenesis of a branching epithelium	biological_process	0.0028019	1	3	29	150	17822	ENSOARG00000017940,ENSOARG00000014908,ENSOARG00000008578	SRC|LGR4|PTCH1|
GO:0001658	branching involved in ureteric bud morphogenesis	biological_process	0.0028221	1	2	29	45	17822	ENSOARG00000008578,ENSOARG00000014908	PTCH1|LGR4|
GO:2000113	negative regulation of cellular macromolecule biosynthetic process	biological_process	0.002884	1	6	29	840	17822	ENSOARG00000017940,ENSOARG00000014908,ENSOARG00000004111,ENSOARG00000000899,ENSOARG00000010903,ENSOARG00000008578	SRC|LGR4|ZNF536|MECOM|MIER1|PTCH1|
GO:0005119	smoothened binding	molecular_function	0.0030997	1	1	29	1	17822	ENSOARG00000008578	PTCH1|
GO:0010157	response to chlorate	biological_process	0.0030997	1	1	29	1	17822	ENSOARG00000008578	PTCH1|
GO:0045934	negative regulation of nucleobase-containing compound metabolic process	biological_process	0.0031023	1	6	29	856	17822	ENSOARG00000010903,ENSOARG00000008578,ENSOARG00000000899,ENSOARG00000014908,ENSOARG00000017940,ENSOARG00000004111	MIER1|PTCH1|MECOM|LGR4|SRC|ZNF536|
GO:0019882	antigen processing and presentation	biological_process	0.0031107	1	2	29	65	17822	ENSOARG00000014493,ENSOARG00000014069	-|-|
GO:0036335	intestinal stem cell homeostasis	biological_process	0.0031833	1	1	29	1	17822	ENSOARG00000014908	LGR4|
GO:2001295	malonyl-CoA biosynthetic process	biological_process	0.0032015	1	1	29	1	17822	ENSOARG00000016430	ACACB|
GO:0051172	negative regulation of nitrogen compound metabolic process	biological_process	0.0032374	1	6	29	866	17822	ENSOARG00000010903,ENSOARG00000008578,ENSOARG00000000899,ENSOARG00000017940,ENSOARG00000014908,ENSOARG00000004111	MIER1|PTCH1|MECOM|SRC|LGR4|ZNF536|
GO:0005938	cell cortex	cellular_component	0.0032642	1	3	29	134	17822	ENSOARG00000001010,ENSOARG00000002545,ENSOARG00000003301	EXOC6|EPB41|EXOC2|
GO:0010558	negative regulation of macromolecule biosynthetic process	biological_process	0.0034112	1	6	29	869	17822	ENSOARG00000008578,ENSOARG00000010903,ENSOARG00000000899,ENSOARG00000014908,ENSOARG00000017940,ENSOARG00000004111	PTCH1|MIER1|MECOM|LGR4|SRC|ZNF536|
GO:0001763	morphogenesis of a branching structure	biological_process	0.0034855	1	3	29	160	17822	ENSOARG00000008578,ENSOARG00000014908,ENSOARG00000017940	PTCH1|LGR4|SRC|
GO:0086098	angiotensin-mediated signaling pathway involved in heart process	biological_process	0.003544	1	1	29	2	17822	ENSOARG00000017940	SRC|
GO:0003847	1-alkyl-2-acetylglycerophosphocholine esterase activity	molecular_function	0.0035827	1	1	29	2	17822	ENSOARG00000005679	PAFAH2|
GO:0010629	negative regulation of gene expression	biological_process	0.003787	1	6	29	877	17822	ENSOARG00000014908,ENSOARG00000004111,ENSOARG00000016430,ENSOARG00000000899,ENSOARG00000010903,ENSOARG00000008578	LGR4|ZNF536|ACACB|MECOM|MIER1|PTCH1|
GO:0016811	hydrolase activity, acting on carbon-nitrogen (but not peptide) bonds, in linear amides	molecular_function	0.0038254	1	2	29	55	17822	ENSOARG00000010903,ENSOARG00000008704	MIER1|ASAH1|
GO:0060675	ureteric bud morphogenesis	biological_process	0.0038683	1	2	29	51	17822	ENSOARG00000014908,ENSOARG00000008578	LGR4|PTCH1|
GO:0031999	negative regulation of fatty acid beta-oxidation	biological_process	0.0040279	1	1	29	2	17822	ENSOARG00000016430	ACACB|
GO:0031327	negative regulation of cellular biosynthetic process	biological_process	0.0040429	1	6	29	905	17822	ENSOARG00000004111,ENSOARG00000014908,ENSOARG00000017940,ENSOARG00000000899,ENSOARG00000010903,ENSOARG00000008578	ZNF536|LGR4|SRC|MECOM|MIER1|PTCH1|
GO:2001293	malonyl-CoA metabolic process	biological_process	0.0040557	1	1	29	2	17822	ENSOARG00000016430	ACACB|
GO:0060995	cell-cell signaling involved in kidney development	biological_process	0.0041615	1	1	29	2	17822	ENSOARG00000014908	LGR4|
GO:0061289	Wnt receptor signaling pathway involved in kidney development	biological_process	0.0041615	1	1	29	2	17822	ENSOARG00000014908	LGR4|
GO:0061290	canonical Wnt receptor signaling pathway involved in metanephric kidney development	biological_process	0.0041615	1	1	29	2	17822	ENSOARG00000014908	LGR4|
GO:0072204	cell-cell signaling involved in metanephros development	biological_process	0.0041615	1	1	29	2	17822	ENSOARG00000014908	LGR4|
GO:0009890	negative regulation of biosynthetic process	biological_process	0.0042079	1	6	29	913	17822	ENSOARG00000008578,ENSOARG00000010903,ENSOARG00000004111,ENSOARG00000014908,ENSOARG00000017940,ENSOARG00000000899	PTCH1|MIER1|ZNF536|LGR4|SRC|MECOM|
GO:0061180	mammary gland epithelium development	biological_process	0.0044554	1	2	29	52	17822	ENSOARG00000017940,ENSOARG00000008578	SRC|PTCH1|
GO:0046849	bone remodeling	biological_process	0.0045452	1	2	29	58	17822	ENSOARG00000017940,ENSOARG00000014908	SRC|LGR4|
GO:0005901	caveola	cellular_component	0.0045916	1	2	29	47	17822	ENSOARG00000017940,ENSOARG00000008578	SRC|PTCH1|
GO:0005113	patched binding	molecular_function	0.0046883	1	1	29	3	17822	ENSOARG00000008578	PTCH1|
GO:0008158	hedgehog receptor activity	molecular_function	0.0048123	1	1	29	3	17822	ENSOARG00000008578	PTCH1|
GO:0000395	mRNA 5'-splice site recognition	biological_process	0.0055498	1	1	29	4	17822	ENSOARG00000014314	SFSWAP|
GO:0046322	negative regulation of fatty acid oxidation	biological_process	0.0056978	1	1	29	4	17822	ENSOARG00000016430	ACACB|
GO:0031324	negative regulation of cellular metabolic process	biological_process	0.0057756	1	7	29	1287	17822	ENSOARG00000010903,ENSOARG00000008578,ENSOARG00000016430,ENSOARG00000000899,ENSOARG00000014908,ENSOARG00000004111,ENSOARG00000017940	MIER1|PTCH1|ACACB|MECOM|LGR4|ZNF536|SRC|
GO:0001656	metanephros development	biological_process	0.0058644	1	2	29	65	17822	ENSOARG00000008578,ENSOARG00000014908	PTCH1|LGR4|
GO:0047485	protein N-terminus binding	molecular_function	0.006282	1	2	29	63	17822	ENSOARG00000003301,ENSOARG00000002545	EXOC2|EPB41|
GO:0009957	epidermal cell fate specification	biological_process	0.0063284	1	1	29	2	17822	ENSOARG00000008578	PTCH1|
GO:0097108	hedgehog family protein binding	molecular_function	0.0063307	1	1	29	2	17822	ENSOARG00000008578	PTCH1|
GO:0021997	neural plate axis specification	biological_process	0.0063646	1	1	29	2	17822	ENSOARG00000008578	PTCH1|
GO:0044323	retinoic acid-responsive element binding	molecular_function	0.0065569	1	1	29	3	17822	ENSOARG00000004111	ZNF536|
GO:0003989	acetyl-CoA carboxylase activity	molecular_function	0.0067635	1	1	29	2	17822	ENSOARG00000016430	ACACB|
GO:0072584	caveolin-mediated endocytosis	biological_process	0.0068607	1	1	29	4	17822	ENSOARG00000017940	SRC|
GO:0032463	negative regulation of protein homooligomerization	biological_process	0.007265	1	1	29	5	17822	ENSOARG00000017940	SRC|
GO:0010605	negative regulation of macromolecule metabolic process	biological_process	0.0078802	1	7	29	1337	17822	ENSOARG00000010903,ENSOARG00000008578,ENSOARG00000016430,ENSOARG00000000899,ENSOARG00000014908,ENSOARG00000004111,ENSOARG00000017940	MIER1|PTCH1|ACACB|MECOM|LGR4|ZNF536|SRC|
GO:0045892	negative regulation of transcription, DNA-dependent	biological_process	0.0079242	1	5	29	738	17822	ENSOARG00000000899,ENSOARG00000014908,ENSOARG00000004111,ENSOARG00000008578,ENSOARG00000010903	MECOM|LGR4|ZNF536|PTCH1|MIER1|
GO:0051219	phosphoprotein binding	molecular_function	0.0085684	1	2	29	66	17822	ENSOARG00000002545,ENSOARG00000017940	EPB41|SRC|
GO:0086103	G-protein coupled receptor signaling pathway involved in heart process	biological_process	0.0085954	1	1	29	5	17822	ENSOARG00000017940	SRC|
GO:0072282	metanephric nephron tubule morphogenesis	biological_process	0.0086267	1	1	29	6	17822	ENSOARG00000014908	LGR4|
GO:0071253	connexin binding	molecular_function	0.0086273	1	1	29	4	17822	ENSOARG00000017940	SRC|
GO:0042026	protein refolding	biological_process	0.0089084	1	1	29	11	17822	ENSOARG00000007452	HSPA6|
GO:0001657	ureteric bud development	biological_process	0.0092136	1	2	29	76	17822	ENSOARG00000008578,ENSOARG00000014908	PTCH1|LGR4|
GO:0051253	negative regulation of RNA metabolic process	biological_process	0.0095895	1	5	29	776	17822	ENSOARG00000000899,ENSOARG00000004111,ENSOARG00000014908,ENSOARG00000010903,ENSOARG00000008578	MECOM|ZNF536|LGR4|MIER1|PTCH1|
GO:2001013	epithelial cell proliferation involved in renal tubule morphogenesis	biological_process	0.0096648	1	1	29	3	17822	ENSOARG00000014908	LGR4|
GO:0009968	negative regulation of signal transduction	biological_process	0.0098792	1	5	29	730	17822	ENSOARG00000000899,ENSOARG00000004111,ENSOARG00000014908,ENSOARG00000017940,ENSOARG00000008578	MECOM|ZNF536|LGR4|SRC|PTCH1|
GO:0060421	positive regulation of heart growth	biological_process	0.0099777	1	1	29	4	17822	ENSOARG00000016430	ACACB|
GO:0090263	positive regulation of canonical Wnt receptor signaling pathway	biological_process	0.010247	1	2	29	70	17822	ENSOARG00000017940,ENSOARG00000014908	SRC|LGR4|
GO:0030879	mammary gland development	biological_process	0.010293	1	2	29	82	17822	ENSOARG00000008578,ENSOARG00000017940	PTCH1|SRC|
GO:0018230	peptidyl-L-cysteine S-palmitoylation	biological_process	0.010298	1	1	29	6	17822	ENSOARG00000013613	ZDHHC20|
GO:0018231	peptidyl-S-diacylglycerol-L-cysteine biosynthetic process from peptidyl-cysteine	biological_process	0.010298	1	1	29	6	17822	ENSOARG00000013613	ZDHHC20|
GO:0060562	epithelial tube morphogenesis	biological_process	0.010674	1	3	29	242	17822	ENSOARG00000008578,ENSOARG00000014908,ENSOARG00000017940	PTCH1|LGR4|SRC|
GO:0072173	metanephric tubule morphogenesis	biological_process	0.010749	1	1	29	8	17822	ENSOARG00000014908	LGR4|
GO:0009892	negative regulation of metabolic process	biological_process	0.010808	1	7	29	1428	17822	ENSOARG00000008578,ENSOARG00000010903,ENSOARG00000000899,ENSOARG00000016430,ENSOARG00000017940,ENSOARG00000014908,ENSOARG00000004111	PTCH1|MIER1|MECOM|ACACB|SRC|LGR4|ZNF536|
GO:0071397	cellular response to cholesterol	biological_process	0.011074	1	1	29	5	17822	ENSOARG00000008578	PTCH1|
GO:0051974	negative regulation of telomerase activity	biological_process	0.011226	1	1	29	6	17822	ENSOARG00000017940	SRC|
GO:0017040	ceramidase activity	molecular_function	0.011243	1	1	29	5	17822	ENSOARG00000008704	ASAH1|
GO:0035635	entry of bacterium into host cell	biological_process	0.011417	1	1	29	5	17822	ENSOARG00000003301	EXOC2|
GO:2000535	regulation of entry of bacterium into host cell	biological_process	0.011417	1	1	29	5	17822	ENSOARG00000003301	EXOC2|
GO:0048387	negative regulation of retinoic acid receptor signaling pathway	biological_process	0.011614	1	1	29	5	17822	ENSOARG00000004111	ZNF536|
GO:0023057	negative regulation of signaling	biological_process	0.012035	1	5	29	755	17822	ENSOARG00000000899,ENSOARG00000004111,ENSOARG00000014908,ENSOARG00000017940,ENSOARG00000008578	MECOM|ZNF536|LGR4|SRC|PTCH1|
GO:0010648	negative regulation of cell communication	biological_process	0.012268	1	5	29	760	17822	ENSOARG00000017940,ENSOARG00000014908,ENSOARG00000004111,ENSOARG00000000899,ENSOARG00000008578	SRC|LGR4|ZNF536|MECOM|PTCH1|
GO:0022612	gland morphogenesis	biological_process	0.012351	1	2	29	85	17822	ENSOARG00000008578,ENSOARG00000017940	PTCH1|SRC|
GO:2000394	positive regulation of lamellipodium morphogenesis	biological_process	0.012355	1	1	29	6	17822	ENSOARG00000017940	SRC|
GO:0032462	regulation of protein homooligomerization	biological_process	0.013244	1	1	29	10	17822	ENSOARG00000017940	SRC|
GO:0016810	hydrolase activity, acting on carbon-nitrogen (but not peptide) bonds	molecular_function	0.013258	1	2	29	101	17822	ENSOARG00000008704,ENSOARG00000010903	ASAH1|MIER1|
GO:0060896	neural plate pattern specification	biological_process	0.013369	1	1	29	5	17822	ENSOARG00000008578	PTCH1|
GO:0035239	tube morphogenesis	biological_process	0.013416	1	3	29	258	17822	ENSOARG00000014908,ENSOARG00000017940,ENSOARG00000008578	LGR4|SRC|PTCH1|
GO:0042623	ATPase activity, coupled	molecular_function	0.013854	1	3	29	234	17822	ENSOARG00000001169,ENSOARG00000001232,ENSOARG00000007452	-|-|HSPA6|
GO:0031937	positive regulation of chromatin silencing	biological_process	0.014206	1	1	29	7	17822	ENSOARG00000010903	MIER1|
GO:0071803	positive regulation of podosome assembly	biological_process	0.01433	1	1	29	9	17822	ENSOARG00000017940	SRC|
GO:0072203	cell proliferation involved in metanephros development	biological_process	0.014499	1	1	29	5	17822	ENSOARG00000008578	PTCH1|
GO:0048771	tissue remodeling	biological_process	0.014653	1	2	29	105	17822	ENSOARG00000017940,ENSOARG00000014908	SRC|LGR4|
GO:0031998	regulation of fatty acid beta-oxidation	biological_process	0.014677	1	1	29	8	17822	ENSOARG00000016430	ACACB|
GO:0040015	negative regulation of multicellular organism growth	biological_process	0.01472	1	1	29	12	17822	ENSOARG00000008578	PTCH1|
GO:2000641	regulation of early endosome to late endosome transport	biological_process	0.014966	1	1	29	6	17822	ENSOARG00000017940	SRC|
GO:0006390	transcription from mitochondrial promoter	biological_process	0.01514	1	1	29	12	17822	ENSOARG00000018079	MTERF4|
GO:0048385	regulation of retinoic acid receptor signaling pathway	biological_process	0.015281	1	1	29	8	17822	ENSOARG00000004111	ZNF536|
GO:0001840	neural plate development	biological_process	0.015403	1	1	29	10	17822	ENSOARG00000008578	PTCH1|
GO:0060644	mammary gland epithelial cell differentiation	biological_process	0.015937	1	1	29	8	17822	ENSOARG00000008578	PTCH1|
GO:0090190	positive regulation of branching involved in ureteric bud morphogenesis	biological_process	0.016455	1	1	29	15	17822	ENSOARG00000014908	LGR4|
GO:0016421	CoA carboxylase activity	molecular_function	0.016544	1	1	29	5	17822	ENSOARG00000016430	ACACB|
GO:0038166	angiotensin-mediated signaling pathway	biological_process	0.016562	1	1	29	10	17822	ENSOARG00000017940	SRC|
GO:0030177	positive regulation of Wnt receptor signaling pathway	biological_process	0.01677	1	2	29	90	17822	ENSOARG00000014908,ENSOARG00000017940	LGR4|SRC|
GO:0072224	metanephric glomerulus development	biological_process	0.016795	1	1	29	11	17822	ENSOARG00000014908	LGR4|
GO:0050995	negative regulation of lipid catabolic process	biological_process	0.017071	1	1	29	11	17822	ENSOARG00000016430	ACACB|
GO:0045292	mRNA cis splicing, via spliceosome	biological_process	0.01762	1	1	29	11	17822	ENSOARG00000014314	SFSWAP|
GO:0036120	cellular response to platelet-derived growth factor stimulus	biological_process	0.017703	1	1	29	11	17822	ENSOARG00000017940	SRC|
GO:0032460	negative regulation of protein oligomerization	biological_process	0.017849	1	1	29	10	17822	ENSOARG00000017940	SRC|
GO:0072111	cell proliferation involved in kidney development	biological_process	0.018212	1	1	29	9	17822	ENSOARG00000008578	PTCH1|
GO:0071498	cellular response to fluid shear stress	biological_process	0.018406	1	1	29	11	17822	ENSOARG00000017940	SRC|
GO:2000392	regulation of lamellipodium morphogenesis	biological_process	0.018581	1	1	29	8	17822	ENSOARG00000017940	SRC|
GO:0008022	protein C-terminus binding	molecular_function	0.01909	1	2	29	110	17822	ENSOARG00000017940,ENSOARG00000002545	SRC|EPB41|
GO:0015937	coenzyme A biosynthetic process	biological_process	0.019255	1	1	29	11	17822	ENSOARG00000016430	ACACB|
GO:0033866	nucleoside bisphosphate biosynthetic process	biological_process	0.019255	1	1	29	11	17822	ENSOARG00000016430	ACACB|
GO:0034030	ribonucleoside bisphosphate biosynthetic process	biological_process	0.019255	1	1	29	11	17822	ENSOARG00000016430	ACACB|
GO:0034033	purine nucleoside bisphosphate biosynthetic process	biological_process	0.019255	1	1	29	11	17822	ENSOARG00000016430	ACACB|
GO:0036315	cellular response to sterol	biological_process	0.019613	1	1	29	8	17822	ENSOARG00000008578	PTCH1|
GO:0022618	ribonucleoprotein complex assembly	biological_process	0.019714	1	2	29	131	17822	ENSOARG00000014314,ENSOARG00000018079	SFSWAP|MTERF4|
GO:0001649	osteoblast differentiation	biological_process	0.020464	1	2	29	120	17822	ENSOARG00000014908,ENSOARG00000008578	LGR4|PTCH1|
GO:0016885	ligase activity, forming carbon-carbon bonds	molecular_function	0.020578	1	1	29	7	17822	ENSOARG00000016430	ACACB|
GO:0048585	negative regulation of response to stimulus	biological_process	0.020823	1	5	29	886	17822	ENSOARG00000000899,ENSOARG00000014908,ENSOARG00000004111,ENSOARG00000017940,ENSOARG00000008578	MECOM|LGR4|ZNF536|SRC|PTCH1|
GO:0090189	regulation of branching involved in ureteric bud morphogenesis	biological_process	0.021054	1	1	29	18	17822	ENSOARG00000014908	LGR4|
GO:0051900	regulation of mitochondrial depolarization	biological_process	0.021143	1	1	29	13	17822	ENSOARG00000017940	SRC|
GO:0051782	negative regulation of cell division	biological_process	0.021185	1	1	29	11	17822	ENSOARG00000008578	PTCH1|
GO:0071801	regulation of podosome assembly	biological_process	0.021415	1	1	29	12	17822	ENSOARG00000017940	SRC|
GO:0017160	Ral GTPase binding	molecular_function	0.021577	1	1	29	11	17822	ENSOARG00000003301	EXOC2|
GO:0036119	response to platelet-derived growth factor stimulus	biological_process	0.021614	1	1	29	12	17822	ENSOARG00000017940	SRC|
GO:0016485	protein processing	biological_process	0.021807	1	2	29	120	17822	ENSOARG00000017940,ENSOARG00000008578	SRC|PTCH1|
GO:0051882	mitochondrial depolarization	biological_process	0.021922	1	1	29	14	17822	ENSOARG00000017940	SRC|
GO:2000811	negative regulation of anoikis	biological_process	0.022392	1	1	29	12	17822	ENSOARG00000017940	SRC|
GO:0010875	positive regulation of cholesterol efflux	biological_process	0.022446	1	1	29	13	17822	ENSOARG00000008578	PTCH1|
GO:0016500	protein-hormone receptor activity	molecular_function	0.022492	1	1	29	10	17822	ENSOARG00000014908	LGR4|
GO:0046622	positive regulation of organ growth	biological_process	0.022614	1	1	29	13	17822	ENSOARG00000016430	ACACB|
GO:0071826	ribonucleoprotein complex subunit organization	biological_process	0.022723	1	2	29	141	17822	ENSOARG00000018079,ENSOARG00000014314	MTERF4|SFSWAP|
GO:1900182	positive regulation of protein localization to nucleus	biological_process	0.023182	1	1	29	17	17822	ENSOARG00000017940	SRC|
GO:0070723	response to cholesterol	biological_process	0.023524	1	1	29	12	17822	ENSOARG00000008578	PTCH1|
GO:0010954	positive regulation of protein processing	biological_process	0.023733	1	1	29	14	17822	ENSOARG00000017940	SRC|
GO:0016820	hydrolase activity, acting on acid anhydrides, catalyzing transmembrane movement of substances	molecular_function	0.023945	1	2	29	115	17822	ENSOARG00000001169,ENSOARG00000001232	-|-|
GO:0042626	ATPase activity, coupled to transmembrane movement of substances	molecular_function	0.023945	1	2	29	115	17822	ENSOARG00000001232,ENSOARG00000001169	-|-|
GO:0042255	ribosome assembly	biological_process	0.024355	1	1	29	19	17822	ENSOARG00000018079	MTERF4|
GO:0031935	regulation of chromatin silencing	biological_process	0.024807	1	1	29	12	17822	ENSOARG00000010903	MIER1|
GO:0046320	regulation of fatty acid oxidation	biological_process	0.024878	1	1	29	16	17822	ENSOARG00000016430	ACACB|
GO:0072078	nephron tubule morphogenesis	biological_process	0.02514	1	1	29	16	17822	ENSOARG00000014908	LGR4|
GO:0072202	cell differentiation involved in metanephros development	biological_process	0.025202	1	1	29	13	17822	ENSOARG00000014908	LGR4|
GO:0015399	primary active transmembrane transporter activity	molecular_function	0.025236	1	2	29	122	17822	ENSOARG00000001169,ENSOARG00000001232	-|-|
GO:0015405	P-P-bond-hydrolysis-driven transmembrane transporter activity	molecular_function	0.025236	1	2	29	122	17822	ENSOARG00000001169,ENSOARG00000001232	-|-|
GO:0015936	coenzyme A metabolic process	biological_process	0.025514	1	1	29	16	17822	ENSOARG00000016430	ACACB|
GO:0045922	negative regulation of fatty acid metabolic process	biological_process	0.02574	1	1	29	14	17822	ENSOARG00000016430	ACACB|
GO:0010874	regulation of cholesterol efflux	biological_process	0.02687	1	1	29	16	17822	ENSOARG00000008578	PTCH1|
GO:0003746	translation elongation factor activity	molecular_function	0.026937	1	1	29	22	17822	ENSOARG00000009152	-|
GO:2000209	regulation of anoikis	biological_process	0.027177	1	1	29	15	17822	ENSOARG00000017940	SRC|
GO:0051604	protein maturation	biological_process	0.027919	1	2	29	141	17822	ENSOARG00000017940,ENSOARG00000008578	SRC|PTCH1|
GO:0045121	membrane raft	cellular_component	0.028111	1	2	29	133	17822	ENSOARG00000017940,ENSOARG00000008578	SRC|PTCH1|
GO:0006376	mRNA splice site selection	biological_process	0.028245	1	1	29	16	17822	ENSOARG00000014314	SFSWAP|
GO:0002009	morphogenesis of an epithelium	biological_process	0.028294	1	3	29	339	17822	ENSOARG00000017940,ENSOARG00000014908,ENSOARG00000008578	SRC|LGR4|PTCH1|
GO:0072273	metanephric nephron morphogenesis	biological_process	0.028418	1	1	29	19	17822	ENSOARG00000014908	LGR4|
GO:0043393	regulation of protein binding	biological_process	0.028776	1	2	29	149	17822	ENSOARG00000002545,ENSOARG00000017940	EPB41|SRC|
GO:0032211	negative regulation of telomere maintenance via telomerase	biological_process	0.028968	1	1	29	15	17822	ENSOARG00000017940	SRC|
GO:0016887	ATPase activity	molecular_function	0.029003	1	3	29	304	17822	ENSOARG00000001169,ENSOARG00000001232,ENSOARG00000007452	-|-|HSPA6|
GO:0010884	positive regulation of lipid storage	biological_process	0.02913	1	1	29	17	17822	ENSOARG00000016430	ACACB|
GO:0072673	lamellipodium morphogenesis	biological_process	0.02925	1	1	29	14	17822	ENSOARG00000017940	SRC|
GO:0071800	podosome assembly	biological_process	0.029719	1	1	29	15	17822	ENSOARG00000017940	SRC|
GO:0032373	positive regulation of sterol transport	biological_process	0.029914	1	1	29	16	17822	ENSOARG00000008578	PTCH1|
GO:0032376	positive regulation of cholesterol transport	biological_process	0.029914	1	1	29	16	17822	ENSOARG00000008578	PTCH1|
GO:0060037	pharyngeal system development	biological_process	0.030072	1	1	29	16	17822	ENSOARG00000008578	PTCH1|
GO:0034405	response to fluid shear stress	biological_process	0.030108	1	1	29	16	17822	ENSOARG00000017940	SRC|
GO:0003785	actin monomer binding	molecular_function	0.030258	1	1	29	20	17822	ENSOARG00000008715	MTSS1|
GO:0036035	osteoclast development	biological_process	0.03042	1	1	29	14	17822	ENSOARG00000017940	SRC|
GO:0030539	male genitalia development	biological_process	0.030494	1	1	29	15	17822	ENSOARG00000014908	LGR4|
GO:0001709	cell fate determination	biological_process	0.031173	1	1	29	24	17822	ENSOARG00000008578	PTCH1|
GO:0072234	metanephric nephron tubule development	biological_process	0.03155	1	1	29	16	17822	ENSOARG00000014908	LGR4|
GO:0072243	metanephric nephron epithelium development	biological_process	0.03155	1	1	29	16	17822	ENSOARG00000014908	LGR4|
GO:0071944	cell periphery	cellular_component	0.031807	1	10	29	3058	17822	ENSOARG00000008578,ENSOARG00000002545,ENSOARG00000014493,ENSOARG00000013613,ENSOARG00000001010,ENSOARG00000003301,ENSOARG00000014069,ENSOARG00000014908,ENSOARG00000019434,ENSOARG00000017940	PTCH1|EPB41|-|ZDHHC20|EXOC6|EXOC2|-|LGR4|SLC4A1AP|SRC|
GO:0036314	response to sterol	biological_process	0.031959	1	1	29	15	17822	ENSOARG00000008578	PTCH1|
GO:0045606	positive regulation of epidermal cell differentiation	biological_process	0.032065	1	1	29	18	17822	ENSOARG00000008578	PTCH1|
GO:0010467	gene expression	biological_process	0.032559	1	11	29	3859	17822	ENSOARG00000010903,ENSOARG00000014314,ENSOARG00000019434,ENSOARG00000014908,ENSOARG00000004111,ENSOARG00000017940,ENSOARG00000008578,ENSOARG00000009152,ENSOARG00000018079,ENSOARG00000000899,ENSOARG00000016430	MIER1|SFSWAP|SLC4A1AP|LGR4|ZNF536|SRC|PTCH1|-|MTERF4|MECOM|ACACB|
GO:0032880	regulation of protein localization	biological_process	0.032792	1	3	29	394	17822	ENSOARG00000014908,ENSOARG00000017940,ENSOARG00000008578	LGR4|SRC|PTCH1|
GO:0046329	negative regulation of JNK cascade	biological_process	0.032921	1	1	29	15	17822	ENSOARG00000000899	MECOM|
GO:0032205	negative regulation of telomere maintenance	biological_process	0.033082	1	1	29	18	17822	ENSOARG00000017940	SRC|
GO:0060065	uterus development	biological_process	0.033464	1	1	29	16	17822	ENSOARG00000017940	SRC|
GO:0072170	metanephric tubule development	biological_process	0.033625	1	1	29	18	17822	ENSOARG00000014908	LGR4|
GO:0043492	ATPase activity, coupled to movement of substances	molecular_function	0.033837	1	2	29	131	17822	ENSOARG00000001169,ENSOARG00000001232	-|-|
GO:0060831	smoothened signaling pathway involved in dorsal/ventral neural tube patterning	biological_process	0.033898	1	1	29	14	17822	ENSOARG00000008578	PTCH1|
GO:0007009	plasma membrane organization	biological_process	0.034101	1	2	29	128	17822	ENSOARG00000008715,ENSOARG00000008578	MTSS1|PTCH1|
GO:0000959	mitochondrial RNA metabolic process	biological_process	0.034288	1	1	29	25	17822	ENSOARG00000018079	MTERF4|
GO:0019706	protein-cysteine S-palmitoyltransferase activity	molecular_function	0.034717	1	1	29	21	17822	ENSOARG00000013613	ZDHHC20|
GO:0019707	protein-cysteine S-acyltransferase activity	molecular_function	0.034717	1	1	29	21	17822	ENSOARG00000013613	ZDHHC20|
GO:0030173	integral to Golgi membrane	cellular_component	0.035431	1	1	29	19	17822	ENSOARG00000013613	ZDHHC20|
GO:0007507	heart development	biological_process	0.035503	1	3	29	358	17822	ENSOARG00000008578,ENSOARG00000018079,ENSOARG00000016430	PTCH1|MTERF4|ACACB|
GO:0006626	protein targeting to mitochondrion	biological_process	0.035751	1	1	29	27	17822	ENSOARG00000018079	MTERF4|
GO:0033865	nucleoside bisphosphate metabolic process	biological_process	0.035769	1	1	29	21	17822	ENSOARG00000016430	ACACB|
GO:0033875	ribonucleoside bisphosphate metabolic process	biological_process	0.035769	1	1	29	21	17822	ENSOARG00000016430	ACACB|
GO:0034032	purine nucleoside bisphosphate metabolic process	biological_process	0.035769	1	1	29	21	17822	ENSOARG00000016430	ACACB|
GO:0043276	anoikis	biological_process	0.035877	1	1	29	21	17822	ENSOARG00000017940	SRC|
GO:0035295	tube development	biological_process	0.036022	1	3	29	372	17822	ENSOARG00000014908,ENSOARG00000017940,ENSOARG00000008578	LGR4|SRC|PTCH1|
GO:0002102	podosome	cellular_component	0.036065	1	1	29	16	17822	ENSOARG00000017940	SRC|
GO:0034645	cellular macromolecule biosynthetic process	biological_process	0.03614	1	10	29	3428	17822	ENSOARG00000008578,ENSOARG00000018079,ENSOARG00000013613,ENSOARG00000000899,ENSOARG00000009152,ENSOARG00000010903,ENSOARG00000004111,ENSOARG00000019434,ENSOARG00000014908,ENSOARG00000017940	PTCH1|MTERF4|ZDHHC20|MECOM|-|MIER1|ZNF536|SLC4A1AP|LGR4|SRC|
GO:0032873	negative regulation of stress-activated MAPK cascade	biological_process	0.036409	1	1	29	18	17822	ENSOARG00000000899	MECOM|
GO:0070303	negative regulation of stress-activated protein kinase signaling cascade	biological_process	0.036409	1	1	29	18	17822	ENSOARG00000000899	MECOM|
GO:0060444	branching involved in mammary gland duct morphogenesis	biological_process	0.03671	1	1	29	20	17822	ENSOARG00000017940	SRC|
GO:0061333	renal tubule morphogenesis	biological_process	0.037332	1	1	29	20	17822	ENSOARG00000014908	LGR4|
GO:0072207	metanephric epithelium development	biological_process	0.037506	1	1	29	20	17822	ENSOARG00000014908	LGR4|
GO:0005545	1-phosphatidylinositol binding	molecular_function	0.037511	1	1	29	12	17822	ENSOARG00000002545	EPB41|
GO:0001822	kidney development	biological_process	0.037634	1	2	29	156	17822	ENSOARG00000008578,ENSOARG00000014908	PTCH1|LGR4|
GO:0048384	retinoic acid receptor signaling pathway	biological_process	0.037857	1	1	29	17	17822	ENSOARG00000004111	ZNF536|
GO:0016787	hydrolase activity	molecular_function	0.037943	1	8	29	2248	17822	ENSOARG00000009152,ENSOARG00000001232,ENSOARG00000008704,ENSOARG00000020253,ENSOARG00000001169,ENSOARG00000007452,ENSOARG00000010903,ENSOARG00000005679	-|-|ASAH1|LMLN|-|HSPA6|MIER1|PAFAH2|
GO:0004407	histone deacetylase activity	molecular_function	0.038	1	1	29	21	17822	ENSOARG00000010903	MIER1|
GO:0031228	intrinsic to Golgi membrane	cellular_component	0.038138	1	1	29	21	17822	ENSOARG00000013613	ZDHHC20|
GO:0005764	lysosome	cellular_component	0.038587	1	2	29	192	17822	ENSOARG00000017940,ENSOARG00000008704	SRC|ASAH1|
GO:0006084	acetyl-CoA metabolic process	biological_process	0.038595	1	1	29	22	17822	ENSOARG00000016430	ACACB|
GO:0016417	S-acyltransferase activity	molecular_function	0.038681	1	1	29	24	17822	ENSOARG00000013613	ZDHHC20|
GO:0000323	lytic vacuole	cellular_component	0.038777	1	2	29	193	17822	ENSOARG00000017940,ENSOARG00000008704	SRC|ASAH1|
GO:0032459	regulation of protein oligomerization	biological_process	0.039024	1	1	29	26	17822	ENSOARG00000017940	SRC|
GO:0072088	nephron epithelium morphogenesis	biological_process	0.039536	1	1	29	26	17822	ENSOARG00000014908	LGR4|
GO:0034122	negative regulation of toll-like receptor signaling pathway	biological_process	0.039956	1	1	29	25	17822	ENSOARG00000014908	LGR4|
GO:0048871	multicellular organismal homeostasis	biological_process	0.040005	1	2	29	184	17822	ENSOARG00000017940,ENSOARG00000016430	SRC|ACACB|
GO:0065003	macromolecular complex assembly	biological_process	0.040281	1	5	29	1087	17822	ENSOARG00000014314,ENSOARG00000019361,ENSOARG00000016430,ENSOARG00000018079,ENSOARG00000017940	SFSWAP|-|ACACB|MTERF4|SRC|
GO:0009059	macromolecule biosynthetic process	biological_process	0.040552	1	10	29	3491	17822	ENSOARG00000019434,ENSOARG00000014908,ENSOARG00000017940,ENSOARG00000004111,ENSOARG00000010903,ENSOARG00000018079,ENSOARG00000013613,ENSOARG00000000899,ENSOARG00000009152,ENSOARG00000008578	SLC4A1AP|LGR4|SRC|ZNF536|MIER1|MTERF4|ZDHHC20|MECOM|-|PTCH1|
GO:0030522	intracellular receptor signaling pathway	biological_process	0.040838	1	2	29	168	17822	ENSOARG00000017940,ENSOARG00000004111	SRC|ZNF536|
GO:0003338	metanephros morphogenesis	biological_process	0.041319	1	1	29	25	17822	ENSOARG00000014908	LGR4|
GO:0015485	cholesterol binding	molecular_function	0.04194	1	1	29	25	17822	ENSOARG00000008578	PTCH1|
GO:0000578	embryonic axis specification	biological_process	0.042072	1	1	29	21	17822	ENSOARG00000008578	PTCH1|
GO:0030332	cyclin binding	molecular_function	0.042233	1	1	29	22	17822	ENSOARG00000008578	PTCH1|
GO:0018198	peptidyl-cysteine modification	biological_process	0.042345	1	1	29	24	17822	ENSOARG00000013613	ZDHHC20|
GO:0017111	nucleoside-triphosphatase activity	molecular_function	0.042486	1	4	29	708	17822	ENSOARG00000007452,ENSOARG00000001232,ENSOARG00000009152,ENSOARG00000001169	HSPA6|-|-|-|
GO:0033558	protein deacetylase activity	molecular_function	0.042557	1	1	29	24	17822	ENSOARG00000010903	MIER1|
GO:0044249	cellular biosynthetic process	biological_process	0.043111	1	11	29	4024	17822	ENSOARG00000009152,ENSOARG00000000899,ENSOARG00000016430,ENSOARG00000013613,ENSOARG00000018079,ENSOARG00000008578,ENSOARG00000014908,ENSOARG00000019434,ENSOARG00000004111,ENSOARG00000017940,ENSOARG00000010903	-|MECOM|ACACB|ZDHHC20|MTERF4|PTCH1|LGR4|SLC4A1AP|ZNF536|SRC|MIER1|
GO:0032991	macromolecular complex	cellular_component	0.043269	1	11	29	3856	17822	ENSOARG00000002545,ENSOARG00000001010,ENSOARG00000018079,ENSOARG00000014493,ENSOARG00000000899,ENSOARG00000007452,ENSOARG00000014069,ENSOARG00000010903,ENSOARG00000003301,ENSOARG00000017940,ENSOARG00000019434	EPB41|EXOC6|MTERF4|-|MECOM|HSPA6|-|MIER1|EXOC2|SRC|SLC4A1AP|
GO:0072210	metanephric nephron development	biological_process	0.043293	1	1	29	30	17822	ENSOARG00000014908	LGR4|
GO:0051094	positive regulation of developmental process	biological_process	0.043457	1	4	29	727	17822	ENSOARG00000014908,ENSOARG00000017940,ENSOARG00000016430,ENSOARG00000008578	LGR4|SRC|ACACB|PTCH1|
GO:0030866	cortical actin cytoskeleton organization	biological_process	0.0436	1	1	29	20	17822	ENSOARG00000002545	EPB41|
GO:0060828	regulation of canonical Wnt receptor signaling pathway	biological_process	0.044086	1	2	29	163	17822	ENSOARG00000017940,ENSOARG00000014908	SRC|LGR4|
GO:0018345	protein palmitoylation	biological_process	0.044187	1	1	29	27	17822	ENSOARG00000013613	ZDHHC20|
GO:0016042	lipid catabolic process	biological_process	0.044311	1	2	29	190	17822	ENSOARG00000005679,ENSOARG00000016430	PAFAH2|ACACB|
GO:0003254	regulation of membrane depolarization	biological_process	0.044455	1	1	29	26	17822	ENSOARG00000017940	SRC|
GO:0022613	ribonucleoprotein complex biogenesis	biological_process	0.044988	1	2	29	222	17822	ENSOARG00000014314,ENSOARG00000018079	SFSWAP|MTERF4|
GO:0045684	positive regulation of epidermis development	biological_process	0.045093	1	1	29	28	17822	ENSOARG00000008578	PTCH1|
GO:0032371	regulation of sterol transport	biological_process	0.04519	1	1	29	29	17822	ENSOARG00000008578	PTCH1|
GO:0032374	regulation of cholesterol transport	biological_process	0.04519	1	1	29	29	17822	ENSOARG00000008578	PTCH1|
GO:0006414	translational elongation	biological_process	0.045322	1	1	29	38	17822	ENSOARG00000009152	-|
GO:0000315	organellar large ribosomal subunit	cellular_component	0.04551	1	1	29	46	17822	ENSOARG00000018079	MTERF4|
GO:0005762	mitochondrial large ribosomal subunit	cellular_component	0.04551	1	1	29	46	17822	ENSOARG00000018079	MTERF4|
GO:0072028	nephron morphogenesis	biological_process	0.045536	1	1	29	28	17822	ENSOARG00000014908	LGR4|
GO:0048729	tissue morphogenesis	biological_process	0.045799	1	3	29	426	17822	ENSOARG00000008578,ENSOARG00000017940,ENSOARG00000014908	PTCH1|SRC|LGR4|
GO:0048608	reproductive structure development	biological_process	0.04652	1	2	29	181	17822	ENSOARG00000017940,ENSOARG00000014908	SRC|LGR4|
GO:0021522	spinal cord motor neuron differentiation	biological_process	0.046827	1	1	29	24	17822	ENSOARG00000008578	PTCH1|
GO:0008544	epidermis development	biological_process	0.04701	1	2	29	182	17822	ENSOARG00000014908,ENSOARG00000008578	LGR4|PTCH1|
GO:0046875	ephrin receptor binding	molecular_function	0.04747	1	1	29	22	17822	ENSOARG00000017940	SRC|
GO:0061458	reproductive system development	biological_process	0.047511	1	2	29	183	17822	ENSOARG00000017940,ENSOARG00000014908	SRC|LGR4|
GO:0097009	energy homeostasis	biological_process	0.047574	1	1	29	23	17822	ENSOARG00000016430	ACACB|
GO:1901576	organic substance biosynthetic process	biological_process	0.047966	1	11	29	4086	17822	ENSOARG00000016430,ENSOARG00000000899,ENSOARG00000018079,ENSOARG00000013613,ENSOARG00000009152,ENSOARG00000008578,ENSOARG00000019434,ENSOARG00000004111,ENSOARG00000014908,ENSOARG00000017940,ENSOARG00000010903	ACACB|MECOM|MTERF4|ZDHHC20|-|PTCH1|SLC4A1AP|ZNF536|LGR4|SRC|MIER1|
GO:0032934	sterol binding	molecular_function	0.047991	1	1	29	28	17822	ENSOARG00000008578	PTCH1|
GO:0072655	establishment of protein localization to mitochondrion	biological_process	0.048175	1	1	29	35	17822	ENSOARG00000018079	MTERF4|
GO:0030865	cortical cytoskeleton organization	biological_process	0.048281	1	1	29	22	17822	ENSOARG00000002545	EPB41|
GO:0050994	regulation of lipid catabolic process	biological_process	0.048768	1	1	29	30	17822	ENSOARG00000016430	ACACB|
GO:0016462	pyrophosphatase activity	molecular_function	0.048824	1	4	29	744	17822	ENSOARG00000001169,ENSOARG00000009152,ENSOARG00000001232,ENSOARG00000007452	-|-|-|HSPA6|
GO:0005840	ribosome	cellular_component	0.048851	1	2	29	373	17822	ENSOARG00000019434,ENSOARG00000018079	SLC4A1AP|MTERF4|
GO:0042169	SH2 domain binding	molecular_function	0.048996	1	1	29	26	17822	ENSOARG00000017940	SRC|
GO:0008180	COP9 signalosome	cellular_component	0.049105	1	1	29	29	17822	ENSOARG00000007452	HSPA6|
GO:0016818	hydrolase activity, acting on acid anhydrides, in phosphorus-containing anhydrides	molecular_function	0.049275	1	4	29	746	17822	ENSOARG00000009152,ENSOARG00000001169,ENSOARG00000007452,ENSOARG00000001232	-|-|HSPA6|-|
GO:0048732	gland development	biological_process	0.049791	1	2	29	197	17822	ENSOARG00000017940,ENSOARG00000008578	SRC|PTCH1|
GO:0006904	vesicle docking involved in exocytosis	biological_process	0.049978	1	1	29	20	17822	ENSOARG00000001010	EXOC6|
GO:0016817	hydrolase activity, acting on acid anhydrides	molecular_function	0.049986	1	4	29	748	17822	ENSOARG00000009152,ENSOARG00000001169,ENSOARG00000007452,ENSOARG00000001232	-|-|HSPA6|-|
GO:0033344	cholesterol efflux	biological_process	0.05036	1	1	29	31	17822	ENSOARG00000008578	PTCH1|
GO:0051260	protein homooligomerization	biological_process	0.050788	1	2	29	216	17822	ENSOARG00000016430,ENSOARG00000017940	ACACB|SRC|
GO:0021904	dorsal/ventral neural tube patterning	biological_process	0.050915	1	1	29	23	17822	ENSOARG00000008578	PTCH1|
GO:0045879	negative regulation of smoothened signaling pathway	biological_process	0.050992	1	1	29	25	17822	ENSOARG00000008578	PTCH1|
GO:0051098	regulation of binding	biological_process	0.05134	1	2	29	218	17822	ENSOARG00000002545,ENSOARG00000017940	EPB41|SRC|
GO:0016409	palmitoyltransferase activity	molecular_function	0.0517	1	1	29	28	17822	ENSOARG00000013613	ZDHHC20|
GO:0019843	rRNA binding	molecular_function	0.052319	1	1	29	51	17822	ENSOARG00000018079	MTERF4|
GO:0000245	spliceosomal complex assembly	biological_process	0.052357	1	1	29	29	17822	ENSOARG00000014314	SFSWAP|
GO:0019213	deacetylase activity	molecular_function	0.05291	1	1	29	30	17822	ENSOARG00000010903	MIER1|
GO:0045022	early endosome to late endosome transport	biological_process	0.053043	1	1	29	27	17822	ENSOARG00000017940	SRC|
GO:0009058	biosynthetic process	biological_process	0.053345	1	11	29	4159	17822	ENSOARG00000010903,ENSOARG00000019434,ENSOARG00000004111,ENSOARG00000014908,ENSOARG00000017940,ENSOARG00000008578,ENSOARG00000009152,ENSOARG00000018079,ENSOARG00000013613,ENSOARG00000016430,ENSOARG00000000899	MIER1|SLC4A1AP|ZNF536|LGR4|SRC|PTCH1|-|MTERF4|ZDHHC20|ACACB|MECOM|
GO:0090183	regulation of kidney development	biological_process	0.053466	1	1	29	36	17822	ENSOARG00000014908	LGR4|
GO:0035137	hindlimb morphogenesis	biological_process	0.053558	1	1	29	29	17822	ENSOARG00000008578	PTCH1|
GO:0050710	negative regulation of cytokine secretion	biological_process	0.053698	1	1	29	34	17822	ENSOARG00000014908	LGR4|
GO:0045668	negative regulation of osteoblast differentiation	biological_process	0.053963	1	1	29	33	17822	ENSOARG00000008578	PTCH1|
GO:0032845	negative regulation of homeostatic process	biological_process	0.0549	1	1	29	33	17822	ENSOARG00000017940	SRC|
GO:0051972	regulation of telomerase activity	biological_process	0.054981	1	1	29	30	17822	ENSOARG00000017940	SRC|
GO:0070585	protein localization to mitochondrion	biological_process	0.055066	1	1	29	39	17822	ENSOARG00000018079	MTERF4|
GO:0034605	cellular response to heat	biological_process	0.055704	1	1	29	30	17822	ENSOARG00000007452	HSPA6|
GO:0032370	positive regulation of lipid transport	biological_process	0.057151	1	1	29	31	17822	ENSOARG00000008578	PTCH1|
GO:0030036	actin cytoskeleton organization	biological_process	0.057232	1	3	29	427	17822	ENSOARG00000017940,ENSOARG00000008715,ENSOARG00000002545	SRC|MTSS1|EPB41|
GO:0033146	regulation of intracellular estrogen receptor signaling pathway	biological_process	0.057244	1	1	29	29	17822	ENSOARG00000017940	SRC|
GO:0048278	vesicle docking	biological_process	0.057879	1	1	29	24	17822	ENSOARG00000001010	EXOC6|
GO:0010883	regulation of lipid storage	biological_process	0.058019	1	1	29	30	17822	ENSOARG00000016430	ACACB|
GO:0060968	regulation of gene silencing	biological_process	0.05867	1	1	29	28	17822	ENSOARG00000010903	MIER1|
GO:0006893	Golgi to plasma membrane transport	biological_process	0.058676	1	1	29	28	17822	ENSOARG00000003301	EXOC2|
GO:0097110	scaffold protein binding	molecular_function	0.058987	1	1	29	31	17822	ENSOARG00000017940	SRC|
GO:0045453	bone resorption	biological_process	0.059168	1	1	29	37	17822	ENSOARG00000017940	SRC|
GO:0060070	canonical Wnt receptor signaling pathway	biological_process	0.060025	1	2	29	203	17822	ENSOARG00000014908,ENSOARG00000017940	LGR4|SRC|
GO:0045604	regulation of epidermal cell differentiation	biological_process	0.060558	1	1	29	37	17822	ENSOARG00000008578	PTCH1|
GO:0001503	ossification	biological_process	0.060742	1	2	29	227	17822	ENSOARG00000014908,ENSOARG00000008578	LGR4|PTCH1|
GO:0072080	nephron tubule development	biological_process	0.061608	1	1	29	34	17822	ENSOARG00000014908	LGR4|
GO:0021515	cell differentiation in spinal cord	biological_process	0.061743	1	1	29	36	17822	ENSOARG00000008578	PTCH1|
GO:0030858	positive regulation of epithelial cell differentiation	biological_process	0.061758	1	1	29	39	17822	ENSOARG00000008578	PTCH1|
GO:0072001	renal system development	biological_process	0.062936	1	2	29	200	17822	ENSOARG00000014908,ENSOARG00000008578	LGR4|PTCH1|
GO:0031648	protein destabilization	biological_process	0.063939	1	1	29	33	17822	ENSOARG00000017940	SRC|
GO:0021517	ventral spinal cord development	biological_process	0.064893	1	1	29	34	17822	ENSOARG00000008578	PTCH1|
GO:0043588	skin development	biological_process	0.06493	1	2	29	218	17822	ENSOARG00000014908,ENSOARG00000008578	LGR4|PTCH1|
GO:0060420	regulation of heart growth	biological_process	0.064976	1	1	29	30	17822	ENSOARG00000016430	ACACB|
GO:0051881	regulation of mitochondrial membrane potential	biological_process	0.066235	1	1	29	43	17822	ENSOARG00000017940	SRC|
GO:0048806	genitalia development	biological_process	0.066242	1	1	29	31	17822	ENSOARG00000014908	LGR4|
GO:0070613	regulation of protein processing	biological_process	0.066252	1	1	29	37	17822	ENSOARG00000017940	SRC|
GO:0000313	organellar ribosome	cellular_component	0.06666	1	1	29	67	17822	ENSOARG00000018079	MTERF4|
GO:0005761	mitochondrial ribosome	cellular_component	0.06666	1	1	29	67	17822	ENSOARG00000018079	MTERF4|
GO:0030111	regulation of Wnt receptor signaling pathway	biological_process	0.067077	1	2	29	205	17822	ENSOARG00000017940,ENSOARG00000014908	SRC|LGR4|
GO:0005773	vacuole	cellular_component	0.067308	1	2	29	252	17822	ENSOARG00000008704,ENSOARG00000017940	ASAH1|SRC|
GO:0050673	epithelial cell proliferation	biological_process	0.067661	1	2	29	223	17822	ENSOARG00000014908,ENSOARG00000008578	LGR4|PTCH1|
GO:0032210	regulation of telomere maintenance via telomerase	biological_process	0.067895	1	1	29	38	17822	ENSOARG00000017940	SRC|
GO:0030260	entry into host cell	biological_process	0.067984	1	1	29	43	17822	ENSOARG00000003301	EXOC2|
GO:0044409	entry into host	biological_process	0.067984	1	1	29	43	17822	ENSOARG00000003301	EXOC2|
GO:0051806	entry into cell of other organism involved in symbiotic interaction	biological_process	0.067984	1	1	29	43	17822	ENSOARG00000003301	EXOC2|
GO:0051828	entry into other organism involved in symbiotic interaction	biological_process	0.067984	1	1	29	43	17822	ENSOARG00000003301	EXOC2|
GO:0052126	movement in host environment	biological_process	0.067984	1	1	29	43	17822	ENSOARG00000003301	EXOC2|
GO:0052192	movement in environment of other organism involved in symbiotic interaction	biological_process	0.067984	1	1	29	43	17822	ENSOARG00000003301	EXOC2|
GO:0006342	chromatin silencing	biological_process	0.068081	1	1	29	32	17822	ENSOARG00000010903	MIER1|
GO:0043616	keratinocyte proliferation	biological_process	0.068126	1	1	29	31	17822	ENSOARG00000008578	PTCH1|
GO:0006635	fatty acid beta-oxidation	biological_process	0.068832	1	1	29	36	17822	ENSOARG00000016430	ACACB|
GO:0043168	anion binding	molecular_function	0.0691	1	8	29	2286	17822	ENSOARG00000009152,ENSOARG00000016430,ENSOARG00000002545,ENSOARG00000008578,ENSOARG00000001232,ENSOARG00000017940,ENSOARG00000001169,ENSOARG00000007452	-|ACACB|EPB41|PTCH1|-|SRC|-|HSPA6|
GO:0050709	negative regulation of protein secretion	biological_process	0.069793	1	1	29	46	17822	ENSOARG00000014908	LGR4|
GO:0000118	histone deacetylase complex	cellular_component	0.069839	1	1	29	41	17822	ENSOARG00000000899	MECOM|
GO:0061326	renal tubule development	biological_process	0.070345	1	1	29	37	17822	ENSOARG00000014908	LGR4|
GO:0032922	circadian regulation of gene expression	biological_process	0.070768	1	1	29	37	17822	ENSOARG00000014908	LGR4|
GO:0010876	lipid localization	biological_process	0.071102	1	2	29	243	17822	ENSOARG00000016430,ENSOARG00000008578	ACACB|PTCH1|
GO:0034121	regulation of toll-like receptor signaling pathway	biological_process	0.071105	1	1	29	45	17822	ENSOARG00000014908	LGR4|
GO:0030029	actin filament-based process	biological_process	0.07113	1	3	29	465	17822	ENSOARG00000008715,ENSOARG00000017940,ENSOARG00000002545	MTSS1|SRC|EPB41|
GO:0044459	plasma membrane part	cellular_component	0.071357	1	5	29	1185	17822	ENSOARG00000014908,ENSOARG00000017940,ENSOARG00000014493,ENSOARG00000014069,ENSOARG00000008578	LGR4|SRC|-|-|PTCH1|
GO:0008156	negative regulation of DNA replication	biological_process	0.071475	1	1	29	36	17822	ENSOARG00000017940	SRC|
GO:0060688	regulation of morphogenesis of a branching structure	biological_process	0.071544	1	1	29	41	17822	ENSOARG00000014908	LGR4|
GO:0007004	telomere maintenance via telomerase	biological_process	0.071647	1	1	29	43	17822	ENSOARG00000017940	SRC|
GO:0016482	cytoplasmic transport	biological_process	0.071744	1	3	29	511	17822	ENSOARG00000018079,ENSOARG00000017940,ENSOARG00000003301	MTERF4|SRC|EXOC2|
GO:0045833	negative regulation of lipid metabolic process	biological_process	0.072126	1	1	29	47	17822	ENSOARG00000016430	ACACB|
GO:0051057	positive regulation of small GTPase mediated signal transduction	biological_process	0.072323	1	1	29	33	17822	ENSOARG00000017940	SRC|
GO:0009880	embryonic pattern specification	biological_process	0.072813	1	1	29	35	17822	ENSOARG00000008578	PTCH1|
GO:0050793	regulation of developmental process	biological_process	0.073089	1	6	29	1585	17822	ENSOARG00000004111,ENSOARG00000014908,ENSOARG00000017940,ENSOARG00000016430,ENSOARG00000002545,ENSOARG00000008578	ZNF536|LGR4|SRC|ACACB|EPB41|PTCH1|
GO:0097159	organic cyclic compound binding	molecular_function	0.073145	1	12	29	4739	17822	ENSOARG00000001169,ENSOARG00000017940,ENSOARG00000004111,ENSOARG00000014314,ENSOARG00000010903,ENSOARG00000007452,ENSOARG00000016430,ENSOARG00000000899,ENSOARG00000018079,ENSOARG00000009152,ENSOARG00000001232,ENSOARG00000008578	-|SRC|ZNF536|SFSWAP|MIER1|HSPA6|ACACB|MECOM|MTERF4|-|-|PTCH1|
GO:0072009	nephron epithelium development	biological_process	0.074007	1	1	29	42	17822	ENSOARG00000014908	LGR4|
GO:0051082	unfolded protein binding	molecular_function	0.074103	1	1	29	67	17822	ENSOARG00000007452	HSPA6|
GO:0021532	neural tube patterning	biological_process	0.074129	1	1	29	37	17822	ENSOARG00000008578	PTCH1|
GO:0022406	membrane docking	biological_process	0.074686	1	1	29	33	17822	ENSOARG00000001010	EXOC6|
GO:0032587	ruffle membrane	cellular_component	0.074998	1	1	29	41	17822	ENSOARG00000017940	SRC|
GO:0060993	kidney morphogenesis	biological_process	0.075196	1	1	29	43	17822	ENSOARG00000014908	LGR4|
GO:0001655	urogenital system development	biological_process	0.075491	1	2	29	224	17822	ENSOARG00000008578,ENSOARG00000014908	PTCH1|LGR4|
GO:0000380	alternative mRNA splicing, via spliceosome	biological_process	0.075903	1	1	29	47	17822	ENSOARG00000014314	SFSWAP|
GO:0004715	non-membrane spanning protein tyrosine kinase activity	molecular_function	0.076076	1	1	29	37	17822	ENSOARG00000017940	SRC|
GO:0030520	intracellular estrogen receptor signaling pathway	biological_process	0.077437	1	1	29	38	17822	ENSOARG00000017940	SRC|
GO:0010833	telomere maintenance via telomere lengthening	biological_process	0.077839	1	1	29	48	17822	ENSOARG00000017940	SRC|
GO:0019217	regulation of fatty acid metabolic process	biological_process	0.078306	1	1	29	48	17822	ENSOARG00000016430	ACACB|
GO:0001708	cell fate specification	biological_process	0.078318	1	1	29	53	17822	ENSOARG00000008578	PTCH1|
GO:0009408	response to heat	biological_process	0.078781	1	1	29	50	17822	ENSOARG00000007452	HSPA6|
GO:0043154	negative regulation of cysteine-type endopeptidase activity involved in apoptotic process	biological_process	0.078878	1	1	29	52	17822	ENSOARG00000017940	SRC|
GO:0045814	negative regulation of gene expression, epigenetic	biological_process	0.079421	1	1	29	39	17822	ENSOARG00000010903	MIER1|
GO:0045665	negative regulation of neuron differentiation	biological_process	0.080224	1	1	29	47	17822	ENSOARG00000004111	ZNF536|
GO:2001243	negative regulation of intrinsic apoptotic signaling pathway	biological_process	0.080702	1	1	29	61	17822	ENSOARG00000017940	SRC|
GO:0016575	histone deacetylation	biological_process	0.080892	1	1	29	47	17822	ENSOARG00000010903	MIER1|
GO:0005496	steroid binding	molecular_function	0.081607	1	1	29	41	17822	ENSOARG00000008578	PTCH1|
GO:0060419	heart growth	biological_process	0.082368	1	1	29	37	17822	ENSOARG00000016430	ACACB|
GO:0006637	acyl-CoA metabolic process	biological_process	0.082551	1	1	29	46	17822	ENSOARG00000016430	ACACB|
GO:0035383	thioester metabolic process	biological_process	0.082551	1	1	29	46	17822	ENSOARG00000016430	ACACB|
GO:0032835	glomerulus development	biological_process	0.083128	1	1	29	40	17822	ENSOARG00000014908	LGR4|
GO:0036094	small molecule binding	molecular_function	0.084169	1	7	29	2021	17822	ENSOARG00000017940,ENSOARG00000009152,ENSOARG00000016430,ENSOARG00000001169,ENSOARG00000007452,ENSOARG00000001232,ENSOARG00000008578	SRC|-|ACACB|-|HSPA6|-|PTCH1|
GO:0045682	regulation of epidermis development	biological_process	0.084369	1	1	29	55	17822	ENSOARG00000008578	PTCH1|
GO:0007417	central nervous system development	biological_process	0.08487	1	3	29	505	17822	ENSOARG00000006595,ENSOARG00000017940,ENSOARG00000008578	-|SRC|PTCH1|
GO:1902117	positive regulation of organelle assembly	biological_process	0.085288	1	1	29	39	17822	ENSOARG00000017940	SRC|
GO:2000117	negative regulation of cysteine-type endopeptidase activity	biological_process	0.085687	1	1	29	56	17822	ENSOARG00000017940	SRC|
GO:0051289	protein homotetramerization	biological_process	0.086203	1	1	29	50	17822	ENSOARG00000016430	ACACB|
GO:0048259	regulation of receptor-mediated endocytosis	biological_process	0.088213	1	1	29	45	17822	ENSOARG00000017940	SRC|
GO:0017053	transcriptional repressor complex	cellular_component	0.088659	1	1	29	50	17822	ENSOARG00000010903	MIER1|
GO:0019915	lipid storage	biological_process	0.090415	1	1	29	53	17822	ENSOARG00000016430	ACACB|
GO:0043933	macromolecular complex subunit organization	biological_process	0.090514	1	5	29	1342	17822	ENSOARG00000017940,ENSOARG00000018079,ENSOARG00000016430,ENSOARG00000014314,ENSOARG00000019361	SRC|MTERF4|ACACB|SFSWAP|-|
GO:0048639	positive regulation of developmental growth	biological_process	0.091032	1	1	29	45	17822	ENSOARG00000016430	ACACB|
GO:0009798	axis specification	biological_process	0.091673	1	1	29	53	17822	ENSOARG00000008578	PTCH1|
GO:0009062	fatty acid catabolic process	biological_process	0.092536	1	1	29	48	17822	ENSOARG00000016430	ACACB|
GO:0042451	purine nucleoside biosynthetic process	biological_process	0.092832	1	1	29	67	17822	ENSOARG00000016430	ACACB|
GO:0046129	purine ribonucleoside biosynthetic process	biological_process	0.092832	1	1	29	67	17822	ENSOARG00000016430	ACACB|
GO:0006497	protein lipidation	biological_process	0.093289	1	1	29	59	17822	ENSOARG00000013613	ZDHHC20|
GO:0015934	large ribosomal subunit	cellular_component	0.093359	1	1	29	102	17822	ENSOARG00000018079	MTERF4|
GO:0008150	biological_process	biological_process	0.09407	1	27	29	14298	17822	ENSOARG00000005679,ENSOARG00000001169,ENSOARG00000008715,ENSOARG00000014908,ENSOARG00000008704,ENSOARG00000002545,ENSOARG00000013613,ENSOARG00000006595,ENSOARG00000008154,ENSOARG00000014493,ENSOARG00000009152,ENSOARG00000003301,ENSOARG00000010903,ENSOARG00000019361,ENSOARG00000014314,ENSOARG00000007452,ENSOARG00000014069,ENSOARG00000020253,ENSOARG00000017940,ENSOARG00000019434,ENSOARG00000004111,…	PAFAH2|-|MTSS1|LGR4|ASAH1|EPB41|ZDHHC20|-|CLNK|-|-|EXOC2|MIER1|-|SFSWAP|HSPA6|-|LMLN|SRC|SLC4A1AP|ZNF536|PTCH1|-|MTERF4|ACACB|MECOM|EXOC6|
GO:0019395	fatty acid oxidation	biological_process	0.094094	1	1	29	53	17822	ENSOARG00000016430	ACACB|
GO:0034622	cellular macromolecular complex assembly	biological_process	0.094909	1	3	29	624	17822	ENSOARG00000019361,ENSOARG00000014314,ENSOARG00000018079	-|SFSWAP|MTERF4|
GO:0008135	translation factor activity, nucleic acid binding	molecular_function	0.095167	1	1	29	73	17822	ENSOARG00000009152	-|
GO:0015918	sterol transport	biological_process	0.095267	1	1	29	57	17822	ENSOARG00000008578	PTCH1|
GO:0030301	cholesterol transport	biological_process	0.095267	1	1	29	57	17822	ENSOARG00000008578	PTCH1|
GO:0006278	RNA-dependent DNA replication	biological_process	0.095406	1	1	29	70	17822	ENSOARG00000017940	SRC|
GO:0034440	lipid oxidation	biological_process	0.096073	1	1	29	55	17822	ENSOARG00000016430	ACACB|
GO:0044765	single-organism transport	biological_process	0.096202	1	8	29	2599	17822	ENSOARG00000001169,ENSOARG00000017940,ENSOARG00000014908,ENSOARG00000003301,ENSOARG00000018079,ENSOARG00000001010,ENSOARG00000001232,ENSOARG00000008578	-|SRC|LGR4|EXOC2|MTERF4|EXOC6|-|PTCH1|
GO:0022804	active transmembrane transporter activity	molecular_function	0.096776	1	2	29	250	17822	ENSOARG00000001169,ENSOARG00000001232	-|-|
GO:0072073	kidney epithelium development	biological_process	0.098268	1	1	29	56	17822	ENSOARG00000014908	LGR4|
GO:0042158	lipoprotein biosynthetic process	biological_process	0.098549	1	1	29	64	17822	ENSOARG00000013613	ZDHHC20|
GO:0070555	response to interleukin-1	biological_process	0.099074	1	1	29	55	17822	ENSOARG00000017940	SRC|
GO:0016055	Wnt receptor signaling pathway	biological_process	0.099359	1	2	29	270	17822	ENSOARG00000017940,ENSOARG00000014908	SRC|LGR4|
GO:0035639	purine ribonucleoside triphosphate binding	molecular_function	0.0995	1	6	29	1665	17822	ENSOARG00000001232,ENSOARG00000007452,ENSOARG00000001169,ENSOARG00000016430,ENSOARG00000017940,ENSOARG00000009152	-|HSPA6|-|ACACB|SRC|-|
GO:0006476	protein deacetylation	biological_process	0.10001	1	1	29	58	17822	ENSOARG00000010903	MIER1|
GO:0032204	regulation of telomere maintenance	biological_process	0.10046	1	1	29	55	17822	ENSOARG00000017940	SRC|
GO:0032550	purine ribonucleoside binding	molecular_function	0.10102	1	6	29	1673	17822	ENSOARG00000016430,ENSOARG00000001169,ENSOARG00000009152,ENSOARG00000017940,ENSOARG00000001232,ENSOARG00000007452	ACACB|-|-|SRC|-|HSPA6|
GO:0001883	purine nucleoside binding	molecular_function	0.10111	1	6	29	1674	17822	ENSOARG00000016430,ENSOARG00000001169,ENSOARG00000017940,ENSOARG00000009152,ENSOARG00000001232,ENSOARG00000007452	ACACB|-|SRC|-|-|HSPA6|
GO:0046620	regulation of organ growth	biological_process	0.1014	1	1	29	49	17822	ENSOARG00000016430	ACACB|
GO:0032549	ribonucleoside binding	molecular_function	0.10188	1	6	29	1676	17822	ENSOARG00000007452,ENSOARG00000001232,ENSOARG00000017940,ENSOARG00000009152,ENSOARG00000001169,ENSOARG00000016430	HSPA6|-|SRC|-|-|ACACB|
GO:0033143	regulation of intracellular steroid hormone receptor signaling pathway	biological_process	0.10233	1	1	29	57	17822	ENSOARG00000017940	SRC|
GO:0006892	post-Golgi vesicle-mediated transport	biological_process	0.10234	1	1	29	47	17822	ENSOARG00000003301	EXOC2|
GO:0001882	nucleoside binding	molecular_function	0.10286	1	6	29	1680	17822	ENSOARG00000001232,ENSOARG00000007452,ENSOARG00000016430,ENSOARG00000001169,ENSOARG00000009152,ENSOARG00000017940	-|HSPA6|ACACB|-|-|SRC|
GO:2001251	negative regulation of chromosome organization	biological_process	0.10292	1	1	29	55	17822	ENSOARG00000017940	SRC|
GO:0032368	regulation of lipid transport	biological_process	0.1032	1	1	29	58	17822	ENSOARG00000008578	PTCH1|
GO:0072329	monocarboxylic acid catabolic process	biological_process	0.10321	1	1	29	57	17822	ENSOARG00000016430	ACACB|
GO:0034614	cellular response to reactive oxygen species	biological_process	0.10412	1	1	29	70	17822	ENSOARG00000017940	SRC|
GO:0048477	oogenesis	biological_process	0.10443	1	1	29	61	17822	ENSOARG00000017940	SRC|
GO:0044092	negative regulation of molecular function	biological_process	0.10546	1	3	29	694	17822	ENSOARG00000008578,ENSOARG00000017940,ENSOARG00000016430	PTCH1|SRC|ACACB|
GO:0006334	nucleosome assembly	biological_process	0.10569	1	1	29	79	17822	ENSOARG00000019361	-|
GO:0009163	nucleoside biosynthetic process	biological_process	0.10597	1	1	29	74	17822	ENSOARG00000016430	ACACB|
GO:0042455	ribonucleoside biosynthetic process	biological_process	0.10597	1	1	29	74	17822	ENSOARG00000016430	ACACB|
GO:0032555	purine ribonucleotide binding	molecular_function	0.10688	1	6	29	1694	17822	ENSOARG00000007452,ENSOARG00000001232,ENSOARG00000017940,ENSOARG00000009152,ENSOARG00000016430,ENSOARG00000001169	HSPA6|-|SRC|-|ACACB|-|
GO:1901659	glycosyl compound biosynthetic process	biological_process	0.10705	1	1	29	75	17822	ENSOARG00000016430	ACACB|
GO:0051259	protein oligomerization	biological_process	0.10729	1	2	29	319	17822	ENSOARG00000016430,ENSOARG00000017940	ACACB|SRC|
GO:0031072	heat shock protein binding	molecular_function	0.10732	1	1	29	72	17822	ENSOARG00000007452	HSPA6|
GO:0090304	nucleic acid metabolic process	biological_process	0.10733	1	9	29	3485	17822	ENSOARG00000014314,ENSOARG00000019361,ENSOARG00000010903,ENSOARG00000017940,ENSOARG00000014908,ENSOARG00000004111,ENSOARG00000008578,ENSOARG00000000899,ENSOARG00000018079	SFSWAP|-|MIER1|SRC|LGR4|ZNF536|PTCH1|MECOM|MTERF4|
GO:0017076	purine nucleotide binding	molecular_function	0.10784	1	6	29	1700	17822	ENSOARG00000016430,ENSOARG00000001169,ENSOARG00000017940,ENSOARG00000009152,ENSOARG00000001232,ENSOARG00000007452	ACACB|-|SRC|-|-|HSPA6|
GO:0021510	spinal cord development	biological_process	0.10882	1	1	29	61	17822	ENSOARG00000008578	PTCH1|
GO:0032553	ribonucleotide binding	molecular_function	0.1096	1	6	29	1706	17822	ENSOARG00000001232,ENSOARG00000007452,ENSOARG00000001169,ENSOARG00000016430,ENSOARG00000009152,ENSOARG00000017940	-|HSPA6|-|ACACB|-|SRC|
GO:0035601	protein deacylation	biological_process	0.1098	1	1	29	65	17822	ENSOARG00000010903	MIER1|
GO:0005884	actin filament	cellular_component	0.11032	1	1	29	56	17822	ENSOARG00000017940	SRC|
GO:0097306	cellular response to alcohol	biological_process	0.11032	1	1	29	57	17822	ENSOARG00000008578	PTCH1|
GO:0010468	regulation of gene expression	biological_process	0.11076	1	8	29	2915	17822	ENSOARG00000008578,ENSOARG00000018079,ENSOARG00000016430,ENSOARG00000000899,ENSOARG00000010903,ENSOARG00000014908,ENSOARG00000017940,ENSOARG00000004111	PTCH1|MTERF4|ACACB|MECOM|MIER1|LGR4|SRC|ZNF536|
GO:0061053	somite development	biological_process	0.11109	1	1	29	65	17822	ENSOARG00000008578	PTCH1|
GO:0030863	cortical cytoskeleton	cellular_component	0.11146	1	1	29	53	17822	ENSOARG00000002545	EPB41|
GO:0070925	organelle assembly	biological_process	0.11185	1	2	29	292	17822	ENSOARG00000018079,ENSOARG00000017940	MTERF4|SRC|
GO:0051897	positive regulation of protein kinase B signaling cascade	biological_process	0.11235	1	1	29	66	17822	ENSOARG00000017940	SRC|
GO:0044444	cytoplasmic part	cellular_component	0.11467	1	13	29	5361	17822	ENSOARG00000003301,ENSOARG00000007452,ENSOARG00000020253,ENSOARG00000019434,ENSOARG00000017940,ENSOARG00000008578,ENSOARG00000008704,ENSOARG00000002545,ENSOARG00000006197,ENSOARG00000018079,ENSOARG00000013613,ENSOARG00000016430,ENSOARG00000001010	EXOC2|HSPA6|LMLN|SLC4A1AP|SRC|PTCH1|ASAH1|EPB41|RGS3|MTERF4|ZDHHC20|ACACB|EXOC6|
GO:0003690	double-stranded DNA binding	molecular_function	0.1147	1	1	29	62	17822	ENSOARG00000018079	MTERF4|
GO:2001237	negative regulation of extrinsic apoptotic signaling pathway	biological_process	0.11518	1	1	29	66	17822	ENSOARG00000017940	SRC|
GO:0030282	bone mineralization	biological_process	0.11554	1	1	29	75	17822	ENSOARG00000014908	LGR4|
GO:0044238	primary metabolic process	biological_process	0.1162	1	17	29	7817	17822	ENSOARG00000014908,ENSOARG00000005679,ENSOARG00000013613,ENSOARG00000009152,ENSOARG00000008704,ENSOARG00000020253,ENSOARG00000019434,ENSOARG00000004111,ENSOARG00000017940,ENSOARG00000010903,ENSOARG00000019361,ENSOARG00000014314,ENSOARG00000007452,ENSOARG00000018079,ENSOARG00000016430,ENSOARG00000000899,ENSOARG00000008578	LGR4|PAFAH2|ZDHHC20|-|ASAH1|LMLN|SLC4A1AP|ZNF536|SRC|MIER1|-|SFSWAP|HSPA6|MTERF4|ACACB|MECOM|PTCH1|
GO:0051701	interaction with host	biological_process	0.11682	1	1	29	74	17822	ENSOARG00000003301	EXOC2|
GO:0002224	toll-like receptor signaling pathway	biological_process	0.11774	1	1	29	73	17822	ENSOARG00000014908	LGR4|
GO:0030316	osteoclast differentiation	biological_process	0.11918	1	1	29	68	17822	ENSOARG00000017940	SRC|
GO:0043178	alcohol binding	molecular_function	0.12065	1	1	29	62	17822	ENSOARG00000008578	PTCH1|
GO:0043170	macromolecule metabolic process	biological_process	0.12085	1	15	29	6789	17822	ENSOARG00000020253,ENSOARG00000004111,ENSOARG00000019434,ENSOARG00000014908,ENSOARG00000017940,ENSOARG00000010903,ENSOARG00000014314,ENSOARG00000019361,ENSOARG00000007452,ENSOARG00000013613,ENSOARG00000018079,ENSOARG00000000899,ENSOARG00000016430,ENSOARG00000009152,ENSOARG00000008578	LMLN|ZNF536|SLC4A1AP|LGR4|SRC|MIER1|SFSWAP|-|HSPA6|ZDHHC20|MTERF4|MECOM|ACACB|-|PTCH1|
GO:0031497	chromatin assembly	biological_process	0.121	1	1	29	90	17822	ENSOARG00000019361	-|
GO:0040014	regulation of multicellular organism growth	biological_process	0.12131	1	1	29	72	17822	ENSOARG00000008578	PTCH1|
GO:0009953	dorsal/ventral pattern formation	biological_process	0.12238	1	1	29	67	17822	ENSOARG00000008578	PTCH1|
GO:0006633	fatty acid biosynthetic process	biological_process	0.12304	1	1	29	80	17822	ENSOARG00000016430	ACACB|
GO:2000112	regulation of cellular macromolecule biosynthetic process	biological_process	0.12308	1	7	29	2517	17822	ENSOARG00000008578,ENSOARG00000010903,ENSOARG00000000899,ENSOARG00000018079,ENSOARG00000004111,ENSOARG00000014908,ENSOARG00000017940	PTCH1|MIER1|MECOM|MTERF4|ZNF536|LGR4|SRC|
GO:0001942	hair follicle development	biological_process	0.12334	1	1	29	67	17822	ENSOARG00000014908	LGR4|
GO:0042826	histone deacetylase binding	molecular_function	0.12353	1	1	29	77	17822	ENSOARG00000010903	MIER1|
GO:0006139	nucleobase-containing compound metabolic process	biological_process	0.12417	1	10	29	4012	17822	ENSOARG00000008578,ENSOARG00000000899,ENSOARG00000016430,ENSOARG00000018079,ENSOARG00000019361,ENSOARG00000014314,ENSOARG00000010903,ENSOARG00000017940,ENSOARG00000014908,ENSOARG00000004111	PTCH1|MECOM|ACACB|MTERF4|-|SFSWAP|MIER1|SRC|LGR4|ZNF536|
GO:0051641	cellular localization	biological_process	0.12542	1	6	29	1844	17822	ENSOARG00000018079,ENSOARG00000017940,ENSOARG00000014908,ENSOARG00000001010,ENSOARG00000008578,ENSOARG00000003301	MTERF4|SRC|LGR4|EXOC6|PTCH1|EXOC2|
GO:0042157	lipoprotein metabolic process	biological_process	0.12604	1	1	29	93	17822	ENSOARG00000013613	ZDHHC20|
GO:0042592	homeostatic process	biological_process	0.12669	1	4	29	1074	17822	ENSOARG00000014908,ENSOARG00000017940,ENSOARG00000016430,ENSOARG00000008578	LGR4|SRC|ACACB|PTCH1|
GO:0009108	coenzyme biosynthetic process	biological_process	0.1275	1	1	29	81	17822	ENSOARG00000016430	ACACB|
GO:0031256	leading edge membrane	cellular_component	0.12885	1	1	29	64	17822	ENSOARG00000017940	SRC|
GO:0022404	molting cycle process	biological_process	0.12888	1	1	29	69	17822	ENSOARG00000014908	LGR4|
GO:0022405	hair cycle process	biological_process	0.12888	1	1	29	69	17822	ENSOARG00000014908	LGR4|
GO:0009266	response to temperature stimulus	biological_process	0.12895	1	1	29	81	17822	ENSOARG00000007452	HSPA6|
GO:0008589	regulation of smoothened signaling pathway	biological_process	0.1294	1	1	29	60	17822	ENSOARG00000008578	PTCH1|
GO:0032092	positive regulation of protein binding	biological_process	0.12946	1	1	29	69	17822	ENSOARG00000002545	EPB41|
GO:0003006	developmental process involved in reproduction	biological_process	0.12977	1	2	29	341	17822	ENSOARG00000017940,ENSOARG00000014908	SRC|LGR4|
GO:0031330	negative regulation of cellular catabolic process	biological_process	0.13003	1	1	29	77	17822	ENSOARG00000016430	ACACB|
GO:0044325	ion channel binding	molecular_function	0.13016	1	1	29	67	17822	ENSOARG00000017940	SRC|
GO:0006457	protein folding	biological_process	0.13075	1	1	29	109	17822	ENSOARG00000007452	HSPA6|
GO:0003723	RNA binding	molecular_function	0.13105	1	3	29	815	17822	ENSOARG00000009152,ENSOARG00000018079,ENSOARG00000014314	-|MTERF4|SFSWAP|
GO:0006955	immune response	biological_process	0.1318	1	3	29	823	17822	ENSOARG00000014908,ENSOARG00000014493,ENSOARG00000014069	LGR4|-|-|
GO:0034446	substrate adhesion-dependent cell spreading	biological_process	0.13208	1	1	29	65	17822	ENSOARG00000017940	SRC|
GO:0010556	regulation of macromolecule biosynthetic process	biological_process	0.13257	1	7	29	2567	17822	ENSOARG00000008578,ENSOARG00000010903,ENSOARG00000014908,ENSOARG00000017940,ENSOARG00000004111,ENSOARG00000000899,ENSOARG00000018079	PTCH1|MIER1|LGR4|SRC|ZNF536|MECOM|MTERF4|
GO:0034654	nucleobase-containing compound biosynthetic process	biological_process	0.13281	1	7	29	2600	17822	ENSOARG00000010903,ENSOARG00000008578,ENSOARG00000004111,ENSOARG00000014908,ENSOARG00000018079,ENSOARG00000016430,ENSOARG00000000899	MIER1|PTCH1|ZNF536|LGR4|MTERF4|ACACB|MECOM|
GO:0010906	regulation of glucose metabolic process	biological_process	0.13287	1	1	29	81	17822	ENSOARG00000016430	ACACB|
GO:0043234	protein complex	cellular_component	0.13343	1	8	29	2891	17822	ENSOARG00000001010,ENSOARG00000000899,ENSOARG00000014493,ENSOARG00000014069,ENSOARG00000007452,ENSOARG00000003301,ENSOARG00000010903,ENSOARG00000017940	EXOC6|MECOM|-|-|HSPA6|EXOC2|MIER1|SRC|
GO:0001843	neural tube closure	biological_process	0.13347	1	1	29	76	17822	ENSOARG00000008578	PTCH1|
GO:0001078	RNA polymerase II core promoter proximal region sequence-specific DNA binding transcription factor activity involved in negative regulation of transcription	molecular_function	0.13479	1	1	29	90	17822	ENSOARG00000004111	ZNF536|
GO:0003779	actin binding	molecular_function	0.13483	1	2	29	302	17822	ENSOARG00000008715,ENSOARG00000002545	MTSS1|EPB41|
GO:0006839	mitochondrial transport	biological_process	0.13491	1	1	29	90	17822	ENSOARG00000018079	MTERF4|
GO:0007276	gamete generation	biological_process	0.13587	1	2	29	346	17822	ENSOARG00000014908,ENSOARG00000017940	LGR4|SRC|
GO:0051649	establishment of localization in cell	biological_process	0.13608	1	5	29	1495	17822	ENSOARG00000003301,ENSOARG00000001010,ENSOARG00000017940,ENSOARG00000014908,ENSOARG00000018079	EXOC2|EXOC6|SRC|LGR4|MTERF4|
GO:0043149	stress fiber assembly	biological_process	0.1361	1	1	29	68	17822	ENSOARG00000017940	SRC|
GO:0005886	plasma membrane	cellular_component	0.13616	1	8	29	2969	17822	ENSOARG00000019434,ENSOARG00000014908,ENSOARG00000017940,ENSOARG00000014069,ENSOARG00000014493,ENSOARG00000013613,ENSOARG00000008578,ENSOARG00000002545	SLC4A1AP|LGR4|SRC|-|-|ZDHHC20|PTCH1|EPB41|
GO:0060606	tube closure	biological_process	0.13625	1	1	29	77	17822	ENSOARG00000008578	PTCH1|
GO:0005524	ATP binding	molecular_function	0.1364	1	5	29	1318	17822	ENSOARG00000001232,ENSOARG00000007452,ENSOARG00000016430,ENSOARG00000001169,ENSOARG00000017940	-|HSPA6|ACACB|-|SRC|
GO:0051276	chromosome organization	biological_process	0.13698	1	3	29	699	17822	ENSOARG00000019361,ENSOARG00000010903,ENSOARG00000017940	-|MIER1|SRC|
GO:0035265	organ growth	biological_process	0.13718	1	1	29	66	17822	ENSOARG00000016430	ACACB|
GO:0051224	negative regulation of protein transport	biological_process	0.13733	1	1	29	89	17822	ENSOARG00000014908	LGR4|
GO:0007292	female gamete generation	biological_process	0.13739	1	1	29	77	17822	ENSOARG00000017940	SRC|
GO:0044429	mitochondrial part	cellular_component	0.13783	1	2	29	478	17822	ENSOARG00000017940,ENSOARG00000018079	SRC|MTERF4|
GO:0007229	integrin-mediated signaling pathway	biological_process	0.13814	1	1	29	72	17822	ENSOARG00000017940	SRC|
GO:1901363	heterocyclic compound binding	molecular_function	0.13838	1	11	29	4702	17822	ENSOARG00000001232,ENSOARG00000018079,ENSOARG00000016430,ENSOARG00000000899,ENSOARG00000009152,ENSOARG00000010903,ENSOARG00000014314,ENSOARG00000007452,ENSOARG00000001169,ENSOARG00000004111,ENSOARG00000017940	-|MTERF4|ACACB|MECOM|-|MIER1|SFSWAP|HSPA6|-|ZNF536|SRC|
GO:0048471	perinuclear region of cytoplasm	cellular_component	0.13884	1	2	29	335	17822	ENSOARG00000008578,ENSOARG00000017940	PTCH1|SRC|
GO:0051302	regulation of cell division	biological_process	0.1393	1	1	29	82	17822	ENSOARG00000008578	PTCH1|
GO:0052689	carboxylic ester hydrolase activity	molecular_function	0.13946	1	1	29	89	17822	ENSOARG00000005679	PAFAH2|
GO:0046483	heterocycle metabolic process	biological_process	0.1395	1	10	29	4110	17822	ENSOARG00000010903,ENSOARG00000014314,ENSOARG00000019361,ENSOARG00000017940,ENSOARG00000014908,ENSOARG00000004111,ENSOARG00000008578,ENSOARG00000018079,ENSOARG00000016430,ENSOARG00000000899	MIER1|SFSWAP|-|SRC|LGR4|ZNF536|PTCH1|MTERF4|ACACB|MECOM|
GO:0072006	nephron development	biological_process	0.13983	1	1	29	76	17822	ENSOARG00000014908	LGR4|
GO:0000302	response to reactive oxygen species	biological_process	0.14006	1	1	29	95	17822	ENSOARG00000017940	SRC|
GO:0022603	regulation of anatomical structure morphogenesis	biological_process	0.14009	1	3	29	667	17822	ENSOARG00000002545,ENSOARG00000017940,ENSOARG00000014908	EPB41|SRC|LGR4|
GO:0034728	nucleosome organization	biological_process	0.1404	1	1	29	100	17822	ENSOARG00000019361	-|
GO:0042254	ribosome biogenesis	biological_process	0.14081	1	1	29	112	17822	ENSOARG00000018079	MTERF4|
GO:0008201	heparin binding	molecular_function	0.14084	1	1	29	77	17822	ENSOARG00000008578	PTCH1|
GO:0019438	aromatic compound biosynthetic process	biological_process	0.14123	1	7	29	2642	17822	ENSOARG00000010903,ENSOARG00000008578,ENSOARG00000018079,ENSOARG00000000899,ENSOARG00000016430,ENSOARG00000004111,ENSOARG00000014908	MIER1|PTCH1|MTERF4|MECOM|ACACB|ZNF536|LGR4|
GO:0018130	heterocycle biosynthetic process	biological_process	0.14148	1	7	29	2648	17822	ENSOARG00000014908,ENSOARG00000004111,ENSOARG00000018079,ENSOARG00000016430,ENSOARG00000000899,ENSOARG00000010903,ENSOARG00000008578	LGR4|ZNF536|MTERF4|ACACB|MECOM|MIER1|PTCH1|
GO:0006725	cellular aromatic compound metabolic process	biological_process	0.14226	1	10	29	4119	17822	ENSOARG00000008578,ENSOARG00000018079,ENSOARG00000000899,ENSOARG00000016430,ENSOARG00000010903,ENSOARG00000014314,ENSOARG00000019361,ENSOARG00000014908,ENSOARG00000004111,ENSOARG00000017940	PTCH1|MTERF4|MECOM|ACACB|MIER1|SFSWAP|-|LGR4|ZNF536|SRC|
GO:0044391	ribosomal subunit	cellular_component	0.14249	1	1	29	161	17822	ENSOARG00000018079	MTERF4|
GO:0015629	actin cytoskeleton	cellular_component	0.14292	1	2	29	322	17822	ENSOARG00000008715,ENSOARG00000017940	MTSS1|SRC|
GO:0014020	primary neural tube formation	biological_process	0.1433	1	1	29	82	17822	ENSOARG00000008578	PTCH1|
GO:0031214	biomineral tissue development	biological_process	0.14411	1	1	29	94	17822	ENSOARG00000014908	LGR4|
GO:0032559	adenyl ribonucleotide binding	molecular_function	0.14431	1	5	29	1339	17822	ENSOARG00000017940,ENSOARG00000001169,ENSOARG00000016430,ENSOARG00000007452,ENSOARG00000001232	SRC|-|ACACB|HSPA6|-|
GO:2001242	regulation of intrinsic apoptotic signaling pathway	biological_process	0.14462	1	1	29	111	17822	ENSOARG00000017940	SRC|
GO:0045667	regulation of osteoblast differentiation	biological_process	0.14476	1	1	29	81	17822	ENSOARG00000008578	PTCH1|
GO:0030554	adenyl nucleotide binding	molecular_function	0.14511	1	5	29	1344	17822	ENSOARG00000007452,ENSOARG00000001232,ENSOARG00000017940,ENSOARG00000016430,ENSOARG00000001169	HSPA6|-|SRC|ACACB|-|
GO:0042303	molting cycle	biological_process	0.14518	1	1	29	79	17822	ENSOARG00000014908	LGR4|
GO:0042633	hair cycle	biological_process	0.14518	1	1	29	79	17822	ENSOARG00000014908	LGR4|
GO:0030856	regulation of epithelial cell differentiation	biological_process	0.1454	1	1	29	89	17822	ENSOARG00000008578	PTCH1|
GO:0031326	regulation of cellular biosynthetic process	biological_process	0.14643	1	7	29	2646	17822	ENSOARG00000010903,ENSOARG00000008578,ENSOARG00000000899,ENSOARG00000018079,ENSOARG00000004111,ENSOARG00000014908,ENSOARG00000017940	MIER1|PTCH1|MECOM|MTERF4|ZNF536|LGR4|SRC|
GO:0072594	establishment of protein localization to organelle	biological_process	0.14674	1	1	29	94	17822	ENSOARG00000018079	MTERF4|
GO:0051262	protein tetramerization	biological_process	0.14703	1	1	29	84	17822	ENSOARG00000016430	ACACB|
GO:0007155	cell adhesion	biological_process	0.14714	1	3	29	623	17822	ENSOARG00000006595,ENSOARG00000020253,ENSOARG00000017940	-|LMLN|SRC|
GO:0070851	growth factor receptor binding	molecular_function	0.14799	1	1	29	98	17822	ENSOARG00000017940	SRC|
GO:0051188	cofactor biosynthetic process	biological_process	0.14806	1	1	29	98	17822	ENSOARG00000016430	ACACB|
GO:0050680	negative regulation of epithelial cell proliferation	biological_process	0.14853	1	1	29	82	17822	ENSOARG00000008578	PTCH1|
GO:0000723	telomere maintenance	biological_process	0.1488	1	1	29	85	17822	ENSOARG00000017940	SRC|
GO:0032200	telomere organization	biological_process	0.1488	1	1	29	85	17822	ENSOARG00000017940	SRC|
GO:0010565	regulation of cellular ketone metabolic process	biological_process	0.14905	1	1	29	93	17822	ENSOARG00000016430	ACACB|
GO:0040008	regulation of growth	biological_process	0.1493	1	2	29	381	17822	ENSOARG00000016430,ENSOARG00000008578	ACACB|PTCH1|
GO:0044271	cellular nitrogen compound biosynthetic process	biological_process	0.14965	1	7	29	2684	17822	ENSOARG00000010903,ENSOARG00000008578,ENSOARG00000014908,ENSOARG00000004111,ENSOARG00000016430,ENSOARG00000000899,ENSOARG00000018079	MIER1|PTCH1|LGR4|ZNF536|ACACB|MECOM|MTERF4|
GO:0022610	biological adhesion	biological_process	0.14967	1	3	29	629	17822	ENSOARG00000006595,ENSOARG00000017940,ENSOARG00000020253	-|SRC|LMLN|
GO:0051053	negative regulation of DNA metabolic process	biological_process	0.1502	1	1	29	85	17822	ENSOARG00000017940	SRC|
GO:0030518	intracellular steroid hormone receptor signaling pathway	biological_process	0.15024	1	1	29	82	17822	ENSOARG00000017940	SRC|
GO:0000166	nucleotide binding	molecular_function	0.15073	1	6	29	1885	17822	ENSOARG00000017940,ENSOARG00000009152,ENSOARG00000016430,ENSOARG00000001169,ENSOARG00000007452,ENSOARG00000001232	SRC|-|ACACB|-|HSPA6|-|
GO:1901265	nucleoside phosphate binding	molecular_function	0.15073	1	6	29	1885	17822	ENSOARG00000001169,ENSOARG00000016430,ENSOARG00000009152,ENSOARG00000017940,ENSOARG00000001232,ENSOARG00000007452	-|ACACB|-|SRC|-|HSPA6|
GO:0048565	digestive tract development	biological_process	0.15114	1	1	29	87	17822	ENSOARG00000014908	LGR4|
GO:0009889	regulation of biosynthetic process	biological_process	0.15189	1	7	29	2670	17822	ENSOARG00000010903,ENSOARG00000008578,ENSOARG00000000899,ENSOARG00000018079,ENSOARG00000014908,ENSOARG00000017940,ENSOARG00000004111	MIER1|PTCH1|MECOM|MTERF4|LGR4|SRC|ZNF536|
GO:0006333	chromatin assembly or disassembly	biological_process	0.15195	1	1	29	108	17822	ENSOARG00000019361	-|
GO:1901362	organic cyclic compound biosynthetic process	biological_process	0.15319	1	7	29	2705	17822	ENSOARG00000018079,ENSOARG00000016430,ENSOARG00000000899,ENSOARG00000014908,ENSOARG00000004111,ENSOARG00000010903,ENSOARG00000008578	MTERF4|ACACB|MECOM|LGR4|ZNF536|MIER1|PTCH1|
GO:0033036	macromolecule localization	biological_process	0.15364	1	5	29	1529	17822	ENSOARG00000008578,ENSOARG00000017940,ENSOARG00000014908,ENSOARG00000016430,ENSOARG00000018079	PTCH1|SRC|LGR4|ACACB|MTERF4|
GO:0072358	cardiovascular system development	biological_process	0.15374	1	3	29	679	17822	ENSOARG00000008578,ENSOARG00000016430,ENSOARG00000018079	PTCH1|ACACB|MTERF4|
GO:0072359	circulatory system development	biological_process	0.15374	1	3	29	679	17822	ENSOARG00000008578,ENSOARG00000018079,ENSOARG00000016430	PTCH1|MTERF4|ACACB|
GO:0022407	regulation of cell-cell adhesion	biological_process	0.1539	1	1	29	84	17822	ENSOARG00000017940	SRC|
GO:0050707	regulation of cytokine secretion	biological_process	0.15646	1	1	29	109	17822	ENSOARG00000014908	LGR4|
GO:0008360	regulation of cell shape	biological_process	0.15661	1	1	29	77	17822	ENSOARG00000002545	EPB41|
GO:0001841	neural tube formation	biological_process	0.15689	1	1	29	89	17822	ENSOARG00000008578	PTCH1|
GO:0043433	negative regulation of sequence-specific DNA binding transcription factor activity	biological_process	0.15733	1	1	29	99	17822	ENSOARG00000008578	PTCH1|
GO:0031333	negative regulation of protein complex assembly	biological_process	0.15846	1	1	29	87	17822	ENSOARG00000017940	SRC|
GO:0071704	organic substance metabolic process	biological_process	0.15865	1	17	29	8125	17822	ENSOARG00000000899,ENSOARG00000016430,ENSOARG00000018079,ENSOARG00000008578,ENSOARG00000019434,ENSOARG00000004111,ENSOARG00000017940,ENSOARG00000020253,ENSOARG00000019361,ENSOARG00000014314,ENSOARG00000010903,ENSOARG00000007452,ENSOARG00000013613,ENSOARG00000009152,ENSOARG00000008704,ENSOARG00000014908,ENSOARG00000005679	MECOM|ACACB|MTERF4|PTCH1|SLC4A1AP|ZNF536|SRC|LMLN|-|SFSWAP|MIER1|HSPA6|ZDHHC20|-|ASAH1|LGR4|PAFAH2|
GO:0051048	negative regulation of secretion	biological_process	0.15908	1	1	29	97	17822	ENSOARG00000014908	LGR4|
GO:0034641	cellular nitrogen compound metabolic process	biological_process	0.15962	1	10	29	4216	17822	ENSOARG00000000899,ENSOARG00000016430,ENSOARG00000018079,ENSOARG00000008578,ENSOARG00000017940,ENSOARG00000014908,ENSOARG00000004111,ENSOARG00000019361,ENSOARG00000014314,ENSOARG00000010903	MECOM|ACACB|MTERF4|PTCH1|SRC|LGR4|ZNF536|-|SFSWAP|MIER1|
GO:1901360	organic cyclic compound metabolic process	biological_process	0.16126	1	10	29	4231	17822	ENSOARG00000000899,ENSOARG00000016430,ENSOARG00000018079,ENSOARG00000008578,ENSOARG00000004111,ENSOARG00000014908,ENSOARG00000017940,ENSOARG00000019361,ENSOARG00000014314,ENSOARG00000010903	MECOM|ACACB|MTERF4|PTCH1|ZNF536|LGR4|SRC|-|SFSWAP|MIER1|
GO:1900180	regulation of protein localization to nucleus	biological_process	0.16141	1	1	29	97	17822	ENSOARG00000017940	SRC|
GO:0002221	pattern recognition receptor signaling pathway	biological_process	0.16157	1	1	29	104	17822	ENSOARG00000014908	LGR4|
GO:0055123	digestive system development	biological_process	0.16213	1	1	29	93	17822	ENSOARG00000014908	LGR4|
GO:0009152	purine ribonucleotide biosynthetic process	biological_process	0.16241	1	1	29	107	17822	ENSOARG00000016430	ACACB|
GO:0022604	regulation of cell morphogenesis	biological_process	0.16251	1	2	29	344	17822	ENSOARG00000002545,ENSOARG00000017940	EPB41|SRC|
GO:0002758	innate immune response-activating signal transduction	biological_process	0.16327	1	1	29	106	17822	ENSOARG00000014908	LGR4|
GO:0006323	DNA packaging	biological_process	0.1646	1	1	29	116	17822	ENSOARG00000019361	-|
GO:0010675	regulation of cellular carbohydrate metabolic process	biological_process	0.16545	1	1	29	101	17822	ENSOARG00000016430	ACACB|
GO:0016458	gene silencing	biological_process	0.1662	1	1	29	84	17822	ENSOARG00000010903	MIER1|
GO:0043409	negative regulation of MAPK cascade	biological_process	0.16651	1	1	29	104	17822	ENSOARG00000000899	MECOM|
GO:0060429	epithelium development	biological_process	0.1666	1	3	29	746	17822	ENSOARG00000014908,ENSOARG00000017940,ENSOARG00000008578	LGR4|SRC|PTCH1|
GO:0065004	protein-DNA complex assembly	biological_process	0.16714	1	1	29	121	17822	ENSOARG00000019361	-|
GO:0051896	regulation of protein kinase B signaling cascade	biological_process	0.16784	1	1	29	101	17822	ENSOARG00000017940	SRC|
GO:0051099	positive regulation of binding	biological_process	0.16822	1	1	29	102	17822	ENSOARG00000002545	EPB41|
GO:0046546	development of primary male sexual characteristics	biological_process	0.16825	1	1	29	94	17822	ENSOARG00000014908	LGR4|
GO:0005814	centriole	cellular_component	0.16862	1	1	29	81	17822	ENSOARG00000007452	HSPA6|
GO:0022607	cellular component assembly	biological_process	0.16872	1	5	29	1604	17822	ENSOARG00000018079,ENSOARG00000016430,ENSOARG00000017940,ENSOARG00000014314,ENSOARG00000019361	MTERF4|ACACB|SRC|SFSWAP|-|
GO:0006164	purine nucleotide biosynthetic process	biological_process	0.16885	1	1	29	111	17822	ENSOARG00000016430	ACACB|
GO:0033365	protein localization to organelle	biological_process	0.16915	1	2	29	398	17822	ENSOARG00000018079,ENSOARG00000017940	MTERF4|SRC|
GO:0007623	circadian rhythm	biological_process	0.17079	1	1	29	99	17822	ENSOARG00000014908	LGR4|
GO:0051899	membrane depolarization	biological_process	0.17117	1	1	29	97	17822	ENSOARG00000017940	SRC|
GO:0072330	monocarboxylic acid biosynthetic process	biological_process	0.17138	1	1	29	109	17822	ENSOARG00000016430	ACACB|
GO:0006275	regulation of DNA replication	biological_process	0.17195	1	1	29	95	17822	ENSOARG00000017940	SRC|
GO:0070374	positive regulation of ERK1 and ERK2 cascade	biological_process	0.17197	1	1	29	109	17822	ENSOARG00000017940	SRC|
GO:0006810	transport	biological_process	0.1722	1	8	29	3002	17822	ENSOARG00000001169,ENSOARG00000014908,ENSOARG00000017940,ENSOARG00000003301,ENSOARG00000018079,ENSOARG00000001010,ENSOARG00000008578,ENSOARG00000001232	-|LGR4|SRC|EXOC2|MTERF4|EXOC6|PTCH1|-|
GO:0001726	ruffle	cellular_component	0.17258	1	1	29	91	17822	ENSOARG00000017940	SRC|
GO:0006629	lipid metabolic process	biological_process	0.17263	1	3	29	791	17822	ENSOARG00000016430,ENSOARG00000005679,ENSOARG00000008704	ACACB|PAFAH2|ASAH1|
GO:0097305	response to alcohol	biological_process	0.17355	1	1	29	94	17822	ENSOARG00000008578	PTCH1|
GO:0006109	regulation of carbohydrate metabolic process	biological_process	0.17401	1	1	29	106	17822	ENSOARG00000016430	ACACB|
GO:0046661	male sex differentiation	biological_process	0.17435	1	1	29	98	17822	ENSOARG00000014908	LGR4|
GO:0009260	ribonucleotide biosynthetic process	biological_process	0.17457	1	1	29	114	17822	ENSOARG00000016430	ACACB|
GO:0005770	late endosome	cellular_component	0.17502	1	1	29	109	17822	ENSOARG00000017940	SRC|
GO:0046390	ribose phosphate biosynthetic process	biological_process	0.17534	1	1	29	115	17822	ENSOARG00000016430	ACACB|
GO:0006355	regulation of transcription, DNA-dependent	biological_process	0.17582	1	6	29	2283	17822	ENSOARG00000014908,ENSOARG00000004111,ENSOARG00000000899,ENSOARG00000018079,ENSOARG00000008578,ENSOARG00000010903	LGR4|ZNF536|MECOM|MTERF4|PTCH1|MIER1|
GO:2001141	regulation of RNA biosynthetic process	biological_process	0.17677	1	6	29	2287	17822	ENSOARG00000010903,ENSOARG00000008578,ENSOARG00000014908,ENSOARG00000004111,ENSOARG00000018079,ENSOARG00000000899	MIER1|PTCH1|LGR4|ZNF536|MTERF4|MECOM|
GO:2000027	regulation of organ morphogenesis	biological_process	0.17717	1	1	29	118	17822	ENSOARG00000014908	LGR4|
GO:0019953	sexual reproduction	biological_process	0.17771	1	2	29	414	17822	ENSOARG00000014908,ENSOARG00000017940	LGR4|SRC|
GO:2001236	regulation of extrinsic apoptotic signaling pathway	biological_process	0.178	1	1	29	108	17822	ENSOARG00000017940	SRC|
GO:0072522	purine-containing compound biosynthetic process	biological_process	0.17859	1	1	29	120	17822	ENSOARG00000016430	ACACB|
GO:0001838	embryonic epithelial tube formation	biological_process	0.17869	1	1	29	108	17822	ENSOARG00000008578	PTCH1|
GO:0072175	epithelial tube formation	biological_process	0.17869	1	1	29	108	17822	ENSOARG00000008578	PTCH1|
GO:0015850	organic hydroxy compound transport	biological_process	0.17911	1	1	29	111	17822	ENSOARG00000008578	PTCH1|
GO:1901681	sulfur compound binding	molecular_function	0.17921	1	1	29	97	17822	ENSOARG00000008578	PTCH1|
GO:1902115	regulation of organelle assembly	biological_process	0.17933	1	1	29	92	17822	ENSOARG00000017940	SRC|
GO:0006412	translation	biological_process	0.17953	1	2	29	611	17822	ENSOARG00000009152,ENSOARG00000019434	-|SLC4A1AP|
GO:0072659	protein localization to plasma membrane	biological_process	0.17958	1	1	29	87	17822	ENSOARG00000008578	PTCH1|
GO:0048609	multicellular organismal reproductive process	biological_process	0.18014	1	2	29	420	17822	ENSOARG00000014908,ENSOARG00000017940	LGR4|SRC|
GO:0044260	cellular macromolecule metabolic process	biological_process	0.18015	1	13	29	6010	17822	ENSOARG00000007452,ENSOARG00000010903,ENSOARG00000019361,ENSOARG00000014314,ENSOARG00000019434,ENSOARG00000014908,ENSOARG00000017940,ENSOARG00000004111,ENSOARG00000008578,ENSOARG00000009152,ENSOARG00000018079,ENSOARG00000013613,ENSOARG00000000899	HSPA6|MIER1|-|SFSWAP|SLC4A1AP|LGR4|SRC|ZNF536|PTCH1|-|MTERF4|ZDHHC20|MECOM|
GO:0045596	negative regulation of cell differentiation	biological_process	0.18214	1	2	29	433	17822	ENSOARG00000004111,ENSOARG00000008578	ZNF536|PTCH1|
GO:0002218	activation of innate immune response	biological_process	0.18241	1	1	29	119	17822	ENSOARG00000014908	LGR4|
GO:0051017	actin filament bundle assembly	biological_process	0.18271	1	1	29	92	17822	ENSOARG00000017940	SRC|
GO:0060491	regulation of cell projection assembly	biological_process	0.18323	1	1	29	98	17822	ENSOARG00000017940	SRC|
GO:0044242	cellular lipid catabolic process	biological_process	0.18335	1	1	29	111	17822	ENSOARG00000016430	ACACB|
GO:0005739	mitochondrion	cellular_component	0.18367	1	3	29	977	17822	ENSOARG00000018079,ENSOARG00000016430,ENSOARG00000017940	MTERF4|ACACB|SRC|
GO:0061572	actin filament bundle organization	biological_process	0.18411	1	1	29	94	17822	ENSOARG00000017940	SRC|
GO:0030496	midbody	cellular_component	0.18449	1	1	29	106	17822	ENSOARG00000008578	PTCH1|
GO:0043069	negative regulation of programmed cell death	biological_process	0.18624	1	2	29	463	17822	ENSOARG00000000899,ENSOARG00000017940	MECOM|SRC|
GO:0032504	multicellular organism reproduction	biological_process	0.18855	1	2	29	436	17822	ENSOARG00000014908,ENSOARG00000017940	LGR4|SRC|
GO:0043903	regulation of symbiosis, encompassing mutualism through parasitism	biological_process	0.18902	1	1	29	128	17822	ENSOARG00000003301	EXOC2|
GO:0044085	cellular component biogenesis	biological_process	0.19045	1	5	29	1699	17822	ENSOARG00000018079,ENSOARG00000016430,ENSOARG00000017940,ENSOARG00000019361,ENSOARG00000014314	MTERF4|ACACB|SRC|-|SFSWAP|
GO:0007420	brain development	biological_process	0.1911	1	2	29	378	17822	ENSOARG00000008578,ENSOARG00000017940	PTCH1|SRC|
GO:0019900	kinase binding	molecular_function	0.19119	1	2	29	414	17822	ENSOARG00000003301,ENSOARG00000017940	EXOC2|SRC|
GO:0009913	epidermal cell differentiation	biological_process	0.19177	1	1	29	109	17822	ENSOARG00000008578	PTCH1|
GO:0010634	positive regulation of epithelial cell migration	biological_process	0.19198	1	1	29	101	17822	ENSOARG00000017940	SRC|
GO:0043408	regulation of MAPK cascade	biological_process	0.19205	1	2	29	431	17822	ENSOARG00000000899,ENSOARG00000017940	MECOM|SRC|
GO:0004222	metalloendopeptidase activity	molecular_function	0.19331	1	1	29	106	17822	ENSOARG00000020253	LMLN|
GO:0043281	regulation of cysteine-type endopeptidase activity involved in apoptotic process	biological_process	0.19342	1	1	29	128	17822	ENSOARG00000017940	SRC|
GO:0050663	cytokine secretion	biological_process	0.19478	1	1	29	131	17822	ENSOARG00000014908	LGR4|
GO:0016054	organic acid catabolic process	biological_process	0.19544	1	1	29	124	17822	ENSOARG00000016430	ACACB|
GO:0046395	carboxylic acid catabolic process	biological_process	0.19544	1	1	29	124	17822	ENSOARG00000016430	ACACB|
GO:2000026	regulation of multicellular organismal development	biological_process	0.19563	1	4	29	1220	17822	ENSOARG00000008578,ENSOARG00000016430,ENSOARG00000014908,ENSOARG00000004111	PTCH1|ACACB|LGR4|ZNF536|
GO:0042180	cellular ketone metabolic process	biological_process	0.19565	1	1	29	125	17822	ENSOARG00000016430	ACACB|
GO:0020037	heme binding	molecular_function	0.19586	1	1	29	150	17822	ENSOARG00000017940	SRC|
GO:0030326	embryonic limb morphogenesis	biological_process	0.19614	1	1	29	103	17822	ENSOARG00000008578	PTCH1|
GO:0035113	embryonic appendage morphogenesis	biological_process	0.19614	1	1	29	103	17822	ENSOARG00000008578	PTCH1|
GO:0051234	establishment of localization	biological_process	0.19657	1	8	29	3092	17822	ENSOARG00000001232,ENSOARG00000008578,ENSOARG00000001010,ENSOARG00000018079,ENSOARG00000003301,ENSOARG00000014908,ENSOARG00000017940,ENSOARG00000001169	-|PTCH1|EXOC6|MTERF4|EXOC2|LGR4|SRC|-|
GO:0071824	protein-DNA complex subunit organization	biological_process	0.19701	1	1	29	141	17822	ENSOARG00000019361	-|
GO:0009895	negative regulation of catabolic process	biological_process	0.19711	1	1	29	118	17822	ENSOARG00000016430	ACACB|
GO:0005539	glycosaminoglycan binding	molecular_function	0.19817	1	1	29	114	17822	ENSOARG00000008578	PTCH1|
GO:0005759	mitochondrial matrix	cellular_component	0.19872	1	1	29	165	17822	ENSOARG00000018079	MTERF4|
GO:0043086	negative regulation of catalytic activity	biological_process	0.1991	1	2	29	500	17822	ENSOARG00000017940,ENSOARG00000016430	SRC|ACACB|
GO:0006351	transcription, DNA-dependent	biological_process	0.19919	1	6	29	2386	17822	ENSOARG00000004111,ENSOARG00000014908,ENSOARG00000000899,ENSOARG00000018079,ENSOARG00000010903,ENSOARG00000008578	ZNF536|LGR4|MECOM|MTERF4|MIER1|PTCH1|
GO:0005102	receptor binding	molecular_function	0.19964	1	3	29	957	17822	ENSOARG00000008715,ENSOARG00000017940,ENSOARG00000008578	MTSS1|SRC|PTCH1|
GO:0043491	protein kinase B signaling cascade	biological_process	0.19997	1	1	29	125	17822	ENSOARG00000017940	SRC|
GO:2001234	negative regulation of apoptotic signaling pathway	biological_process	0.20088	1	1	29	142	17822	ENSOARG00000017940	SRC|
GO:0032774	RNA biosynthetic process	biological_process	0.20224	1	6	29	2395	17822	ENSOARG00000014908,ENSOARG00000004111,ENSOARG00000018079,ENSOARG00000000899,ENSOARG00000010903,ENSOARG00000008578	LGR4|ZNF536|MTERF4|MECOM|MIER1|PTCH1|
GO:0051240	positive regulation of multicellular organismal process	biological_process	0.20259	1	2	29	490	17822	ENSOARG00000016430,ENSOARG00000014908	ACACB|LGR4|
GO:0035148	tube formation	biological_process	0.20341	1	1	29	120	17822	ENSOARG00000008578	PTCH1|
GO:0046906	tetrapyrrole binding	molecular_function	0.20372	1	1	29	156	17822	ENSOARG00000017940	SRC|
GO:0050731	positive regulation of peptidyl-tyrosine phosphorylation	biological_process	0.20384	1	1	29	116	17822	ENSOARG00000017940	SRC|
GO:0007179	transforming growth factor beta receptor signaling pathway	biological_process	0.2053	1	1	29	114	17822	ENSOARG00000017940	SRC|
GO:0046328	regulation of JNK cascade	biological_process	0.20578	1	1	29	119	17822	ENSOARG00000000899	MECOM|
GO:0004713	protein tyrosine kinase activity	molecular_function	0.20638	1	1	29	104	17822	ENSOARG00000017940	SRC|
GO:0016192	vesicle-mediated transport	biological_process	0.20642	1	3	29	822	17822	ENSOARG00000001010,ENSOARG00000017940,ENSOARG00000003301	EXOC6|SRC|EXOC2|
GO:0051252	regulation of RNA metabolic process	biological_process	0.20663	1	6	29	2392	17822	ENSOARG00000000899,ENSOARG00000018079,ENSOARG00000014908,ENSOARG00000004111,ENSOARG00000010903,ENSOARG00000008578	MECOM|MTERF4|LGR4|ZNF536|MIER1|PTCH1|
GO:0030529	ribonucleoprotein complex	cellular_component	0.20697	1	2	29	682	17822	ENSOARG00000018079,ENSOARG00000019434	MTERF4|SLC4A1AP|
GO:0008289	lipid binding	molecular_function	0.20742	1	2	29	436	17822	ENSOARG00000002545,ENSOARG00000008578	EPB41|PTCH1|
GO:0006807	nitrogen compound metabolic process	biological_process	0.20854	1	10	29	4470	17822	ENSOARG00000008578,ENSOARG00000000899,ENSOARG00000016430,ENSOARG00000018079,ENSOARG00000014314,ENSOARG00000019361,ENSOARG00000010903,ENSOARG00000014908,ENSOARG00000004111,ENSOARG00000017940	PTCH1|MECOM|ACACB|MTERF4|SFSWAP|-|MIER1|LGR4|ZNF536|SRC|
GO:0007224	smoothened signaling pathway	biological_process	0.20887	1	1	29	103	17822	ENSOARG00000008578	PTCH1|
GO:0003015	heart process	biological_process	0.209	1	1	29	126	17822	ENSOARG00000017940	SRC|
GO:0042593	glucose homeostasis	biological_process	0.20938	1	1	29	126	17822	ENSOARG00000008578	PTCH1|
GO:0005615	extracellular space	cellular_component	0.2099	1	2	29	603	17822	ENSOARG00000001669,ENSOARG00000008704	-|ASAH1|
GO:0010951	negative regulation of endopeptidase activity	biological_process	0.21019	1	1	29	160	17822	ENSOARG00000017940	SRC|
GO:0060548	negative regulation of cell death	biological_process	0.21077	1	2	29	500	17822	ENSOARG00000017940,ENSOARG00000000899	SRC|MECOM|
GO:0019219	regulation of nucleobase-containing compound metabolic process	biological_process	0.21155	1	7	29	2814	17822	ENSOARG00000008578,ENSOARG00000010903,ENSOARG00000000899,ENSOARG00000018079,ENSOARG00000014908,ENSOARG00000004111,ENSOARG00000017940	PTCH1|MIER1|MECOM|MTERF4|LGR4|ZNF536|SRC|
GO:0071375	cellular response to peptide hormone stimulus	biological_process	0.21156	1	1	29	119	17822	ENSOARG00000017940	SRC|
GO:0016331	morphogenesis of embryonic epithelium	biological_process	0.21167	1	1	29	125	17822	ENSOARG00000008578	PTCH1|
GO:0033500	carbohydrate homeostasis	biological_process	0.21185	1	1	29	127	17822	ENSOARG00000008578	PTCH1|
GO:0001894	tissue homeostasis	biological_process	0.21227	1	1	29	135	17822	ENSOARG00000017940	SRC|
GO:0045089	positive regulation of innate immune response	biological_process	0.2129	1	1	29	142	17822	ENSOARG00000014908	LGR4|
GO:0021953	central nervous system neuron differentiation	biological_process	0.21373	1	1	29	119	17822	ENSOARG00000008578	PTCH1|
GO:0048638	regulation of developmental growth	biological_process	0.21463	1	1	29	112	17822	ENSOARG00000016430	ACACB|
GO:0048523	negative regulation of cellular process	biological_process	0.2153	1	7	29	2739	17822	ENSOARG00000008578,ENSOARG00000010903,ENSOARG00000004111,ENSOARG00000014908,ENSOARG00000017940,ENSOARG00000016430,ENSOARG00000000899	PTCH1|MIER1|ZNF536|LGR4|SRC|ACACB|MECOM|
GO:0005198	structural molecule activity	molecular_function	0.21533	1	2	29	692	17822	ENSOARG00000002545,ENSOARG00000019434	EPB41|SLC4A1AP|
GO:2000116	regulation of cysteine-type endopeptidase activity	biological_process	0.21567	1	1	29	144	17822	ENSOARG00000017940	SRC|
GO:0006006	glucose metabolic process	biological_process	0.21597	1	1	29	144	17822	ENSOARG00000016430	ACACB|
GO:0006732	coenzyme metabolic process	biological_process	0.21605	1	1	29	145	17822	ENSOARG00000016430	ACACB|
GO:0045927	positive regulation of growth	biological_process	0.21628	1	1	29	132	17822	ENSOARG00000016430	ACACB|
GO:0034599	cellular response to oxidative stress	biological_process	0.21675	1	1	29	139	17822	ENSOARG00000017940	SRC|
GO:0002573	myeloid leukocyte differentiation	biological_process	0.21681	1	1	29	133	17822	ENSOARG00000017940	SRC|
GO:0008104	protein localization	biological_process	0.21701	1	4	29	1267	17822	ENSOARG00000008578,ENSOARG00000018079,ENSOARG00000014908,ENSOARG00000017940	PTCH1|MTERF4|LGR4|SRC|
GO:0006325	chromatin organization	biological_process	0.21712	1	2	29	470	17822	ENSOARG00000019361,ENSOARG00000010903	-|MIER1|
GO:0001227	RNA polymerase II transcription regulatory region sequence-specific DNA binding transcription factor activity involved in negative regulation of transcription	molecular_function	0.21752	1	1	29	145	17822	ENSOARG00000004111	ZNF536|
GO:0005743	mitochondrial inner membrane	cellular_component	0.21821	1	1	29	191	17822	ENSOARG00000017940	SRC|
GO:0016070	RNA metabolic process	biological_process	0.21925	1	7	29	3002	17822	ENSOARG00000014314,ENSOARG00000010903,ENSOARG00000008578,ENSOARG00000000899,ENSOARG00000018079,ENSOARG00000014908,ENSOARG00000004111	SFSWAP|MIER1|PTCH1|MECOM|MTERF4|LGR4|ZNF536|
GO:0097367	carbohydrate derivative binding	molecular_function	0.21996	1	1	29	135	17822	ENSOARG00000008578	PTCH1|
GO:0007254	JNK cascade	biological_process	0.22005	1	1	29	127	17822	ENSOARG00000000899	MECOM|
GO:0030278	regulation of ossification	biological_process	0.22057	1	1	29	138	17822	ENSOARG00000008578	PTCH1|
GO:0005925	focal adhesion	cellular_component	0.22078	1	1	29	106	17822	ENSOARG00000020253	LMLN|
GO:0000165	MAPK cascade	biological_process	0.22101	1	2	29	470	17822	ENSOARG00000000899,ENSOARG00000017940	MECOM|SRC|
GO:0019899	enzyme binding	molecular_function	0.22201	1	4	29	1242	17822	ENSOARG00000007452,ENSOARG00000003301,ENSOARG00000010903,ENSOARG00000017940	HSPA6|EXOC2|MIER1|SRC|
GO:0051171	regulation of nitrogen compound metabolic process	biological_process	0.22204	1	7	29	2851	17822	ENSOARG00000008578,ENSOARG00000010903,ENSOARG00000018079,ENSOARG00000000899,ENSOARG00000014908,ENSOARG00000004111,ENSOARG00000017940	PTCH1|MIER1|MTERF4|MECOM|LGR4|ZNF536|SRC|
GO:0002376	immune system process	biological_process	0.22266	1	4	29	1459	17822	ENSOARG00000014069,ENSOARG00000014493,ENSOARG00000014908,ENSOARG00000017940	-|-|LGR4|SRC|
GO:1901653	cellular response to peptide	biological_process	0.22272	1	1	29	126	17822	ENSOARG00000017940	SRC|
GO:0045926	negative regulation of growth	biological_process	0.22329	1	1	29	151	17822	ENSOARG00000008578	PTCH1|
GO:0030100	regulation of endocytosis	biological_process	0.224	1	1	29	131	17822	ENSOARG00000017940	SRC|
GO:0016044	cellular membrane organization	biological_process	0.22407	1	2	29	423	17822	ENSOARG00000008578,ENSOARG00000008715	PTCH1|MTSS1|
GO:0005924	cell-substrate adherens junction	cellular_component	0.22482	1	1	29	109	17822	ENSOARG00000020253	LMLN|
GO:0050708	regulation of protein secretion	biological_process	0.22527	1	1	29	156	17822	ENSOARG00000014908	LGR4|
GO:0031253	cell projection membrane	cellular_component	0.22653	1	1	29	127	17822	ENSOARG00000017940	SRC|
GO:0000122	negative regulation of transcription from RNA polymerase II promoter	biological_process	0.22717	1	2	29	520	17822	ENSOARG00000008578,ENSOARG00000004111	PTCH1|ZNF536|
GO:0035107	appendage morphogenesis	biological_process	0.22758	1	1	29	122	17822	ENSOARG00000008578	PTCH1|
GO:0035108	limb morphogenesis	biological_process	0.22758	1	1	29	122	17822	ENSOARG00000008578	PTCH1|
GO:0006996	organelle organization	biological_process	0.22824	1	6	29	2177	17822	ENSOARG00000017940,ENSOARG00000008715,ENSOARG00000018079,ENSOARG00000002545,ENSOARG00000019361,ENSOARG00000010903	SRC|MTSS1|MTERF4|EPB41|-|MIER1|
GO:0005829	cytosol	cellular_component	0.22871	1	6	29	2175	17822	ENSOARG00000017940,ENSOARG00000020253,ENSOARG00000018079,ENSOARG00000006197,ENSOARG00000007452,ENSOARG00000002545	SRC|LMLN|MTERF4|RGS3|HSPA6|EPB41|
GO:0010466	negative regulation of peptidase activity	biological_process	0.22931	1	1	29	178	17822	ENSOARG00000017940	SRC|
GO:0031301	integral to organelle membrane	cellular_component	0.2312	1	1	29	158	17822	ENSOARG00000013613	ZDHHC20|
GO:0030055	cell-substrate junction	cellular_component	0.23319	1	1	29	113	17822	ENSOARG00000020253	LMLN|
GO:0005737	cytoplasm	cellular_component	0.23323	1	14	29	6556	17822	ENSOARG00000020253,ENSOARG00000019434,ENSOARG00000017940,ENSOARG00000003301,ENSOARG00000007452,ENSOARG00000018079,ENSOARG00000013613,ENSOARG00000016430,ENSOARG00000009152,ENSOARG00000001010,ENSOARG00000008578,ENSOARG00000008704,ENSOARG00000002545,ENSOARG00000006197	LMLN|SLC4A1AP|SRC|EXOC2|HSPA6|MTERF4|ZDHHC20|ACACB|-|EXOC6|PTCH1|ASAH1|EPB41|RGS3|
GO:0051348	negative regulation of transferase activity	biological_process	0.23382	1	1	29	163	17822	ENSOARG00000017940	SRC|
GO:0044450	microtubule organizing center part	cellular_component	0.2342	1	1	29	118	17822	ENSOARG00000007452	HSPA6|
GO:0000375	RNA splicing, via transesterification reactions	biological_process	0.23458	1	1	29	180	17822	ENSOARG00000014314	SFSWAP|
GO:0000377	RNA splicing, via transesterification reactions with bulged adenosine as nucleophile	biological_process	0.23458	1	1	29	180	17822	ENSOARG00000014314	SFSWAP|
GO:0000398	mRNA splicing, via spliceosome	biological_process	0.23458	1	1	29	180	17822	ENSOARG00000014314	SFSWAP|
GO:0021915	neural tube development	biological_process	0.23565	1	1	29	137	17822	ENSOARG00000008578	PTCH1|
GO:0034613	cellular protein localization	biological_process	0.23587	1	3	29	867	17822	ENSOARG00000008578,ENSOARG00000017940,ENSOARG00000018079	PTCH1|SRC|MTERF4|
GO:0035264	multicellular organism growth	biological_process	0.23588	1	1	29	135	17822	ENSOARG00000008578	PTCH1|
GO:0016747	transferase activity, transferring acyl groups other than amino-acyl groups	molecular_function	0.23634	1	1	29	161	17822	ENSOARG00000013613	ZDHHC20|
GO:0097191	extrinsic apoptotic signaling pathway	biological_process	0.23664	1	1	29	156	17822	ENSOARG00000017940	SRC|
GO:0032872	regulation of stress-activated MAPK cascade	biological_process	0.23734	1	1	29	145	17822	ENSOARG00000000899	MECOM|
GO:0070727	cellular macromolecule localization	biological_process	0.23767	1	3	29	871	17822	ENSOARG00000017940,ENSOARG00000018079,ENSOARG00000008578	SRC|MTERF4|PTCH1|
GO:0045165	cell fate commitment	biological_process	0.23866	1	1	29	165	17822	ENSOARG00000008578	PTCH1|
GO:0031334	positive regulation of protein complex assembly	biological_process	0.24	1	1	29	151	17822	ENSOARG00000017940	SRC|
GO:0044702	single organism reproductive process	biological_process	0.24117	1	2	29	516	17822	ENSOARG00000014908,ENSOARG00000017940	LGR4|SRC|
GO:0031300	intrinsic to organelle membrane	cellular_component	0.24161	1	1	29	164	17822	ENSOARG00000013613	ZDHHC20|
GO:0061024	membrane organization	biological_process	0.24163	1	2	29	448	17822	ENSOARG00000008578,ENSOARG00000008715	PTCH1|MTSS1|
GO:0070302	regulation of stress-activated protein kinase signaling cascade	biological_process	0.24169	1	1	29	147	17822	ENSOARG00000000899	MECOM|
GO:0043434	response to peptide hormone stimulus	biological_process	0.24179	1	1	29	141	17822	ENSOARG00000017940	SRC|
GO:2000021	regulation of ion homeostasis	biological_process	0.24266	1	1	29	139	17822	ENSOARG00000017940	SRC|
GO:1901701	cellular response to oxygen-containing compound	biological_process	0.2433	1	2	29	492	17822	ENSOARG00000008578,ENSOARG00000017940	PTCH1|SRC|
GO:0051186	cofactor metabolic process	biological_process	0.24374	1	1	29	173	17822	ENSOARG00000016430	ACACB|
GO:0071103	DNA conformation change	biological_process	0.24484	1	1	29	167	17822	ENSOARG00000019361	-|
GO:0045137	development of primary sexual characteristics	biological_process	0.24655	1	1	29	149	17822	ENSOARG00000014908	LGR4|
GO:0048511	rhythmic process	biological_process	0.24717	1	1	29	148	17822	ENSOARG00000014908	LGR4|
GO:0048193	Golgi vesicle transport	biological_process	0.2481	1	1	29	136	17822	ENSOARG00000003301	EXOC2|
GO:0044282	small molecule catabolic process	biological_process	0.24872	1	1	29	164	17822	ENSOARG00000016430	ACACB|
GO:0044712	single-organism catabolic process	biological_process	0.24872	1	1	29	164	17822	ENSOARG00000016430	ACACB|
GO:0007010	cytoskeleton organization	biological_process	0.24918	1	3	29	856	17822	ENSOARG00000008715,ENSOARG00000017940,ENSOARG00000002545	MTSS1|SRC|EPB41|
GO:0019866	organelle inner membrane	cellular_component	0.25012	1	1	29	213	17822	ENSOARG00000017940	SRC|
GO:0070372	regulation of ERK1 and ERK2 cascade	biological_process	0.25106	1	1	29	160	17822	ENSOARG00000017940	SRC|
GO:0043566	structure-specific DNA binding	molecular_function	0.2511	1	1	29	166	17822	ENSOARG00000018079	MTERF4|
GO:0045088	regulation of innate immune response	biological_process	0.25178	1	1	29	174	17822	ENSOARG00000014908	LGR4|
GO:0071560	cellular response to transforming growth factor beta stimulus	biological_process	0.25185	1	1	29	142	17822	ENSOARG00000017940	SRC|
GO:0048736	appendage development	biological_process	0.2527	1	1	29	142	17822	ENSOARG00000008578	PTCH1|
GO:0060173	limb development	biological_process	0.2527	1	1	29	142	17822	ENSOARG00000008578	PTCH1|
GO:0007399	nervous system development	biological_process	0.25338	1	4	29	1255	17822	ENSOARG00000017940,ENSOARG00000004111,ENSOARG00000006595,ENSOARG00000008578	SRC|ZNF536|-|PTCH1|
GO:0009165	nucleotide biosynthetic process	biological_process	0.25453	1	1	29	175	17822	ENSOARG00000016430	ACACB|
GO:0032940	secretion by cell	biological_process	0.2549	1	2	29	535	17822	ENSOARG00000014908,ENSOARG00000001010	LGR4|EXOC6|
GO:1901293	nucleoside phosphate biosynthetic process	biological_process	0.25517	1	1	29	176	17822	ENSOARG00000016430	ACACB|
GO:0019318	hexose metabolic process	biological_process	0.25576	1	1	29	175	17822	ENSOARG00000016430	ACACB|
GO:0010741	negative regulation of intracellular protein kinase cascade	biological_process	0.25666	1	1	29	158	17822	ENSOARG00000000899	MECOM|
GO:0051403	stress-activated MAPK cascade	biological_process	0.25872	1	1	29	162	17822	ENSOARG00000000899	MECOM|
GO:0050730	regulation of peptidyl-tyrosine phosphorylation	biological_process	0.25925	1	1	29	154	17822	ENSOARG00000017940	SRC|
GO:0030258	lipid modification	biological_process	0.25932	1	1	29	147	17822	ENSOARG00000016430	ACACB|
GO:0003735	structural constituent of ribosome	molecular_function	0.25949	1	1	29	331	17822	ENSOARG00000019434	SLC4A1AP|
GO:0071559	response to transforming growth factor beta stimulus	biological_process	0.26104	1	1	29	147	17822	ENSOARG00000017940	SRC|
GO:0031349	positive regulation of defense response	biological_process	0.26107	1	1	29	185	17822	ENSOARG00000014908	LGR4|
GO:0072657	protein localization to membrane	biological_process	0.26121	1	1	29	133	17822	ENSOARG00000008578	PTCH1|
GO:0070371	ERK1 and ERK2 cascade	biological_process	0.26313	1	1	29	169	17822	ENSOARG00000017940	SRC|
GO:0016053	organic acid biosynthetic process	biological_process	0.26477	1	1	29	184	17822	ENSOARG00000016430	ACACB|
GO:0046394	carboxylic acid biosynthetic process	biological_process	0.26477	1	1	29	184	17822	ENSOARG00000016430	ACACB|
GO:0043543	protein acylation	biological_process	0.26556	1	1	29	170	17822	ENSOARG00000013613	ZDHHC20|
GO:1901652	response to peptide	biological_process	0.26573	1	1	29	159	17822	ENSOARG00000017940	SRC|
GO:0051093	negative regulation of developmental process	biological_process	0.26726	1	2	29	556	17822	ENSOARG00000004111,ENSOARG00000008578	ZNF536|PTCH1|
GO:0007548	sex differentiation	biological_process	0.26815	1	1	29	165	17822	ENSOARG00000014908	LGR4|
GO:0031098	stress-activated protein kinase signaling cascade	biological_process	0.26836	1	1	29	167	17822	ENSOARG00000000899	MECOM|
GO:0031647	regulation of protein stability	biological_process	0.26845	1	1	29	182	17822	ENSOARG00000017940	SRC|
GO:0003824	catalytic activity	molecular_function	0.26885	1	11	29	5051	17822	ENSOARG00000009152,ENSOARG00000016430,ENSOARG00000013613,ENSOARG00000008704,ENSOARG00000001232,ENSOARG00000017940,ENSOARG00000020253,ENSOARG00000001169,ENSOARG00000007452,ENSOARG00000010903,ENSOARG00000005679	-|ACACB|ZDHHC20|ASAH1|-|SRC|LMLN|-|HSPA6|MIER1|PAFAH2|
GO:0034504	protein localization to nucleus	biological_process	0.26954	1	1	29	175	17822	ENSOARG00000017940	SRC|
GO:0097193	intrinsic apoptotic signaling pathway	biological_process	0.27011	1	1	29	195	17822	ENSOARG00000017940	SRC|
GO:0040029	regulation of gene expression, epigenetic	biological_process	0.27115	1	1	29	152	17822	ENSOARG00000010903	MIER1|
GO:0071902	positive regulation of protein serine/threonine kinase activity	biological_process	0.27257	1	1	29	172	17822	ENSOARG00000017940	SRC|
GO:0016197	endosomal transport	biological_process	0.27564	1	1	29	165	17822	ENSOARG00000017940	SRC|
GO:0031346	positive regulation of cell projection organization	biological_process	0.27647	1	1	29	153	17822	ENSOARG00000017940	SRC|
GO:0051049	regulation of transport	biological_process	0.27842	1	3	29	980	17822	ENSOARG00000014908,ENSOARG00000017940,ENSOARG00000008578	LGR4|SRC|PTCH1|
GO:0030054	cell junction	cellular_component	0.27895	1	2	29	503	17822	ENSOARG00000020253,ENSOARG00000002545	LMLN|EPB41|
GO:0005996	monosaccharide metabolic process	biological_process	0.27915	1	1	29	189	17822	ENSOARG00000016430	ACACB|
GO:0010632	regulation of epithelial cell migration	biological_process	0.28062	1	1	29	156	17822	ENSOARG00000017940	SRC|
GO:0016746	transferase activity, transferring acyl groups	molecular_function	0.28312	1	1	29	195	17822	ENSOARG00000013613	ZDHHC20|
GO:0003676	nucleic acid binding	molecular_function	0.28351	1	6	29	2898	17822	ENSOARG00000004111,ENSOARG00000009152,ENSOARG00000000899,ENSOARG00000018079,ENSOARG00000014314,ENSOARG00000010903	ZNF536|-|MECOM|MTERF4|SFSWAP|MIER1|
GO:0002683	negative regulation of immune system process	biological_process	0.28384	1	1	29	194	17822	ENSOARG00000014908	LGR4|
GO:0006631	fatty acid metabolic process	biological_process	0.284	1	1	29	186	17822	ENSOARG00000016430	ACACB|
GO:0009966	regulation of signal transduction	biological_process	0.28615	1	5	29	1973	17822	ENSOARG00000008578,ENSOARG00000017940,ENSOARG00000014908,ENSOARG00000004111,ENSOARG00000000899	PTCH1|SRC|LGR4|ZNF536|MECOM|
GO:0016043	cellular component organization	biological_process	0.28733	1	9	29	3817	17822	ENSOARG00000008715,ENSOARG00000017940,ENSOARG00000010903,ENSOARG00000019361,ENSOARG00000014314,ENSOARG00000018079,ENSOARG00000016430,ENSOARG00000002545,ENSOARG00000008578	MTSS1|SRC|MIER1|-|SFSWAP|MTERF4|ACACB|EPB41|PTCH1|
GO:0003007	heart morphogenesis	biological_process	0.28757	1	1	29	173	17822	ENSOARG00000008578	PTCH1|
GO:0045893	positive regulation of transcription, DNA-dependent	biological_process	0.2878	1	3	29	1030	17822	ENSOARG00000008578,ENSOARG00000000899,ENSOARG00000014908	PTCH1|MECOM|LGR4|
GO:0048872	homeostasis of number of cells	biological_process	0.28794	1	1	29	187	17822	ENSOARG00000014908	LGR4|
GO:0051239	regulation of multicellular organismal process	biological_process	0.28879	1	5	29	1937	17822	ENSOARG00000017940,ENSOARG00000014908,ENSOARG00000004111,ENSOARG00000016430,ENSOARG00000008578	SRC|LGR4|ZNF536|ACACB|PTCH1|
GO:0046907	intracellular transport	biological_process	0.28969	1	3	29	998	17822	ENSOARG00000003301,ENSOARG00000017940,ENSOARG00000018079	EXOC2|SRC|MTERF4|
GO:0019216	regulation of lipid metabolic process	biological_process	0.29033	1	1	29	195	17822	ENSOARG00000016430	ACACB|
GO:0040007	growth	biological_process	0.29106	1	2	29	571	17822	ENSOARG00000016430,ENSOARG00000008578	ACACB|PTCH1|
GO:0009306	protein secretion	biological_process	0.29108	1	1	29	202	17822	ENSOARG00000014908	LGR4|
GO:0051301	cell division	biological_process	0.29343	1	1	29	184	17822	ENSOARG00000008578	PTCH1|
GO:0046777	protein autophosphorylation	biological_process	0.29354	1	1	29	153	17822	ENSOARG00000017940	SRC|
GO:0044464	cell part	cellular_component	0.29436	1	22	29	11801	17822	ENSOARG00000020253,ENSOARG00000017940,ENSOARG00000019434,ENSOARG00000003301,ENSOARG00000010903,ENSOARG00000019361,ENSOARG00000007452,ENSOARG00000014069,ENSOARG00000018079,ENSOARG00000000899,ENSOARG00000016430,ENSOARG00000001010,ENSOARG00000008578,ENSOARG00000006197,ENSOARG00000008715,ENSOARG00000014908,ENSOARG00000013613,ENSOARG00000008154,ENSOARG00000014493,ENSOARG00000009152,ENSOARG00000008704,…	LMLN|SRC|SLC4A1AP|EXOC2|MIER1|-|HSPA6|-|MTERF4|MECOM|ACACB|EXOC6|PTCH1|RGS3|MTSS1|LGR4|ZDHHC20|CLNK|-|-|ASAH1|EPB41|
GO:0008237	metallopeptidase activity	molecular_function	0.29644	1	1	29	168	17822	ENSOARG00000020253	LMLN|
GO:0008380	RNA splicing	biological_process	0.29647	1	1	29	231	17822	ENSOARG00000014314	SFSWAP|
GO:0060255	regulation of macromolecule metabolic process	biological_process	0.29674	1	8	29	3680	17822	ENSOARG00000008578,ENSOARG00000016430,ENSOARG00000000899,ENSOARG00000018079,ENSOARG00000010903,ENSOARG00000014908,ENSOARG00000004111,ENSOARG00000017940	PTCH1|ACACB|MECOM|MTERF4|MIER1|LGR4|ZNF536|SRC|
GO:0008152	metabolic process	biological_process	0.29706	1	17	29	8954	17822	ENSOARG00000009152,ENSOARG00000013613,ENSOARG00000008704,ENSOARG00000014908,ENSOARG00000005679,ENSOARG00000018079,ENSOARG00000016430,ENSOARG00000000899,ENSOARG00000008578,ENSOARG00000020253,ENSOARG00000019434,ENSOARG00000017940,ENSOARG00000004111,ENSOARG00000007452,ENSOARG00000010903,ENSOARG00000019361,ENSOARG00000014314	-|ZDHHC20|ASAH1|LGR4|PAFAH2|MTERF4|ACACB|MECOM|PTCH1|LMLN|SLC4A1AP|SRC|ZNF536|HSPA6|MIER1|-|SFSWAP|
GO:0000139	Golgi membrane	cellular_component	0.29718	1	1	29	187	17822	ENSOARG00000013613	ZDHHC20|
GO:0048519	negative regulation of biological process	biological_process	0.29809	1	7	29	3018	17822	ENSOARG00000008578,ENSOARG00000010903,ENSOARG00000016430,ENSOARG00000000899,ENSOARG00000014908,ENSOARG00000017940,ENSOARG00000004111	PTCH1|MIER1|ACACB|MECOM|LGR4|SRC|ZNF536|
GO:0010035	response to inorganic substance	biological_process	0.2981	1	1	29	194	17822	ENSOARG00000008578	PTCH1|
GO:0044262	cellular carbohydrate metabolic process	biological_process	0.29929	1	1	29	185	17822	ENSOARG00000016430	ACACB|
GO:0050678	regulation of epithelial cell proliferation	biological_process	0.29968	1	1	29	189	17822	ENSOARG00000008578	PTCH1|
GO:0043900	regulation of multi-organism process	biological_process	0.29974	1	1	29	213	17822	ENSOARG00000003301	EXOC2|
GO:0006898	receptor-mediated endocytosis	biological_process	0.2999	1	1	29	184	17822	ENSOARG00000017940	SRC|
GO:0048731	system development	biological_process	0.30003	1	7	29	2846	17822	ENSOARG00000017940,ENSOARG00000014908,ENSOARG00000004111,ENSOARG00000016430,ENSOARG00000006595,ENSOARG00000018079,ENSOARG00000008578	SRC|LGR4|ZNF536|ACACB|-|MTERF4|PTCH1|
GO:0051726	regulation of cell cycle	biological_process	0.30014	1	2	29	621	17822	ENSOARG00000000899,ENSOARG00000008578	MECOM|PTCH1|
GO:0005856	cytoskeleton	cellular_component	0.30039	1	4	29	1392	17822	ENSOARG00000007452,ENSOARG00000002545,ENSOARG00000017940,ENSOARG00000008715	HSPA6|EPB41|SRC|MTSS1|
GO:0006887	exocytosis	biological_process	0.30215	1	1	29	182	17822	ENSOARG00000001010	EXOC6|
GO:0071840	cellular component organization or biogenesis	biological_process	0.30245	1	9	29	3893	17822	ENSOARG00000018079,ENSOARG00000016430,ENSOARG00000008578,ENSOARG00000002545,ENSOARG00000008715,ENSOARG00000017940,ENSOARG00000010903,ENSOARG00000019361,ENSOARG00000014314	MTERF4|ACACB|PTCH1|EPB41|MTSS1|SRC|MIER1|-|SFSWAP|
GO:0046903	secretion	biological_process	0.30378	1	2	29	613	17822	ENSOARG00000014908,ENSOARG00000001010	LGR4|EXOC6|
GO:0006979	response to oxidative stress	biological_process	0.30929	1	1	29	222	17822	ENSOARG00000017940	SRC|
GO:0033044	regulation of chromosome organization	biological_process	0.31175	1	1	29	191	17822	ENSOARG00000017940	SRC|
GO:0002757	immune response-activating signal transduction	biological_process	0.31179	1	1	29	203	17822	ENSOARG00000014908	LGR4|
GO:0005623	cell	cellular_component	0.31242	1	22	29	11891	17822	ENSOARG00000020253,ENSOARG00000017940,ENSOARG00000019434,ENSOARG00000003301,ENSOARG00000010903,ENSOARG00000019361,ENSOARG00000007452,ENSOARG00000014069,ENSOARG00000018079,ENSOARG00000000899,ENSOARG00000016430,ENSOARG00000001010,ENSOARG00000008578,ENSOARG00000006197,ENSOARG00000008715,ENSOARG00000014908,ENSOARG00000013613,ENSOARG00000008154,ENSOARG00000014493,ENSOARG00000009152,ENSOARG00000008704,…	LMLN|SRC|SLC4A1AP|EXOC2|MIER1|-|HSPA6|-|MTERF4|MECOM|ACACB|EXOC6|PTCH1|RGS3|MTSS1|LGR4|ZDHHC20|CLNK|-|-|ASAH1|EPB41|
GO:0051254	positive regulation of RNA metabolic process	biological_process	0.31253	1	3	29	1083	17822	ENSOARG00000014908,ENSOARG00000000899,ENSOARG00000008578	LGR4|MECOM|PTCH1|
GO:0035091	phosphatidylinositol binding	molecular_function	0.31537	1	1	29	170	17822	ENSOARG00000002545	EPB41|
GO:0060341	regulation of cellular localization	biological_process	0.31577	1	2	29	628	17822	ENSOARG00000017940,ENSOARG00000014908	SRC|LGR4|
GO:0010627	regulation of intracellular protein kinase cascade	biological_process	0.31795	1	2	29	619	17822	ENSOARG00000017940,ENSOARG00000000899	SRC|MECOM|
GO:0048856	anatomical structure development	biological_process	0.3188	1	8	29	3394	17822	ENSOARG00000017940,ENSOARG00000014908,ENSOARG00000004111,ENSOARG00000016430,ENSOARG00000006595,ENSOARG00000018079,ENSOARG00000008578,ENSOARG00000002545	SRC|LGR4|ZNF536|ACACB|-|MTERF4|PTCH1|EPB41|
GO:0005575	cellular_component	cellular_component	0.32137	1	26	29	14827	17822	ENSOARG00000019434,ENSOARG00000017940,ENSOARG00000020253,ENSOARG00000014069,ENSOARG00000007452,ENSOARG00000019361,ENSOARG00000003301,ENSOARG00000010903,ENSOARG00000001010,ENSOARG00000000899,ENSOARG00000016430,ENSOARG00000018079,ENSOARG00000006197,ENSOARG00000001232,ENSOARG00000008578,ENSOARG00000014908,ENSOARG00000008715,ENSOARG00000001169,ENSOARG00000009152,ENSOARG00000006595,ENSOARG00000008154,…	SLC4A1AP|SRC|LMLN|-|HSPA6|-|EXOC2|MIER1|EXOC6|MECOM|ACACB|MTERF4|RGS3|-|PTCH1|LGR4|MTSS1|-|-|-|CLNK|-|-|ZDHHC20|EPB41|ASAH1|
GO:0044403	symbiosis, encompassing mutualism through parasitism	biological_process	0.32144	1	1	29	262	17822	ENSOARG00000003301	EXOC2|
GO:0044419	interspecies interaction between organisms	biological_process	0.32144	1	1	29	262	17822	ENSOARG00000003301	EXOC2|
GO:0031667	response to nutrient levels	biological_process	0.3226	1	1	29	219	17822	ENSOARG00000016430	ACACB|
GO:0006869	lipid transport	biological_process	0.32407	1	1	29	211	17822	ENSOARG00000008578	PTCH1|
GO:0003924	GTPase activity	molecular_function	0.32446	1	1	29	265	17822	ENSOARG00000009152	-|
GO:0002764	immune response-regulating signaling pathway	biological_process	0.32457	1	1	29	216	17822	ENSOARG00000014908	LGR4|
GO:0080090	regulation of primary metabolic process	biological_process	0.32523	1	8	29	3732	17822	ENSOARG00000018079,ENSOARG00000000899,ENSOARG00000016430,ENSOARG00000008578,ENSOARG00000004111,ENSOARG00000014908,ENSOARG00000017940,ENSOARG00000010903	MTERF4|MECOM|ACACB|PTCH1|ZNF536|LGR4|SRC|MIER1|
GO:0006260	DNA replication	biological_process	0.32676	1	1	29	222	17822	ENSOARG00000017940	SRC|
GO:0044763	single-organism cellular process	biological_process	0.32716	1	18	29	9244	17822	ENSOARG00000001169,ENSOARG00000014908,ENSOARG00000008715,ENSOARG00000002545,ENSOARG00000006595,ENSOARG00000008154,ENSOARG00000019361,ENSOARG00000010903,ENSOARG00000003301,ENSOARG00000007452,ENSOARG00000017940,ENSOARG00000004111,ENSOARG00000020253,ENSOARG00000001232,ENSOARG00000008578,ENSOARG00000000899,ENSOARG00000018079,ENSOARG00000001010	-|LGR4|MTSS1|EPB41|-|CLNK|-|MIER1|EXOC2|HSPA6|SRC|ZNF536|LMLN|-|PTCH1|MECOM|MTERF4|EXOC6|
GO:0052548	regulation of endopeptidase activity	biological_process	0.33019	1	1	29	256	17822	ENSOARG00000017940	SRC|
GO:0048878	chemical homeostasis	biological_process	0.33201	1	2	29	643	17822	ENSOARG00000008578,ENSOARG00000017940	PTCH1|SRC|
GO:0043010	camera-type eye development	biological_process	0.33265	1	1	29	206	17822	ENSOARG00000018079	MTERF4|
GO:0051051	negative regulation of transport	biological_process	0.33556	1	1	29	229	17822	ENSOARG00000014908	LGR4|
GO:0006605	protein targeting	biological_process	0.3365	1	1	29	227	17822	ENSOARG00000018079	MTERF4|
GO:0033554	cellular response to stress	biological_process	0.33663	1	3	29	1113	17822	ENSOARG00000007452,ENSOARG00000017940,ENSOARG00000000899	HSPA6|SRC|MECOM|
GO:0005912	adherens junction	cellular_component	0.33777	1	1	29	175	17822	ENSOARG00000020253	LMLN|
GO:0030031	cell projection assembly	biological_process	0.33815	1	1	29	190	17822	ENSOARG00000017940	SRC|
GO:0032879	regulation of localization	biological_process	0.33856	1	4	29	1518	17822	ENSOARG00000016430,ENSOARG00000017940,ENSOARG00000014908,ENSOARG00000008578	ACACB|SRC|LGR4|PTCH1|
GO:0017016	Ras GTPase binding	molecular_function	0.33956	1	1	29	180	17822	ENSOARG00000003301	EXOC2|
GO:0010639	negative regulation of organelle organization	biological_process	0.33963	1	1	29	210	17822	ENSOARG00000017940	SRC|
GO:0051179	localization	biological_process	0.33978	1	9	29	4046	17822	ENSOARG00000001010,ENSOARG00000018079,ENSOARG00000016430,ENSOARG00000008578,ENSOARG00000001232,ENSOARG00000014908,ENSOARG00000017940,ENSOARG00000001169,ENSOARG00000003301	EXOC6|MTERF4|ACACB|PTCH1|-|LGR4|SRC|-|EXOC2|
GO:0009991	response to extracellular stimulus	biological_process	0.34146	1	1	29	236	17822	ENSOARG00000016430	ACACB|
GO:0022414	reproductive process	biological_process	0.34401	1	2	29	667	17822	ENSOARG00000017940,ENSOARG00000014908	SRC|LGR4|
GO:0001071	nucleic acid binding transcription factor activity	molecular_function	0.34514	1	2	29	742	17822	ENSOARG00000004111,ENSOARG00000000899	ZNF536|MECOM|
GO:0003700	sequence-specific DNA binding transcription factor activity	molecular_function	0.34514	1	2	29	742	17822	ENSOARG00000000899,ENSOARG00000004111	MECOM|ZNF536|
GO:2001233	regulation of apoptotic signaling pathway	biological_process	0.34592	1	1	29	267	17822	ENSOARG00000017940	SRC|
GO:0003002	regionalization	biological_process	0.34896	1	1	29	248	17822	ENSOARG00000008578	PTCH1|
GO:0040012	regulation of locomotion	biological_process	0.34903	1	2	29	613	17822	ENSOARG00000003301,ENSOARG00000017940	EXOC2|SRC|
GO:0060249	anatomical structure homeostasis	biological_process	0.34939	1	1	29	234	17822	ENSOARG00000017940	SRC|
GO:0010631	epithelial cell migration	biological_process	0.35016	1	1	29	201	17822	ENSOARG00000017940	SRC|
GO:0031267	small GTPase binding	molecular_function	0.35184	1	1	29	188	17822	ENSOARG00000003301	EXOC2|
GO:0090132	epithelium migration	biological_process	0.35242	1	1	29	202	17822	ENSOARG00000017940	SRC|
GO:0031966	mitochondrial membrane	cellular_component	0.35265	1	1	29	307	17822	ENSOARG00000017940	SRC|
GO:0009987	cellular process	biological_process	0.35287	1	23	29	12723	17822	ENSOARG00000004111,ENSOARG00000019434,ENSOARG00000017940,ENSOARG00000020253,ENSOARG00000014314,ENSOARG00000019361,ENSOARG00000010903,ENSOARG00000003301,ENSOARG00000007452,ENSOARG00000000899,ENSOARG00000016430,ENSOARG00000018079,ENSOARG00000001010,ENSOARG00000001232,ENSOARG00000008578,ENSOARG00000001169,ENSOARG00000014908,ENSOARG00000008715,ENSOARG00000008154,ENSOARG00000006595,ENSOARG00000013613,…	ZNF536|SLC4A1AP|SRC|LMLN|SFSWAP|-|MIER1|EXOC2|HSPA6|MECOM|ACACB|MTERF4|EXOC6|-|PTCH1|-|LGR4|MTSS1|CLNK|-|ZDHHC20|-|EPB41|
GO:0071396	cellular response to lipid	biological_process	0.35324	1	1	29	240	17822	ENSOARG00000008578	PTCH1|
GO:0090130	tissue migration	biological_process	0.3547	1	1	29	206	17822	ENSOARG00000017940	SRC|
GO:0070161	anchoring junction	cellular_component	0.35531	1	1	29	187	17822	ENSOARG00000020253	LMLN|
GO:0010557	positive regulation of macromolecule biosynthetic process	biological_process	0.35562	1	3	29	1170	17822	ENSOARG00000014908,ENSOARG00000000899,ENSOARG00000008578	LGR4|MECOM|PTCH1|
GO:0030099	myeloid cell differentiation	biological_process	0.35564	1	1	29	243	17822	ENSOARG00000017940	SRC|
GO:0044421	extracellular region part	cellular_component	0.35593	1	2	29	789	17822	ENSOARG00000001669,ENSOARG00000008704	-|ASAH1|
GO:0003013	circulatory system process	biological_process	0.35654	1	1	29	239	17822	ENSOARG00000017940	SRC|
GO:0006397	mRNA processing	biological_process	0.3569	1	1	29	274	17822	ENSOARG00000014314	SFSWAP|
GO:0045935	positive regulation of nucleobase-containing compound metabolic process	biological_process	0.35872	1	3	29	1167	17822	ENSOARG00000014908,ENSOARG00000000899,ENSOARG00000008578	LGR4|MECOM|PTCH1|
GO:1901700	response to oxygen-containing compound	biological_process	0.35988	1	2	29	672	17822	ENSOARG00000008578,ENSOARG00000017940	PTCH1|SRC|
GO:0007178	transmembrane receptor protein serine/threonine kinase signaling pathway	biological_process	0.36009	1	1	29	235	17822	ENSOARG00000017940	SRC|
GO:0016607	nuclear speck	cellular_component	0.36092	1	1	29	244	17822	ENSOARG00000000899	MECOM|
GO:0048513	organ development	biological_process	0.36112	1	5	29	2095	17822	ENSOARG00000008578,ENSOARG00000018079,ENSOARG00000016430,ENSOARG00000017940,ENSOARG00000014908	PTCH1|MTERF4|ACACB|SRC|LGR4|
GO:0052547	regulation of peptidase activity	biological_process	0.36122	1	1	29	283	17822	ENSOARG00000017940	SRC|
GO:0002253	activation of immune response	biological_process	0.36137	1	1	29	245	17822	ENSOARG00000014908	LGR4|
GO:0010628	positive regulation of gene expression	biological_process	0.36481	1	3	29	1183	17822	ENSOARG00000000899,ENSOARG00000014908,ENSOARG00000008578	MECOM|LGR4|PTCH1|
GO:0031323	regulation of cellular metabolic process	biological_process	0.36489	1	8	29	3853	17822	ENSOARG00000017940,ENSOARG00000014908,ENSOARG00000004111,ENSOARG00000010903,ENSOARG00000018079,ENSOARG00000016430,ENSOARG00000000899,ENSOARG00000008578	SRC|LGR4|ZNF536|MIER1|MTERF4|ACACB|MECOM|PTCH1|
GO:0071407	cellular response to organic cyclic compound	biological_process	0.36588	1	1	29	239	17822	ENSOARG00000008578	PTCH1|
GO:0009887	organ morphogenesis	biological_process	0.36602	1	2	29	663	17822	ENSOARG00000008578,ENSOARG00000014908	PTCH1|LGR4|
GO:0051173	positive regulation of nitrogen compound metabolic process	biological_process	0.36921	1	3	29	1186	17822	ENSOARG00000008578,ENSOARG00000014908,ENSOARG00000000899	PTCH1|LGR4|MECOM|
GO:0023051	regulation of signaling	biological_process	0.36979	1	5	29	2175	17822	ENSOARG00000008578,ENSOARG00000000899,ENSOARG00000014908,ENSOARG00000017940,ENSOARG00000004111	PTCH1|MECOM|LGR4|SRC|ZNF536|
GO:0044699	single-organism process	biological_process	0.37105	1	19	29	10022	17822	ENSOARG00000008715,ENSOARG00000014908,ENSOARG00000001169,ENSOARG00000006595,ENSOARG00000008154,ENSOARG00000002545,ENSOARG00000020253,ENSOARG00000004111,ENSOARG00000017940,ENSOARG00000007452,ENSOARG00000010903,ENSOARG00000003301,ENSOARG00000019361,ENSOARG00000001010,ENSOARG00000018079,ENSOARG00000000899,ENSOARG00000016430,ENSOARG00000008578,ENSOARG00000001232	MTSS1|LGR4|-|-|CLNK|EPB41|LMLN|ZNF536|SRC|HSPA6|MIER1|EXOC2|-|EXOC6|MTERF4|MECOM|ACACB|PTCH1|-|
GO:0031328	positive regulation of cellular biosynthetic process	biological_process	0.37183	1	3	29	1205	17822	ENSOARG00000008578,ENSOARG00000000899,ENSOARG00000014908	PTCH1|MECOM|LGR4|
GO:0007275	multicellular organismal development	biological_process	0.37196	1	7	29	3069	17822	ENSOARG00000008578,ENSOARG00000017940,ENSOARG00000014908,ENSOARG00000004111,ENSOARG00000006595,ENSOARG00000016430,ENSOARG00000018079	PTCH1|SRC|LGR4|ZNF536|-|ACACB|MTERF4|
GO:0044431	Golgi apparatus part	cellular_component	0.37238	1	1	29	242	17822	ENSOARG00000013613	ZDHHC20|
GO:0051052	regulation of DNA metabolic process	biological_process	0.37246	1	1	29	240	17822	ENSOARG00000017940	SRC|
GO:0044424	intracellular part	cellular_component	0.37282	1	18	29	9565	17822	ENSOARG00000018079,ENSOARG00000016430,ENSOARG00000000899,ENSOARG00000001010,ENSOARG00000008578,ENSOARG00000006197,ENSOARG00000020253,ENSOARG00000019434,ENSOARG00000017940,ENSOARG00000010903,ENSOARG00000003301,ENSOARG00000019361,ENSOARG00000007452,ENSOARG00000013613,ENSOARG00000009152,ENSOARG00000008704,ENSOARG00000002545,ENSOARG00000008715	MTERF4|ACACB|MECOM|EXOC6|PTCH1|RGS3|LMLN|SLC4A1AP|SRC|MIER1|EXOC2|-|HSPA6|ZDHHC20|-|ASAH1|EPB41|MTSS1|
GO:0007005	mitochondrion organization	biological_process	0.37288	1	1	29	289	17822	ENSOARG00000018079	MTERF4|
GO:0005622	intracellular	cellular_component	0.37327	1	19	29	10180	17822	ENSOARG00000006197,ENSOARG00000008578,ENSOARG00000001010,ENSOARG00000018079,ENSOARG00000016430,ENSOARG00000000899,ENSOARG00000007452,ENSOARG00000003301,ENSOARG00000010903,ENSOARG00000019361,ENSOARG00000020253,ENSOARG00000019434,ENSOARG00000017940,ENSOARG00000002545,ENSOARG00000008704,ENSOARG00000009152,ENSOARG00000013613,ENSOARG00000008154,ENSOARG00000008715	RGS3|PTCH1|EXOC6|MTERF4|ACACB|MECOM|HSPA6|EXOC2|MIER1|-|LMLN|SLC4A1AP|SRC|EPB41|ASAH1|-|ZDHHC20|CLNK|MTSS1|
GO:0005740	mitochondrial envelope	cellular_component	0.37633	1	1	29	340	17822	ENSOARG00000017940	SRC|
GO:0010646	regulation of cell communication	biological_process	0.37637	1	5	29	2192	17822	ENSOARG00000008578,ENSOARG00000000899,ENSOARG00000017940,ENSOARG00000014908,ENSOARG00000004111	PTCH1|MECOM|SRC|LGR4|ZNF536|
GO:0051090	regulation of sequence-specific DNA binding transcription factor activity	biological_process	0.37685	1	1	29	261	17822	ENSOARG00000008578	PTCH1|
GO:0006259	DNA metabolic process	biological_process	0.37686	1	2	29	749	17822	ENSOARG00000017940,ENSOARG00000019361	SRC|-|
GO:0031252	cell leading edge	cellular_component	0.37906	1	1	29	218	17822	ENSOARG00000017940	SRC|
GO:0007243	intracellular protein kinase cascade	biological_process	0.37908	1	2	29	711	17822	ENSOARG00000000899,ENSOARG00000017940	MECOM|SRC|
GO:0044283	small molecule biosynthetic process	biological_process	0.37917	1	1	29	291	17822	ENSOARG00000016430	ACACB|
GO:0071900	regulation of protein serine/threonine kinase activity	biological_process	0.37977	1	1	29	275	17822	ENSOARG00000017940	SRC|
GO:0051020	GTPase binding	molecular_function	0.37989	1	1	29	209	17822	ENSOARG00000003301	EXOC2|
GO:0009891	positive regulation of biosynthetic process	biological_process	0.37996	1	3	29	1222	17822	ENSOARG00000014908,ENSOARG00000000899,ENSOARG00000008578	LGR4|MECOM|PTCH1|
GO:0032787	monocarboxylic acid metabolic process	biological_process	0.38163	1	1	29	264	17822	ENSOARG00000016430	ACACB|
GO:0060627	regulation of vesicle-mediated transport	biological_process	0.38249	1	1	29	244	17822	ENSOARG00000017940	SRC|
GO:0000982	RNA polymerase II core promoter proximal region sequence-specific DNA binding transcription factor activity	molecular_function	0.38361	1	1	29	278	17822	ENSOARG00000004111	ZNF536|
GO:0018108	peptidyl-tyrosine phosphorylation	biological_process	0.38421	1	1	29	241	17822	ENSOARG00000017940	SRC|
GO:0051056	regulation of small GTPase mediated signal transduction	biological_process	0.38494	1	1	29	196	17822	ENSOARG00000017940	SRC|
GO:0018212	peptidyl-tyrosine modification	biological_process	0.3868	1	1	29	243	17822	ENSOARG00000017940	SRC|
GO:0032386	regulation of intracellular transport	biological_process	0.38683	1	1	29	257	17822	ENSOARG00000017940	SRC|
GO:0001701	in utero embryonic development	biological_process	0.38716	1	1	29	265	17822	ENSOARG00000008578	PTCH1|
GO:0007283	spermatogenesis	biological_process	0.38731	1	1	29	263	17822	ENSOARG00000014908	LGR4|
GO:0001654	eye development	biological_process	0.38905	1	1	29	246	17822	ENSOARG00000018079	MTERF4|
GO:0048232	male gamete generation	biological_process	0.38922	1	1	29	264	17822	ENSOARG00000014908	LGR4|
GO:0044711	single-organism biosynthetic process	biological_process	0.38947	1	1	29	301	17822	ENSOARG00000016430	ACACB|
GO:0032502	developmental process	biological_process	0.39147	1	8	29	3653	17822	ENSOARG00000014908,ENSOARG00000017940,ENSOARG00000004111,ENSOARG00000008578,ENSOARG00000002545,ENSOARG00000016430,ENSOARG00000006595,ENSOARG00000018079	LGR4|SRC|ZNF536|PTCH1|EPB41|ACACB|-|MTERF4|
GO:0015031	protein transport	biological_process	0.39218	1	2	29	763	17822	ENSOARG00000014908,ENSOARG00000018079	LGR4|MTERF4|
GO:0000003	reproduction	biological_process	0.39443	1	2	29	760	17822	ENSOARG00000014908,ENSOARG00000017940	LGR4|SRC|
GO:0019538	protein metabolic process	biological_process	0.39512	1	8	29	4021	17822	ENSOARG00000013613,ENSOARG00000009152,ENSOARG00000008578,ENSOARG00000019434,ENSOARG00000017940,ENSOARG00000020253,ENSOARG00000010903,ENSOARG00000007452	ZDHHC20|-|PTCH1|SLC4A1AP|SRC|LMLN|MIER1|HSPA6|
GO:0051346	negative regulation of hydrolase activity	biological_process	0.39753	1	1	29	301	17822	ENSOARG00000017940	SRC|
GO:0071417	cellular response to organonitrogen compound	biological_process	0.39757	1	1	29	238	17822	ENSOARG00000017940	SRC|
GO:0031589	cell-substrate adhesion	biological_process	0.39868	1	1	29	225	17822	ENSOARG00000017940	SRC|
GO:0065008	regulation of biological quality	biological_process	0.39977	1	5	29	2232	17822	ENSOARG00000016430,ENSOARG00000017940,ENSOARG00000014908,ENSOARG00000008578,ENSOARG00000002545	ACACB|SRC|LGR4|PTCH1|EPB41|
GO:0030900	forebrain development	biological_process	0.40125	1	1	29	242	17822	ENSOARG00000017940	SRC|
GO:0018193	peptidyl-amino acid modification	biological_process	0.40293	1	2	29	715	17822	ENSOARG00000013613,ENSOARG00000017940	ZDHHC20|SRC|
GO:0032870	cellular response to hormone stimulus	biological_process	0.40406	1	1	29	267	17822	ENSOARG00000017940	SRC|
GO:0042391	regulation of membrane potential	biological_process	0.40466	1	1	29	256	17822	ENSOARG00000017940	SRC|
GO:0045087	innate immune response	biological_process	0.40546	1	1	29	334	17822	ENSOARG00000014908	LGR4|
GO:0008092	cytoskeletal protein binding	molecular_function	0.40598	1	2	29	657	17822	ENSOARG00000008715,ENSOARG00000002545	MTSS1|EPB41|
GO:0005525	GTP binding	molecular_function	0.40702	1	1	29	356	17822	ENSOARG00000009152	-|
GO:0007015	actin filament organization	biological_process	0.40792	1	1	29	261	17822	ENSOARG00000017940	SRC|
GO:0080134	regulation of response to stress	biological_process	0.40889	1	2	29	780	17822	ENSOARG00000000899,ENSOARG00000014908	MECOM|LGR4|
GO:0090407	organophosphate biosynthetic process	biological_process	0.40898	1	1	29	302	17822	ENSOARG00000016430	ACACB|
GO:0044767	single-organism developmental process	biological_process	0.40899	1	7	29	3155	17822	ENSOARG00000017940,ENSOARG00000014908,ENSOARG00000004111,ENSOARG00000016430,ENSOARG00000018079,ENSOARG00000002545,ENSOARG00000008578	SRC|LGR4|ZNF536|ACACB|MTERF4|EPB41|PTCH1|
GO:0048589	developmental growth	biological_process	0.41003	1	1	29	260	17822	ENSOARG00000016430	ACACB|
GO:0051241	negative regulation of multicellular organismal process	biological_process	0.4116	1	1	29	306	17822	ENSOARG00000008578	PTCH1|
GO:0043410	positive regulation of MAPK cascade	biological_process	0.41168	1	1	29	285	17822	ENSOARG00000017940	SRC|
GO:0045860	positive regulation of protein kinase activity	biological_process	0.41235	1	1	29	277	17822	ENSOARG00000017940	SRC|
GO:0050778	positive regulation of immune response	biological_process	0.41377	1	1	29	306	17822	ENSOARG00000014908	LGR4|
GO:0051223	regulation of protein transport	biological_process	0.41508	1	1	29	301	17822	ENSOARG00000014908	LGR4|
GO:0031325	positive regulation of cellular metabolic process	biological_process	0.41662	1	4	29	1790	17822	ENSOARG00000008578,ENSOARG00000014908,ENSOARG00000017940,ENSOARG00000000899	PTCH1|LGR4|SRC|MECOM|
GO:0007346	regulation of mitotic cell cycle	biological_process	0.41738	1	1	29	289	17822	ENSOARG00000008578	PTCH1|
GO:0032561	guanyl ribonucleotide binding	molecular_function	0.4179	1	1	29	366	17822	ENSOARG00000009152	-|
GO:0043254	regulation of protein complex assembly	biological_process	0.41888	1	1	29	284	17822	ENSOARG00000017940	SRC|
GO:0019001	guanyl nucleotide binding	molecular_function	0.41969	1	1	29	367	17822	ENSOARG00000009152	-|
GO:0044237	cellular metabolic process	biological_process	0.4238	1	14	29	7633	17822	ENSOARG00000014908,ENSOARG00000019434,ENSOARG00000017940,ENSOARG00000004111,ENSOARG00000010903,ENSOARG00000019361,ENSOARG00000014314,ENSOARG00000007452,ENSOARG00000013613,ENSOARG00000018079,ENSOARG00000016430,ENSOARG00000000899,ENSOARG00000009152,ENSOARG00000008578	LGR4|SLC4A1AP|SRC|ZNF536|MIER1|-|SFSWAP|HSPA6|ZDHHC20|MTERF4|ACACB|MECOM|-|PTCH1|
GO:0070201	regulation of establishment of protein localization	biological_process	0.42727	1	1	29	309	17822	ENSOARG00000014908	LGR4|
GO:0005794	Golgi apparatus	cellular_component	0.42798	1	2	29	748	17822	ENSOARG00000013613,ENSOARG00000008578	ZDHHC20|PTCH1|
GO:0001667	ameboidal cell migration	biological_process	0.42821	1	1	29	269	17822	ENSOARG00000017940	SRC|
GO:0032844	regulation of homeostatic process	biological_process	0.42881	1	1	29	289	17822	ENSOARG00000017940	SRC|
GO:0016071	mRNA metabolic process	biological_process	0.42973	1	1	29	337	17822	ENSOARG00000014314	SFSWAP|
GO:0043228	non-membrane-bounded organelle	cellular_component	0.43126	1	6	29	2981	17822	ENSOARG00000002545,ENSOARG00000007452,ENSOARG00000008715,ENSOARG00000019434,ENSOARG00000017940,ENSOARG00000018079	EPB41|HSPA6|MTSS1|SLC4A1AP|SRC|MTERF4|
GO:0043232	intracellular non-membrane-bounded organelle	cellular_component	0.43126	1	6	29	2981	17822	ENSOARG00000018079,ENSOARG00000008715,ENSOARG00000019434,ENSOARG00000017940,ENSOARG00000007452,ENSOARG00000002545	MTERF4|MTSS1|SLC4A1AP|SRC|HSPA6|EPB41|
GO:0043167	ion binding	molecular_function	0.4313	1	9	29	4345	17822	ENSOARG00000007452,ENSOARG00000017940,ENSOARG00000001169,ENSOARG00000002545,ENSOARG00000001232,ENSOARG00000008578,ENSOARG00000009152,ENSOARG00000016430,ENSOARG00000013613	HSPA6|SRC|-|EPB41|-|PTCH1|-|ACACB|ZDHHC20|
GO:0003677	DNA binding	molecular_function	0.43162	1	3	29	1471	17822	ENSOARG00000010903,ENSOARG00000004111,ENSOARG00000018079	MIER1|ZNF536|MTERF4|
GO:0031347	regulation of defense response	biological_process	0.43691	1	1	29	345	17822	ENSOARG00000014908	LGR4|
GO:0071702	organic substance transport	biological_process	0.43731	1	3	29	1349	17822	ENSOARG00000014908,ENSOARG00000018079,ENSOARG00000008578	LGR4|MTERF4|PTCH1|
GO:0008610	lipid biosynthetic process	biological_process	0.43747	1	1	29	336	17822	ENSOARG00000016430	ACACB|
GO:0009888	tissue development	biological_process	0.43887	1	3	29	1289	17822	ENSOARG00000014908,ENSOARG00000017940,ENSOARG00000008578	LGR4|SRC|PTCH1|
GO:0045184	establishment of protein localization	biological_process	0.43932	1	2	29	820	17822	ENSOARG00000014908,ENSOARG00000018079	LGR4|MTERF4|
GO:1901699	cellular response to nitrogen compound	biological_process	0.44202	1	1	29	278	17822	ENSOARG00000017940	SRC|
GO:0002521	leukocyte differentiation	biological_process	0.44298	1	1	29	327	17822	ENSOARG00000017940	SRC|
GO:0007186	G-protein coupled receptor signaling pathway	biological_process	0.44381	1	2	29	1214	17822	ENSOARG00000017940,ENSOARG00000014908	SRC|LGR4|
GO:0065009	regulation of molecular function	biological_process	0.4441	1	4	29	1954	17822	ENSOARG00000002545,ENSOARG00000008578,ENSOARG00000017940,ENSOARG00000016430	EPB41|PTCH1|SRC|ACACB|
GO:0007389	pattern specification process	biological_process	0.44607	1	1	29	317	17822	ENSOARG00000008578	PTCH1|
GO:0048568	embryonic organ development	biological_process	0.44817	1	1	29	309	17822	ENSOARG00000008578	PTCH1|
GO:0033674	positive regulation of kinase activity	biological_process	0.44897	1	1	29	307	17822	ENSOARG00000017940	SRC|
GO:0010604	positive regulation of macromolecule metabolic process	biological_process	0.44922	1	4	29	1869	17822	ENSOARG00000000899,ENSOARG00000014908,ENSOARG00000017940,ENSOARG00000008578	MECOM|LGR4|SRC|PTCH1|
GO:0005543	phospholipid binding	molecular_function	0.44971	1	1	29	277	17822	ENSOARG00000002545	EPB41|
GO:0006461	protein complex assembly	biological_process	0.45007	1	2	29	828	17822	ENSOARG00000017940,ENSOARG00000016430	SRC|ACACB|
GO:0070271	protein complex biogenesis	biological_process	0.45007	1	2	29	828	17822	ENSOARG00000017940,ENSOARG00000016430	SRC|ACACB|
GO:0016337	cell-cell adhesion	biological_process	0.45007	1	1	29	279	17822	ENSOARG00000017940	SRC|
GO:0000978	RNA polymerase II core promoter proximal region sequence-specific DNA binding	molecular_function	0.45428	1	1	29	331	17822	ENSOARG00000004111	ZNF536|
GO:0030155	regulation of cell adhesion	biological_process	0.45666	1	1	29	286	17822	ENSOARG00000017940	SRC|
GO:1901566	organonitrogen compound biosynthetic process	biological_process	0.45901	1	1	29	372	17822	ENSOARG00000016430	ACACB|
GO:0033993	response to lipid	biological_process	0.46073	1	1	29	346	17822	ENSOARG00000008578	PTCH1|
GO:0030335	positive regulation of cell migration	biological_process	0.46429	1	1	29	307	17822	ENSOARG00000017940	SRC|
GO:0000987	core promoter proximal region sequence-specific DNA binding	molecular_function	0.465	1	1	29	340	17822	ENSOARG00000004111	ZNF536|
GO:0001159	core promoter proximal region DNA binding	molecular_function	0.465	1	1	29	340	17822	ENSOARG00000004111	ZNF536|
GO:0043067	regulation of programmed cell death	biological_process	0.4654	1	2	29	909	17822	ENSOARG00000000899,ENSOARG00000017940	MECOM|SRC|
GO:0009725	response to hormone stimulus	biological_process	0.46717	1	1	29	333	17822	ENSOARG00000017940	SRC|
GO:0016570	histone modification	biological_process	0.46824	1	1	29	314	17822	ENSOARG00000010903	MIER1|
GO:0030182	neuron differentiation	biological_process	0.47122	1	2	29	762	17822	ENSOARG00000008578,ENSOARG00000004111	PTCH1|ZNF536|
GO:0014070	response to organic cyclic compound	biological_process	0.47283	1	1	29	343	17822	ENSOARG00000008578	PTCH1|
GO:2000147	positive regulation of cell motility	biological_process	0.47382	1	1	29	318	17822	ENSOARG00000017940	SRC|
GO:0005929	cilium	cellular_component	0.47449	1	1	29	305	17822	ENSOARG00000008578	PTCH1|
GO:0051347	positive regulation of transferase activity	biological_process	0.47529	1	1	29	337	17822	ENSOARG00000017940	SRC|
GO:0051272	positive regulation of cellular component movement	biological_process	0.47585	1	1	29	321	17822	ENSOARG00000017940	SRC|
GO:0016569	covalent chromatin modification	biological_process	0.47614	1	1	29	321	17822	ENSOARG00000010903	MIER1|
GO:0071363	cellular response to growth factor stimulus	biological_process	0.47777	1	1	29	333	17822	ENSOARG00000017940	SRC|
GO:0010243	response to organonitrogen compound	biological_process	0.47963	1	1	29	317	17822	ENSOARG00000017940	SRC|
GO:0048583	regulation of response to stimulus	biological_process	0.48057	1	5	29	2485	17822	ENSOARG00000014908,ENSOARG00000004111,ENSOARG00000017940,ENSOARG00000000899,ENSOARG00000008578	LGR4|ZNF536|SRC|MECOM|PTCH1|
GO:0097190	apoptotic signaling pathway	biological_process	0.48092	1	1	29	393	17822	ENSOARG00000017940	SRC|
GO:0016874	ligase activity	molecular_function	0.48154	1	1	29	318	17822	ENSOARG00000016430	ACACB|
GO:0006950	response to stress	biological_process	0.4826	1	4	29	2067	17822	ENSOARG00000000899,ENSOARG00000014908,ENSOARG00000017940,ENSOARG00000007452	MECOM|LGR4|SRC|HSPA6|
GO:0009967	positive regulation of signal transduction	biological_process	0.48448	1	2	29	880	17822	ENSOARG00000017940,ENSOARG00000014908	SRC|LGR4|
GO:0016021	integral to membrane	cellular_component	0.48537	1	9	29	5338	17822	ENSOARG00000014069,ENSOARG00000001169,ENSOARG00000014908,ENSOARG00000020253,ENSOARG00000001232,ENSOARG00000008578,ENSOARG00000006595,ENSOARG00000014493,ENSOARG00000013613	-|-|LGR4|LMLN|-|PTCH1|-|-|ZDHHC20|
GO:0040017	positive regulation of locomotion	biological_process	0.48655	1	1	29	332	17822	ENSOARG00000017940	SRC|
GO:0001817	regulation of cytokine production	biological_process	0.48826	1	1	29	405	17822	ENSOARG00000014908	LGR4|
GO:0004888	transmembrane signaling receptor activity	molecular_function	0.48843	1	2	29	1261	17822	ENSOARG00000008578,ENSOARG00000014908	PTCH1|LGR4|
GO:0009893	positive regulation of metabolic process	biological_process	0.49026	1	4	29	1965	17822	ENSOARG00000000899,ENSOARG00000014908,ENSOARG00000017940,ENSOARG00000008578	MECOM|LGR4|SRC|PTCH1|
GO:0070848	response to growth factor stimulus	biological_process	0.49151	1	1	29	346	17822	ENSOARG00000017940	SRC|
GO:0031224	intrinsic to membrane	cellular_component	0.49592	1	9	29	5375	17822	ENSOARG00000013613,ENSOARG00000014493,ENSOARG00000006595,ENSOARG00000008578,ENSOARG00000001232,ENSOARG00000020253,ENSOARG00000014908,ENSOARG00000001169,ENSOARG00000014069	ZDHHC20|-|-|PTCH1|-|LMLN|LGR4|-|-|
GO:0034097	response to cytokine stimulus	biological_process	0.49675	1	1	29	419	17822	ENSOARG00000017940	SRC|
GO:0045664	regulation of neuron differentiation	biological_process	0.49941	1	1	29	331	17822	ENSOARG00000004111	ZNF536|
GO:0019901	protein kinase binding	molecular_function	0.50054	1	1	29	358	17822	ENSOARG00000003301	EXOC2|
GO:0051046	regulation of secretion	biological_process	0.50091	1	1	29	385	17822	ENSOARG00000014908	LGR4|
GO:0007049	cell cycle	biological_process	0.50095	1	2	29	914	17822	ENSOARG00000008578,ENSOARG00000000899	PTCH1|MECOM|
GO:0006897	endocytosis	biological_process	0.50107	1	1	29	358	17822	ENSOARG00000017940	SRC|
GO:0031344	regulation of cell projection organization	biological_process	0.50164	1	1	29	326	17822	ENSOARG00000017940	SRC|
GO:0010941	regulation of cell death	biological_process	0.50349	1	2	29	971	17822	ENSOARG00000000899,ENSOARG00000017940	MECOM|SRC|
GO:0004175	endopeptidase activity	molecular_function	0.50634	1	1	29	449	17822	ENSOARG00000020253	LMLN|
GO:0009653	anatomical structure morphogenesis	biological_process	0.51125	1	4	29	1836	17822	ENSOARG00000008578,ENSOARG00000002545,ENSOARG00000014908,ENSOARG00000017940	PTCH1|EPB41|LGR4|SRC|
GO:0008285	negative regulation of cell proliferation	biological_process	0.51409	1	1	29	386	17822	ENSOARG00000008578	PTCH1|
GO:1901137	carbohydrate derivative biosynthetic process	biological_process	0.51446	1	1	29	408	17822	ENSOARG00000016430	ACACB|
GO:0044425	membrane part	cellular_component	0.5169	1	10	29	5998	17822	ENSOARG00000014069,ENSOARG00000017940,ENSOARG00000014908,ENSOARG00000020253,ENSOARG00000001169,ENSOARG00000001232,ENSOARG00000008578,ENSOARG00000014493,ENSOARG00000006595,ENSOARG00000013613	-|SRC|LGR4|LMLN|-|-|PTCH1|-|-|ZDHHC20|
GO:0023056	positive regulation of signaling	biological_process	0.51692	1	2	29	929	17822	ENSOARG00000014908,ENSOARG00000017940	LGR4|SRC|
GO:0022857	transmembrane transporter activity	molecular_function	0.51757	1	2	29	908	17822	ENSOARG00000001232,ENSOARG00000001169	-|-|
GO:0010647	positive regulation of cell communication	biological_process	0.51941	1	2	29	937	17822	ENSOARG00000014908,ENSOARG00000017940	LGR4|SRC|
GO:0007264	small GTPase mediated signal transduction	biological_process	0.51999	1	1	29	319	17822	ENSOARG00000017940	SRC|
GO:0005576	extracellular region	cellular_component	0.52149	1	2	29	1172	17822	ENSOARG00000001669,ENSOARG00000008704	-|ASAH1|
GO:0044723	single-organism carbohydrate metabolic process	biological_process	0.52175	1	1	29	413	17822	ENSOARG00000016430	ACACB|
GO:0010740	positive regulation of intracellular protein kinase cascade	biological_process	0.52336	1	1	29	410	17822	ENSOARG00000017940	SRC|
GO:1901698	response to nitrogen compound	biological_process	0.5271	1	1	29	369	17822	ENSOARG00000017940	SRC|
GO:0010608	posttranscriptional regulation of gene expression	biological_process	0.52817	1	1	29	417	17822	ENSOARG00000017940	SRC|
GO:0019904	protein domain specific binding	molecular_function	0.52867	1	1	29	388	17822	ENSOARG00000017940	SRC|
GO:0019222	regulation of metabolic process	biological_process	0.52936	1	8	29	4433	17822	ENSOARG00000010903,ENSOARG00000017940,ENSOARG00000014908,ENSOARG00000004111,ENSOARG00000008578,ENSOARG00000000899,ENSOARG00000016430,ENSOARG00000018079	MIER1|SRC|LGR4|ZNF536|PTCH1|MECOM|ACACB|MTERF4|
GO:0050776	regulation of immune response	biological_process	0.52963	1	1	29	439	17822	ENSOARG00000014908	LGR4|
GO:0007423	sensory organ development	biological_process	0.53107	1	1	29	384	17822	ENSOARG00000018079	MTERF4|
GO:0051129	negative regulation of cellular component organization	biological_process	0.53417	1	1	29	401	17822	ENSOARG00000017940	SRC|
GO:0048699	generation of neurons	biological_process	0.53546	1	2	29	859	17822	ENSOARG00000008578,ENSOARG00000004111	PTCH1|ZNF536|
GO:0044451	nucleoplasm part	cellular_component	0.53629	1	2	29	955	17822	ENSOARG00000000899,ENSOARG00000010903	MECOM|MIER1|
GO:0043066	negative regulation of apoptotic process	biological_process	0.53745	1	1	29	449	17822	ENSOARG00000017940	SRC|
GO:0016568	chromatin modification	biological_process	0.53782	1	1	29	383	17822	ENSOARG00000010903	MIER1|
GO:0001816	cytokine production	biological_process	0.53841	1	1	29	456	17822	ENSOARG00000014908	LGR4|
GO:0080135	regulation of cellular response to stress	biological_process	0.54126	1	1	29	415	17822	ENSOARG00000000899	MECOM|
GO:0044267	cellular protein metabolic process	biological_process	0.54264	1	6	29	3326	17822	ENSOARG00000007452,ENSOARG00000010903,ENSOARG00000017940,ENSOARG00000019434,ENSOARG00000009152,ENSOARG00000013613	HSPA6|MIER1|SRC|SLC4A1AP|-|ZDHHC20|
GO:0046128	purine ribonucleoside metabolic process	biological_process	0.55046	1	1	29	370	17822	ENSOARG00000016430	ACACB|
GO:0045859	regulation of protein kinase activity	biological_process	0.5516	1	1	29	442	17822	ENSOARG00000017940	SRC|
GO:0042278	purine nucleoside metabolic process	biological_process	0.55191	1	1	29	372	17822	ENSOARG00000016430	ACACB|
GO:0048869	cellular developmental process	biological_process	0.5523	1	5	29	2540	17822	ENSOARG00000002545,ENSOARG00000008578,ENSOARG00000004111,ENSOARG00000014908,ENSOARG00000017940	EPB41|PTCH1|ZNF536|LGR4|SRC|
GO:0000902	cell morphogenesis	biological_process	0.55285	1	2	29	857	17822	ENSOARG00000002545,ENSOARG00000017940	EPB41|SRC|
GO:0005768	endosome	cellular_component	0.55652	1	1	29	404	17822	ENSOARG00000017940	SRC|
GO:0016020	membrane	cellular_component	0.55848	1	12	29	7149	17822	ENSOARG00000014069,ENSOARG00000001169,ENSOARG00000020253,ENSOARG00000014908,ENSOARG00000019434,ENSOARG00000017940,ENSOARG00000008578,ENSOARG00000001232,ENSOARG00000002545,ENSOARG00000013613,ENSOARG00000014493,ENSOARG00000006595	-|-|LMLN|LGR4|SLC4A1AP|SRC|PTCH1|-|EPB41|ZDHHC20|-|-|
GO:0009119	ribonucleoside metabolic process	biological_process	0.56002	1	1	29	382	17822	ENSOARG00000016430	ACACB|
GO:0012501	programmed cell death	biological_process	0.56724	1	2	29	1080	17822	ENSOARG00000000899,ENSOARG00000017940	MECOM|SRC|
GO:0044093	positive regulation of molecular function	biological_process	0.56978	1	2	29	966	17822	ENSOARG00000017940,ENSOARG00000002545	SRC|EPB41|
GO:0050801	ion homeostasis	biological_process	0.57171	1	1	29	449	17822	ENSOARG00000017940	SRC|
GO:0005634	nucleus	cellular_component	0.57179	1	8	29	4642	17822	ENSOARG00000007452,ENSOARG00000010903,ENSOARG00000019361,ENSOARG00000019434,ENSOARG00000017940,ENSOARG00000006197,ENSOARG00000000899,ENSOARG00000016430	HSPA6|MIER1|-|SLC4A1AP|SRC|RGS3|MECOM|ACACB|
GO:0000981	sequence-specific DNA binding RNA polymerase II transcription factor activity	molecular_function	0.57259	1	1	29	475	17822	ENSOARG00000004111	ZNF536|
GO:0038023	signaling receptor activity	molecular_function	0.57523	1	2	29	1398	17822	ENSOARG00000014908,ENSOARG00000008578	LGR4|PTCH1|
GO:0022008	neurogenesis	biological_process	0.57583	1	2	29	923	17822	ENSOARG00000008578,ENSOARG00000004111	PTCH1|ZNF536|
GO:0006396	RNA processing	biological_process	0.57592	1	1	29	534	17822	ENSOARG00000014314	SFSWAP|
GO:0048598	embryonic morphogenesis	biological_process	0.57907	1	1	29	450	17822	ENSOARG00000008578	PTCH1|
GO:0005813	centrosome	cellular_component	0.58058	1	1	29	410	17822	ENSOARG00000007452	HSPA6|
GO:0043009	chordate embryonic development	biological_process	0.58081	1	1	29	464	17822	ENSOARG00000008578	PTCH1|
GO:0000977	RNA polymerase II regulatory region sequence-specific DNA binding	molecular_function	0.58151	1	1	29	482	17822	ENSOARG00000004111	ZNF536|
GO:0001012	RNA polymerase II regulatory region DNA binding	molecular_function	0.58209	1	1	29	483	17822	ENSOARG00000004111	ZNF536|
GO:0002684	positive regulation of immune system process	biological_process	0.5839	1	1	29	496	17822	ENSOARG00000014908	LGR4|
GO:0032989	cellular component morphogenesis	biological_process	0.58455	1	2	29	911	17822	ENSOARG00000002545,ENSOARG00000017940	EPB41|SRC|
GO:0009150	purine ribonucleotide metabolic process	biological_process	0.58466	1	1	29	404	17822	ENSOARG00000016430	ACACB|
GO:0001934	positive regulation of protein phosphorylation	biological_process	0.58495	1	1	29	463	17822	ENSOARG00000017940	SRC|
GO:0055085	transmembrane transport	biological_process	0.58557	1	2	29	1004	17822	ENSOARG00000001232,ENSOARG00000001169	-|-|
GO:0006886	intracellular protein transport	biological_process	0.58711	1	1	29	470	17822	ENSOARG00000018079	MTERF4|
GO:0005654	nucleoplasm	cellular_component	0.58734	1	4	29	2172	17822	ENSOARG00000010903,ENSOARG00000006197,ENSOARG00000000899,ENSOARG00000019434	MIER1|RGS3|MECOM|SLC4A1AP|
GO:0009792	embryo development ending in birth or egg hatching	biological_process	0.58802	1	1	29	473	17822	ENSOARG00000008578	PTCH1|
GO:0071822	protein complex subunit organization	biological_process	0.58905	1	2	29	1047	17822	ENSOARG00000016430,ENSOARG00000017940	ACACB|SRC|
GO:0050767	regulation of neurogenesis	biological_process	0.58907	1	1	29	426	17822	ENSOARG00000004111	ZNF536|
GO:0030855	epithelial cell differentiation	biological_process	0.59032	1	1	29	480	17822	ENSOARG00000008578	PTCH1|
GO:0005215	transporter activity	molecular_function	0.59192	1	2	29	1039	17822	ENSOARG00000001169,ENSOARG00000001232	-|-|
GO:0009116	nucleoside metabolic process	biological_process	0.59252	1	1	29	433	17822	ENSOARG00000016430	ACACB|
GO:0009259	ribonucleotide metabolic process	biological_process	0.59282	1	1	29	413	17822	ENSOARG00000016430	ACACB|
GO:0045597	positive regulation of cell differentiation	biological_process	0.59293	1	1	29	481	17822	ENSOARG00000008578	PTCH1|
GO:0019693	ribose phosphate metabolic process	biological_process	0.59321	1	1	29	414	17822	ENSOARG00000016430	ACACB|
GO:0042327	positive regulation of phosphorylation	biological_process	0.59332	1	1	29	471	17822	ENSOARG00000017940	SRC|
GO:1901657	glycosyl compound metabolic process	biological_process	0.59573	1	1	29	440	17822	ENSOARG00000016430	ACACB|
GO:0004871	signal transducer activity	molecular_function	0.59611	1	2	29	1432	17822	ENSOARG00000014908,ENSOARG00000008578	LGR4|PTCH1|
GO:0060089	molecular transducer activity	molecular_function	0.59611	1	2	29	1432	17822	ENSOARG00000008578,ENSOARG00000014908	PTCH1|LGR4|
GO:0043549	regulation of kinase activity	biological_process	0.59642	1	1	29	492	17822	ENSOARG00000017940	SRC|
GO:0051050	positive regulation of transport	biological_process	0.60038	1	1	29	485	17822	ENSOARG00000008578	PTCH1|
GO:0000278	mitotic cell cycle	biological_process	0.60054	1	1	29	485	17822	ENSOARG00000008578	PTCH1|
GO:0050896	response to stimulus	biological_process	0.60235	1	10	29	5964	17822	ENSOARG00000014908,ENSOARG00000004111,ENSOARG00000017940,ENSOARG00000014069,ENSOARG00000007452,ENSOARG00000008154,ENSOARG00000014493,ENSOARG00000000899,ENSOARG00000016430,ENSOARG00000008578	LGR4|ZNF536|SRC|-|HSPA6|CLNK|-|MECOM|ACACB|PTCH1|
GO:0031967	organelle envelope	cellular_component	0.60239	1	1	29	568	17822	ENSOARG00000017940	SRC|
GO:0031975	envelope	cellular_component	0.60239	1	1	29	568	17822	ENSOARG00000017940	SRC|
GO:0019752	carboxylic acid metabolic process	biological_process	0.60582	1	1	29	528	17822	ENSOARG00000016430	ACACB|
GO:0000976	transcription regulatory region sequence-specific DNA binding	molecular_function	0.60587	1	1	29	515	17822	ENSOARG00000004111	ZNF536|
GO:0008219	cell death	biological_process	0.61084	1	2	29	1166	17822	ENSOARG00000017940,ENSOARG00000000899	SRC|MECOM|
GO:0016265	death	biological_process	0.61084	1	2	29	1166	17822	ENSOARG00000017940,ENSOARG00000000899	SRC|MECOM|
GO:0006163	purine nucleotide metabolic process	biological_process	0.61343	1	1	29	447	17822	ENSOARG00000016430	ACACB|
GO:0005515	protein binding	molecular_function	0.61393	1	8	29	4571	17822	ENSOARG00000008578,ENSOARG00000002545,ENSOARG00000016430,ENSOARG00000010903,ENSOARG00000003301,ENSOARG00000007452,ENSOARG00000017940,ENSOARG00000008715	PTCH1|EPB41|ACACB|MIER1|EXOC2|HSPA6|SRC|MTSS1|
GO:0045595	regulation of cell differentiation	biological_process	0.61527	1	2	29	1089	17822	ENSOARG00000008578,ENSOARG00000004111	PTCH1|ZNF536|
GO:0030097	hemopoiesis	biological_process	0.61583	1	1	29	524	17822	ENSOARG00000017940	SRC|
GO:0005975	carbohydrate metabolic process	biological_process	0.61619	1	1	29	529	17822	ENSOARG00000016430	ACACB|
GO:0004872	receptor activity	molecular_function	0.61798	1	2	29	1485	17822	ENSOARG00000008578,ENSOARG00000014908	PTCH1|LGR4|
GO:0010562	positive regulation of phosphorus metabolic process	biological_process	0.61913	1	1	29	503	17822	ENSOARG00000017940	SRC|
GO:0045937	positive regulation of phosphate metabolic process	biological_process	0.61913	1	1	29	503	17822	ENSOARG00000017940	SRC|
GO:0070013	intracellular organelle lumen	cellular_component	0.62057	1	5	29	2909	17822	ENSOARG00000000899,ENSOARG00000018079,ENSOARG00000019434,ENSOARG00000010903,ENSOARG00000006197	MECOM|MTERF4|SLC4A1AP|MIER1|RGS3|
GO:0051338	regulation of transferase activity	biological_process	0.62068	1	1	29	529	17822	ENSOARG00000017940	SRC|
GO:0008283	cell proliferation	biological_process	0.62147	1	2	29	1150	17822	ENSOARG00000008578,ENSOARG00000014908	PTCH1|LGR4|
GO:0043233	organelle lumen	cellular_component	0.62152	1	5	29	2911	17822	ENSOARG00000000899,ENSOARG00000018079,ENSOARG00000019434,ENSOARG00000010903,ENSOARG00000006197	MECOM|MTERF4|SLC4A1AP|MIER1|RGS3|
GO:0035556	intracellular signal transduction	biological_process	0.62692	1	3	29	1598	17822	ENSOARG00000000899,ENSOARG00000008154,ENSOARG00000017940	MECOM|CLNK|SRC|
GO:0005488	binding	molecular_function	0.62902	1	16	29	9440	17822	ENSOARG00000000899,ENSOARG00000016430,ENSOARG00000018079,ENSOARG00000001232,ENSOARG00000008578,ENSOARG00000017940,ENSOARG00000004111,ENSOARG00000007452,ENSOARG00000014314,ENSOARG00000003301,ENSOARG00000010903,ENSOARG00000009152,ENSOARG00000013613,ENSOARG00000002545,ENSOARG00000008715,ENSOARG00000001169	MECOM|ACACB|MTERF4|-|PTCH1|SRC|ZNF536|HSPA6|SFSWAP|EXOC2|MIER1|-|ZDHHC20|EPB41|MTSS1|-|
GO:0043229	intracellular organelle	cellular_component	0.62907	1	14	29	8339	17822	ENSOARG00000008578,ENSOARG00000008704,ENSOARG00000002545,ENSOARG00000006197,ENSOARG00000018079,ENSOARG00000013613,ENSOARG00000000899,ENSOARG00000016430,ENSOARG00000010903,ENSOARG00000019361,ENSOARG00000007452,ENSOARG00000008715,ENSOARG00000019434,ENSOARG00000017940	PTCH1|ASAH1|EPB41|RGS3|MTERF4|ZDHHC20|MECOM|ACACB|MIER1|-|HSPA6|MTSS1|SLC4A1AP|SRC|
GO:0042802	identical protein binding	molecular_function	0.63101	1	2	29	1177	17822	ENSOARG00000016430,ENSOARG00000008715	ACACB|MTSS1|
GO:0031974	membrane-enclosed lumen	cellular_component	0.63188	1	5	29	2950	17822	ENSOARG00000018079,ENSOARG00000000899,ENSOARG00000019434,ENSOARG00000010903,ENSOARG00000006197	MTERF4|MECOM|SLC4A1AP|MIER1|RGS3|
GO:0031090	organelle membrane	cellular_component	0.63391	1	2	29	1233	17822	ENSOARG00000013613,ENSOARG00000017940	ZDHHC20|SRC|
GO:0016604	nuclear body	cellular_component	0.63485	1	1	29	528	17822	ENSOARG00000000899	MECOM|
GO:0071310	cellular response to organic substance	biological_process	0.6358	1	2	29	1156	17822	ENSOARG00000008578,ENSOARG00000017940	PTCH1|SRC|
GO:0048534	hematopoietic or lymphoid organ development	biological_process	0.63653	1	1	29	558	17822	ENSOARG00000017940	SRC|
GO:0043226	organelle	cellular_component	0.63655	1	14	29	8372	17822	ENSOARG00000008715,ENSOARG00000017940,ENSOARG00000019434,ENSOARG00000007452,ENSOARG00000010903,ENSOARG00000019361,ENSOARG00000018079,ENSOARG00000013613,ENSOARG00000016430,ENSOARG00000000899,ENSOARG00000002545,ENSOARG00000006197,ENSOARG00000008578,ENSOARG00000008704	MTSS1|SRC|SLC4A1AP|HSPA6|MIER1|-|MTERF4|ZDHHC20|ACACB|MECOM|EPB41|RGS3|PTCH1|ASAH1|
GO:0051960	regulation of nervous system development	biological_process	0.63658	1	1	29	495	17822	ENSOARG00000004111	ZNF536|
GO:0009628	response to abiotic stimulus	biological_process	0.63723	1	1	29	559	17822	ENSOARG00000007452	HSPA6|
GO:0072521	purine-containing compound metabolic process	biological_process	0.63808	1	1	29	483	17822	ENSOARG00000016430	ACACB|
GO:0070011	peptidase activity, acting on L-amino acid peptides	molecular_function	0.64255	1	1	29	607	17822	ENSOARG00000020253	LMLN|
GO:0043436	oxoacid metabolic process	biological_process	0.64261	1	1	29	573	17822	ENSOARG00000016430	ACACB|
GO:0005815	microtubule organizing center	cellular_component	0.64366	1	1	29	487	17822	ENSOARG00000007452	HSPA6|
GO:0042995	cell projection	cellular_component	0.64473	1	2	29	997	17822	ENSOARG00000008578,ENSOARG00000017940	PTCH1|SRC|
GO:0044255	cellular lipid metabolic process	biological_process	0.64638	1	1	29	568	17822	ENSOARG00000016430	ACACB|
GO:0048584	positive regulation of response to stimulus	biological_process	0.64853	1	2	29	1187	17822	ENSOARG00000017940,ENSOARG00000014908	SRC|LGR4|
GO:0005887	integral to plasma membrane	cellular_component	0.6488	1	1	29	525	17822	ENSOARG00000014908	LGR4|
GO:0008233	peptidase activity	molecular_function	0.65306	1	1	29	624	17822	ENSOARG00000020253	LMLN|
GO:0006082	organic acid metabolic process	biological_process	0.65306	1	1	29	586	17822	ENSOARG00000016430	ACACB|
GO:0040011	locomotion	biological_process	0.65503	1	2	29	1117	17822	ENSOARG00000003301,ENSOARG00000017940	EXOC2|SRC|
GO:0044430	cytoskeletal part	cellular_component	0.65511	1	2	29	1108	17822	ENSOARG00000007452,ENSOARG00000017940	HSPA6|SRC|
GO:0043231	intracellular membrane-bounded organelle	cellular_component	0.65607	1	12	29	7266	17822	ENSOARG00000019361,ENSOARG00000010903,ENSOARG00000007452,ENSOARG00000019434,ENSOARG00000017940,ENSOARG00000008704,ENSOARG00000008578,ENSOARG00000006197,ENSOARG00000000899,ENSOARG00000016430,ENSOARG00000018079,ENSOARG00000013613	-|MIER1|HSPA6|SLC4A1AP|SRC|ASAH1|PTCH1|RGS3|MECOM|ACACB|MTERF4|ZDHHC20|
GO:0004930	G-protein coupled receptor activity	molecular_function	0.65743	1	1	29	970	17822	ENSOARG00000014908	LGR4|
GO:0044428	nuclear part	cellular_component	0.65767	1	5	29	2994	17822	ENSOARG00000006197,ENSOARG00000007452,ENSOARG00000010903,ENSOARG00000019434,ENSOARG00000000899	RGS3|HSPA6|MIER1|SLC4A1AP|MECOM|
GO:0000975	regulatory region DNA binding	molecular_function	0.65981	1	1	29	593	17822	ENSOARG00000004111	ZNF536|
GO:0001067	regulatory region nucleic acid binding	molecular_function	0.65981	1	1	29	593	17822	ENSOARG00000004111	ZNF536|
GO:0044212	transcription regulatory region DNA binding	molecular_function	0.65981	1	1	29	593	17822	ENSOARG00000004111	ZNF536|
GO:0043227	membrane-bounded organelle	cellular_component	0.66195	1	12	29	7290	17822	ENSOARG00000013613,ENSOARG00000018079,ENSOARG00000016430,ENSOARG00000000899,ENSOARG00000008578,ENSOARG00000008704,ENSOARG00000006197,ENSOARG00000019434,ENSOARG00000017940,ENSOARG00000010903,ENSOARG00000019361,ENSOARG00000007452	ZDHHC20|MTERF4|ACACB|MECOM|PTCH1|ASAH1|RGS3|SLC4A1AP|SRC|MIER1|-|HSPA6|
GO:0030154	cell differentiation	biological_process	0.66209	1	4	29	2330	17822	ENSOARG00000008578,ENSOARG00000004111,ENSOARG00000014908,ENSOARG00000017940	PTCH1|ZNF536|LGR4|SRC|
GO:0048518	positive regulation of biological process	biological_process	0.66289	1	6	29	3575	17822	ENSOARG00000000899,ENSOARG00000016430,ENSOARG00000017940,ENSOARG00000014908,ENSOARG00000008578,ENSOARG00000010903	MECOM|ACACB|SRC|LGR4|PTCH1|MIER1|
GO:0002520	immune system development	biological_process	0.66495	1	1	29	596	17822	ENSOARG00000017940	SRC|
GO:0030334	regulation of cell migration	biological_process	0.66967	1	1	29	535	17822	ENSOARG00000017940	SRC|
GO:0016788	hydrolase activity, acting on ester bonds	molecular_function	0.67097	1	1	29	598	17822	ENSOARG00000005679	PAFAH2|
GO:0044087	regulation of cellular component biogenesis	biological_process	0.67293	1	1	29	557	17822	ENSOARG00000017940	SRC|
GO:0031226	intrinsic to plasma membrane	cellular_component	0.67605	1	1	29	566	17822	ENSOARG00000014908	LGR4|
GO:0031401	positive regulation of protein modification process	biological_process	0.67608	1	1	29	591	17822	ENSOARG00000017940	SRC|
GO:0000904	cell morphogenesis involved in differentiation	biological_process	0.67648	1	1	29	532	17822	ENSOARG00000017940	SRC|
GO:0009117	nucleotide metabolic process	biological_process	0.68044	1	1	29	556	17822	ENSOARG00000016430	ACACB|
GO:0006357	regulation of transcription from RNA polymerase II promoter	biological_process	0.6818	1	2	29	1280	17822	ENSOARG00000004111,ENSOARG00000008578	ZNF536|PTCH1|
GO:0007267	cell-cell signaling	biological_process	0.68204	1	1	29	594	17822	ENSOARG00000014908	LGR4|
GO:0006753	nucleoside phosphate metabolic process	biological_process	0.68211	1	1	29	560	17822	ENSOARG00000016430	ACACB|
GO:2000145	regulation of cell motility	biological_process	0.687	1	1	29	564	17822	ENSOARG00000017940	SRC|
GO:0007167	enzyme linked receptor protein signaling pathway	biological_process	0.6899	1	1	29	581	17822	ENSOARG00000017940	SRC|
GO:0044463	cell projection part	cellular_component	0.69097	1	1	29	537	17822	ENSOARG00000017940	SRC|
GO:0048858	cell projection morphogenesis	biological_process	0.69704	1	1	29	535	17822	ENSOARG00000017940	SRC|
GO:0006952	defense response	biological_process	0.69941	1	1	29	779	17822	ENSOARG00000014908	LGR4|
GO:0055086	nucleobase-containing small molecule metabolic process	biological_process	0.701	1	1	29	598	17822	ENSOARG00000016430	ACACB|
GO:0006366	transcription from RNA polymerase II promoter	biological_process	0.70318	1	2	29	1340	17822	ENSOARG00000004111,ENSOARG00000008578	ZNF536|PTCH1|
GO:0031329	regulation of cellular catabolic process	biological_process	0.70538	1	1	29	581	17822	ENSOARG00000016430	ACACB|
GO:0032990	cell part morphogenesis	biological_process	0.70742	1	1	29	551	17822	ENSOARG00000017940	SRC|
GO:0060284	regulation of cell development	biological_process	0.70814	1	1	29	606	17822	ENSOARG00000004111	ZNF536|
GO:0008270	zinc ion binding	molecular_function	0.70996	1	1	29	659	17822	ENSOARG00000013613	ZDHHC20|
GO:0071495	cellular response to endogenous stimulus	biological_process	0.7114	1	1	29	619	17822	ENSOARG00000017940	SRC|
GO:0004672	protein kinase activity	molecular_function	0.71327	1	1	29	566	17822	ENSOARG00000017940	SRC|
GO:0051270	regulation of cellular component movement	biological_process	0.71733	1	1	29	610	17822	ENSOARG00000017940	SRC|
GO:0050790	regulation of catalytic activity	biological_process	0.71738	1	2	29	1340	17822	ENSOARG00000017940,ENSOARG00000016430	SRC|ACACB|
GO:0048522	positive regulation of cellular process	biological_process	0.72443	1	5	29	3191	17822	ENSOARG00000014908,ENSOARG00000017940,ENSOARG00000000899,ENSOARG00000010903,ENSOARG00000008578	LGR4|SRC|MECOM|MIER1|PTCH1|
GO:0010033	response to organic substance	biological_process	0.73237	1	2	29	1419	17822	ENSOARG00000017940,ENSOARG00000008578	SRC|PTCH1|
GO:0032270	positive regulation of cellular protein metabolic process	biological_process	0.73278	1	1	29	704	17822	ENSOARG00000017940	SRC|
GO:0001932	regulation of protein phosphorylation	biological_process	0.73513	1	1	29	715	17822	ENSOARG00000017940	SRC|
GO:1901575	organic substance catabolic process	biological_process	0.73656	1	2	29	1351	17822	ENSOARG00000016430,ENSOARG00000005679	ACACB|PAFAH2|
GO:0043565	sequence-specific DNA binding	molecular_function	0.73747	1	1	29	782	17822	ENSOARG00000004111	ZNF536|
GO:0051704	multi-organism process	biological_process	0.73972	1	1	29	844	17822	ENSOARG00000003301	EXOC2|
GO:0055114	oxidation-reduction process	biological_process	0.74163	1	1	29	846	17822	ENSOARG00000016430	ACACB|
GO:0051130	positive regulation of cellular component organization	biological_process	0.74573	1	1	29	700	17822	ENSOARG00000017940	SRC|
GO:0009894	regulation of catabolic process	biological_process	0.74689	1	1	29	658	17822	ENSOARG00000016430	ACACB|
GO:0007165	signal transduction	biological_process	0.7469	1	6	29	4156	17822	ENSOARG00000014908,ENSOARG00000017940,ENSOARG00000004111,ENSOARG00000000899,ENSOARG00000008154,ENSOARG00000008578	LGR4|SRC|ZNF536|MECOM|CLNK|PTCH1|
GO:0002682	regulation of immune system process	biological_process	0.75262	1	1	29	782	17822	ENSOARG00000014908	LGR4|
GO:0044446	intracellular organelle part	cellular_component	0.75642	1	8	29	5246	17822	ENSOARG00000007452,ENSOARG00000010903,ENSOARG00000017940,ENSOARG00000019434,ENSOARG00000006197,ENSOARG00000018079,ENSOARG00000013613,ENSOARG00000000899	HSPA6|MIER1|SRC|SLC4A1AP|RGS3|MTERF4|ZDHHC20|MECOM|
GO:0070887	cellular response to chemical stimulus	biological_process	0.75731	1	2	29	1475	17822	ENSOARG00000008578,ENSOARG00000017940	PTCH1|SRC|
GO:0009790	embryo development	biological_process	0.75749	1	1	29	728	17822	ENSOARG00000008578	PTCH1|
GO:0031981	nuclear lumen	cellular_component	0.7599	1	4	29	2730	17822	ENSOARG00000000899,ENSOARG00000019434,ENSOARG00000010903,ENSOARG00000006197	MECOM|SLC4A1AP|MIER1|RGS3|
GO:0009719	response to endogenous stimulus	biological_process	0.76608	1	1	29	734	17822	ENSOARG00000017940	SRC|
GO:0016773	phosphotransferase activity, alcohol group as acceptor	molecular_function	0.76743	1	1	29	659	17822	ENSOARG00000017940	SRC|
GO:0044707	single-multicellular organism process	biological_process	0.7678	1	7	29	4726	17822	ENSOARG00000008578,ENSOARG00000018079,ENSOARG00000006595,ENSOARG00000016430,ENSOARG00000004111,ENSOARG00000014908,ENSOARG00000017940	PTCH1|MTERF4|-|ACACB|ZNF536|LGR4|SRC|
GO:0051336	regulation of hydrolase activity	biological_process	0.76808	1	1	29	739	17822	ENSOARG00000017940	SRC|
GO:0042325	regulation of phosphorylation	biological_process	0.76928	1	1	29	783	17822	ENSOARG00000017940	SRC|
GO:0051247	positive regulation of protein metabolic process	biological_process	0.76976	1	1	29	787	17822	ENSOARG00000017940	SRC|
GO:0048646	anatomical structure formation involved in morphogenesis	biological_process	0.77041	1	1	29	746	17822	ENSOARG00000008578	PTCH1|
GO:0012505	endomembrane system	cellular_component	0.77332	1	1	29	795	17822	ENSOARG00000013613	ZDHHC20|
GO:0033043	regulation of organelle organization	biological_process	0.77488	1	1	29	754	17822	ENSOARG00000017940	SRC|
GO:0044422	organelle part	cellular_component	0.77738	1	8	29	5329	17822	ENSOARG00000007452,ENSOARG00000010903,ENSOARG00000017940,ENSOARG00000019434,ENSOARG00000006197,ENSOARG00000018079,ENSOARG00000013613,ENSOARG00000000899	HSPA6|MIER1|SRC|SLC4A1AP|RGS3|MTERF4|ZDHHC20|MECOM|
GO:0043085	positive regulation of catalytic activity	biological_process	0.77774	1	1	29	749	17822	ENSOARG00000017940	SRC|
GO:0051128	regulation of cellular component organization	biological_process	0.78633	1	2	29	1470	17822	ENSOARG00000002545,ENSOARG00000017940	EPB41|SRC|
GO:0016301	kinase activity	molecular_function	0.78923	1	1	29	716	17822	ENSOARG00000017940	SRC|
GO:0042981	regulation of apoptotic process	biological_process	0.79246	1	1	29	897	17822	ENSOARG00000017940	SRC|
GO:0048468	cell development	biological_process	0.79357	1	2	29	1436	17822	ENSOARG00000004111,ENSOARG00000017940	ZNF536|SRC|
GO:0009056	catabolic process	biological_process	0.79649	1	2	29	1524	17822	ENSOARG00000005679,ENSOARG00000016430	PAFAH2|ACACB|
GO:0015630	microtubule cytoskeleton	cellular_component	0.8036	1	1	29	778	17822	ENSOARG00000007452	HSPA6|
GO:0051716	cellular response to stimulus	biological_process	0.80534	1	7	29	5031	17822	ENSOARG00000000899,ENSOARG00000008154,ENSOARG00000017940,ENSOARG00000014908,ENSOARG00000004111,ENSOARG00000008578,ENSOARG00000007452	MECOM|CLNK|SRC|LGR4|ZNF536|PTCH1|HSPA6|
GO:0044710	single-organism metabolic process	biological_process	0.80685	1	3	29	2369	17822	ENSOARG00000016430,ENSOARG00000005679,ENSOARG00000008704	ACACB|PAFAH2|ASAH1|
GO:0032501	multicellular organismal process	biological_process	0.80828	1	7	29	4919	17822	ENSOARG00000014908,ENSOARG00000017940,ENSOARG00000004111,ENSOARG00000006595,ENSOARG00000016430,ENSOARG00000018079,ENSOARG00000008578	LGR4|SRC|ZNF536|-|ACACB|MTERF4|PTCH1|
GO:0007166	cell surface receptor signaling pathway	biological_process	0.80915	1	3	29	2616	17822	ENSOARG00000008578,ENSOARG00000014908,ENSOARG00000017940	PTCH1|LGR4|SRC|
GO:0019637	organophosphate metabolic process	biological_process	0.8109	1	1	29	826	17822	ENSOARG00000016430	ACACB|
GO:0046914	transition metal ion binding	molecular_function	0.81299	1	1	29	928	17822	ENSOARG00000013613	ZDHHC20|
GO:0042127	regulation of cell proliferation	biological_process	0.8154	1	1	29	922	17822	ENSOARG00000008578	PTCH1|
GO:0006508	proteolysis	biological_process	0.82295	1	1	29	979	17822	ENSOARG00000020253	LMLN|
GO:0009605	response to external stimulus	biological_process	0.82558	1	1	29	936	17822	ENSOARG00000016430	ACACB|
GO:1901135	carbohydrate derivative metabolic process	biological_process	0.82806	1	1	29	897	17822	ENSOARG00000016430	ACACB|
GO:0044700	single organism signaling	biological_process	0.82867	1	6	29	4506	17822	ENSOARG00000008578,ENSOARG00000000899,ENSOARG00000008154,ENSOARG00000017940,ENSOARG00000014908,ENSOARG00000004111	PTCH1|MECOM|CLNK|SRC|LGR4|ZNF536|
GO:0031399	regulation of protein modification process	biological_process	0.82911	1	1	29	939	17822	ENSOARG00000017940	SRC|
GO:0023052	signaling	biological_process	0.82955	1	6	29	4509	17822	ENSOARG00000014908,ENSOARG00000004111,ENSOARG00000017940,ENSOARG00000008154,ENSOARG00000000899,ENSOARG00000008578	LGR4|ZNF536|SRC|CLNK|MECOM|PTCH1|
GO:0016772	transferase activity, transferring phosphorus-containing groups	molecular_function	0.83401	1	1	29	860	17822	ENSOARG00000017940	SRC|
GO:0030030	cell projection organization	biological_process	0.83532	1	1	29	823	17822	ENSOARG00000017940	SRC|
GO:0016477	cell migration	biological_process	0.836	1	1	29	891	17822	ENSOARG00000017940	SRC|
GO:0016740	transferase activity	molecular_function	0.83678	1	2	29	1683	17822	ENSOARG00000013613,ENSOARG00000017940	ZDHHC20|SRC|
GO:0003674	molecular_function	molecular_function	0.83878	1	21	29	13782	17822	ENSOARG00000007452,ENSOARG00000014314,ENSOARG00000010903,ENSOARG00000003301,ENSOARG00000019434,ENSOARG00000004111,ENSOARG00000017940,ENSOARG00000020253,ENSOARG00000001232,ENSOARG00000008578,ENSOARG00000000899,ENSOARG00000016430,ENSOARG00000018079,ENSOARG00000005679,ENSOARG00000014908,ENSOARG00000008715,ENSOARG00000001169,ENSOARG00000002545,ENSOARG00000008704,ENSOARG00000009152,ENSOARG00000013613	HSPA6|SFSWAP|MIER1|EXOC2|SLC4A1AP|ZNF536|SRC|LMLN|-|PTCH1|MECOM|ACACB|MTERF4|PAFAH2|LGR4|MTSS1|-|EPB41|ASAH1|-|ZDHHC20|
GO:0007154	cell communication	biological_process	0.84558	1	6	29	4607	17822	ENSOARG00000000899,ENSOARG00000008154,ENSOARG00000014908,ENSOARG00000004111,ENSOARG00000017940,ENSOARG00000008578	MECOM|CLNK|LGR4|ZNF536|SRC|PTCH1|
GO:0006915	apoptotic process	biological_process	0.84896	1	1	29	1058	17822	ENSOARG00000017940	SRC|
GO:0048870	cell motility	biological_process	0.86171	1	1	29	969	17822	ENSOARG00000017940	SRC|
GO:0051674	localization of cell	biological_process	0.86171	1	1	29	969	17822	ENSOARG00000017940	SRC|
GO:1901564	organonitrogen compound metabolic process	biological_process	0.87134	1	1	29	1074	17822	ENSOARG00000016430	ACACB|
GO:0006464	cellular protein modification process	biological_process	0.87486	1	3	29	2494	17822	ENSOARG00000010903,ENSOARG00000013613,ENSOARG00000017940	MIER1|ZDHHC20|SRC|
GO:0036211	protein modification process	biological_process	0.87486	1	3	29	2494	17822	ENSOARG00000010903,ENSOARG00000013613,ENSOARG00000017940	MIER1|ZDHHC20|SRC|
GO:0032268	regulation of cellular protein metabolic process	biological_process	0.89166	1	1	29	1182	17822	ENSOARG00000017940	SRC|
GO:0043412	macromolecule modification	biological_process	0.89351	1	3	29	2617	17822	ENSOARG00000010903,ENSOARG00000013613,ENSOARG00000017940	MIER1|ZDHHC20|SRC|
GO:0019220	regulation of phosphate metabolic process	biological_process	0.90589	1	1	29	1165	17822	ENSOARG00000017940	SRC|
GO:0006468	protein phosphorylation	biological_process	0.90612	1	1	29	1172	17822	ENSOARG00000017940	SRC|
GO:0051174	regulation of phosphorus metabolic process	biological_process	0.90672	1	1	29	1169	17822	ENSOARG00000017940	SRC|
GO:0050789	regulation of biological process	biological_process	0.91065	1	11	29	8254	17822	ENSOARG00000008578,ENSOARG00000002545,ENSOARG00000008154,ENSOARG00000016430,ENSOARG00000000899,ENSOARG00000018079,ENSOARG00000003301,ENSOARG00000010903,ENSOARG00000014908,ENSOARG00000017940,ENSOARG00000004111	PTCH1|EPB41|CLNK|ACACB|MECOM|MTERF4|EXOC2|MIER1|LGR4|SRC|ZNF536|
GO:0051246	regulation of protein metabolic process	biological_process	0.91883	1	1	29	1329	17822	ENSOARG00000017940	SRC|
GO:0006928	cellular component movement	biological_process	0.924	1	1	29	1216	17822	ENSOARG00000017940	SRC|
GO:0050794	regulation of cellular process	biological_process	0.92527	1	10	29	7768	17822	ENSOARG00000008578,ENSOARG00000002545,ENSOARG00000008154,ENSOARG00000016430,ENSOARG00000000899,ENSOARG00000018079,ENSOARG00000010903,ENSOARG00000014908,ENSOARG00000017940,ENSOARG00000004111	PTCH1|EPB41|CLNK|ACACB|MECOM|MTERF4|MIER1|LGR4|SRC|ZNF536|
GO:0044248	cellular catabolic process	biological_process	0.92595	1	1	29	1299	17822	ENSOARG00000016430	ACACB|
GO:0044281	small molecule metabolic process	biological_process	0.92629	1	1	29	1341	17822	ENSOARG00000016430	ACACB|
GO:0042221	response to chemical stimulus	biological_process	0.93076	1	2	29	2567	17822	ENSOARG00000017940,ENSOARG00000008578	SRC|PTCH1|
GO:0016310	phosphorylation	biological_process	0.94339	1	1	29	1421	17822	ENSOARG00000017940	SRC|
GO:0065007	biological regulation	biological_process	0.94595	1	11	29	8628	17822	ENSOARG00000017940,ENSOARG00000014908,ENSOARG00000004111,ENSOARG00000010903,ENSOARG00000003301,ENSOARG00000018079,ENSOARG00000016430,ENSOARG00000008154,ENSOARG00000000899,ENSOARG00000008578,ENSOARG00000002545	SRC|LGR4|ZNF536|MIER1|EXOC2|MTERF4|ACACB|CLNK|MECOM|PTCH1|EPB41|
GO:0003008	system process	biological_process	0.94931	1	1	29	1790	17822	ENSOARG00000017940	SRC|
GO:0006796	phosphate-containing compound metabolic process	biological_process	0.95102	1	2	29	2297	17822	ENSOARG00000017940,ENSOARG00000016430	SRC|ACACB|
GO:0046872	metal ion binding	molecular_function	0.95342	1	2	29	2447	17822	ENSOARG00000016430,ENSOARG00000013613	ACACB|ZDHHC20|
GO:0006793	phosphorus metabolic process	biological_process	0.95357	1	2	29	2326	17822	ENSOARG00000017940,ENSOARG00000016430	SRC|ACACB|
GO:0043169	cation binding	molecular_function	0.95745	1	2	29	2499	17822	ENSOARG00000013613,ENSOARG00000016430	ZDHHC20|ACACB|
Table S4-2. GO enrichment analysis for DE mRNAs in longissimus dorsi.
GO_accession	Description	Term_type	Over_represented_pValue	Corrected_pValue	CAD_item	CAD_list	Bg_item	Bg_list	Gene_ids	Gene_names
GO:0052047	interaction with other organism via secreted substance involved in symbiotic interaction	biological_process	0.0023501	1	1	24	1	17822	ENSOARG00000019329	FN1|
GO:2001202	negative regulation of transforming growth factor-beta secretion	biological_process	0.0023501	1	1	24	1	17822	ENSOARG00000019329	FN1|
GO:0001887	selenium compound metabolic process	biological_process	0.0029863	1	1	24	3	17822	ENSOARG00000010818	-|
GO:0004756	selenide, water dikinase activity	molecular_function	0.0029863	1	1	24	3	17822	ENSOARG00000010818	-|
GO:0016259	selenocysteine metabolic process	biological_process	0.0029863	1	1	24	3	17822	ENSOARG00000010818	-|
GO:0016260	selenocysteine biosynthetic process	biological_process	0.0029863	1	1	24	3	17822	ENSOARG00000010818	-|
GO:0016781	phosphotransferase activity, paired acceptors	molecular_function	0.0029863	1	1	24	3	17822	ENSOARG00000010818	-|
GO:0005901	caveola	cellular_component	0.0029986	1	2	24	47	17822	ENSOARG00000004210,ENSOARG00000016534	NOS1|TFPI|
GO:0043010	camera-type eye development	biological_process	0.0040012	1	3	24	206	17822	ENSOARG00000008849,ENSOARG00000008423,ENSOARG00000017626	AGTPBP1|SOS1|PITX3|
GO:0031674	I band	cellular_component	0.0042175	1	2	24	58	17822	ENSOARG00000006996,ENSOARG00000004210	MYL3|NOS1|
GO:0051051	negative regulation of transport	biological_process	0.0042971	1	3	24	229	17822	ENSOARG00000019329,ENSOARG00000004210,ENSOARG00000019977	FN1|NOS1|STXBP5L|
GO:2001201	regulation of transforming growth factor-beta secretion	biological_process	0.0045514	1	1	24	2	17822	ENSOARG00000019329	FN1|
GO:0000395	mRNA 5'-splice site recognition	biological_process	0.0047837	1	1	24	4	17822	ENSOARG00000014314	SFSWAP|
GO:0035609	C-terminal protein deglutamylation	biological_process	0.0049149	1	1	24	2	17822	ENSOARG00000008849	AGTPBP1|
GO:0051581	negative regulation of neurotransmitter uptake	biological_process	0.0049269	1	1	24	2	17822	ENSOARG00000004210	NOS1|
GO:0051611	regulation of serotonin uptake	biological_process	0.0049269	1	1	24	2	17822	ENSOARG00000004210	NOS1|
GO:0051612	negative regulation of serotonin uptake	biological_process	0.0049269	1	1	24	2	17822	ENSOARG00000004210	NOS1|
GO:0004517	nitric-oxide synthase activity	molecular_function	0.0054733	1	1	24	3	17822	ENSOARG00000004210	NOS1|
GO:0042738	exogenous drug catabolic process	biological_process	0.0056926	1	1	24	4	17822	ENSOARG00000004210	NOS1|
GO:0097112	gamma-aminobutyric acid receptor clustering	biological_process	0.0058828	1	1	24	2	17822	ENSOARG00000021162	GPHN|
GO:0007161	calcium-independent cell-matrix adhesion	biological_process	0.0059235	1	1	24	3	17822	ENSOARG00000019329	FN1|
GO:0047184	1-acylglycerophosphocholine O-acyltransferase activity	molecular_function	0.0059877	1	1	24	4	17822	ENSOARG00000004814	LPCAT3|
GO:0051610	serotonin uptake	biological_process	0.0060165	1	1	24	3	17822	ENSOARG00000004210	NOS1|
GO:0008940	nitrate reductase activity	molecular_function	0.0063156	1	1	24	3	17822	ENSOARG00000021162	GPHN|
GO:0035610	protein side chain deglutamylation	biological_process	0.0064972	1	1	24	3	17822	ENSOARG00000008849	AGTPBP1|
GO:0001654	eye development	biological_process	0.0068317	1	3	24	246	17822	ENSOARG00000008849,ENSOARG00000008423,ENSOARG00000017626	AGTPBP1|SOS1|PITX3|
GO:0006941	striated muscle contraction	biological_process	0.0070745	1	2	24	88	17822	ENSOARG00000006996,ENSOARG00000004210	MYL3|NOS1|
GO:0000220	vacuolar proton-transporting V-type ATPase, V0 domain	cellular_component	0.0074094	1	1	24	4	17822	ENSOARG00000001896	ATP6V0A1|
GO:0042737	drug catabolic process	biological_process	0.0074231	1	1	24	5	17822	ENSOARG00000004210	NOS1|
GO:0007296	vitellogenesis	biological_process	0.0078713	1	1	24	4	17822	ENSOARG00000008423	SOS1|
GO:0005577	fibrinogen complex	cellular_component	0.0082649	1	1	24	6	17822	ENSOARG00000019329	FN1|
GO:0030017	sarcomere	cellular_component	0.0084706	1	2	24	90	17822	ENSOARG00000004210,ENSOARG00000006996	NOS1|MYL3|
GO:0051589	negative regulation of neurotransmitter transport	biological_process	0.0086496	1	1	24	4	17822	ENSOARG00000004210	NOS1|
GO:2000973	regulation of pro-B cell differentiation	biological_process	0.0086667	1	1	24	6	17822	ENSOARG00000008423	SOS1|
GO:0018410	C-terminal protein amino acid modification	biological_process	0.0087385	1	1	24	4	17822	ENSOARG00000008849	AGTPBP1|
GO:0051048	negative regulation of secretion	biological_process	0.0088092	1	2	24	97	17822	ENSOARG00000019977,ENSOARG00000019329	STXBP5L|FN1|
GO:0016661	oxidoreductase activity, acting on other nitrogenous compounds as donors	molecular_function	0.0088756	1	1	24	5	17822	ENSOARG00000021162	GPHN|
GO:0006777	Mo-molybdopterin cofactor biosynthetic process	biological_process	0.0091424	1	1	24	5	17822	ENSOARG00000021162	GPHN|
GO:0019720	Mo-molybdopterin cofactor metabolic process	biological_process	0.0091424	1	1	24	5	17822	ENSOARG00000021162	GPHN|
GO:0032324	molybdopterin cofactor biosynthetic process	biological_process	0.0091424	1	1	24	5	17822	ENSOARG00000021162	GPHN|
GO:0043545	molybdopterin cofactor metabolic process	biological_process	0.0091424	1	1	24	5	17822	ENSOARG00000021162	GPHN|
GO:0051189	prosthetic group metabolic process	biological_process	0.0091424	1	1	24	5	17822	ENSOARG00000021162	GPHN|
GO:0006047	UDP-N-acetylglucosamine metabolic process	biological_process	0.0091477	1	1	24	5	17822	ENSOARG00000011594	GNE|
GO:0038044	transforming growth factor-beta secretion	biological_process	0.0093452	1	1	24	4	17822	ENSOARG00000019329	FN1|
GO:0035608	protein deglutamylation	biological_process	0.0097588	1	1	24	5	17822	ENSOARG00000008849	AGTPBP1|
GO:0001505	regulation of neurotransmitter levels	biological_process	0.0097936	1	2	24	90	17822	ENSOARG00000008849,ENSOARG00000004210	AGTPBP1|NOS1|
GO:0003206	cardiac chamber morphogenesis	biological_process	0.0098523	1	2	24	96	17822	ENSOARG00000006996,ENSOARG00000008423	MYL3|SOS1|
GO:0044449	contractile fiber part	cellular_component	0.010693	1	2	24	99	17822	ENSOARG00000006996,ENSOARG00000004210	MYL3|NOS1|
GO:0006837	serotonin transport	biological_process	0.010747	1	1	24	7	17822	ENSOARG00000004210	NOS1|
GO:0003344	pericardium morphogenesis	biological_process	0.010929	1	1	24	7	17822	ENSOARG00000008423	SOS1|
GO:0043546	molybdopterin cofactor binding	molecular_function	0.010981	1	1	24	5	17822	ENSOARG00000021162	GPHN|
GO:0030016	myofibril	cellular_component	0.011329	1	2	24	105	17822	ENSOARG00000006996,ENSOARG00000004210	MYL3|NOS1|
GO:0072578	neurotransmitter-gated ion channel clustering	biological_process	0.011947	1	1	24	5	17822	ENSOARG00000021162	GPHN|
GO:1901166	neural crest cell migration involved in autonomic nervous system development	biological_process	0.012028	1	1	24	5	17822	ENSOARG00000019329	FN1|
GO:0002328	pro-B cell differentiation	biological_process	0.012632	1	1	24	9	17822	ENSOARG00000008423	SOS1|
GO:0043292	contractile fiber	cellular_component	0.0129	1	2	24	113	17822	ENSOARG00000006996,ENSOARG00000004210	MYL3|NOS1|
GO:1901532	regulation of hematopoietic progenitor cell differentiation	biological_process	0.013097	1	1	24	10	17822	ENSOARG00000008423	SOS1|
GO:0051926	negative regulation of calcium ion transport	biological_process	0.013166	1	1	24	14	17822	ENSOARG00000004210	NOS1|
GO:0065008	regulation of biological quality	biological_process	0.013575	1	8	24	2232	17822	ENSOARG00000004210,ENSOARG00000016534,ENSOARG00000019977,ENSOARG00000006996,ENSOARG00000019329,ENSOARG00000009374,ENSOARG00000008423,ENSOARG00000008849	NOS1|TFPI|STXBP5L|MYL3|FN1|FBXL5|SOS1|AGTPBP1|
GO:0061029	eyelid development in camera-type eye	biological_process	0.013807	1	1	24	10	17822	ENSOARG00000008423	SOS1|
GO:0048592	eye morphogenesis	biological_process	0.014025	1	2	24	109	17822	ENSOARG00000017626,ENSOARG00000008849	PITX3|AGTPBP1|
GO:0017014	protein nitrosylation	biological_process	0.014323	1	1	24	8	17822	ENSOARG00000004210	NOS1|
GO:0018119	peptidyl-cysteine S-nitrosylation	biological_process	0.014323	1	1	24	8	17822	ENSOARG00000004210	NOS1|
GO:0045292	mRNA cis splicing, via spliceosome	biological_process	0.014619	1	1	24	11	17822	ENSOARG00000014314	SFSWAP|
GO:0021702	cerebellar Purkinje cell differentiation	biological_process	0.015233	1	1	24	8	17822	ENSOARG00000008849	AGTPBP1|
GO:0016820	hydrolase activity, acting on acid anhydrides, catalyzing transmembrane movement of substances	molecular_function	0.015502	1	2	24	115	17822	ENSOARG00000001169,ENSOARG00000001232	-|-|
GO:0042626	ATPase activity, coupled to transmembrane movement of substances	molecular_function	0.015502	1	2	24	115	17822	ENSOARG00000001169,ENSOARG00000001232	-|-|
GO:0033179	proton-transporting V-type ATPase, V0 domain	cellular_component	0.015589	1	1	24	11	17822	ENSOARG00000001896	ATP6V0A1|
GO:0015399	primary active transmembrane transporter activity	molecular_function	0.016485	1	2	24	122	17822	ENSOARG00000001169,ENSOARG00000001232	-|-|
GO:0015405	P-P-bond-hydrolysis-driven transmembrane transporter activity	molecular_function	0.016485	1	2	24	122	17822	ENSOARG00000001232,ENSOARG00000001169	-|-|
GO:0051580	regulation of neurotransmitter uptake	biological_process	0.016644	1	1	24	10	17822	ENSOARG00000004210	NOS1|
GO:0042133	neurotransmitter metabolic process	biological_process	0.016812	1	1	24	11	17822	ENSOARG00000008849	AGTPBP1|
GO:0017144	drug metabolic process	biological_process	0.017373	1	1	24	12	17822	ENSOARG00000004210	NOS1|
GO:0021694	cerebellar Purkinje cell layer formation	biological_process	0.017594	1	1	24	9	17822	ENSOARG00000008849	AGTPBP1|
GO:0007028	cytoplasm organization	biological_process	0.017685	1	1	24	10	17822	ENSOARG00000008423	SOS1|
GO:0009070	serine family amino acid biosynthetic process	biological_process	0.017717	1	1	24	14	17822	ENSOARG00000010818	-|
GO:0009887	organ morphogenesis	biological_process	0.018155	1	4	24	663	17822	ENSOARG00000008423,ENSOARG00000008849,ENSOARG00000006996,ENSOARG00000017626	SOS1|AGTPBP1|MYL3|PITX3|
GO:0010181	FMN binding	molecular_function	0.018329	1	1	24	12	17822	ENSOARG00000004210	NOS1|
GO:0003205	cardiac chamber development	biological_process	0.018339	1	2	24	126	17822	ENSOARG00000008423,ENSOARG00000006996	SOS1|MYL3|
GO:0071542	dopaminergic neuron differentiation	biological_process	0.01863	1	1	24	14	17822	ENSOARG00000017626	PITX3|
GO:0061134	peptidase regulator activity	molecular_function	0.018886	1	2	24	165	17822	ENSOARG00000019329,ENSOARG00000016534	FN1|TFPI|
GO:0045121	membrane raft	cellular_component	0.018947	1	2	24	133	17822	ENSOARG00000016534,ENSOARG00000004210	TFPI|NOS1|
GO:0016471	vacuolar proton-transporting V-type ATPase complex	cellular_component	0.019459	1	1	24	13	17822	ENSOARG00000001896	ATP6V0A1|
GO:0002320	lymphoid progenitor cell differentiation	biological_process	0.019908	1	1	24	16	17822	ENSOARG00000008423	SOS1|
GO:0042311	vasodilation	biological_process	0.019976	1	1	24	16	17822	ENSOARG00000004210	NOS1|
GO:0033017	sarcoplasmic reticulum membrane	cellular_component	0.02111	1	1	24	13	17822	ENSOARG00000004210	NOS1|
GO:0005578	proteinaceous extracellular matrix	cellular_component	0.021173	1	2	24	115	17822	ENSOARG00000008859,ENSOARG00000019329	C1QTNF7|FN1|
GO:0006936	muscle contraction	biological_process	0.021749	1	2	24	154	17822	ENSOARG00000004210,ENSOARG00000006996	NOS1|MYL3|
GO:0044420	extracellular matrix part	cellular_component	0.021767	1	2	24	115	17822	ENSOARG00000019329,ENSOARG00000008859	FN1|C1QTNF7|
GO:0043492	ATPase activity, coupled to movement of substances	molecular_function	0.021804	1	2	24	131	17822	ENSOARG00000001169,ENSOARG00000001232	-|-|
GO:0007423	sensory organ development	biological_process	0.021821	1	3	24	384	17822	ENSOARG00000017626,ENSOARG00000008849,ENSOARG00000008423	PITX3|AGTPBP1|SOS1|
GO:0021692	cerebellar Purkinje cell layer morphogenesis	biological_process	0.022211	1	1	24	12	17822	ENSOARG00000008849	AGTPBP1|
GO:0002026	regulation of the force of heart contraction	biological_process	0.022213	1	1	24	16	17822	ENSOARG00000006996	MYL3|
GO:0050662	coenzyme binding	molecular_function	0.022566	1	2	24	159	17822	ENSOARG00000004210,ENSOARG00000021162	NOS1|GPHN|
GO:0045662	negative regulation of myoblast differentiation	biological_process	0.022682	1	1	24	22	17822	ENSOARG00000011323	NMRK2|
GO:0001504	neurotransmitter uptake	biological_process	0.02296	1	1	24	15	17822	ENSOARG00000004210	NOS1|
GO:0006376	mRNA splice site selection	biological_process	0.023134	1	1	24	16	17822	ENSOARG00000014314	SFSWAP|
GO:0043267	negative regulation of potassium ion transport	biological_process	0.023223	1	1	24	12	17822	ENSOARG00000004210	NOS1|
GO:0070306	lens fiber cell differentiation	biological_process	0.023668	1	1	24	17	17822	ENSOARG00000017626	PITX3|
GO:0018200	peptidyl-glutamic acid modification	biological_process	0.024096	1	1	24	14	17822	ENSOARG00000008849	AGTPBP1|
GO:0033177	proton-transporting two-sector ATPase complex, proton-transporting domain	cellular_component	0.024383	1	1	24	23	17822	ENSOARG00000001896	ATP6V0A1|
GO:0031672	A band	cellular_component	0.024441	1	1	24	15	17822	ENSOARG00000006996	MYL3|
GO:0002089	lens morphogenesis in camera-type eye	biological_process	0.025433	1	1	24	17	17822	ENSOARG00000017626	PITX3|
GO:0003785	actin monomer binding	molecular_function	0.025851	1	1	24	20	17822	ENSOARG00000006996	MYL3|
GO:0031146	SCF-dependent proteasomal ubiquitin-dependent protein catabolic process	biological_process	0.025871	1	1	24	16	17822	ENSOARG00000009374	FBXL5|
GO:0009069	serine family amino acid metabolic process	biological_process	0.026366	1	1	24	22	17822	ENSOARG00000010818	-|
GO:0033081	regulation of T cell differentiation in thymus	biological_process	0.026552	1	1	24	19	17822	ENSOARG00000008423	SOS1|
GO:0043687	post-translational protein modification	biological_process	0.026833	1	1	24	15	17822	ENSOARG00000008849	AGTPBP1|
GO:0030315	T-tubule	cellular_component	0.027002	1	1	24	15	17822	ENSOARG00000004210	NOS1|
GO:0016709	oxidoreductase activity, acting on paired donors, with incorporation or reduction of molecular oxygen, NAD(P)H as one donor, and incorporation of one atom of oxygen	molecular_function	0.027564	1	1	24	20	17822	ENSOARG00000004210	NOS1|
GO:0033622	integrin activation	biological_process	0.027763	1	1	24	17	17822	ENSOARG00000019329	FN1|
GO:0035066	positive regulation of histone acetylation	biological_process	0.027786	1	1	24	19	17822	ENSOARG00000004210	NOS1|
GO:0060039	pericardium development	biological_process	0.027837	1	1	24	17	17822	ENSOARG00000008423	SOS1|
GO:0021533	cell differentiation in hindbrain	biological_process	0.028562	1	1	24	14	17822	ENSOARG00000008849	AGTPBP1|
GO:0007626	locomotory behavior	biological_process	0.02863	1	2	24	149	17822	ENSOARG00000008849,ENSOARG00000017626	AGTPBP1|PITX3|
GO:0046676	negative regulation of insulin secretion	biological_process	0.029078	1	1	24	17	17822	ENSOARG00000019977	STXBP5L|
GO:0003007	heart morphogenesis	biological_process	0.029937	1	2	24	173	17822	ENSOARG00000006996,ENSOARG00000008423	MYL3|SOS1|
GO:0006040	amino sugar metabolic process	biological_process	0.030133	1	1	24	23	17822	ENSOARG00000011594	GNE|
GO:0090278	negative regulation of peptide hormone secretion	biological_process	0.03075	1	1	24	19	17822	ENSOARG00000019977	STXBP5L|
GO:2000758	positive regulation of peptidyl-lysine acetylation	biological_process	0.03105	1	1	24	21	17822	ENSOARG00000004210	NOS1|
GO:0002792	negative regulation of peptide secretion	biological_process	0.031567	1	1	24	20	17822	ENSOARG00000019977	STXBP5L|
GO:0009225	nucleotide-sugar metabolic process	biological_process	0.032974	1	1	24	19	17822	ENSOARG00000011594	GNE|
GO:0021697	cerebellar cortex formation	biological_process	0.033261	1	1	24	16	17822	ENSOARG00000008849	AGTPBP1|
GO:0001941	postsynaptic membrane organization	biological_process	0.033457	1	1	24	18	17822	ENSOARG00000021162	GPHN|
GO:0033176	proton-transporting V-type ATPase complex	cellular_component	0.033766	1	1	24	25	17822	ENSOARG00000001896	ATP6V0A1|
GO:0015988	energy coupled proton transmembrane transport, against electrochemical gradient	biological_process	0.034052	1	1	24	26	17822	ENSOARG00000001896	ATP6V0A1|
GO:0015991	ATP hydrolysis coupled proton transport	biological_process	0.034052	1	1	24	26	17822	ENSOARG00000001896	ATP6V0A1|
GO:0003012	muscle system process	biological_process	0.034437	1	2	24	198	17822	ENSOARG00000006996,ENSOARG00000004210	MYL3|NOS1|
GO:0045773	positive regulation of axon extension	biological_process	0.034535	1	1	24	19	17822	ENSOARG00000019329	FN1|
GO:0018198	peptidyl-cysteine modification	biological_process	0.034917	1	1	24	24	17822	ENSOARG00000004210	NOS1|
GO:0001782	B cell homeostasis	biological_process	0.035184	1	1	24	24	17822	ENSOARG00000008423	SOS1|
GO:0030195	negative regulation of blood coagulation	biological_process	0.035239	1	1	24	27	17822	ENSOARG00000016534	TFPI|
GO:1900047	negative regulation of hemostasis	biological_process	0.035239	1	1	24	27	17822	ENSOARG00000016534	TFPI|
GO:0019005	SCF ubiquitin ligase complex	cellular_component	0.035461	1	1	24	23	17822	ENSOARG00000009374	FBXL5|
GO:0018149	peptide cross-linking	biological_process	0.035665	1	1	24	22	17822	ENSOARG00000019329	FN1|
GO:0016504	peptidase activator activity	molecular_function	0.036031	1	1	24	24	17822	ENSOARG00000019329	FN1|
GO:0021680	cerebellar Purkinje cell layer development	biological_process	0.037767	1	1	24	23	17822	ENSOARG00000008849	AGTPBP1|
GO:0003209	cardiac atrium morphogenesis	biological_process	0.038235	1	1	24	25	17822	ENSOARG00000008423	SOS1|
GO:0030901	midbrain development	biological_process	0.038301	1	1	24	27	17822	ENSOARG00000017626	PITX3|
GO:0042060	wound healing	biological_process	0.038858	1	2	24	209	17822	ENSOARG00000016534,ENSOARG00000019329	TFPI|FN1|
GO:0046888	negative regulation of hormone secretion	biological_process	0.038879	1	1	24	25	17822	ENSOARG00000019977	STXBP5L|
GO:0061384	heart trabecula morphogenesis	biological_process	0.039577	1	1	24	25	17822	ENSOARG00000008423	SOS1|
GO:0008374	O-acyltransferase activity	molecular_function	0.039666	1	1	24	28	17822	ENSOARG00000004814	LPCAT3|
GO:0004181	metallocarboxypeptidase activity	molecular_function	0.041101	1	1	24	22	17822	ENSOARG00000008849	AGTPBP1|
GO:0003230	cardiac atrium development	biological_process	0.041157	1	1	24	26	17822	ENSOARG00000008423	SOS1|
GO:0042398	cellular modified amino acid biosynthetic process	biological_process	0.041252	1	1	24	35	17822	ENSOARG00000010818	-|
GO:0048037	cofactor binding	molecular_function	0.041625	1	2	24	224	17822	ENSOARG00000004210,ENSOARG00000021162	NOS1|GPHN|
GO:0009888	tissue development	biological_process	0.041942	1	5	24	1289	17822	ENSOARG00000006996,ENSOARG00000017626,ENSOARG00000019329,ENSOARG00000008423,ENSOARG00000011323	MYL3|PITX3|FN1|SOS1|NMRK2|
GO:0050819	negative regulation of coagulation	biological_process	0.042127	1	1	24	32	17822	ENSOARG00000016534	TFPI|
GO:1901985	positive regulation of protein acetylation	biological_process	0.042544	1	1	24	29	17822	ENSOARG00000004210	NOS1|
GO:0000245	spliceosomal complex assembly	biological_process	0.042649	1	1	24	29	17822	ENSOARG00000014314	SFSWAP|
GO:0006809	nitric oxide biosynthetic process	biological_process	0.042678	1	1	24	30	17822	ENSOARG00000004210	NOS1|
GO:0043113	receptor clustering	biological_process	0.043549	1	1	24	26	17822	ENSOARG00000021162	GPHN|
GO:0021696	cerebellar cortex morphogenesis	biological_process	0.044416	1	1	24	24	17822	ENSOARG00000008849	AGTPBP1|
GO:1901998	toxin transport	biological_process	0.044694	1	1	24	29	17822	ENSOARG00000001896	ATP6V0A1|
GO:0050710	negative regulation of cytokine secretion	biological_process	0.044737	1	1	24	34	17822	ENSOARG00000019329	FN1|
GO:0008015	blood circulation	biological_process	0.045036	1	2	24	231	17822	ENSOARG00000006996,ENSOARG00000004210	MYL3|NOS1|
GO:0046209	nitric oxide metabolic process	biological_process	0.045093	1	1	24	31	17822	ENSOARG00000004210	NOS1|
GO:0021772	olfactory bulb development	biological_process	0.046924	1	1	24	26	17822	ENSOARG00000008849	AGTPBP1|
GO:0015844	monoamine transport	biological_process	0.047276	1	1	24	33	17822	ENSOARG00000004210	NOS1|
GO:0021988	olfactory lobe development	biological_process	0.04773	1	1	24	27	17822	ENSOARG00000008849	AGTPBP1|
GO:0016469	proton-transporting two-sector ATPase complex	cellular_component	0.048258	1	1	24	45	17822	ENSOARG00000001896	ATP6V0A1|
GO:0001755	neural crest cell migration	biological_process	0.048373	1	1	24	30	17822	ENSOARG00000019329	FN1|
GO:0031012	extracellular matrix	cellular_component	0.049175	1	2	24	208	17822	ENSOARG00000008859,ENSOARG00000019329	C1QTNF7|FN1|
GO:0048483	autonomic nervous system development	biological_process	0.049206	1	1	24	36	17822	ENSOARG00000019329	FN1|
GO:0003013	circulatory system process	biological_process	0.049266	1	2	24	239	17822	ENSOARG00000006996,ENSOARG00000004210	MYL3|NOS1|
GO:0050661	NADP binding	molecular_function	0.049351	1	1	24	34	17822	ENSOARG00000004210	NOS1|
GO:0016529	sarcoplasmic reticulum	cellular_component	0.049766	1	1	24	27	17822	ENSOARG00000004210	NOS1|
GO:0007399	nervous system development	biological_process	0.050918	1	5	24	1255	17822	ENSOARG00000017626,ENSOARG00000021162,ENSOARG00000004210,ENSOARG00000019329,ENSOARG00000008849	PITX3|GPHN|NOS1|FN1|AGTPBP1|
GO:0048699	generation of neurons	biological_process	0.051163	1	4	24	859	17822	ENSOARG00000017626,ENSOARG00000004210,ENSOARG00000008849,ENSOARG00000019329	PITX3|NOS1|AGTPBP1|FN1|
GO:0035987	endodermal cell differentiation	biological_process	0.051449	1	1	24	33	17822	ENSOARG00000019329	FN1|
GO:0048146	positive regulation of fibroblast proliferation	biological_process	0.051676	1	1	24	32	17822	ENSOARG00000019329	FN1|
GO:0043271	negative regulation of ion transport	biological_process	0.052031	1	1	24	36	17822	ENSOARG00000004210	NOS1|
GO:0051148	negative regulation of muscle cell differentiation	biological_process	0.052083	1	1	24	45	17822	ENSOARG00000011323	NMRK2|
GO:0052547	regulation of peptidase activity	biological_process	0.052662	1	2	24	283	17822	ENSOARG00000019329,ENSOARG00000016534	FN1|TFPI|
GO:0045661	regulation of myoblast differentiation	biological_process	0.05275	1	1	24	40	17822	ENSOARG00000011323	NMRK2|
GO:0097006	regulation of plasma lipoprotein particle levels	biological_process	0.05283	1	1	24	42	17822	ENSOARG00000004814	LPCAT3|
GO:0001754	eye photoreceptor cell differentiation	biological_process	0.052835	1	1	24	34	17822	ENSOARG00000008849	AGTPBP1|
GO:0006818	hydrogen transport	biological_process	0.05296	1	1	24	48	17822	ENSOARG00000001896	ATP6V0A1|
GO:0015992	proton transport	biological_process	0.05296	1	1	24	48	17822	ENSOARG00000001896	ATP6V0A1|
GO:0051702	interaction with symbiont	biological_process	0.052981	1	1	24	39	17822	ENSOARG00000019329	FN1|
GO:0007628	adult walking behavior	biological_process	0.053355	1	1	24	28	17822	ENSOARG00000008849	AGTPBP1|
GO:0002011	morphogenesis of an epithelial sheet	biological_process	0.053478	1	1	24	39	17822	ENSOARG00000008423	SOS1|
GO:0021587	cerebellum morphogenesis	biological_process	0.054532	1	1	24	31	17822	ENSOARG00000008849	AGTPBP1|
GO:0055010	ventricular cardiac muscle tissue morphogenesis	biological_process	0.055193	1	1	24	35	17822	ENSOARG00000006996	MYL3|
GO:0061383	trabecula morphogenesis	biological_process	0.055351	1	1	24	36	17822	ENSOARG00000008423	SOS1|
GO:0001706	endoderm formation	biological_process	0.055706	1	1	24	37	17822	ENSOARG00000019329	FN1|
GO:0005793	endoplasmic reticulum-Golgi intermediate compartment	cellular_component	0.056239	1	1	24	44	17822	ENSOARG00000019329	FN1|
GO:0016528	sarcoplasm	cellular_component	0.056565	1	1	24	31	17822	ENSOARG00000004210	NOS1|
GO:0021575	hindbrain morphogenesis	biological_process	0.05674	1	1	24	34	17822	ENSOARG00000008849	AGTPBP1|
GO:0004180	carboxypeptidase activity	molecular_function	0.057729	1	1	24	33	17822	ENSOARG00000008849	AGTPBP1|
GO:0050709	negative regulation of protein secretion	biological_process	0.058762	1	1	24	46	17822	ENSOARG00000019329	FN1|
GO:0002028	regulation of sodium ion transport	biological_process	0.059013	1	1	24	38	17822	ENSOARG00000004210	NOS1|
GO:0035065	regulation of histone acetylation	biological_process	0.059095	1	1	24	40	17822	ENSOARG00000004210	NOS1|
GO:0051588	regulation of neurotransmitter transport	biological_process	0.060165	1	1	24	37	17822	ENSOARG00000004210	NOS1|
GO:0042623	ATPase activity, coupled	molecular_function	0.06066	1	2	24	234	17822	ENSOARG00000001232,ENSOARG00000001169	-|-|
GO:0048731	system development	biological_process	0.06088	1	8	24	2846	17822	ENSOARG00000004210,ENSOARG00000021162,ENSOARG00000017626,ENSOARG00000011323,ENSOARG00000006996,ENSOARG00000019329,ENSOARG00000008423,ENSOARG00000008849	NOS1|GPHN|PITX3|NMRK2|MYL3|FN1|SOS1|AGTPBP1|
GO:0050880	regulation of blood vessel size	biological_process	0.062033	1	1	24	55	17822	ENSOARG00000004210	NOS1|
GO:0007267	cell-cell signaling	biological_process	0.062041	1	3	24	594	17822	ENSOARG00000008849,ENSOARG00000004210,ENSOARG00000019977	AGTPBP1|NOS1|STXBP5L|
GO:0003229	ventricular cardiac muscle tissue development	biological_process	0.062499	1	1	24	39	17822	ENSOARG00000006996	MYL3|
GO:0035150	regulation of tube size	biological_process	0.063082	1	1	24	56	17822	ENSOARG00000004210	NOS1|
GO:0021695	cerebellar cortex development	biological_process	0.063165	1	1	24	38	17822	ENSOARG00000008849	AGTPBP1|
GO:0022008	neurogenesis	biological_process	0.063566	1	4	24	923	17822	ENSOARG00000004210,ENSOARG00000017626,ENSOARG00000019329,ENSOARG00000008849	NOS1|PITX3|FN1|AGTPBP1|
GO:0000380	alternative mRNA splicing, via spliceosome	biological_process	0.063711	1	1	24	47	17822	ENSOARG00000014314	SFSWAP|
GO:0051346	negative regulation of hydrolase activity	biological_process	0.064316	1	2	24	301	17822	ENSOARG00000004210,ENSOARG00000016534	NOS1|TFPI|
GO:0002088	lens development in camera-type eye	biological_process	0.064322	1	1	24	46	17822	ENSOARG00000017626	PITX3|
GO:0090066	regulation of anatomical structure size	biological_process	0.064369	1	2	24	270	17822	ENSOARG00000004210,ENSOARG00000019329	NOS1|FN1|
GO:0051239	regulation of multicellular organismal process	biological_process	0.064666	1	6	24	1937	17822	ENSOARG00000016534,ENSOARG00000004210,ENSOARG00000006996,ENSOARG00000019329,ENSOARG00000008423,ENSOARG00000011323	TFPI|NOS1|MYL3|FN1|SOS1|NMRK2|
GO:2000756	regulation of peptidyl-lysine acetylation	biological_process	0.065115	1	1	24	45	17822	ENSOARG00000004210	NOS1|
GO:0022804	active transmembrane transporter activity	molecular_function	0.065169	1	2	24	250	17822	ENSOARG00000001169,ENSOARG00000001232	-|-|
GO:0002260	lymphocyte homeostasis	biological_process	0.065525	1	1	24	48	17822	ENSOARG00000008423	SOS1|
GO:0009408	response to heat	biological_process	0.06559	1	1	24	50	17822	ENSOARG00000004210	NOS1|
GO:0046530	photoreceptor cell differentiation	biological_process	0.065621	1	1	24	46	17822	ENSOARG00000008849	AGTPBP1|
GO:0043266	regulation of potassium ion transport	biological_process	0.066163	1	1	24	39	17822	ENSOARG00000004210	NOS1|
GO:0048145	regulation of fibroblast proliferation	biological_process	0.067225	1	1	24	48	17822	ENSOARG00000019329	FN1|
GO:0055085	transmembrane transport	biological_process	0.067781	1	4	24	1004	17822	ENSOARG00000015264,ENSOARG00000001896,ENSOARG00000001169,ENSOARG00000001232	SLC16A6|ATP6V0A1|-|-|
GO:0050772	positive regulation of axonogenesis	biological_process	0.068345	1	1	24	43	17822	ENSOARG00000019329	FN1|
GO:0048144	fibroblast proliferation	biological_process	0.068512	1	1	24	49	17822	ENSOARG00000019329	FN1|
GO:0055008	cardiac muscle tissue morphogenesis	biological_process	0.068893	1	1	24	46	17822	ENSOARG00000006996	MYL3|
GO:0033077	T cell differentiation in thymus	biological_process	0.069385	1	1	24	54	17822	ENSOARG00000008423	SOS1|
GO:1901607	alpha-amino acid biosynthetic process	biological_process	0.069722	1	1	24	55	17822	ENSOARG00000010818	-|
GO:0004867	serine-type endopeptidase inhibitor activity	molecular_function	0.070647	1	1	24	62	17822	ENSOARG00000016534	TFPI|
GO:0070062	extracellular vesicular exosome	cellular_component	0.071245	1	1	24	55	17822	ENSOARG00000019329	FN1|
GO:0060284	regulation of cell development	biological_process	0.071602	1	3	24	606	17822	ENSOARG00000011323,ENSOARG00000019329,ENSOARG00000004210	NMRK2|FN1|NOS1|
GO:0051117	ATPase binding	molecular_function	0.071841	1	1	24	46	17822	ENSOARG00000001896	ATP6V0A1|
GO:0030516	regulation of axon extension	biological_process	0.072121	1	1	24	43	17822	ENSOARG00000019329	FN1|
GO:0007517	muscle organ development	biological_process	0.072417	1	2	24	293	17822	ENSOARG00000006996,ENSOARG00000011323	MYL3|NMRK2|
GO:0048639	positive regulation of developmental growth	biological_process	0.073543	1	1	24	45	17822	ENSOARG00000019329	FN1|
GO:0014032	neural crest cell development	biological_process	0.073801	1	1	24	50	17822	ENSOARG00000019329	FN1|
GO:0045445	myoblast differentiation	biological_process	0.074499	1	1	24	57	17822	ENSOARG00000011323	NMRK2|
GO:0043230	extracellular organelle	cellular_component	0.074625	1	1	24	59	17822	ENSOARG00000019329	FN1|
GO:0065010	extracellular membrane-bounded organelle	cellular_component	0.074625	1	1	24	59	17822	ENSOARG00000019329	FN1|
GO:0008235	metalloexopeptidase activity	molecular_function	0.075243	1	1	24	43	17822	ENSOARG00000008849	AGTPBP1|
GO:0051087	chaperone binding	molecular_function	0.075945	1	1	24	58	17822	ENSOARG00000019329	FN1|
GO:0016241	regulation of macroautophagy	biological_process	0.07598	1	1	24	50	17822	ENSOARG00000001896	ATP6V0A1|
GO:1901983	regulation of protein acetylation	biological_process	0.077099	1	1	24	54	17822	ENSOARG00000004210	NOS1|
GO:0033555	multicellular organismal response to stress	biological_process	0.077541	1	1	24	49	17822	ENSOARG00000004210	NOS1|
GO:0015672	monovalent inorganic cation transport	biological_process	0.077958	1	2	24	303	17822	ENSOARG00000001896,ENSOARG00000004210	ATP6V0A1|NOS1|
GO:0030193	regulation of blood coagulation	biological_process	0.078529	1	1	24	55	17822	ENSOARG00000016534	TFPI|
GO:1900046	regulation of hemostasis	biological_process	0.078529	1	1	24	55	17822	ENSOARG00000016534	TFPI|
GO:0005581	collagen	cellular_component	0.078984	1	1	24	49	17822	ENSOARG00000008859	C1QTNF7|
GO:0042383	sarcolemma	cellular_component	0.079098	1	1	24	50	17822	ENSOARG00000004210	NOS1|
GO:0060415	muscle tissue morphogenesis	biological_process	0.079885	1	1	24	53	17822	ENSOARG00000006996	MYL3|
GO:0045595	regulation of cell differentiation	biological_process	0.08057	1	4	24	1089	17822	ENSOARG00000019329,ENSOARG00000011323,ENSOARG00000008423,ENSOARG00000004210	FN1|NMRK2|SOS1|NOS1|
GO:0007492	endoderm development	biological_process	0.080935	1	1	24	56	17822	ENSOARG00000019329	FN1|
GO:0003208	cardiac ventricle morphogenesis	biological_process	0.082759	1	1	24	55	17822	ENSOARG00000006996	MYL3|
GO:0006942	regulation of striated muscle contraction	biological_process	0.083118	1	1	24	57	17822	ENSOARG00000006996	MYL3|
GO:0030018	Z disc	cellular_component	0.083389	1	1	24	51	17822	ENSOARG00000004210	NOS1|
GO:0003018	vascular process in circulatory system	biological_process	0.084003	1	1	24	67	17822	ENSOARG00000004210	NOS1|
GO:0055072	iron ion homeostasis	biological_process	0.084111	1	1	24	72	17822	ENSOARG00000009374	FBXL5|
GO:0044765	single-organism transport	biological_process	0.084177	1	7	24	2599	17822	ENSOARG00000001232,ENSOARG00000019329,ENSOARG00000001169,ENSOARG00000001896,ENSOARG00000004210,ENSOARG00000019977,ENSOARG00000015264	-|FN1|-|ATP6V0A1|NOS1|STXBP5L|SLC16A6|
GO:0044421	extracellular region part	cellular_component	0.08439	1	3	24	789	17822	ENSOARG00000019329,ENSOARG00000008859,ENSOARG00000016534	FN1|C1QTNF7|TFPI|
GO:0014033	neural crest cell differentiation	biological_process	0.084892	1	1	24	57	17822	ENSOARG00000019329	FN1|
GO:0048644	muscle organ morphogenesis	biological_process	0.085091	1	1	24	58	17822	ENSOARG00000006996	MYL3|
GO:0007275	multicellular organismal development	biological_process	0.086865	1	8	24	3069	17822	ENSOARG00000008849,ENSOARG00000008423,ENSOARG00000019329,ENSOARG00000006996,ENSOARG00000011323,ENSOARG00000017626,ENSOARG00000021162,ENSOARG00000004210	AGTPBP1|SOS1|FN1|MYL3|NMRK2|PITX3|GPHN|NOS1|
GO:0050818	regulation of coagulation	biological_process	0.087277	1	1	24	61	17822	ENSOARG00000016534	TFPI|
GO:0031058	positive regulation of histone modification	biological_process	0.087278	1	1	24	58	17822	ENSOARG00000004210	NOS1|
GO:0014706	striated muscle tissue development	biological_process	0.087371	1	2	24	319	17822	ENSOARG00000011323,ENSOARG00000006996	NMRK2|MYL3|
GO:0001776	leukocyte homeostasis	biological_process	0.087574	1	1	24	63	17822	ENSOARG00000008423	SOS1|
GO:0007173	epidermal growth factor receptor signaling pathway	biological_process	0.088584	1	1	24	60	17822	ENSOARG00000008423	SOS1|
GO:0060021	palate development	biological_process	0.088593	1	1	24	58	17822	ENSOARG00000008423	SOS1|
GO:0048742	regulation of skeletal muscle fiber development	biological_process	0.088981	1	1	24	71	17822	ENSOARG00000011323	NMRK2|
GO:0000786	nucleosome	cellular_component	0.089752	1	1	24	103	17822	ENSOARG00000008423	SOS1|
GO:1901566	organonitrogen compound biosynthetic process	biological_process	0.0899	1	2	24	372	17822	ENSOARG00000010818,ENSOARG00000021162	-|GPHN|
GO:0060048	cardiac muscle contraction	biological_process	0.090234	1	1	24	64	17822	ENSOARG00000006996	MYL3|
GO:0008652	cellular amino acid biosynthetic process	biological_process	0.090383	1	1	24	71	17822	ENSOARG00000010818	-|
GO:0002020	protease binding	molecular_function	0.090701	1	1	24	66	17822	ENSOARG00000019329	FN1|
GO:0061387	regulation of extent of cell growth	biological_process	0.090866	1	1	24	54	17822	ENSOARG00000019329	FN1|
GO:0048513	organ development	biological_process	0.091892	1	6	24	2095	17822	ENSOARG00000019329,ENSOARG00000008849,ENSOARG00000008423,ENSOARG00000011323,ENSOARG00000006996,ENSOARG00000017626	FN1|AGTPBP1|SOS1|NMRK2|MYL3|PITX3|
GO:0032104	regulation of response to extracellular stimulus	biological_process	0.09218	1	1	24	65	17822	ENSOARG00000001896	ATP6V0A1|
GO:0032107	regulation of response to nutrient levels	biological_process	0.09218	1	1	24	65	17822	ENSOARG00000001896	ATP6V0A1|
GO:0060537	muscle tissue development	biological_process	0.094526	1	2	24	333	17822	ENSOARG00000011323,ENSOARG00000006996	NMRK2|MYL3|
GO:0043167	ion binding	molecular_function	0.09705	1	10	24	4345	17822	ENSOARG00000001393,ENSOARG00000010818,ENSOARG00000001169,ENSOARG00000014503,ENSOARG00000004210,ENSOARG00000009374,ENSOARG00000008849,ENSOARG00000015695,ENSOARG00000001232,ENSOARG00000006996	-|-|-|ZC3H6|NOS1|FBXL5|AGTPBP1|EFHB|-|MYL3|
GO:0021549	cerebellum development	biological_process	0.0973	1	1	24	59	17822	ENSOARG00000008849	AGTPBP1|
GO:0050660	flavin adenine dinucleotide binding	molecular_function	0.097862	1	1	24	70	17822	ENSOARG00000004210	NOS1|
GO:0016887	ATPase activity	molecular_function	0.09867	1	2	24	304	17822	ENSOARG00000001169,ENSOARG00000001232	-|-|
GO:0010646	regulation of cell communication	biological_process	0.099782	1	6	24	2192	17822	ENSOARG00000016726,ENSOARG00000019977,ENSOARG00000004210,ENSOARG00000001896,ENSOARG00000008423,ENSOARG00000019329	-|STXBP5L|NOS1|ATP6V0A1|SOS1|FN1|
GO:0001942	hair follicle development	biological_process	0.10046	1	1	24	67	17822	ENSOARG00000008423	SOS1|
GO:0038127	ERBB signaling pathway	biological_process	0.10119	1	1	24	68	17822	ENSOARG00000008423	SOS1|
GO:0015078	hydrogen ion transmembrane transporter activity	molecular_function	0.10255	1	1	24	94	17822	ENSOARG00000001896	ATP6V0A1|
GO:0005488	binding	molecular_function	0.10268	1	17	24	9440	17822	ENSOARG00000004210,ENSOARG00000017626,ENSOARG00000014503,ENSOARG00000010818,ENSOARG00000006996,ENSOARG00000009374,ENSOARG00000008423,ENSOARG00000021162,ENSOARG00000001896,ENSOARG00000016726,ENSOARG00000014314,ENSOARG00000001169,ENSOARG00000001393,ENSOARG00000015695,ENSOARG00000001232,ENSOARG00000019329,ENSOARG00000008849	NOS1|PITX3|ZC3H6|-|MYL3|FBXL5|SOS1|GPHN|ATP6V0A1|-|SFSWAP|-|-|EFHB|-|FN1|AGTPBP1|
GO:0007044	cell-substrate junction assembly	biological_process	0.10414	1	1	24	59	17822	ENSOARG00000019329	FN1|
GO:0022037	metencephalon development	biological_process	0.10464	1	1	24	67	17822	ENSOARG00000008849	AGTPBP1|
GO:0022404	molting cycle process	biological_process	0.10475	1	1	24	69	17822	ENSOARG00000008423	SOS1|
GO:0022405	hair cycle process	biological_process	0.10475	1	1	24	69	17822	ENSOARG00000008423	SOS1|
GO:0002244	hematopoietic progenitor cell differentiation	biological_process	0.10565	1	1	24	74	17822	ENSOARG00000008423	SOS1|
GO:0030307	positive regulation of cell growth	biological_process	0.10608	1	1	24	75	17822	ENSOARG00000019329	FN1|
GO:0034446	substrate adhesion-dependent cell spreading	biological_process	0.10656	1	1	24	65	17822	ENSOARG00000019329	FN1|
GO:0009108	coenzyme biosynthetic process	biological_process	0.10665	1	1	24	81	17822	ENSOARG00000021162	GPHN|
GO:0005178	integrin binding	molecular_function	0.10671	1	1	24	69	17822	ENSOARG00000019329	FN1|
GO:0051336	regulation of hydrolase activity	biological_process	0.10696	1	3	24	739	17822	ENSOARG00000004210,ENSOARG00000016534,ENSOARG00000019329	NOS1|TFPI|FN1|
GO:0048675	axon extension	biological_process	0.10728	1	1	24	64	17822	ENSOARG00000019329	FN1|
GO:0009266	response to temperature stimulus	biological_process	0.10782	1	1	24	81	17822	ENSOARG00000004210	NOS1|
GO:0044708	single-organism behavior	biological_process	0.10784	1	2	24	331	17822	ENSOARG00000008849,ENSOARG00000017626	AGTPBP1|PITX3|
GO:0006937	regulation of muscle contraction	biological_process	0.1079	1	1	24	81	17822	ENSOARG00000006996	MYL3|
GO:0051046	regulation of secretion	biological_process	0.10833	1	2	24	385	17822	ENSOARG00000019329,ENSOARG00000019977	FN1|STXBP5L|
GO:0008344	adult locomotory behavior	biological_process	0.10989	1	1	24	63	17822	ENSOARG00000008849	AGTPBP1|
GO:0048641	regulation of skeletal muscle tissue development	biological_process	0.10989	1	1	24	86	17822	ENSOARG00000011323	NMRK2|
GO:0045580	regulation of T cell differentiation	biological_process	0.11035	1	1	24	83	17822	ENSOARG00000008423	SOS1|
GO:0005516	calmodulin binding	molecular_function	0.11111	1	1	24	62	17822	ENSOARG00000004210	NOS1|
GO:0005125	cytokine activity	molecular_function	0.11132	1	1	24	136	17822	ENSOARG00000016726	-|
GO:0071705	nitrogen compound transport	biological_process	0.11161	1	2	24	387	17822	ENSOARG00000004210,ENSOARG00000019977	NOS1|STXBP5L|
GO:0045202	synapse	cellular_component	0.1127	1	2	24	316	17822	ENSOARG00000004210,ENSOARG00000021162	NOS1|GPHN|
GO:0007292	female gamete generation	biological_process	0.11316	1	1	24	77	17822	ENSOARG00000008423	SOS1|
GO:2000026	regulation of multicellular organismal development	biological_process	0.1132	1	4	24	1220	17822	ENSOARG00000019329,ENSOARG00000011323,ENSOARG00000008423,ENSOARG00000004210	FN1|NMRK2|SOS1|NOS1|
GO:0061041	regulation of wound healing	biological_process	0.11446	1	1	24	79	17822	ENSOARG00000016534	TFPI|
GO:0051224	negative regulation of protein transport	biological_process	0.11539	1	1	24	89	17822	ENSOARG00000019329	FN1|
GO:0007507	heart development	biological_process	0.11569	1	2	24	358	17822	ENSOARG00000008423,ENSOARG00000006996	SOS1|MYL3|
GO:0030234	enzyme regulator activity	molecular_function	0.11688	1	3	24	762	17822	ENSOARG00000016534,ENSOARG00000019329,ENSOARG00000008423	TFPI|FN1|SOS1|
GO:0055076	transition metal ion homeostasis	biological_process	0.11811	1	1	24	98	17822	ENSOARG00000009374	FBXL5|
GO:0042303	molting cycle	biological_process	0.11839	1	1	24	79	17822	ENSOARG00000008423	SOS1|
GO:0042633	hair cycle	biological_process	0.11839	1	1	24	79	17822	ENSOARG00000008423	SOS1|
GO:0050796	regulation of insulin secretion	biological_process	0.11908	1	1	24	80	17822	ENSOARG00000019977	STXBP5L|
GO:0045211	postsynaptic membrane	cellular_component	0.11929	1	1	24	63	17822	ENSOARG00000021162	GPHN|
GO:0032101	regulation of response to external stimulus	biological_process	0.12022	1	2	24	414	17822	ENSOARG00000001896,ENSOARG00000016534	ATP6V0A1|TFPI|
GO:0044057	regulation of system process	biological_process	0.12108	1	2	24	390	17822	ENSOARG00000006996,ENSOARG00000004210	MYL3|NOS1|
GO:0004497	monooxygenase activity	molecular_function	0.12141	1	1	24	94	17822	ENSOARG00000004210	NOS1|
GO:0061061	muscle structure development	biological_process	0.12155	1	2	24	396	17822	ENSOARG00000006996,ENSOARG00000011323	MYL3|NMRK2|
GO:0048593	camera-type eye morphogenesis	biological_process	0.12163	1	1	24	79	17822	ENSOARG00000017626	PITX3|
GO:0005774	vacuolar membrane	cellular_component	0.12203	1	1	24	89	17822	ENSOARG00000001896	ATP6V0A1|
GO:0007268	synaptic transmission	biological_process	0.12246	1	2	24	375	17822	ENSOARG00000004210,ENSOARG00000008849	NOS1|AGTPBP1|
GO:0032553	ribonucleotide binding	molecular_function	0.12438	1	5	24	1706	17822	ENSOARG00000001169,ENSOARG00000010818,ENSOARG00000001393,ENSOARG00000001232,ENSOARG00000004210	-|-|-|-|NOS1|
GO:0051188	cofactor biosynthetic process	biological_process	0.12472	1	1	24	98	17822	ENSOARG00000021162	GPHN|
GO:0001704	formation of primary germ layer	biological_process	0.12515	1	1	24	89	17822	ENSOARG00000019329	FN1|
GO:0051153	regulation of striated muscle cell differentiation	biological_process	0.12633	1	1	24	98	17822	ENSOARG00000011323	NMRK2|
GO:1990138	neuron projection extension	biological_process	0.1272	1	1	24	81	17822	ENSOARG00000019329	FN1|
GO:0044437	vacuolar part	cellular_component	0.12783	1	1	24	95	17822	ENSOARG00000001896	ATP6V0A1|
GO:0007416	synapse assembly	biological_process	0.12918	1	1	24	81	17822	ENSOARG00000021162	GPHN|
GO:0042129	regulation of T cell proliferation	biological_process	0.12939	1	1	24	105	17822	ENSOARG00000008423	SOS1|
GO:0017157	regulation of exocytosis	biological_process	0.13124	1	1	24	88	17822	ENSOARG00000019977	STXBP5L|
GO:0030182	neuron differentiation	biological_process	0.13139	1	3	24	762	17822	ENSOARG00000019329,ENSOARG00000008849,ENSOARG00000017626	FN1|AGTPBP1|PITX3|
GO:0005604	basement membrane	cellular_component	0.13173	1	1	24	62	17822	ENSOARG00000019329	FN1|
GO:0050707	regulation of cytokine secretion	biological_process	0.13241	1	1	24	109	17822	ENSOARG00000019329	FN1|
GO:0007420	brain development	biological_process	0.13432	1	2	24	378	17822	ENSOARG00000008849,ENSOARG00000017626	AGTPBP1|PITX3|
GO:0050905	neuromuscular process	biological_process	0.13564	1	1	24	83	17822	ENSOARG00000008849	AGTPBP1|
GO:0004553	hydrolase activity, hydrolyzing O-glycosyl compounds	molecular_function	0.13628	1	1	24	102	17822	ENSOARG00000011594	GNE|
GO:0008361	regulation of cell size	biological_process	0.13643	1	1	24	82	17822	ENSOARG00000019329	FN1|
GO:0010952	positive regulation of peptidase activity	biological_process	0.13647	1	1	24	100	17822	ENSOARG00000019329	FN1|
GO:0006575	cellular modified amino acid metabolic process	biological_process	0.13657	1	1	24	115	17822	ENSOARG00000010818	-|
GO:0016236	macroautophagy	biological_process	0.13686	1	1	24	94	17822	ENSOARG00000001896	ATP6V0A1|
GO:0030154	cell differentiation	biological_process	0.13698	1	6	24	2330	17822	ENSOARG00000019329,ENSOARG00000008849,ENSOARG00000008423,ENSOARG00000011323,ENSOARG00000004210,ENSOARG00000017626	FN1|AGTPBP1|SOS1|NMRK2|NOS1|PITX3|
GO:0045619	regulation of lymphocyte differentiation	biological_process	0.13753	1	1	24	104	17822	ENSOARG00000008423	SOS1|
GO:0048856	anatomical structure development	biological_process	0.13864	1	8	24	3394	17822	ENSOARG00000019329,ENSOARG00000008423,ENSOARG00000008849,ENSOARG00000006996,ENSOARG00000011323,ENSOARG00000017626,ENSOARG00000004210,ENSOARG00000021162	FN1|SOS1|AGTPBP1|MYL3|NMRK2|PITX3|NOS1|GPHN|
GO:0090276	regulation of peptide hormone secretion	biological_process	0.13919	1	1	24	99	17822	ENSOARG00000019977	STXBP5L|
GO:0030902	hindbrain development	biological_process	0.13935	1	1	24	92	17822	ENSOARG00000008849	AGTPBP1|
GO:0008238	exopeptidase activity	molecular_function	0.1395	1	1	24	89	17822	ENSOARG00000008849	AGTPBP1|
GO:0048729	tissue morphogenesis	biological_process	0.13953	1	2	24	426	17822	ENSOARG00000008423,ENSOARG00000006996	SOS1|MYL3|
GO:0071383	cellular response to steroid hormone stimulus	biological_process	0.13971	1	1	24	98	17822	ENSOARG00000016534	TFPI|
GO:0002791	regulation of peptide secretion	biological_process	0.14051	1	1	24	101	17822	ENSOARG00000019977	STXBP5L|
GO:0003231	cardiac ventricle development	biological_process	0.14063	1	1	24	96	17822	ENSOARG00000006996	MYL3|
GO:0060041	retina development in camera-type eye	biological_process	0.14112	1	1	24	95	17822	ENSOARG00000008849	AGTPBP1|
GO:0090087	regulation of peptide transport	biological_process	0.14133	1	1	24	102	17822	ENSOARG00000019977	STXBP5L|
GO:0005089	Rho guanyl-nucleotide exchange factor activity	molecular_function	0.14223	1	1	24	73	17822	ENSOARG00000008423	SOS1|
GO:0008016	regulation of heart contraction	biological_process	0.14312	1	1	24	102	17822	ENSOARG00000006996	MYL3|
GO:0097060	synaptic membrane	cellular_component	0.14362	1	1	24	81	17822	ENSOARG00000021162	GPHN|
GO:0031461	cullin-RING ubiquitin ligase complex	cellular_component	0.14556	1	1	24	106	17822	ENSOARG00000009374	FBXL5|
GO:0004866	endopeptidase inhibitor activity	molecular_function	0.14556	1	1	24	125	17822	ENSOARG00000016534	TFPI|
GO:0007596	blood coagulation	biological_process	0.1462	1	1	24	106	17822	ENSOARG00000016534	TFPI|
GO:0090257	regulation of muscle system process	biological_process	0.14678	1	1	24	111	17822	ENSOARG00000006996	MYL3|
GO:0006810	transport	biological_process	0.14716	1	7	24	3002	17822	ENSOARG00000001169,ENSOARG00000019329,ENSOARG00000001232,ENSOARG00000015264,ENSOARG00000019977,ENSOARG00000001896,ENSOARG00000004210	-|FN1|-|SLC16A6|STXBP5L|ATP6V0A1|NOS1|
GO:0007599	hemostasis	biological_process	0.14779	1	1	24	108	17822	ENSOARG00000016534	TFPI|
GO:0051147	regulation of muscle cell differentiation	biological_process	0.14856	1	1	24	116	17822	ENSOARG00000011323	NMRK2|
GO:0043086	negative regulation of catalytic activity	biological_process	0.14868	1	2	24	500	17822	ENSOARG00000004210,ENSOARG00000016534	NOS1|TFPI|
GO:0006836	neurotransmitter transport	biological_process	0.15022	1	1	24	98	17822	ENSOARG00000004210	NOS1|
GO:2001252	positive regulation of chromosome organization	biological_process	0.15032	1	1	24	104	17822	ENSOARG00000004210	NOS1|
GO:0030073	insulin secretion	biological_process	0.15076	1	1	24	102	17822	ENSOARG00000019977	STXBP5L|
GO:0046872	metal ion binding	molecular_function	0.15091	1	6	24	2447	17822	ENSOARG00000004210,ENSOARG00000006996,ENSOARG00000014503,ENSOARG00000015695,ENSOARG00000008849,ENSOARG00000009374	NOS1|MYL3|ZC3H6|EFHB|AGTPBP1|FBXL5|
GO:0048598	embryonic morphogenesis	biological_process	0.15099	1	2	24	450	17822	ENSOARG00000008423,ENSOARG00000019329	SOS1|FN1|
GO:0061135	endopeptidase regulator activity	molecular_function	0.15152	1	1	24	131	17822	ENSOARG00000016534	TFPI|
GO:0031056	regulation of histone modification	biological_process	0.15278	1	1	24	104	17822	ENSOARG00000004210	NOS1|
GO:0048741	skeletal muscle fiber development	biological_process	0.15293	1	1	24	111	17822	ENSOARG00000011323	NMRK2|
GO:0050817	coagulation	biological_process	0.15361	1	1	24	111	17822	ENSOARG00000016534	TFPI|
GO:0016573	histone acetylation	biological_process	0.15465	1	1	24	109	17822	ENSOARG00000004210	NOS1|
GO:0050769	positive regulation of neurogenesis	biological_process	0.15564	1	1	24	109	17822	ENSOARG00000019329	FN1|
GO:0050767	regulation of neurogenesis	biological_process	0.15598	1	2	24	426	17822	ENSOARG00000004210,ENSOARG00000019329	NOS1|FN1|
GO:0032993	protein-DNA complex	cellular_component	0.15651	1	1	24	156	17822	ENSOARG00000008423	SOS1|
GO:0016798	hydrolase activity, acting on glycosyl bonds	molecular_function	0.15653	1	1	24	123	17822	ENSOARG00000011594	GNE|
GO:0018393	internal peptidyl-lysine acetylation	biological_process	0.15669	1	1	24	112	17822	ENSOARG00000004210	NOS1|
GO:0008022	protein C-terminus binding	molecular_function	0.15835	1	1	24	110	17822	ENSOARG00000019329	FN1|
GO:0042493	response to drug	biological_process	0.15899	1	1	24	114	17822	ENSOARG00000004210	NOS1|
GO:0050770	regulation of axonogenesis	biological_process	0.15932	1	1	24	99	17822	ENSOARG00000019329	FN1|
GO:0042098	T cell proliferation	biological_process	0.15934	1	1	24	124	17822	ENSOARG00000008423	SOS1|
GO:0022857	transmembrane transporter activity	molecular_function	0.15947	1	3	24	908	17822	ENSOARG00000001896,ENSOARG00000001169,ENSOARG00000001232	ATP6V0A1|-|-|
GO:0006475	internal protein amino acid acetylation	biological_process	0.1601	1	1	24	115	17822	ENSOARG00000004210	NOS1|
GO:0030414	peptidase inhibitor activity	molecular_function	0.16168	1	1	24	141	17822	ENSOARG00000016534	TFPI|
GO:0060047	heart contraction	biological_process	0.16197	1	1	24	119	17822	ENSOARG00000006996	MYL3|
GO:0043169	cation binding	molecular_function	0.16204	1	6	24	2499	17822	ENSOARG00000006996,ENSOARG00000004210,ENSOARG00000009374,ENSOARG00000008849,ENSOARG00000014503,ENSOARG00000015695	MYL3|NOS1|FBXL5|AGTPBP1|ZC3H6|EFHB|
GO:0019226	transmission of nerve impulse	biological_process	0.16204	1	2	24	445	17822	ENSOARG00000008849,ENSOARG00000004210	AGTPBP1|NOS1|
GO:0018394	peptidyl-lysine acetylation	biological_process	0.1634	1	1	24	118	17822	ENSOARG00000004210	NOS1|
GO:0048588	developmental cell growth	biological_process	0.16408	1	1	24	106	17822	ENSOARG00000019329	FN1|
GO:0001666	response to hypoxia	biological_process	0.16408	1	1	24	119	17822	ENSOARG00000004210	NOS1|
GO:0036293	response to decreased oxygen levels	biological_process	0.16408	1	1	24	119	17822	ENSOARG00000004210	NOS1|
GO:0005615	extracellular space	cellular_component	0.16416	1	2	24	603	17822	ENSOARG00000019329,ENSOARG00000016534	FN1|TFPI|
GO:0050663	cytokine secretion	biological_process	0.16427	1	1	24	131	17822	ENSOARG00000019329	FN1|
GO:0022618	ribonucleoprotein complex assembly	biological_process	0.16452	1	1	24	131	17822	ENSOARG00000014314	SFSWAP|
GO:0000166	nucleotide binding	molecular_function	0.16481	1	5	24	1885	17822	ENSOARG00000004210,ENSOARG00000001169,ENSOARG00000010818,ENSOARG00000001393,ENSOARG00000001232	NOS1|-|-|-|-|
GO:1901265	nucleoside phosphate binding	molecular_function	0.16481	1	5	24	1885	17822	ENSOARG00000004210,ENSOARG00000001232,ENSOARG00000010818,ENSOARG00000001169,ENSOARG00000001393	NOS1|-|-|-|-|
GO:0051924	regulation of calcium ion transport	biological_process	0.16502	1	1	24	115	17822	ENSOARG00000004210	NOS1|
GO:0030534	adult behavior	biological_process	0.16508	1	1	24	105	17822	ENSOARG00000008849	AGTPBP1|
GO:0051234	establishment of localization	biological_process	0.16699	1	7	24	3092	17822	ENSOARG00000019977,ENSOARG00000001896,ENSOARG00000004210,ENSOARG00000015264,ENSOARG00000001232,ENSOARG00000001169,ENSOARG00000019329	STXBP5L|ATP6V0A1|NOS1|SLC16A6|-|-|FN1|
GO:0020037	heme binding	molecular_function	0.1672	1	1	24	150	17822	ENSOARG00000004210	NOS1|
GO:0009653	anatomical structure morphogenesis	biological_process	0.1675	1	5	24	1836	17822	ENSOARG00000017626,ENSOARG00000006996,ENSOARG00000008423,ENSOARG00000008849,ENSOARG00000019329	PITX3|MYL3|SOS1|AGTPBP1|FN1|
GO:0050670	regulation of lymphocyte proliferation	biological_process	0.16755	1	1	24	135	17822	ENSOARG00000008423	SOS1|
GO:1902275	regulation of chromatin organization	biological_process	0.16782	1	1	24	116	17822	ENSOARG00000004210	NOS1|
GO:0032944	regulation of mononuclear cell proliferation	biological_process	0.16826	1	1	24	136	17822	ENSOARG00000008423	SOS1|
GO:0009611	response to wounding	biological_process	0.16947	1	2	24	543	17822	ENSOARG00000016534,ENSOARG00000019329	TFPI|FN1|
GO:0046883	regulation of hormone secretion	biological_process	0.17049	1	1	24	126	17822	ENSOARG00000019977	STXBP5L|
GO:0048747	muscle fiber development	biological_process	0.17113	1	1	24	125	17822	ENSOARG00000011323	NMRK2|
GO:0016202	regulation of striated muscle tissue development	biological_process	0.17114	1	1	24	128	17822	ENSOARG00000011323	NMRK2|
GO:0048634	regulation of muscle organ development	biological_process	0.17318	1	1	24	129	17822	ENSOARG00000011323	NMRK2|
GO:0046906	tetrapyrrole binding	molecular_function	0.17393	1	1	24	156	17822	ENSOARG00000004210	NOS1|
GO:0042593	glucose homeostasis	biological_process	0.17422	1	1	24	126	17822	ENSOARG00000019977	STXBP5L|
GO:0070663	regulation of leukocyte proliferation	biological_process	0.17426	1	1	24	141	17822	ENSOARG00000008423	SOS1|
GO:0003015	heart process	biological_process	0.17432	1	1	24	126	17822	ENSOARG00000006996	MYL3|
GO:0010506	regulation of autophagy	biological_process	0.17437	1	1	24	121	17822	ENSOARG00000001896	ATP6V0A1|
GO:1901861	regulation of muscle tissue development	biological_process	0.17475	1	1	24	131	17822	ENSOARG00000011323	NMRK2|
GO:0014031	mesenchymal cell development	biological_process	0.17481	1	1	24	131	17822	ENSOARG00000019329	FN1|
GO:0048638	regulation of developmental growth	biological_process	0.17612	1	1	24	112	17822	ENSOARG00000019329	FN1|
GO:0033500	carbohydrate homeostasis	biological_process	0.17617	1	1	24	127	17822	ENSOARG00000019977	STXBP5L|
GO:0070482	response to oxygen levels	biological_process	0.17617	1	1	24	129	17822	ENSOARG00000004210	NOS1|
GO:0071826	ribonucleoprotein complex subunit organization	biological_process	0.1763	1	1	24	141	17822	ENSOARG00000014314	SFSWAP|
GO:1901363	heterocyclic compound binding	molecular_function	0.17678	1	9	24	4702	17822	ENSOARG00000001232,ENSOARG00000008423,ENSOARG00000001393,ENSOARG00000010818,ENSOARG00000001169,ENSOARG00000014314,ENSOARG00000004210,ENSOARG00000021162,ENSOARG00000017626	-|SOS1|-|-|-|SFSWAP|NOS1|GPHN|PITX3|
GO:0005576	extracellular region	cellular_component	0.17708	1	3	24	1172	17822	ENSOARG00000019329,ENSOARG00000008859,ENSOARG00000016534	FN1|C1QTNF7|TFPI|
GO:0010038	response to metal ion	biological_process	0.17764	1	1	24	127	17822	ENSOARG00000021162	GPHN|
GO:0021953	central nervous system neuron differentiation	biological_process	0.17839	1	1	24	119	17822	ENSOARG00000008849	AGTPBP1|
GO:1901605	alpha-amino acid metabolic process	biological_process	0.17875	1	1	24	141	17822	ENSOARG00000010818	-|
GO:0030072	peptide hormone secretion	biological_process	0.17979	1	1	24	132	17822	ENSOARG00000019977	STXBP5L|
GO:0045927	positive regulation of growth	biological_process	0.17991	1	1	24	132	17822	ENSOARG00000019329	FN1|
GO:0010951	negative regulation of endopeptidase activity	biological_process	0.18142	1	1	24	160	17822	ENSOARG00000016534	TFPI|
GO:0007369	gastrulation	biological_process	0.1824	1	1	24	135	17822	ENSOARG00000019329	FN1|
GO:0006732	coenzyme metabolic process	biological_process	0.1829	1	1	24	145	17822	ENSOARG00000021162	GPHN|
GO:0097159	organic cyclic compound binding	molecular_function	0.18296	1	9	24	4739	17822	ENSOARG00000017626,ENSOARG00000021162,ENSOARG00000004210,ENSOARG00000001169,ENSOARG00000010818,ENSOARG00000014314,ENSOARG00000001393,ENSOARG00000008423,ENSOARG00000001232	PITX3|GPHN|NOS1|-|-|SFSWAP|-|SOS1|-|
GO:0032502	developmental process	biological_process	0.1831	1	8	24	3653	17822	ENSOARG00000011323,ENSOARG00000021162,ENSOARG00000004210,ENSOARG00000017626,ENSOARG00000008849,ENSOARG00000008423,ENSOARG00000019329,ENSOARG00000006996	NMRK2|GPHN|NOS1|PITX3|AGTPBP1|SOS1|FN1|MYL3|
GO:0035637	multicellular organismal signaling	biological_process	0.18338	1	2	24	480	17822	ENSOARG00000004210,ENSOARG00000008849	NOS1|AGTPBP1|
GO:0002790	peptide secretion	biological_process	0.18381	1	1	24	136	17822	ENSOARG00000019977	STXBP5L|
GO:0006473	protein acetylation	biological_process	0.18581	1	1	24	137	17822	ENSOARG00000004210	NOS1|
GO:0048762	mesenchymal cell differentiation	biological_process	0.18642	1	1	24	141	17822	ENSOARG00000019329	FN1|
GO:0051049	regulation of transport	biological_process	0.18666	1	3	24	980	17822	ENSOARG00000004210,ENSOARG00000019977,ENSOARG00000019329	NOS1|STXBP5L|FN1|
GO:0035023	regulation of Rho protein signal transduction	biological_process	0.18848	1	1	24	107	17822	ENSOARG00000008423	SOS1|
GO:0006814	sodium ion transport	biological_process	0.18888	1	1	24	122	17822	ENSOARG00000004210	NOS1|
GO:0032940	secretion by cell	biological_process	0.18926	1	2	24	535	17822	ENSOARG00000019329,ENSOARG00000019977	FN1|STXBP5L|
GO:0007610	behavior	biological_process	0.18937	1	2	24	492	17822	ENSOARG00000017626,ENSOARG00000008849	PITX3|AGTPBP1|
GO:0050708	regulation of protein secretion	biological_process	0.19082	1	1	24	156	17822	ENSOARG00000019329	FN1|
GO:0051960	regulation of nervous system development	biological_process	0.1911	1	2	24	495	17822	ENSOARG00000019329,ENSOARG00000004210	FN1|NOS1|
GO:0048545	response to steroid hormone stimulus	biological_process	0.19133	1	1	24	142	17822	ENSOARG00000016534	TFPI|
GO:0034329	cell junction assembly	biological_process	0.19149	1	1	24	119	17822	ENSOARG00000019329	FN1|
GO:0048738	cardiac muscle tissue development	biological_process	0.19179	1	1	24	126	17822	ENSOARG00000006996	MYL3|
GO:0048869	cellular developmental process	biological_process	0.1921	1	6	24	2540	17822	ENSOARG00000019329,ENSOARG00000008849,ENSOARG00000008423,ENSOARG00000011323,ENSOARG00000017626,ENSOARG00000004210	FN1|AGTPBP1|SOS1|NMRK2|PITX3|NOS1|
GO:0030217	T cell differentiation	biological_process	0.19406	1	1	24	156	17822	ENSOARG00000008423	SOS1|
GO:0048468	cell development	biological_process	0.1941	1	4	24	1436	17822	ENSOARG00000017626,ENSOARG00000004210,ENSOARG00000011323,ENSOARG00000019329	PITX3|NOS1|NMRK2|FN1|
GO:0035264	multicellular organism growth	biological_process	0.19517	1	1	24	135	17822	ENSOARG00000008423	SOS1|
GO:0015833	peptide transport	biological_process	0.19753	1	1	24	147	17822	ENSOARG00000019977	STXBP5L|
GO:0010466	negative regulation of peptidase activity	biological_process	0.19816	1	1	24	178	17822	ENSOARG00000016534	TFPI|
GO:0036094	small molecule binding	molecular_function	0.19824	1	5	24	2021	17822	ENSOARG00000001232,ENSOARG00000001169,ENSOARG00000010818,ENSOARG00000001393,ENSOARG00000004210	-|-|-|-|NOS1|
GO:0016324	apical plasma membrane	cellular_component	0.1988	1	1	24	139	17822	ENSOARG00000019329	FN1|
GO:0016747	transferase activity, transferring acyl groups other than amino-acyl groups	molecular_function	0.19999	1	1	24	161	17822	ENSOARG00000004814	LPCAT3|
GO:0000375	RNA splicing, via transesterification reactions	biological_process	0.20282	1	1	24	180	17822	ENSOARG00000014314	SFSWAP|
GO:0000377	RNA splicing, via transesterification reactions with bulged adenosine as nucleophile	biological_process	0.20282	1	1	24	180	17822	ENSOARG00000014314	SFSWAP|
GO:0000398	mRNA splicing, via spliceosome	biological_process	0.20282	1	1	24	180	17822	ENSOARG00000014314	SFSWAP|
GO:0007417	central nervous system development	biological_process	0.20396	1	2	24	505	17822	ENSOARG00000017626,ENSOARG00000008849	PITX3|AGTPBP1|
GO:0042886	amide transport	biological_process	0.20444	1	1	24	155	17822	ENSOARG00000019977	STXBP5L|
GO:0005088	Ras guanyl-nucleotide exchange factor activity	molecular_function	0.20484	1	1	24	112	17822	ENSOARG00000008423	SOS1|
GO:0016705	oxidoreductase activity, acting on paired donors, with incorporation or reduction of molecular oxygen	molecular_function	0.20667	1	1	24	167	17822	ENSOARG00000004210	NOS1|
GO:0006813	potassium ion transport	biological_process	0.20722	1	1	24	153	17822	ENSOARG00000004210	NOS1|
GO:0051186	cofactor metabolic process	biological_process	0.20819	1	1	24	173	17822	ENSOARG00000021162	GPHN|
GO:0044767	single-organism developmental process	biological_process	0.20908	1	7	24	3155	17822	ENSOARG00000008849,ENSOARG00000008423,ENSOARG00000011323,ENSOARG00000019329,ENSOARG00000004210,ENSOARG00000017626,ENSOARG00000006996	AGTPBP1|SOS1|NMRK2|FN1|NOS1|PITX3|MYL3|
GO:0005215	transporter activity	molecular_function	0.2097	1	3	24	1039	17822	ENSOARG00000001896,ENSOARG00000001232,ENSOARG00000001169	ATP6V0A1|-|-|
GO:0042592	homeostatic process	biological_process	0.21008	1	3	24	1074	17822	ENSOARG00000008423,ENSOARG00000009374,ENSOARG00000019977	SOS1|FBXL5|STXBP5L|
GO:0005506	iron ion binding	molecular_function	0.21051	1	1	24	185	17822	ENSOARG00000009374	FBXL5|
GO:0070372	regulation of ERK1 and ERK2 cascade	biological_process	0.21104	1	1	24	160	17822	ENSOARG00000019329	FN1|
GO:0060485	mesenchyme development	biological_process	0.2121	1	1	24	164	17822	ENSOARG00000019329	FN1|
GO:0046879	hormone secretion	biological_process	0.21332	1	1	24	164	17822	ENSOARG00000019977	STXBP5L|
GO:0072657	protein localization to membrane	biological_process	0.21369	1	1	24	133	17822	ENSOARG00000021162	GPHN|
GO:0046651	lymphocyte proliferation	biological_process	0.2143	1	1	24	169	17822	ENSOARG00000008423	SOS1|
GO:0032943	mononuclear cell proliferation	biological_process	0.21497	1	1	24	170	17822	ENSOARG00000008423	SOS1|
GO:0060560	developmental growth involved in morphogenesis	biological_process	0.21523	1	1	24	148	17822	ENSOARG00000019329	FN1|
GO:1902105	regulation of leukocyte differentiation	biological_process	0.21534	1	1	24	169	17822	ENSOARG00000008423	SOS1|
GO:0040007	growth	biological_process	0.21613	1	2	24	571	17822	ENSOARG00000008423,ENSOARG00000019329	SOS1|FN1|
GO:0044707	single-multicellular organism process	biological_process	0.2168	1	9	24	4726	17822	ENSOARG00000011323,ENSOARG00000021162,ENSOARG00000016534,ENSOARG00000004210,ENSOARG00000017626,ENSOARG00000008423,ENSOARG00000008849,ENSOARG00000019329,ENSOARG00000006996	NMRK2|GPHN|TFPI|NOS1|PITX3|SOS1|AGTPBP1|FN1|MYL3|
GO:0050863	regulation of T cell activation	biological_process	0.21725	1	1	24	183	17822	ENSOARG00000008423	SOS1|
GO:0007266	Rho protein signal transduction	biological_process	0.21727	1	1	24	128	17822	ENSOARG00000008423	SOS1|
GO:0009267	cellular response to starvation	biological_process	0.21746	1	1	24	167	17822	ENSOARG00000001896	ATP6V0A1|
GO:0023051	regulation of signaling	biological_process	0.21967	1	5	24	2175	17822	ENSOARG00000008423,ENSOARG00000019329,ENSOARG00000016726,ENSOARG00000019977,ENSOARG00000004210	SOS1|FN1|-|STXBP5L|NOS1|
GO:0009914	hormone transport	biological_process	0.22081	1	1	24	171	17822	ENSOARG00000019977	STXBP5L|
GO:0055002	striated muscle cell development	biological_process	0.22094	1	1	24	161	17822	ENSOARG00000011323	NMRK2|
GO:0042594	response to starvation	biological_process	0.2213	1	1	24	171	17822	ENSOARG00000001896	ATP6V0A1|
GO:0070371	ERK1 and ERK2 cascade	biological_process	0.22134	1	1	24	169	17822	ENSOARG00000019329	FN1|
GO:0043543	protein acylation	biological_process	0.22243	1	1	24	170	17822	ENSOARG00000004210	NOS1|
GO:0000151	ubiquitin ligase complex	cellular_component	0.22305	1	1	24	168	17822	ENSOARG00000009374	FBXL5|
GO:0050793	regulation of developmental process	biological_process	0.22358	1	4	24	1585	17822	ENSOARG00000004210,ENSOARG00000019329,ENSOARG00000011323,ENSOARG00000008423	NOS1|FN1|NMRK2|SOS1|
GO:0070661	leukocyte proliferation	biological_process	0.22449	1	1	24	178	17822	ENSOARG00000008423	SOS1|
GO:0016491	oxidoreductase activity	molecular_function	0.2246	1	2	24	686	17822	ENSOARG00000021162,ENSOARG00000004210	GPHN|NOS1|
GO:0016053	organic acid biosynthetic process	biological_process	0.22579	1	1	24	184	17822	ENSOARG00000010818	-|
GO:0046394	carboxylic acid biosynthetic process	biological_process	0.22579	1	1	24	184	17822	ENSOARG00000010818	-|
GO:0050808	synapse organization	biological_process	0.2265	1	1	24	149	17822	ENSOARG00000021162	GPHN|
GO:0007160	cell-matrix adhesion	biological_process	0.22729	1	1	24	143	17822	ENSOARG00000019329	FN1|
GO:0031346	positive regulation of cell projection organization	biological_process	0.22806	1	1	24	153	17822	ENSOARG00000019329	FN1|
GO:0034330	cell junction organization	biological_process	0.22907	1	1	24	150	17822	ENSOARG00000019329	FN1|
GO:0046903	secretion	biological_process	0.22912	1	2	24	613	17822	ENSOARG00000019977,ENSOARG00000019329	STXBP5L|FN1|
GO:0055001	muscle cell development	biological_process	0.2303	1	1	24	170	17822	ENSOARG00000011323	NMRK2|
GO:0018205	peptidyl-lysine modification	biological_process	0.23062	1	1	24	172	17822	ENSOARG00000004210	NOS1|
GO:0043161	proteasomal ubiquitin-dependent protein catabolic process	biological_process	0.23247	1	1	24	184	17822	ENSOARG00000009374	FBXL5|
GO:0031669	cellular response to nutrient levels	biological_process	0.23361	1	1	24	182	17822	ENSOARG00000001896	ATP6V0A1|
GO:0010720	positive regulation of cell development	biological_process	0.23661	1	1	24	175	17822	ENSOARG00000019329	FN1|
GO:0060341	regulation of cellular localization	biological_process	0.23865	1	2	24	628	17822	ENSOARG00000019329,ENSOARG00000019977	FN1|STXBP5L|
GO:0022412	cellular process involved in reproduction in multicellular organism	biological_process	0.2394	1	1	24	183	17822	ENSOARG00000008423	SOS1|
GO:0016746	transferase activity, transferring acyl groups	molecular_function	0.23977	1	1	24	195	17822	ENSOARG00000004814	LPCAT3|
GO:0005083	small GTPase regulator activity	molecular_function	0.24122	1	1	24	142	17822	ENSOARG00000008423	SOS1|
GO:0048872	homeostasis of number of cells	biological_process	0.2413	1	1	24	187	17822	ENSOARG00000008423	SOS1|
GO:0005509	calcium ion binding	molecular_function	0.24147	1	2	24	570	17822	ENSOARG00000006996,ENSOARG00000015695	MYL3|EFHB|
GO:0050804	regulation of synaptic transmission	biological_process	0.24227	1	1	24	164	17822	ENSOARG00000004210	NOS1|
GO:0001077	RNA polymerase II core promoter proximal region sequence-specific DNA binding transcription factor activity involved in positive regulation of transcription	molecular_function	0.24231	1	1	24	189	17822	ENSOARG00000017626	PITX3|
GO:0008237	metallopeptidase activity	molecular_function	0.24587	1	1	24	168	17822	ENSOARG00000008849	AGTPBP1|
GO:0044092	negative regulation of molecular function	biological_process	0.24588	1	2	24	694	17822	ENSOARG00000004210,ENSOARG00000016534	NOS1|TFPI|
GO:0009306	protein secretion	biological_process	0.24728	1	1	24	202	17822	ENSOARG00000019329	FN1|
GO:0050878	regulation of body fluid levels	biological_process	0.24775	1	1	24	189	17822	ENSOARG00000016534	TFPI|
GO:0008544	epidermis development	biological_process	0.24828	1	1	24	182	17822	ENSOARG00000008423	SOS1|
GO:0022613	ribonucleoprotein complex biogenesis	biological_process	0.24864	1	1	24	222	17822	ENSOARG00000014314	SFSWAP|
GO:0010959	regulation of metal ion transport	biological_process	0.24901	1	1	24	183	17822	ENSOARG00000004210	NOS1|
GO:0048878	chemical homeostasis	biological_process	0.24986	1	2	24	643	17822	ENSOARG00000019977,ENSOARG00000009374	STXBP5L|FBXL5|
GO:0031668	cellular response to extracellular stimulus	biological_process	0.24996	1	1	24	197	17822	ENSOARG00000001896	ATP6V0A1|
GO:0010035	response to inorganic substance	biological_process	0.25118	1	1	24	194	17822	ENSOARG00000021162	GPHN|
GO:0021537	telencephalon development	biological_process	0.25248	1	1	24	165	17822	ENSOARG00000008849	AGTPBP1|
GO:0006887	exocytosis	biological_process	0.25335	1	1	24	182	17822	ENSOARG00000019977	STXBP5L|
GO:0010628	positive regulation of gene expression	biological_process	0.25426	1	3	24	1183	17822	ENSOARG00000019329,ENSOARG00000017626,ENSOARG00000004210	FN1|PITX3|NOS1|
GO:0007519	skeletal muscle tissue development	biological_process	0.2564	1	1	24	201	17822	ENSOARG00000011323	NMRK2|
GO:0008380	RNA splicing	biological_process	0.25676	1	1	24	231	17822	ENSOARG00000014314	SFSWAP|
GO:0032501	multicellular organismal process	biological_process	0.25735	1	9	24	4919	17822	ENSOARG00000006996,ENSOARG00000008849,ENSOARG00000008423,ENSOARG00000019329,ENSOARG00000017626,ENSOARG00000004210,ENSOARG00000021162,ENSOARG00000016534,ENSOARG00000011323	MYL3|AGTPBP1|SOS1|FN1|PITX3|NOS1|GPHN|TFPI|NMRK2|
GO:0001558	regulation of cell growth	biological_process	0.25752	1	1	24	207	17822	ENSOARG00000019329	FN1|
GO:0051179	localization	biological_process	0.25959	1	8	24	4046	17822	ENSOARG00000015264,ENSOARG00000019977,ENSOARG00000019329,ENSOARG00000001232,ENSOARG00000001896,ENSOARG00000021162,ENSOARG00000004210,ENSOARG00000001169	SLC16A6|STXBP5L|FN1|-|ATP6V0A1|GPHN|NOS1|-|
GO:0033044	regulation of chromosome organization	biological_process	0.25993	1	1	24	191	17822	ENSOARG00000004210	NOS1|
GO:0060538	skeletal muscle organ development	biological_process	0.26022	1	1	24	204	17822	ENSOARG00000011323	NMRK2|
GO:0051969	regulation of transmission of nerve impulse	biological_process	0.26309	1	1	24	182	17822	ENSOARG00000004210	NOS1|
GO:0035639	purine ribonucleoside triphosphate binding	molecular_function	0.26466	1	4	24	1665	17822	ENSOARG00000010818,ENSOARG00000001169,ENSOARG00000001393,ENSOARG00000001232	-|-|-|-|
GO:0032550	purine ribonucleoside binding	molecular_function	0.26714	1	4	24	1673	17822	ENSOARG00000001232,ENSOARG00000001393,ENSOARG00000001169,ENSOARG00000010818	-|-|-|-|
GO:0030425	dendrite	cellular_component	0.26723	1	1	24	170	17822	ENSOARG00000021162	GPHN|
GO:0001883	purine nucleoside binding	molecular_function	0.26733	1	4	24	1674	17822	ENSOARG00000001169,ENSOARG00000010818,ENSOARG00000001393,ENSOARG00000001232	-|-|-|-|
GO:0030098	lymphocyte differentiation	biological_process	0.26815	1	1	24	218	17822	ENSOARG00000008423	SOS1|
GO:0032549	ribonucleoside binding	molecular_function	0.26848	1	4	24	1676	17822	ENSOARG00000001393,ENSOARG00000010818,ENSOARG00000001169,ENSOARG00000001232	-|-|-|-|
GO:0006914	autophagy	biological_process	0.26861	1	1	24	202	17822	ENSOARG00000001896	ATP6V0A1|
GO:0010498	proteasomal protein catabolic process	biological_process	0.26899	1	1	24	219	17822	ENSOARG00000009374	FBXL5|
GO:0045177	apical part of cell	cellular_component	0.26905	1	1	24	190	17822	ENSOARG00000019329	FN1|
GO:0001882	nucleoside binding	molecular_function	0.27006	1	4	24	1680	17822	ENSOARG00000001393,ENSOARG00000001169,ENSOARG00000010818,ENSOARG00000001232	-|-|-|-|
GO:0031667	response to nutrient levels	biological_process	0.27259	1	1	24	219	17822	ENSOARG00000001896	ATP6V0A1|
GO:0031644	regulation of neurological system process	biological_process	0.27341	1	1	24	188	17822	ENSOARG00000004210	NOS1|
GO:0046578	regulation of Ras protein signal transduction	biological_process	0.27561	1	1	24	171	17822	ENSOARG00000008423	SOS1|
GO:0032555	purine ribonucleotide binding	molecular_function	0.2763	1	4	24	1694	17822	ENSOARG00000001393,ENSOARG00000001169,ENSOARG00000010818,ENSOARG00000001232	-|-|-|-|
GO:0017076	purine nucleotide binding	molecular_function	0.27788	1	4	24	1700	17822	ENSOARG00000010818,ENSOARG00000001169,ENSOARG00000001393,ENSOARG00000001232	-|-|-|-|
GO:0044459	plasma membrane part	cellular_component	0.27801	1	3	24	1185	17822	ENSOARG00000019329,ENSOARG00000004210,ENSOARG00000016534	FN1|NOS1|TFPI|
GO:0044403	symbiosis, encompassing mutualism through parasitism	biological_process	0.27808	1	1	24	262	17822	ENSOARG00000019329	FN1|
GO:0044419	interspecies interaction between organisms	biological_process	0.27808	1	1	24	262	17822	ENSOARG00000019329	FN1|
GO:0048666	neuron development	biological_process	0.27814	1	2	24	613	17822	ENSOARG00000017626,ENSOARG00000019329	PITX3|FN1|
GO:0071496	cellular response to external stimulus	biological_process	0.27865	1	1	24	228	17822	ENSOARG00000001896	ATP6V0A1|
GO:0004857	enzyme inhibitor activity	molecular_function	0.28317	1	1	24	252	17822	ENSOARG00000016534	TFPI|
GO:0032403	protein complex binding	molecular_function	0.28465	1	1	24	209	17822	ENSOARG00000019329	FN1|
GO:0052548	regulation of endopeptidase activity	biological_process	0.28536	1	1	24	256	17822	ENSOARG00000016534	TFPI|
GO:0006812	cation transport	biological_process	0.28735	1	2	24	696	17822	ENSOARG00000001896,ENSOARG00000004210	ATP6V0A1|NOS1|
GO:0048864	stem cell development	biological_process	0.2875	1	1	24	223	17822	ENSOARG00000019329	FN1|
GO:0005085	guanyl-nucleotide exchange factor activity	molecular_function	0.28914	1	1	24	176	17822	ENSOARG00000008423	SOS1|
GO:0009991	response to extracellular stimulus	biological_process	0.28949	1	1	24	236	17822	ENSOARG00000001896	ATP6V0A1|
GO:0043588	skin development	biological_process	0.29001	1	1	24	218	17822	ENSOARG00000008423	SOS1|
GO:0043168	anion binding	molecular_function	0.292	1	5	24	2286	17822	ENSOARG00000004210,ENSOARG00000001232,ENSOARG00000010818,ENSOARG00000001169,ENSOARG00000001393	NOS1|-|-|-|-|
GO:0017111	nucleoside-triphosphatase activity	molecular_function	0.29432	1	2	24	708	17822	ENSOARG00000001169,ENSOARG00000001232	-|-|
GO:0003001	generation of a signal involved in cell-cell signaling	biological_process	0.29448	1	1	24	222	17822	ENSOARG00000019977	STXBP5L|
GO:0023061	signal release	biological_process	0.29448	1	1	24	222	17822	ENSOARG00000019977	STXBP5L|
GO:0032535	regulation of cellular component size	biological_process	0.29492	1	1	24	213	17822	ENSOARG00000019329	FN1|
GO:0051130	positive regulation of cellular component organization	biological_process	0.29659	1	2	24	700	17822	ENSOARG00000004210,ENSOARG00000019329	NOS1|FN1|
GO:0006520	cellular amino acid metabolic process	biological_process	0.29755	1	1	24	257	17822	ENSOARG00000010818	-|
GO:0005773	vacuole	cellular_component	0.29866	1	1	24	252	17822	ENSOARG00000001896	ATP6V0A1|
GO:0071396	cellular response to lipid	biological_process	0.30017	1	1	24	240	17822	ENSOARG00000016534	TFPI|
GO:0051249	regulation of lymphocyte activation	biological_process	0.30053	1	1	24	254	17822	ENSOARG00000008423	SOS1|
GO:0072358	cardiovascular system development	biological_process	0.3014	1	2	24	679	17822	ENSOARG00000006996,ENSOARG00000008423	MYL3|SOS1|
GO:0072359	circulatory system development	biological_process	0.3014	1	2	24	679	17822	ENSOARG00000008423,ENSOARG00000006996	SOS1|MYL3|
GO:0055114	oxidation-reduction process	biological_process	0.30209	1	2	24	846	17822	ENSOARG00000021162,ENSOARG00000004210	GPHN|NOS1|
GO:0065009	regulation of molecular function	biological_process	0.30239	1	4	24	1954	17822	ENSOARG00000019329,ENSOARG00000016726,ENSOARG00000004210,ENSOARG00000016534	FN1|-|NOS1|TFPI|
GO:0008092	cytoskeletal protein binding	molecular_function	0.30533	1	2	24	657	17822	ENSOARG00000008849,ENSOARG00000006996	AGTPBP1|MYL3|
GO:0048583	regulation of response to stimulus	biological_process	0.30588	1	5	24	2485	17822	ENSOARG00000019329,ENSOARG00000008423,ENSOARG00000016726,ENSOARG00000001896,ENSOARG00000016534	FN1|SOS1|-|ATP6V0A1|TFPI|
GO:0018193	peptidyl-amino acid modification	biological_process	0.30625	1	2	24	715	17822	ENSOARG00000008849,ENSOARG00000004210	AGTPBP1|NOS1|
GO:0016607	nuclear speck	cellular_component	0.30697	1	1	24	244	17822	ENSOARG00000001896	ATP6V0A1|
GO:0006397	mRNA processing	biological_process	0.30707	1	1	24	274	17822	ENSOARG00000014314	SFSWAP|
GO:0010769	regulation of cell morphogenesis involved in differentiation	biological_process	0.30767	1	1	24	222	17822	ENSOARG00000019329	FN1|
GO:0010469	regulation of receptor activity	biological_process	0.30927	1	1	24	344	17822	ENSOARG00000016726	-|
GO:0009790	embryo development	biological_process	0.30996	1	2	24	728	17822	ENSOARG00000019329,ENSOARG00000008423	FN1|SOS1|
GO:0071407	cellular response to organic cyclic compound	biological_process	0.30997	1	1	24	239	17822	ENSOARG00000016534	TFPI|
GO:0016049	cell growth	biological_process	0.31236	1	1	24	253	17822	ENSOARG00000019329	FN1|
GO:0051146	striated muscle cell differentiation	biological_process	0.31246	1	1	24	247	17822	ENSOARG00000011323	NMRK2|
GO:0016462	pyrophosphatase activity	molecular_function	0.31334	1	2	24	744	17822	ENSOARG00000001169,ENSOARG00000001232	-|-|
GO:0071702	organic substance transport	biological_process	0.3145	1	3	24	1349	17822	ENSOARG00000019977,ENSOARG00000004210,ENSOARG00000019329	STXBP5L|NOS1|FN1|
GO:0016818	hydrolase activity, acting on acid anhydrides, in phosphorus-containing anhydrides	molecular_function	0.31463	1	2	24	746	17822	ENSOARG00000001232,ENSOARG00000001169	-|-|
GO:0016817	hydrolase activity, acting on acid anhydrides	molecular_function	0.3165	1	2	24	748	17822	ENSOARG00000001232,ENSOARG00000001169	-|-|
GO:0080134	regulation of response to stress	biological_process	0.31705	1	2	24	780	17822	ENSOARG00000016534,ENSOARG00000001896	TFPI|ATP6V0A1|
GO:0010817	regulation of hormone levels	biological_process	0.31735	1	1	24	260	17822	ENSOARG00000019977	STXBP5L|
GO:0042110	T cell activation	biological_process	0.31735	1	1	24	278	17822	ENSOARG00000008423	SOS1|
GO:0051056	regulation of small GTPase mediated signal transduction	biological_process	0.31757	1	1	24	196	17822	ENSOARG00000008423	SOS1|
GO:0060429	epithelium development	biological_process	0.32101	1	2	24	746	17822	ENSOARG00000017626,ENSOARG00000008423	PITX3|SOS1|
GO:0015631	tubulin binding	molecular_function	0.32126	1	1	24	230	17822	ENSOARG00000008849	AGTPBP1|
GO:0007005	mitochondrion organization	biological_process	0.32265	1	1	24	289	17822	ENSOARG00000008849	AGTPBP1|
GO:0048646	anatomical structure formation involved in morphogenesis	biological_process	0.32496	1	2	24	746	17822	ENSOARG00000008849,ENSOARG00000019329	AGTPBP1|FN1|
GO:0060627	regulation of vesicle-mediated transport	biological_process	0.32529	1	1	24	244	17822	ENSOARG00000019977	STXBP5L|
GO:0050790	regulation of catalytic activity	biological_process	0.32575	1	3	24	1340	17822	ENSOARG00000016534,ENSOARG00000004210,ENSOARG00000019329	TFPI|NOS1|FN1|
GO:0044283	small molecule biosynthetic process	biological_process	0.32752	1	1	24	291	17822	ENSOARG00000010818	-|
GO:0044248	cellular catabolic process	biological_process	0.32755	1	3	24	1299	17822	ENSOARG00000004210,ENSOARG00000001896,ENSOARG00000009374	NOS1|ATP6V0A1|FBXL5|
GO:0000982	RNA polymerase II core promoter proximal region sequence-specific DNA binding transcription factor activity	molecular_function	0.32862	1	1	24	278	17822	ENSOARG00000017626	PITX3|
GO:0015077	monovalent inorganic cation transmembrane transporter activity	molecular_function	0.32866	1	1	24	282	17822	ENSOARG00000001896	ATP6V0A1|
GO:0006816	calcium ion transport	biological_process	0.32968	1	1	24	242	17822	ENSOARG00000004210	NOS1|
GO:0045944	positive regulation of transcription from RNA polymerase II promoter	biological_process	0.33293	1	2	24	793	17822	ENSOARG00000017626,ENSOARG00000004210	PITX3|NOS1|
GO:0031589	cell-substrate adhesion	biological_process	0.3336	1	1	24	225	17822	ENSOARG00000019329	FN1|
GO:0006950	response to stress	biological_process	0.33378	1	4	24	2067	17822	ENSOARG00000004210,ENSOARG00000016534,ENSOARG00000001896,ENSOARG00000019329	NOS1|TFPI|ATP6V0A1|FN1|
GO:0010975	regulation of neuron projection development	biological_process	0.33449	1	1	24	231	17822	ENSOARG00000019329	FN1|
GO:0044711	single-organism biosynthetic process	biological_process	0.33663	1	1	24	301	17822	ENSOARG00000010818	-|
GO:0030900	forebrain development	biological_process	0.33681	1	1	24	242	17822	ENSOARG00000008849	AGTPBP1|
GO:0032870	cellular response to hormone stimulus	biological_process	0.34193	1	1	24	267	17822	ENSOARG00000016534	TFPI|
GO:0002694	regulation of leukocyte activation	biological_process	0.34411	1	1	24	295	17822	ENSOARG00000008423	SOS1|
GO:0007265	Ras protein signal transduction	biological_process	0.3456	1	1	24	234	17822	ENSOARG00000008423	SOS1|
GO:0048589	developmental growth	biological_process	0.34614	1	1	24	260	17822	ENSOARG00000019329	FN1|
GO:0070838	divalent metal ion transport	biological_process	0.3473	1	1	24	257	17822	ENSOARG00000004210	NOS1|
GO:0072511	divalent inorganic cation transport	biological_process	0.34849	1	1	24	258	17822	ENSOARG00000004210	NOS1|
GO:0044456	synapse part	cellular_component	0.34891	1	1	24	230	17822	ENSOARG00000021162	GPHN|
GO:0090407	organophosphate biosynthetic process	biological_process	0.34998	1	1	24	302	17822	ENSOARG00000021162	GPHN|
GO:0001228	RNA polymerase II transcription regulatory region sequence-specific DNA binding transcription factor activity involved in positive regulation of transcription	molecular_function	0.35001	1	1	24	290	17822	ENSOARG00000017626	PITX3|
GO:0048863	stem cell differentiation	biological_process	0.35109	1	1	24	280	17822	ENSOARG00000019329	FN1|
GO:0051241	negative regulation of multicellular organismal process	biological_process	0.35442	1	1	24	306	17822	ENSOARG00000016534	TFPI|
GO:0005739	mitochondrion	cellular_component	0.35506	1	2	24	977	17822	ENSOARG00000008849,ENSOARG00000004210	AGTPBP1|NOS1|
GO:0051223	regulation of protein transport	biological_process	0.35513	1	1	24	301	17822	ENSOARG00000019329	FN1|
GO:0005525	GTP binding	molecular_function	0.35628	1	1	24	356	17822	ENSOARG00000001393	-|
GO:0042692	muscle cell differentiation	biological_process	0.36165	1	1	24	300	17822	ENSOARG00000011323	NMRK2|
GO:0001667	ameboidal cell migration	biological_process	0.36248	1	1	24	269	17822	ENSOARG00000019329	FN1|
GO:0070201	regulation of establishment of protein localization	biological_process	0.36562	1	1	24	309	17822	ENSOARG00000019329	FN1|
GO:0032561	guanyl ribonucleotide binding	molecular_function	0.36587	1	1	24	366	17822	ENSOARG00000001393	-|
GO:0019001	guanyl nucleotide binding	molecular_function	0.36734	1	1	24	367	17822	ENSOARG00000001393	-|
GO:0050865	regulation of cell activation	biological_process	0.36823	1	1	24	318	17822	ENSOARG00000008423	SOS1|
GO:0003674	molecular_function	molecular_function	0.36843	1	20	24	13782	17822	ENSOARG00000016726,ENSOARG00000021162,ENSOARG00000001896,ENSOARG00000016534,ENSOARG00000001169,ENSOARG00000014314,ENSOARG00000001393,ENSOARG00000019329,ENSOARG00000008849,ENSOARG00000015695,ENSOARG00000001232,ENSOARG00000017626,ENSOARG00000004210,ENSOARG00000010818,ENSOARG00000014503,ENSOARG00000006996,ENSOARG00000011594,ENSOARG00000004814,ENSOARG00000008423,ENSOARG00000009374	-|GPHN|ATP6V0A1|TFPI|-|SFSWAP|-|FN1|AGTPBP1|EFHB|-|PITX3|NOS1|-|ZC3H6|MYL3|GNE|LPCAT3|SOS1|FBXL5|
GO:0007409	axonogenesis	biological_process	0.36878	1	1	24	264	17822	ENSOARG00000019329	FN1|
GO:0016071	mRNA metabolic process	biological_process	0.37143	1	1	24	337	17822	ENSOARG00000014314	SFSWAP|
GO:0005102	receptor binding	molecular_function	0.37157	1	2	24	957	17822	ENSOARG00000019329,ENSOARG00000016726	FN1|-|
GO:0008047	enzyme activator activity	molecular_function	0.37846	1	1	24	274	17822	ENSOARG00000019329	FN1|
GO:0019637	organophosphate metabolic process	biological_process	0.37895	1	2	24	826	17822	ENSOARG00000021162,ENSOARG00000011594	GPHN|GNE|
GO:0002521	leukocyte differentiation	biological_process	0.38038	1	1	24	327	17822	ENSOARG00000008423	SOS1|
GO:0061564	axon development	biological_process	0.38058	1	1	24	280	17822	ENSOARG00000019329	FN1|
GO:0005789	endoplasmic reticulum membrane	cellular_component	0.3811	1	1	24	335	17822	ENSOARG00000004210	NOS1|
GO:0046982	protein heterodimerization activity	molecular_function	0.38125	1	1	24	366	17822	ENSOARG00000008423	SOS1|
GO:0005524	ATP binding	molecular_function	0.38184	1	3	24	1318	17822	ENSOARG00000001232,ENSOARG00000001169,ENSOARG00000010818	-|-|-|
GO:0016020	membrane	cellular_component	0.38451	1	11	24	7149	17822	ENSOARG00000019329,ENSOARG00000001232,ENSOARG00000015264,ENSOARG00000004814,ENSOARG00000019977,ENSOARG00000011323,ENSOARG00000001169,ENSOARG00000016534,ENSOARG00000021162,ENSOARG00000004210,ENSOARG00000001896	FN1|-|SLC16A6|LPCAT3|STXBP5L|NMRK2|-|TFPI|GPHN|NOS1|ATP6V0A1|
GO:0046914	transition metal ion binding	molecular_function	0.38747	1	2	24	928	17822	ENSOARG00000009374,ENSOARG00000008849	FBXL5|AGTPBP1|
GO:0055065	metal ion homeostasis	biological_process	0.38881	1	1	24	327	17822	ENSOARG00000009374	FBXL5|
GO:0042175	nuclear outer membrane-endoplasmic reticulum membrane network	cellular_component	0.38975	1	1	24	346	17822	ENSOARG00000004210	NOS1|
GO:0000978	RNA polymerase II core promoter proximal region sequence-specific DNA binding	molecular_function	0.39013	1	1	24	331	17822	ENSOARG00000017626	PITX3|
GO:0042127	regulation of cell proliferation	biological_process	0.39219	1	2	24	922	17822	ENSOARG00000019329,ENSOARG00000008423	FN1|SOS1|
GO:0032559	adenyl ribonucleotide binding	molecular_function	0.39316	1	3	24	1339	17822	ENSOARG00000001169,ENSOARG00000010818,ENSOARG00000001232	-|-|-|
GO:0030554	adenyl nucleotide binding	molecular_function	0.39445	1	3	24	1344	17822	ENSOARG00000001232,ENSOARG00000001169,ENSOARG00000010818	-|-|-|
GO:0033993	response to lipid	biological_process	0.3969	1	1	24	346	17822	ENSOARG00000016534	TFPI|
GO:0016570	histone modification	biological_process	0.39799	1	1	24	314	17822	ENSOARG00000004210	NOS1|
GO:0009725	response to hormone stimulus	biological_process	0.39955	1	1	24	333	17822	ENSOARG00000016534	TFPI|
GO:0000987	core promoter proximal region sequence-specific DNA binding	molecular_function	0.3996	1	1	24	340	17822	ENSOARG00000017626	PITX3|
GO:0001159	core promoter proximal region DNA binding	molecular_function	0.3996	1	1	24	340	17822	ENSOARG00000017626	PITX3|
GO:0010638	positive regulation of organelle organization	biological_process	0.40032	1	1	24	335	17822	ENSOARG00000004210	NOS1|
GO:0000785	chromatin	cellular_component	0.40037	1	1	24	385	17822	ENSOARG00000008423	SOS1|
GO:0044425	membrane part	cellular_component	0.40496	1	9	24	5998	17822	ENSOARG00000004210,ENSOARG00000001896,ENSOARG00000016534,ENSOARG00000001169,ENSOARG00000019977,ENSOARG00000004814,ENSOARG00000015264,ENSOARG00000001232,ENSOARG00000019329	NOS1|ATP6V0A1|TFPI|-|STXBP5L|LPCAT3|SLC16A6|-|FN1|
GO:0016569	covalent chromatin modification	biological_process	0.40519	1	1	24	321	17822	ENSOARG00000004210	NOS1|
GO:0014070	response to organic cyclic compound	biological_process	0.407	1	1	24	343	17822	ENSOARG00000016534	TFPI|
GO:0043269	regulation of ion transport	biological_process	0.40701	1	1	24	327	17822	ENSOARG00000004210	NOS1|
GO:0003779	actin binding	molecular_function	0.40712	1	1	24	302	17822	ENSOARG00000006996	MYL3|
GO:0006508	proteolysis	biological_process	0.40716	1	2	24	979	17822	ENSOARG00000008849,ENSOARG00000009374	AGTPBP1|FBXL5|
GO:0009605	response to external stimulus	biological_process	0.40763	1	2	24	936	17822	ENSOARG00000001896,ENSOARG00000016534	ATP6V0A1|TFPI|
GO:0071363	cellular response to growth factor stimulus	biological_process	0.40883	1	1	24	333	17822	ENSOARG00000004210	NOS1|
GO:0006511	ubiquitin-dependent protein catabolic process	biological_process	0.4105	1	1	24	347	17822	ENSOARG00000009374	FBXL5|
GO:0007276	gamete generation	biological_process	0.41056	1	1	24	346	17822	ENSOARG00000008423	SOS1|
GO:0031399	regulation of protein modification process	biological_process	0.41113	1	2	24	939	17822	ENSOARG00000019329,ENSOARG00000004210	FN1|NOS1|
GO:0048471	perinuclear region of cytoplasm	cellular_component	0.41494	1	1	24	335	17822	ENSOARG00000009374	FBXL5|
GO:0019941	modification-dependent protein catabolic process	biological_process	0.41561	1	1	24	353	17822	ENSOARG00000009374	FBXL5|
GO:0009056	catabolic process	biological_process	0.41669	1	3	24	1524	17822	ENSOARG00000001896,ENSOARG00000004210,ENSOARG00000009374	ATP6V0A1|NOS1|FBXL5|
GO:0016787	hydrolase activity	molecular_function	0.41706	1	4	24	2248	17822	ENSOARG00000011594,ENSOARG00000001169,ENSOARG00000008849,ENSOARG00000001232	GNE|-|AGTPBP1|-|
GO:0003008	system process	biological_process	0.41876	1	3	24	1790	17822	ENSOARG00000004210,ENSOARG00000006996,ENSOARG00000008849	NOS1|MYL3|AGTPBP1|
GO:0070848	response to growth factor stimulus	biological_process	0.42135	1	1	24	346	17822	ENSOARG00000004210	NOS1|
GO:0002009	morphogenesis of an epithelium	biological_process	0.42144	1	1	24	339	17822	ENSOARG00000008423	SOS1|
GO:0043632	modification-dependent macromolecule catabolic process	biological_process	0.4226	1	1	24	359	17822	ENSOARG00000009374	FBXL5|
GO:0005886	plasma membrane	cellular_component	0.42626	1	5	24	2969	17822	ENSOARG00000016534,ENSOARG00000004210,ENSOARG00000001896,ENSOARG00000011323,ENSOARG00000019329	TFPI|NOS1|ATP6V0A1|NMRK2|FN1|
GO:0001817	regulation of cytokine production	biological_process	0.4263	1	1	24	405	17822	ENSOARG00000019329	FN1|
GO:0055080	cation homeostasis	biological_process	0.42801	1	1	24	368	17822	ENSOARG00000009374	FBXL5|
GO:0045664	regulation of neuron differentiation	biological_process	0.42818	1	1	24	331	17822	ENSOARG00000019329	FN1|
GO:0031344	regulation of cell projection organization	biological_process	0.42896	1	1	24	326	17822	ENSOARG00000019329	FN1|
GO:0032879	regulation of localization	biological_process	0.43192	1	3	24	1518	17822	ENSOARG00000019329,ENSOARG00000004210,ENSOARG00000019977	FN1|NOS1|STXBP5L|
GO:0044432	endoplasmic reticulum part	cellular_component	0.43314	1	1	24	396	17822	ENSOARG00000004210	NOS1|
GO:0040008	regulation of growth	biological_process	0.43339	1	1	24	381	17822	ENSOARG00000019329	FN1|
GO:0048610	cellular process involved in reproduction	biological_process	0.43453	1	1	24	393	17822	ENSOARG00000008423	SOS1|
GO:0022607	cellular component assembly	biological_process	0.43825	1	3	24	1604	17822	ENSOARG00000021162,ENSOARG00000014314,ENSOARG00000019329	GPHN|SFSWAP|FN1|
GO:0046649	lymphocyte activation	biological_process	0.44169	1	1	24	407	17822	ENSOARG00000008423	SOS1|
GO:0007264	small GTPase mediated signal transduction	biological_process	0.44212	1	1	24	319	17822	ENSOARG00000008423	SOS1|
GO:0022604	regulation of cell morphogenesis	biological_process	0.44305	1	1	24	344	17822	ENSOARG00000019329	FN1|
GO:0032880	regulation of protein localization	biological_process	0.44331	1	1	24	394	17822	ENSOARG00000019329	FN1|
GO:0065007	biological regulation	biological_process	0.44555	1	13	24	8628	17822	ENSOARG00000017626,ENSOARG00000016726,ENSOARG00000004210,ENSOARG00000001896,ENSOARG00000016534,ENSOARG00000011323,ENSOARG00000006996,ENSOARG00000004814,ENSOARG00000019977,ENSOARG00000019329,ENSOARG00000008849,ENSOARG00000008423,ENSOARG00000009374	PITX3|-|NOS1|ATP6V0A1|TFPI|NMRK2|MYL3|LPCAT3|STXBP5L|FN1|AGTPBP1|SOS1|FBXL5|
GO:0044710	single-organism metabolic process	biological_process	0.45103	1	4	24	2369	17822	ENSOARG00000004210,ENSOARG00000021162,ENSOARG00000011594,ENSOARG00000010818	NOS1|GPHN|GNE|-|
GO:0048667	cell morphogenesis involved in neuron differentiation	biological_process	0.45457	1	1	24	339	17822	ENSOARG00000019329	FN1|
GO:0007169	transmembrane receptor protein tyrosine kinase signaling pathway	biological_process	0.45503	1	1	24	364	17822	ENSOARG00000008423	SOS1|
GO:0048812	neuron projection morphogenesis	biological_process	0.45677	1	1	24	348	17822	ENSOARG00000019329	FN1|
GO:0048514	blood vessel morphogenesis	biological_process	0.45687	1	1	24	374	17822	ENSOARG00000008423	SOS1|
GO:0045893	positive regulation of transcription, DNA-dependent	biological_process	0.45774	1	2	24	1030	17822	ENSOARG00000004210,ENSOARG00000017626	NOS1|PITX3|
GO:0071944	cell periphery	cellular_component	0.45813	1	5	24	3058	17822	ENSOARG00000004210,ENSOARG00000001896,ENSOARG00000016534,ENSOARG00000011323,ENSOARG00000019329	NOS1|ATP6V0A1|TFPI|NMRK2|FN1|
GO:0022890	inorganic cation transmembrane transporter activity	molecular_function	0.46194	1	1	24	402	17822	ENSOARG00000001896	ATP6V0A1|
GO:0016568	chromatin modification	biological_process	0.46226	1	1	24	383	17822	ENSOARG00000004210	NOS1|
GO:0051603	proteolysis involved in cellular protein catabolic process	biological_process	0.4628	1	1	24	413	17822	ENSOARG00000009374	FBXL5|
GO:0003824	catalytic activity	molecular_function	0.46411	1	8	24	5051	17822	ENSOARG00000004210,ENSOARG00000021162,ENSOARG00000001169,ENSOARG00000010818,ENSOARG00000011594,ENSOARG00000004814,ENSOARG00000008849,ENSOARG00000001232	NOS1|GPHN|-|-|GNE|LPCAT3|AGTPBP1|-|
GO:0009986	cell surface	cellular_component	0.46432	1	1	24	422	17822	ENSOARG00000016534	TFPI|
GO:0019953	sexual reproduction	biological_process	0.46702	1	1	24	414	17822	ENSOARG00000008423	SOS1|
GO:0044085	cellular component biogenesis	biological_process	0.46796	1	3	24	1699	17822	ENSOARG00000021162,ENSOARG00000014314,ENSOARG00000019329	GPHN|SFSWAP|FN1|
GO:0030695	GTPase regulator activity	molecular_function	0.46835	1	1	24	324	17822	ENSOARG00000008423	SOS1|
GO:0080135	regulation of cellular response to stress	biological_process	0.46991	1	1	24	415	17822	ENSOARG00000001896	ATP6V0A1|
GO:0048609	multicellular organismal reproductive process	biological_process	0.47041	1	1	24	420	17822	ENSOARG00000008423	SOS1|
GO:0048519	negative regulation of biological process	biological_process	0.47086	1	5	24	3018	17822	ENSOARG00000016534,ENSOARG00000004210,ENSOARG00000019977,ENSOARG00000019329,ENSOARG00000011323	TFPI|NOS1|STXBP5L|FN1|NMRK2|
GO:0050896	response to stimulus	biological_process	0.47195	1	9	24	5964	17822	ENSOARG00000019329,ENSOARG00000008849,ENSOARG00000008423,ENSOARG00000021162,ENSOARG00000016534,ENSOARG00000004210,ENSOARG00000001896,ENSOARG00000017626,ENSOARG00000016726	FN1|AGTPBP1|SOS1|GPHN|TFPI|NOS1|ATP6V0A1|PITX3|-|
GO:0001816	cytokine production	biological_process	0.47244	1	1	24	456	17822	ENSOARG00000019329	FN1|
GO:0044257	cellular protein catabolic process	biological_process	0.47302	1	1	24	427	17822	ENSOARG00000009374	FBXL5|
GO:0065003	macromolecular complex assembly	biological_process	0.47308	1	2	24	1087	17822	ENSOARG00000014314,ENSOARG00000019329	SFSWAP|FN1|
GO:0044763	single-organism cellular process	biological_process	0.47341	1	14	24	9244	17822	ENSOARG00000016534,ENSOARG00000021162,ENSOARG00000004210,ENSOARG00000001896,ENSOARG00000017626,ENSOARG00000016726,ENSOARG00000001169,ENSOARG00000011323,ENSOARG00000019977,ENSOARG00000015264,ENSOARG00000001232,ENSOARG00000019329,ENSOARG00000008423,ENSOARG00000008849	TFPI|GPHN|NOS1|ATP6V0A1|PITX3|-|-|NMRK2|STXBP5L|SLC16A6|-|FN1|SOS1|AGTPBP1|
GO:0045596	negative regulation of cell differentiation	biological_process	0.47674	1	1	24	433	17822	ENSOARG00000011323	NMRK2|
GO:0051345	positive regulation of hydrolase activity	biological_process	0.48048	1	1	24	379	17822	ENSOARG00000019329	FN1|
GO:0032504	multicellular organism reproduction	biological_process	0.48113	1	1	24	436	17822	ENSOARG00000008423	SOS1|
GO:0051254	positive regulation of RNA metabolic process	biological_process	0.4826	1	2	24	1083	17822	ENSOARG00000017626,ENSOARG00000004210	PITX3|NOS1|
GO:0060589	nucleoside-triphosphatase regulator activity	molecular_function	0.48391	1	1	24	348	17822	ENSOARG00000008423	SOS1|
GO:0043408	regulation of MAPK cascade	biological_process	0.48591	1	1	24	431	17822	ENSOARG00000019329	FN1|
GO:0007154	cell communication	biological_process	0.48595	1	7	24	4607	17822	ENSOARG00000008423,ENSOARG00000008849,ENSOARG00000019329,ENSOARG00000016726,ENSOARG00000019977,ENSOARG00000004210,ENSOARG00000001896	SOS1|AGTPBP1|FN1|-|STXBP5L|NOS1|ATP6V0A1|
GO:1901564	organonitrogen compound metabolic process	biological_process	0.48747	1	2	24	1074	17822	ENSOARG00000010818,ENSOARG00000021162	-|GPHN|
GO:0044699	single-organism process	biological_process	0.48954	1	15	24	10022	17822	ENSOARG00000001232,ENSOARG00000008423,ENSOARG00000008849,ENSOARG00000019329,ENSOARG00000019977,ENSOARG00000015264,ENSOARG00000006996,ENSOARG00000011323,ENSOARG00000001169,ENSOARG00000021162,ENSOARG00000016534,ENSOARG00000004210,ENSOARG00000001896,ENSOARG00000017626,ENSOARG00000016726	-|SOS1|AGTPBP1|FN1|STXBP5L|SLC16A6|MYL3|NMRK2|-|GPHN|TFPI|NOS1|ATP6V0A1|PITX3|-|
GO:0043005	neuron projection	cellular_component	0.49328	1	1	24	383	17822	ENSOARG00000021162	GPHN|
GO:0050801	ion homeostasis	biological_process	0.49784	1	1	24	449	17822	ENSOARG00000009374	FBXL5|
GO:0006796	phosphate-containing compound metabolic process	biological_process	0.49868	1	4	24	2297	17822	ENSOARG00000010818,ENSOARG00000019329,ENSOARG00000021162,ENSOARG00000011594	-|FN1|GPHN|GNE|
GO:0045321	leukocyte activation	biological_process	0.49928	1	1	24	479	17822	ENSOARG00000008423	SOS1|
GO:0000981	sequence-specific DNA binding RNA polymerase II transcription factor activity	molecular_function	0.5016	1	1	24	475	17822	ENSOARG00000017626	PITX3|
GO:0006811	ion transport	biological_process	0.50246	1	2	24	1076	17822	ENSOARG00000001896,ENSOARG00000004210	ATP6V0A1|NOS1|
GO:0006793	phosphorus metabolic process	biological_process	0.50907	1	4	24	2326	17822	ENSOARG00000010818,ENSOARG00000019329,ENSOARG00000011594,ENSOARG00000021162	-|FN1|GNE|GPHN|
GO:0000977	RNA polymerase II regulatory region sequence-specific DNA binding	molecular_function	0.50965	1	1	24	482	17822	ENSOARG00000017626	PITX3|
GO:0001012	RNA polymerase II regulatory region DNA binding	molecular_function	0.51022	1	1	24	483	17822	ENSOARG00000017626	PITX3|
GO:0006396	RNA processing	biological_process	0.51064	1	1	24	534	17822	ENSOARG00000014314	SFSWAP|
GO:0008283	cell proliferation	biological_process	0.51131	1	2	24	1150	17822	ENSOARG00000008423,ENSOARG00000019329	SOS1|FN1|
GO:0006325	chromatin organization	biological_process	0.5123	1	1	24	470	17822	ENSOARG00000004210	NOS1|
GO:0016567	protein ubiquitination	biological_process	0.51451	1	1	24	467	17822	ENSOARG00000009374	FBXL5|
GO:0016044	cellular membrane organization	biological_process	0.51598	1	1	24	423	17822	ENSOARG00000021162	GPHN|
GO:0030855	epithelial cell differentiation	biological_process	0.5174	1	1	24	480	17822	ENSOARG00000017626	PITX3|
GO:0000165	MAPK cascade	biological_process	0.51821	1	1	24	470	17822	ENSOARG00000019329	FN1|
GO:0045597	positive regulation of cell differentiation	biological_process	0.51899	1	1	24	481	17822	ENSOARG00000019329	FN1|
GO:0001568	blood vessel development	biological_process	0.52141	1	1	24	444	17822	ENSOARG00000008423	SOS1|
GO:0008284	positive regulation of cell proliferation	biological_process	0.52349	1	1	24	515	17822	ENSOARG00000019329	FN1|
GO:0071310	cellular response to organic substance	biological_process	0.52351	1	2	24	1156	17822	ENSOARG00000004210,ENSOARG00000016534	NOS1|TFPI|
GO:0010557	positive regulation of macromolecule biosynthetic process	biological_process	0.52406	1	2	24	1170	17822	ENSOARG00000017626,ENSOARG00000004210	PITX3|NOS1|
GO:0031090	organelle membrane	cellular_component	0.52501	1	2	24	1233	17822	ENSOARG00000001896,ENSOARG00000004210	ATP6V0A1|NOS1|
GO:0045935	positive regulation of nucleobase-containing compound metabolic process	biological_process	0.52623	1	2	24	1167	17822	ENSOARG00000017626,ENSOARG00000004210	PITX3|NOS1|
GO:0001944	vasculature development	biological_process	0.52945	1	1	24	458	17822	ENSOARG00000008423	SOS1|
GO:0032268	regulation of cellular protein metabolic process	biological_process	0.52968	1	2	24	1182	17822	ENSOARG00000004210,ENSOARG00000019329	NOS1|FN1|
GO:0005515	protein binding	molecular_function	0.53298	1	7	24	4571	17822	ENSOARG00000019329,ENSOARG00000008849,ENSOARG00000008423,ENSOARG00000001896,ENSOARG00000004210,ENSOARG00000006996,ENSOARG00000016726	FN1|AGTPBP1|SOS1|ATP6V0A1|NOS1|MYL3|-|
GO:0044267	cellular protein metabolic process	biological_process	0.53299	1	5	24	3326	17822	ENSOARG00000004210,ENSOARG00000021162,ENSOARG00000019329,ENSOARG00000009374,ENSOARG00000008849	NOS1|GPHN|FN1|FBXL5|AGTPBP1|
GO:0000976	transcription regulatory region sequence-specific DNA binding	molecular_function	0.53339	1	1	24	515	17822	ENSOARG00000017626	PITX3|
GO:0061024	membrane organization	biological_process	0.53452	1	1	24	448	17822	ENSOARG00000021162	GPHN|
GO:0019752	carboxylic acid metabolic process	biological_process	0.53456	1	1	24	528	17822	ENSOARG00000010818	-|
GO:0051173	positive regulation of nitrogen compound metabolic process	biological_process	0.53583	1	2	24	1186	17822	ENSOARG00000004210,ENSOARG00000017626	NOS1|PITX3|
GO:0031988	membrane-bounded vesicle	cellular_component	0.53662	1	1	24	495	17822	ENSOARG00000019329	FN1|
GO:0008324	cation transmembrane transporter activity	molecular_function	0.53697	1	1	24	495	17822	ENSOARG00000001896	ATP6V0A1|
GO:0010604	positive regulation of macromolecule metabolic process	biological_process	0.53768	1	3	24	1869	17822	ENSOARG00000004210,ENSOARG00000017626,ENSOARG00000019329	NOS1|PITX3|FN1|
GO:0031328	positive regulation of cellular biosynthetic process	biological_process	0.53933	1	2	24	1205	17822	ENSOARG00000017626,ENSOARG00000004210	PITX3|NOS1|
GO:0032446	protein modification by small protein conjugation	biological_process	0.53943	1	1	24	502	17822	ENSOARG00000009374	FBXL5|
GO:0044702	single organism reproductive process	biological_process	0.54006	1	1	24	516	17822	ENSOARG00000008423	SOS1|
GO:0030097	hemopoiesis	biological_process	0.54243	1	1	24	524	17822	ENSOARG00000008423	SOS1|
GO:0009891	positive regulation of biosynthetic process	biological_process	0.54671	1	2	24	1222	17822	ENSOARG00000017626,ENSOARG00000004210	PITX3|NOS1|
GO:0051641	cellular localization	biological_process	0.54805	1	3	24	1844	17822	ENSOARG00000019977,ENSOARG00000021162,ENSOARG00000019329	STXBP5L|GPHN|FN1|
GO:0006464	cellular protein modification process	biological_process	0.54926	1	4	24	2494	17822	ENSOARG00000009374,ENSOARG00000008849,ENSOARG00000019329,ENSOARG00000004210	FBXL5|AGTPBP1|FN1|NOS1|
GO:0036211	protein modification process	biological_process	0.54926	1	4	24	2494	17822	ENSOARG00000004210,ENSOARG00000008849,ENSOARG00000009374,ENSOARG00000019329	NOS1|AGTPBP1|FBXL5|FN1|
GO:0001775	cell activation	biological_process	0.55016	1	1	24	546	17822	ENSOARG00000008423	SOS1|
GO:0030163	protein catabolic process	biological_process	0.55185	1	1	24	532	17822	ENSOARG00000009374	FBXL5|
GO:0050877	neurological system process	biological_process	0.55219	1	2	24	1431	17822	ENSOARG00000004210,ENSOARG00000008849	NOS1|AGTPBP1|
GO:0009987	cellular process	biological_process	0.55301	1	18	24	12723	17822	ENSOARG00000021162,ENSOARG00000016534,ENSOARG00000001896,ENSOARG00000016726,ENSOARG00000011323,ENSOARG00000014314,ENSOARG00000001169,ENSOARG00000001232,ENSOARG00000008849,ENSOARG00000019329,ENSOARG00000004210,ENSOARG00000017626,ENSOARG00000010818,ENSOARG00000019977,ENSOARG00000015264,ENSOARG00000011594,ENSOARG00000009374,ENSOARG00000008423	GPHN|TFPI|ATP6V0A1|-|NMRK2|SFSWAP|-|-|AGTPBP1|FN1|NOS1|PITX3|-|STXBP5L|SLC16A6|GNE|FBXL5|SOS1|
GO:0016043	cellular component organization	biological_process	0.55556	1	6	24	3817	17822	ENSOARG00000014314,ENSOARG00000019329,ENSOARG00000008423,ENSOARG00000008849,ENSOARG00000021162,ENSOARG00000004210	SFSWAP|FN1|SOS1|AGTPBP1|GPHN|NOS1|
GO:0016604	nuclear body	cellular_component	0.55925	1	1	24	528	17822	ENSOARG00000001896	ATP6V0A1|
GO:0048534	hematopoietic or lymphoid organ development	biological_process	0.56287	1	1	24	558	17822	ENSOARG00000008423	SOS1|
GO:0008150	biological_process	biological_process	0.56429	1	20	24	14298	17822	ENSOARG00000001232,ENSOARG00000008849,ENSOARG00000019329,ENSOARG00000011323,ENSOARG00000001169,ENSOARG00000014314,ENSOARG00000001896,ENSOARG00000021162,ENSOARG00000016534,ENSOARG00000016726,ENSOARG00000008423,ENSOARG00000009374,ENSOARG00000004814,ENSOARG00000019977,ENSOARG00000015264,ENSOARG00000006996,ENSOARG00000011594,ENSOARG00000010818,ENSOARG00000004210,ENSOARG00000017626	-|AGTPBP1|FN1|NMRK2|-|SFSWAP|ATP6V0A1|GPHN|TFPI|-|SOS1|FBXL5|LPCAT3|STXBP5L|SLC16A6|MYL3|GNE|-|NOS1|PITX3|
GO:0009628	response to abiotic stimulus	biological_process	0.56483	1	1	24	559	17822	ENSOARG00000004210	NOS1|
GO:0051093	negative regulation of developmental process	biological_process	0.56872	1	1	24	556	17822	ENSOARG00000011323	NMRK2|
GO:0043436	oxoacid metabolic process	biological_process	0.56976	1	1	24	573	17822	ENSOARG00000010818	-|
GO:0006357	regulation of transcription from RNA polymerase II promoter	biological_process	0.57107	1	2	24	1280	17822	ENSOARG00000017626,ENSOARG00000004210	PITX3|NOS1|
GO:0071840	cellular component organization or biogenesis	biological_process	0.57169	1	6	24	3893	17822	ENSOARG00000021162,ENSOARG00000004210,ENSOARG00000019329,ENSOARG00000014314,ENSOARG00000008423,ENSOARG00000008849	GPHN|NOS1|FN1|SFSWAP|SOS1|AGTPBP1|
GO:0044265	cellular macromolecule catabolic process	biological_process	0.5717	1	1	24	559	17822	ENSOARG00000009374	FBXL5|
GO:0009893	positive regulation of metabolic process	biological_process	0.57391	1	3	24	1965	17822	ENSOARG00000019329,ENSOARG00000017626,ENSOARG00000004210	FN1|PITX3|NOS1|
GO:0070011	peptidase activity, acting on L-amino acid peptides	molecular_function	0.57444	1	1	24	607	17822	ENSOARG00000008849	AGTPBP1|
GO:0009966	regulation of signal transduction	biological_process	0.57567	1	3	24	1973	17822	ENSOARG00000016726,ENSOARG00000008423,ENSOARG00000019329	-|SOS1|FN1|
GO:0006082	organic acid metabolic process	biological_process	0.57974	1	1	24	586	17822	ENSOARG00000010818	-|
GO:0097458	neuron part	cellular_component	0.5822	1	1	24	498	17822	ENSOARG00000021162	GPHN|
GO:0008233	peptidase activity	molecular_function	0.58489	1	1	24	624	17822	ENSOARG00000008849	AGTPBP1|
[truncated: 316 more rows]
[truncated: 1 more columns]
