# Supplementary material for: Integrated analysis of the whole transcriptome of skeletal muscle reveals the ceRNA regulatory network related to the formation of muscle fibers in Tan sheep
Source: Front Genet. 2022 Oct 18;13:991606. doi: 10.3389/fgene.2022.991606 (PMC9624228; doi:10.3389/fgene.2022.991606)
Supplement: Supplementary file 3 [file Table6.XLSX]

## Sheet: Table S10
Table S10-1. Differentially expressed circRNAs in biceps femoris in two groups.
ID	D_B_readcount	T_B_readcount	log2FoldChange	pval
circ_0000481	12.4918	0	2.5184	0.00014754
circ_0014862	7.11373	0	1.8778	0.0034418
circ_0002025	18.0439	1.99624	1.8506	0.0050119
circ_0010795	5.86246	0	1.6456	0.0085436
circ_0009840	5.44769	0	1.5578	0.011728
circ_0013299	5.4268	0	1.555	0.011847
circ_0017046	5.02596	0	1.4754	0.015637
circ_0006688	7.52153	0.584046	1.4687	0.024716
circ_0017348	9.64412	0.901423	1.4396	0.029069
circ_0001560	19.6334	4.73329	1.4261	0.020835
circ_0015539	4.60423	0	1.3874	0.020995
circ_0008226	10.8536	2.16691	1.3771	0.03618
circ_0006204	4.58333	0	1.3548	0.023176
circ_0007726	4.1825	0	1.2931	0.028396
circ_0016465	4.18946	0	1.2893	0.028702
circ_0009365	6.2633	0.560088	1.278	0.047115
circ_0001743	4.19643	0	1.2746	0.029935
circ_0005333	25.4401	8.77676	1.2041	0.029494
circ_0013239	16.2874	5.34807	1.2038	0.038884
circ_0013863	3.76773	0	1.1929	0.038572
circ_0016423	3.76076	0	1.1917	0.038717
circ_0016581	3.77469	0	1.183	0.039632
circ_0001564	3.7538	0	1.1793	0.040073
circ_0009748	3.7538	0	1.1793	0.040073
circ_0011143	3.7538	0	1.1793	0.040073
circ_0016499	3.7538	0	1.1793	0.040073
circ_0010604	30.5775	11.5053	1.1584	0.023176
circ_0011684	171.197	71.7801	1.1128	0.0087984
circ_0015911	19.2395	7.26196	1.0902	0.049095
circ_0001156	33.3833	13.7167	1.0654	0.034132
circ_0009182	120.01	56.741	0.97694	0.012888
circ_0000086	41.7971	19.9646	0.95092	0.023255
circ_0011496	109.92	59.8869	0.79183	0.049945
circ_0005329	103.067	60.679	0.71492	0.030621
circ_0016864	5542.96	3505.77	0.63778	0.0091958
circ_0016261	524.322	335.663	0.61791	0.015502
circ_0004907	62.3923	108.055	-0.74642	0.015037
circ_0002673	41.4868	74.3421	-0.77755	0.028773
circ_0009253	25.9663	47.8033	-0.79711	0.043941
circ_0009740	19.7169	41.0742	-0.92585	0.036759
circ_0014491	31.4419	68.4268	-0.98951	0.022624
circ_0000425	214.126	462.106	-1.0535	0.00031264
circ_0010429	25.5306	70.3519	-1.1071	0.049712
circ_0004975	23.8576	58.8993	-1.1155	0.015517
circ_0009325	7.96416	21.509	-1.1222	0.040133
circ_0014592	6.2633	17.5687	-1.1804	0.026877
circ_0000424	3.7538	12.6629	-1.2206	0.042874
circ_0016204	3.35993	12.0947	-1.2331	0.045572
circ_0018062	2.92426	11.1228	-1.262	0.042604
circ_0009133	0	3.40307	-1.2874	0.047658
circ_0014559	7.05103	26.9053	-1.2968	0.035082
circ_0007925	0	3.36547	-1.3006	0.045726
circ_0012098	16.3431	53.6524	-1.3267	0.015715
circ_0004999	0.843465	6.46974	-1.3402	0.044011
circ_0017755	0	5.07656	-1.368	0.036239
circ_0002232	2.4886	12.6832	-1.3704	0.034043
circ_0007546	0	3.7002	-1.3727	0.036043
circ_0011971	0	4.1016	-1.4074	0.031964
circ_0008107	0	5.34603	-1.4199	0.030347
circ_0004452	0	4.06743	-1.4279	0.029794
circ_0002247	0	4.17143	-1.4336	0.02918
circ_0001672	4.63906	23.4735	-1.4495	0.022478
circ_0008097	0	3.94951	-1.457	0.026939
circ_0002421	1.68693	10.0406	-1.4642	0.023899
circ_0014391	0	4.0042	-1.4711	0.025617
circ_0001700	0	4.3731	-1.4722	0.025443
circ_0006311	1.673	9.24939	-1.4805	0.02072
circ_0016906	12.0282	50.6814	-1.5202	0.0085609
circ_0016860	0	4.39168	-1.5276	0.020808
circ_0000875	0	6.36203	-1.5277	0.020567
circ_0004050	5.01203	20.7015	-1.53	0.0070793
circ_0009492	5.04686	23.8717	-1.5447	0.010709
circ_0016845	0	4.42585	-1.5616	0.018324
circ_0014634	0	4.89903	-1.5633	0.01815
circ_0007748	0	4.78965	-1.5902	0.016388
circ_0017336	6.28419	25.1719	-1.5928	0.002614
circ_0016913	23.8089	207.817	-1.5995	0.015314
circ_0012194	0	5.22698	-1.651	0.012881
circ_0018383	1.65907	11.2579	-1.6651	0.0087772
circ_0007154	0	5.43525	-1.7184	0.009767
circ_0015545	2.53039	16.7692	-1.7852	0.003816
circ_0015855	0	5.94892	-1.7922	0.0071072
circ_0012888	0.829533	9.77364	-1.8331	0.005037
circ_0002692	0	5.87909	-1.8463	0.0055828
circ_0009482	0	5.99674	-1.8655	0.0051135
circ_0008902	0	6.04289	-1.8783	0.0048207
circ_0014917	0	10.5517	-1.8809	0.0047386
circ_0013916	0	7.35962	-1.9821	0.002933
circ_0014501	0	6.58078	-2.0017	0.0026567
circ_0017528	0	8.6812	-2.0087	0.0025728
circ_0001977	0	7.00781	-2.0345	0.0022518
circ_0014418	0	8.07991	-2.1592	0.0011652
circ_0016583	0	8.02892	-2.2012	0.00091966
circ_0007039	0	8.53749	-2.2517	0.00069035
circ_0004444	0	45.1735	-4.4057	9.37e-14
Table S10-2. Differentially expressed circRNAs in longissimus dorsi in two groups.
ID	D_L_readcount	T_L_readcount	log2FoldChange	pval
circ_0017317	7.02264	0	1.8123	0.0056706
circ_0002156	6.02166	0	1.7979	0.0061056
circ_0010782	8.88044	0.669821	1.7733	0.0073007
circ_0000811	5.82762	0	1.7732	0.0067854
circ_0001676	5.93438	0	1.6998	0.00907
circ_0013851	5.53824	0	1.6954	0.0093021
circ_0006136	14.1872	1.67455	1.6244	0.013609
circ_0010795	5.41347	0	1.6224	0.012327
circ_0000252	4.8788	0	1.5558	0.015916
circ_0002631	4.74835	0	1.5472	0.016449
circ_0017088	4.63829	0	1.5103	0.018773
circ_0013109	4.59511	0	1.5092	0.01889
circ_0006210	4.55432	0	1.4885	0.020305
circ_0001042	4.64398	0	1.4881	0.020303
circ_0015873	4.56903	0	1.4599	0.02235
circ_0000481	6.33621	0	1.4548	0.022063
circ_0016133	4.44426	0	1.4439	0.023679
circ_0005404	4.35221	0	1.4289	0.024976
circ_0011069	4.20136	0	1.4165	0.026093
circ_0003528	8.11094	1.32345	1.4057	0.032381
circ_0014652	9.27658	1.33964	1.3995	0.034344
circ_0018286	7.87612	1.00473	1.3976	0.034881
circ_0000087	14.2132	3.62272	1.3677	0.023424
circ_0015212	4.04812	0	1.3632	0.031161
circ_0009376	6.45859	0.711444	1.3435	0.042054
circ_0004421	87.2936	31.1971	1.3103	0.0025118
circ_0012083	16.9914	5.10342	1.3045	0.022954
circ_0014537	178.082	69.6858	1.2874	6.19e-06
circ_0005604	3.69516	0	1.284	0.040246
circ_0001226	5.1796	0	1.2586	0.042152
circ_0005391	3.62589	0	1.2527	0.044288
circ_0009183	5.2887	0	1.2503	0.043226
circ_0005667	3.65436	0	1.2448	0.045316
circ_0007390	3.84601	0	1.2427	0.045424
circ_0003947	3.51583	0	1.2367	0.046553
circ_0011496	106.509	42.5654	1.204	0.0012431
circ_0013558	24.5692	8.03089	1.1855	0.043883
circ_0007062	27.0593	9.97444	1.1636	0.027616
circ_0005053	38.4668	15.9874	1.053	0.029919
circ_0000086	25.61	10.8763	1.0189	0.04181
circ_0017614	58.2868	30.5399	0.84523	0.03599
circ_0009339	95.1815	50.601	0.83828	0.02532
circ_0003955	62.0559	34.3068	0.7796	0.043227
circ_0005573	76.5765	42.7716	0.77399	0.026451
circ_0003693	96.9879	58.164	0.69787	0.023095
circ_0011574	84.187	52.5156	0.64289	0.046457
circ_0005915	33.47	62.1833	-0.79358	0.045888
circ_0015862	133.848	236.637	-0.79494	0.00082725
circ_0005413	30.4489	62.8215	-0.93404	0.020882
circ_0012725	22.1131	46.8583	-0.96707	0.018426
circ_0007008	12.68	28.6511	-0.97408	0.047061
circ_0017336	15.3594	34.76	-0.97701	0.048028
circ_0013491	14.7944	33.0666	-0.98681	0.029737
circ_0000423	35.1418	76.5866	-0.99908	0.016321
circ_0000425	237.057	499.511	-1.0218	0.00047809
circ_0012381	24.0671	54.6699	-1.0692	0.008019
circ_0010429	41.5794	115.607	-1.1531	0.035253
circ_0014491	36.3909	90.6239	-1.1764	0.0036231
circ_0009046	33.7512	89.2556	-1.2182	0.00649
circ_0015544	0	3.55219	-1.2403	0.045863
circ_0012386	21.6534	59.7603	-1.2715	0.0047773
circ_0016298	3.29901	13.4947	-1.2745	0.046857
circ_0002977	3.60788	14.2504	-1.275	0.042227
circ_0004861	0	3.73026	-1.2783	0.040768
circ_0005702	0	3.70135	-1.2882	0.039584
circ_0003951	0.789894	6.64963	-1.3187	0.04644
circ_0016075	0	3.8871	-1.3252	0.035119
circ_0007209	2.29139	10.9179	-1.3268	0.040653
circ_0009514	0	4.02816	-1.344	0.033022
circ_0012154	0	4.08598	-1.3514	0.032217
circ_0014590	0	3.93682	-1.3608	0.031359
circ_0013399	0.526596	6.67002	-1.398	0.033933
circ_0003565	0	6.2365	-1.4117	0.025515
circ_0016244	0	4.26363	-1.4312	0.024735
circ_0017430	0	4.4991	-1.4459	0.023412
circ_0003297	0	4.34226	-1.4563	0.022709
circ_0008190	1.05888	9.20211	-1.4707	0.026415
circ_0009492	3.94947	26.659	-1.5957	0.013676
circ_0016919	0	5.16082	-1.6017	0.01334
circ_0012189	0	5.61599	-1.7264	0.0082047
circ_0016913	38.53	187.911	-1.8729	0.00022657
circ_0002667	0	7.06275	-1.8804	0.0042206
circ_0008107	0	6.67854	-1.9153	0.0036389
circ_0008465	0	7.9985	-1.9881	0.0025724
circ_0008054	0	7.1911	-1.9959	0.0025
circ_0018883	0	7.24544	-1.9962	0.0024954
circ_0002132	0	7.26163	-2.0399	0.0020273
circ_0010386	0	8.21316	-2.129	0.0012954
circ_0009604	2.81799	31.5455	-2.2652	0.00025967
circ_0014917	0	17.0935	-2.8921	1.07e-05
circ_0014671	0	21.3756	-3.3937	1.27e-07
Reference genome is Ovis aries_ensembl_94， fa download link：ftp://ftp.ensembl.org/pub/release-94/fasta/ovis_aries/dna/； gtf download link：ftp://ftp.ensembl.org/pub/release-94/gtf/ovis_aries/.

## Sheet: Table S11
Table S11-1.GO enrichment analysis for DE circRNAs parental genes in biceps femoris.
GO_accession	Description	Term_type	Over_represented_pValue	Corrected_pValue	CAD_item	CAD_list	Bg_item	Bg_list	Gene_names
GO:0043240	Fanconi anaemia nuclear complex	cellular_component	2.1178e-05	0.35745	3	80	10	17822	ENSOARG00000009429,ENSOARG00000008608,ENSOARG00000001759
GO:1901098	positive regulation of autophagic vacuole maturation	biological_process	0.00033834	1	2	80	5	17822	ENSOARG00000009139,ENSOARG00000006373
GO:1901096	regulation of autophagic vacuole maturation	biological_process	0.00076463	1	2	80	9	17822	ENSOARG00000009139,ENSOARG00000006373
GO:0043034	costamere	cellular_component	0.0019243	1	2	80	7	17822	ENSOARG00000017295,ENSOARG00000013106
GO:0010638	positive regulation of organelle organization	biological_process	0.0023958	1	7	80	335	17822	ENSOARG00000003713,ENSOARG00000015482,ENSOARG00000016751,ENSOARG00000003572,ENSOARG00000009139,ENSOARG00000007566,ENSOARG00000006373
GO:0044449	contractile fiber part	cellular_component	0.0030417	1	4	80	99	17822	ENSOARG00000008659,ENSOARG00000003713,ENSOARG00000013106,ENSOARG00000017295
GO:0030016	myofibril	cellular_component	0.0031462	1	4	80	105	17822	ENSOARG00000003713,ENSOARG00000013106,ENSOARG00000008659,ENSOARG00000017295
GO:0004478	methionine adenosyltransferase activity	molecular_function	0.0035889	1	1	80	3	17822	ENSOARG00000003265
GO:0043292	contractile fiber	cellular_component	0.0039466	1	4	80	113	17822	ENSOARG00000017295,ENSOARG00000008659,ENSOARG00000003713,ENSOARG00000013106
GO:0033865	nucleoside bisphosphate metabolic process	biological_process	0.004435	1	2	80	21	17822	ENSOARG00000014026,ENSOARG00000014188
GO:0033875	ribonucleoside bisphosphate metabolic process	biological_process	0.004435	1	2	80	21	17822	ENSOARG00000014026,ENSOARG00000014188
GO:0034032	purine nucleoside bisphosphate metabolic process	biological_process	0.004435	1	2	80	21	17822	ENSOARG00000014026,ENSOARG00000014188
GO:0036297	interstrand cross-link repair	biological_process	0.004602	1	2	80	20	17822	ENSOARG00000008608,ENSOARG00000001759
GO:0005978	glycogen biosynthetic process	biological_process	0.004624	1	2	80	22	17822	ENSOARG00000014188,ENSOARG00000012463
GO:0009250	glucan biosynthetic process	biological_process	0.004624	1	2	80	22	17822	ENSOARG00000014188,ENSOARG00000012463
GO:0006556	S-adenosylmethionine biosynthetic process	biological_process	0.0049597	1	1	80	4	17822	ENSOARG00000003265
GO:0097352	autophagic vacuole maturation	biological_process	0.0050157	1	2	80	22	17822	ENSOARG00000009139,ENSOARG00000006373
GO:0030018	Z disc	cellular_component	0.0050267	1	3	80	51	17822	ENSOARG00000017295,ENSOARG00000008659,ENSOARG00000003713
GO:0044424	intracellular part	cellular_component	0.0050896	1	59	80	9565	17822	ENSOARG00000002208,ENSOARG00000020979,ENSOARG00000015811,ENSOARG00000018956,ENSOARG00000015818,ENSOARG00000016728,ENSOARG00000003572,ENSOARG00000009409,ENSOARG00000015482,ENSOARG00000013106,ENSOARG00000017465,ENSOARG00000007286,ENSOARG00000016751,ENSOARG00000008659,ENSOARG00000008072,ENSOARG00000015593,ENSOARG00000010366,ENSOARG00000007566,ENSOARG00000006373,ENSOARG00000009415,ENSOARG00000015394,…
GO:0044090	positive regulation of vacuole organization	biological_process	0.0053593	1	2	80	14	17822	ENSOARG00000009139,ENSOARG00000006373
GO:0031674	I band	cellular_component	0.0066754	1	3	80	58	17822	ENSOARG00000017295,ENSOARG00000003713,ENSOARG00000008659
GO:0035597	N6-isopentenyladenosine methylthiotransferase activity	molecular_function	0.0068792	1	1	80	1	17822	ENSOARG00000007566
GO:0045903	positive regulation of translational fidelity	biological_process	0.0068792	1	1	80	1	17822	ENSOARG00000007566
GO:0051130	positive regulation of cellular component organization	biological_process	0.0070231	1	10	80	700	17822	ENSOARG00000003713,ENSOARG00000016751,ENSOARG00000006373,ENSOARG00000007566,ENSOARG00000019578,ENSOARG00000012888,ENSOARG00000015482,ENSOARG00000003572,ENSOARG00000010617,ENSOARG00000009139
GO:0030246	carbohydrate binding	molecular_function	0.008287	1	4	80	172	17822	ENSOARG00000015394,ENSOARG00000018880,ENSOARG00000014188,ENSOARG00000021004
GO:0044444	cytoplasmic part	cellular_component	0.0083774	1	38	80	5361	17822	ENSOARG00000008608,ENSOARG00000015793,ENSOARG00000014026,ENSOARG00000009759,ENSOARG00000009414,ENSOARG00000012888,ENSOARG00000013910,ENSOARG00000016340,ENSOARG00000021096,ENSOARG00000021134,ENSOARG00000017885,ENSOARG00000016545,ENSOARG00000003713,ENSOARG00000005457,ENSOARG00000018880,ENSOARG00000017941,ENSOARG00000009386,ENSOARG00000019578,ENSOARG00000018444,ENSOARG00000017295,ENSOARG00000009139,…
GO:0006450	regulation of translational fidelity	biological_process	0.008512	1	1	80	3	17822	ENSOARG00000007566
GO:0043229	intracellular organelle	cellular_component	0.0087446	1	52	80	8339	17822	ENSOARG00000008659,ENSOARG00000007286,ENSOARG00000013106,ENSOARG00000017465,ENSOARG00000007566,ENSOARG00000006373,ENSOARG00000008072,ENSOARG00000015593,ENSOARG00000010366,ENSOARG00000009415,ENSOARG00000020633,ENSOARG00000009633,ENSOARG00000010617,ENSOARG00000015394,ENSOARG00000018956,ENSOARG00000020979,ENSOARG00000015811,ENSOARG00000002208,ENSOARG00000015482,ENSOARG00000009409,ENSOARG00000003572,…
GO:0047545	2-hydroxyglutarate dehydrogenase activity	molecular_function	0.0091467	1	1	80	1	17822	ENSOARG00000020633
GO:0043226	organelle	cellular_component	0.0095136	1	52	80	8372	17822	ENSOARG00000007566,ENSOARG00000006373,ENSOARG00000010366,ENSOARG00000015593,ENSOARG00000008072,ENSOARG00000017465,ENSOARG00000013106,ENSOARG00000008659,ENSOARG00000007286,ENSOARG00000009633,ENSOARG00000020633,ENSOARG00000010617,ENSOARG00000015394,ENSOARG00000009415,ENSOARG00000020979,ENSOARG00000015811,ENSOARG00000002208,ENSOARG00000018956,ENSOARG00000016728,ENSOARG00000015818,ENSOARG00000015482,…
GO:0070525	threonylcarbamoyladenosine metabolic process	biological_process	0.0095261	1	1	80	4	17822	ENSOARG00000007566
GO:0070900	mitochondrial tRNA modification	biological_process	0.0095261	1	1	80	4	17822	ENSOARG00000007566
GO:1900864	mitochondrial RNA modification	biological_process	0.0095261	1	1	80	4	17822	ENSOARG00000007566
GO:0004556	alpha-amylase activity	molecular_function	0.0095334	1	1	80	1	17822	ENSOARG00000018733
GO:0008458	carnitine O-octanoyltransferase activity	molecular_function	0.0097635	1	1	80	1	17822	ENSOARG00000014026
GO:0016414	O-octanoyltransferase activity	molecular_function	0.0097635	1	1	80	1	17822	ENSOARG00000014026
GO:0016415	octanoyltransferase activity	molecular_function	0.0097635	1	1	80	1	17822	ENSOARG00000014026
GO:0086097	phospholipase C-activating angiotensin-mediated signaling pathway	biological_process	0.011045	1	1	80	1	17822	ENSOARG00000003713
GO:0032468	Golgi calcium ion homeostasis	biological_process	0.011074	1	1	80	1	17822	ENSOARG00000009414
GO:0090085	regulation of protein deubiquitination	biological_process	0.011234	1	1	80	2	17822	ENSOARG00000009759
GO:0043532	angiostatin binding	molecular_function	0.011247	1	1	80	3	17822	ENSOARG00000017465
GO:0016314	phosphatidylinositol-3,4,5-trisphosphate 3-phosphatase activity	molecular_function	0.011415	1	1	80	1	17822	ENSOARG00000014146
GO:0051717	inositol-1,3,4,5-tetrakisphosphate 3-phosphatase activity	molecular_function	0.011415	1	1	80	1	17822	ENSOARG00000014146
GO:0051800	phosphatidylinositol-3,4-bisphosphate 3-phosphatase activity	molecular_function	0.011415	1	1	80	1	17822	ENSOARG00000014146
GO:0052743	inositol tetrakisphosphate phosphatase activity	molecular_function	0.011415	1	1	80	1	17822	ENSOARG00000014146
GO:0005654	nucleoplasm	cellular_component	0.011448	1	20	80	2172	17822	ENSOARG00000003621,ENSOARG00000001759,ENSOARG00000003265,ENSOARG00000012272,ENSOARG00000009386,ENSOARG00000015482,ENSOARG00000003572,ENSOARG00000015818,ENSOARG00000016728,ENSOARG00000007863,ENSOARG00000020780,ENSOARG00000009759,ENSOARG00000009429,ENSOARG00000015793,ENSOARG00000008608,ENSOARG00000010366,ENSOARG00000020442,ENSOARG00000004373,ENSOARG00000009633,ENSOARG00000015394
GO:0005768	endosome	cellular_component	0.011558	1	7	80	404	17822	ENSOARG00000009759,ENSOARG00000007286,ENSOARG00000009409,ENSOARG00000006373,ENSOARG00000009386,ENSOARG00000015811,ENSOARG00000009139
GO:0006511	ubiquitin-dependent protein catabolic process	biological_process	0.011631	1	6	80	347	17822	ENSOARG00000014362,ENSOARG00000000294,ENSOARG00000009759,ENSOARG00000020780,ENSOARG00000006373,ENSOARG00000009386
GO:0070080	titin Z domain binding	molecular_function	0.011848	1	1	80	2	17822	ENSOARG00000003713
GO:0071821	FANCM-MHF complex	cellular_component	0.012016	1	1	80	2	17822	ENSOARG00000009429
GO:0002249	lymphocyte anergy	biological_process	0.012048	1	1	80	3	17822	ENSOARG00000009759
GO:0002667	regulation of T cell anergy	biological_process	0.012048	1	1	80	3	17822	ENSOARG00000009759
GO:0002669	positive regulation of T cell anergy	biological_process	0.012048	1	1	80	3	17822	ENSOARG00000009759
GO:0002870	T cell anergy	biological_process	0.012048	1	1	80	3	17822	ENSOARG00000009759
GO:0002911	regulation of lymphocyte anergy	biological_process	0.012048	1	1	80	3	17822	ENSOARG00000009759
GO:0002913	positive regulation of lymphocyte anergy	biological_process	0.012048	1	1	80	3	17822	ENSOARG00000009759
GO:0019941	modification-dependent protein catabolic process	biological_process	0.012496	1	6	80	353	17822	ENSOARG00000009759,ENSOARG00000000294,ENSOARG00000014362,ENSOARG00000009386,ENSOARG00000006373,ENSOARG00000020780
GO:0051373	FATZ binding	molecular_function	0.012651	1	1	80	3	17822	ENSOARG00000003713
GO:0004373	glycogen (starch) synthase activity	molecular_function	0.012818	1	1	80	2	17822	ENSOARG00000012463
GO:0090149	membrane fission involved in mitochondrial fission	biological_process	0.012846	1	1	80	2	17822	ENSOARG00000018956
GO:0035519	protein K29-linked ubiquitination	biological_process	0.012974	1	1	80	4	17822	ENSOARG00000009759
GO:0044088	regulation of vacuole organization	biological_process	0.013062	1	2	80	26	17822	ENSOARG00000006373,ENSOARG00000009139
GO:0002543	activation of blood coagulation via clotting cascade	biological_process	0.013199	1	1	80	1	17822	ENSOARG00000019578
GO:0097045	phosphatidylserine exposure on blood platelet	biological_process	0.013199	1	1	80	1	17822	ENSOARG00000019578
GO:0004335	galactokinase activity	molecular_function	0.013221	1	1	80	2	17822	ENSOARG00000021004
GO:0043990	histone H2A-S1 phosphorylation	biological_process	0.013282	1	1	80	1	17822	ENSOARG00000003572
GO:0005527	macrolide binding	molecular_function	0.013288	1	1	80	4	17822	ENSOARG00000012272
GO:0005528	FK506 binding	molecular_function	0.013288	1	1	80	4	17822	ENSOARG00000012272
GO:0005488	binding	molecular_function	0.013434	1	57	80	9440	17822	ENSOARG00000017465,ENSOARG00000013106,ENSOARG00000008659,ENSOARG00000016751,ENSOARG00000007286,ENSOARG00000007566,ENSOARG00000008072,ENSOARG00000010366,ENSOARG00000009415,ENSOARG00000009633,ENSOARG00000010617,ENSOARG00000015979,ENSOARG00000015394,ENSOARG00000017195,ENSOARG00000014188,ENSOARG00000015811,ENSOARG00000015818,ENSOARG00000016728,ENSOARG00000015482,ENSOARG00000009409,ENSOARG00000003572,…
GO:0006931	substrate-dependent cell migration, cell attachment to substrate	biological_process	0.013613	1	1	80	2	17822	ENSOARG00000012888
GO:0043270	positive regulation of ion transport	biological_process	0.013851	1	3	80	83	17822	ENSOARG00000003713,ENSOARG00000019578,ENSOARG00000017295
GO:0030321	transepithelial chloride transport	biological_process	0.01386	1	1	80	4	17822	ENSOARG00000017613
GO:0005914	spot adherens junction	cellular_component	0.013876	1	1	80	1	17822	ENSOARG00000013106
GO:0046128	purine ribonucleoside metabolic process	biological_process	0.014035	1	7	80	370	17822	ENSOARG00000014188,ENSOARG00000007566,ENSOARG00000003265,ENSOARG00000017465,ENSOARG00000009409,ENSOARG00000015973,ENSOARG00000014026
GO:0043632	modification-dependent macromolecule catabolic process	biological_process	0.014068	1	6	80	359	17822	ENSOARG00000020780,ENSOARG00000009386,ENSOARG00000006373,ENSOARG00000014362,ENSOARG00000009759,ENSOARG00000000294
GO:0032472	Golgi calcium ion transport	biological_process	0.014141	1	1	80	2	17822	ENSOARG00000009414
GO:0042278	purine nucleoside metabolic process	biological_process	0.014257	1	7	80	372	17822	ENSOARG00000014026,ENSOARG00000015973,ENSOARG00000009409,ENSOARG00000017465,ENSOARG00000003265,ENSOARG00000007566,ENSOARG00000014188
GO:0005622	intracellular	cellular_component	0.014445	1	60	80	10180	17822	ENSOARG00000012888,ENSOARG00000004373,ENSOARG00000020442,ENSOARG00000013910,ENSOARG00000021134,ENSOARG00000011351,ENSOARG00000017885,ENSOARG00000016340,ENSOARG00000021096,ENSOARG00000012463,ENSOARG00000016545,ENSOARG00000008608,ENSOARG00000021004,ENSOARG00000015793,ENSOARG00000009429,ENSOARG00000009759,ENSOARG00000009414,ENSOARG00000014026,ENSOARG00000010832,ENSOARG00000014362,ENSOARG00000019578,…
GO:0007509	mesoderm migration involved in gastrulation	biological_process	0.014489	1	1	80	3	17822	ENSOARG00000012888
GO:2000646	positive regulation of receptor catabolic process	biological_process	0.014557	1	1	80	4	17822	ENSOARG00000009759
GO:0034594	phosphatidylinositol trisphosphate phosphatase activity	molecular_function	0.014719	1	1	80	3	17822	ENSOARG00000014146
GO:0045236	CXCR chemokine receptor binding	molecular_function	0.015191	1	1	80	7	17822	ENSOARG00000009759
GO:0030017	sarcomere	cellular_component	0.015363	1	3	80	90	17822	ENSOARG00000003713,ENSOARG00000008659,ENSOARG00000017295
GO:0043988	histone H3-S28 phosphorylation	biological_process	0.015366	1	1	80	3	17822	ENSOARG00000003572
GO:0045719	negative regulation of glycogen biosynthetic process	biological_process	0.015379	1	1	80	3	17822	ENSOARG00000014188
GO:0070874	negative regulation of glycogen metabolic process	biological_process	0.015379	1	1	80	3	17822	ENSOARG00000014188
GO:0043231	intracellular membrane-bounded organelle	cellular_component	0.015416	1	46	80	7266	17822	ENSOARG00000017885,ENSOARG00000011351,ENSOARG00000016340,ENSOARG00000021096,ENSOARG00000016545,ENSOARG00000012888,ENSOARG00000004373,ENSOARG00000013910,ENSOARG00000020442,ENSOARG00000008608,ENSOARG00000015793,ENSOARG00000009414,ENSOARG00000009759,ENSOARG00000009429,ENSOARG00000014026,ENSOARG00000020780,ENSOARG00000018444,ENSOARG00000009139,ENSOARG00000007863,ENSOARG00000018880,ENSOARG00000009386,…
GO:2000644	regulation of receptor catabolic process	biological_process	0.015437	1	1	80	5	17822	ENSOARG00000009759
GO:0030124	AP-4 adaptor complex	cellular_component	0.015529	1	1	80	5	17822	ENSOARG00000020979
GO:0036020	endolysosome membrane	cellular_component	0.015543	1	1	80	1	17822	ENSOARG00000006373
GO:0033692	cellular polysaccharide biosynthetic process	biological_process	0.015661	1	2	80	33	17822	ENSOARG00000012463,ENSOARG00000014188
GO:0009119	ribonucleoside metabolic process	biological_process	0.015692	1	7	80	382	17822	ENSOARG00000003265,ENSOARG00000007566,ENSOARG00000014188,ENSOARG00000017465,ENSOARG00000015973,ENSOARG00000014026,ENSOARG00000009409
GO:2001268	negative regulation of cysteine-type endopeptidase activity involved in apoptotic signaling pathway	biological_process	0.016221	1	1	80	6	17822	ENSOARG00000014501
GO:0036019	endolysosome	cellular_component	0.016343	1	1	80	2	17822	ENSOARG00000006373
GO:0009826	unidimensional cell growth	biological_process	0.016482	1	1	80	2	17822	ENSOARG00000012888
GO:0043227	membrane-bounded organelle	cellular_component	0.016492	1	46	80	7290	17822	ENSOARG00000002208,ENSOARG00000015811,ENSOARG00000020979,ENSOARG00000018956,ENSOARG00000015818,ENSOARG00000016728,ENSOARG00000009409,ENSOARG00000003572,ENSOARG00000015482,ENSOARG00000010366,ENSOARG00000008072,ENSOARG00000006373,ENSOARG00000007566,ENSOARG00000017465,ENSOARG00000007286,ENSOARG00000015394,ENSOARG00000010617,ENSOARG00000020633,ENSOARG00000009633,ENSOARG00000009415,ENSOARG00000018880,…
GO:0070634	transepithelial ammonium transport	biological_process	0.016577	1	1	80	3	17822	ENSOARG00000017613
GO:0048319	axial mesoderm morphogenesis	biological_process	0.017621	1	1	80	3	17822	ENSOARG00000012888
GO:0001839	neural plate morphogenesis	biological_process	0.018031	1	1	80	7	17822	ENSOARG00000012888
GO:0016579	protein deubiquitination	biological_process	0.018086	1	3	80	90	17822	ENSOARG00000020780,ENSOARG00000009759,ENSOARG00000016533
GO:0006448	regulation of translational elongation	biological_process	0.018125	1	1	80	8	17822	ENSOARG00000007566
GO:0005975	carbohydrate metabolic process	biological_process	0.018803	1	7	80	529	17822	ENSOARG00000018880,ENSOARG00000018733,ENSOARG00000014188,ENSOARG00000012463,ENSOARG00000014146,ENSOARG00000013106,ENSOARG00000021004
GO:0018208	peptidyl-proline modification	biological_process	0.018923	1	2	80	57	17822	ENSOARG00000015394,ENSOARG00000012272
GO:0000271	polysaccharide biosynthetic process	biological_process	0.01901	1	2	80	37	17822	ENSOARG00000014188,ENSOARG00000012463
GO:0030035	microspike assembly	biological_process	0.019048	1	1	80	3	17822	ENSOARG00000003713
GO:0005977	glycogen metabolic process	biological_process	0.019339	1	2	80	43	17822	ENSOARG00000012463,ENSOARG00000014188
GO:0006073	cellular glucan metabolic process	biological_process	0.019339	1	2	80	43	17822	ENSOARG00000014188,ENSOARG00000012463
GO:0044042	glucan metabolic process	biological_process	0.019339	1	2	80	43	17822	ENSOARG00000012463,ENSOARG00000014188
GO:0016406	carnitine O-acyltransferase activity	molecular_function	0.019805	1	1	80	3	17822	ENSOARG00000014026
GO:0060378	regulation of brood size	biological_process	0.019968	1	1	80	2	17822	ENSOARG00000016545
GO:0030505	inorganic diphosphate transport	biological_process	0.020164	1	1	80	2	17822	ENSOARG00000014188
GO:0005534	galactose binding	molecular_function	0.020422	1	1	80	3	17822	ENSOARG00000021004
GO:0006974	response to DNA damage stimulus	biological_process	0.02049	1	7	80	523	17822	ENSOARG00000009429,ENSOARG00000008608,ENSOARG00000001759,ENSOARG00000009415,ENSOARG00000003265,ENSOARG00000011351,ENSOARG00000020780
GO:0016160	amylase activity	molecular_function	0.020512	1	1	80	2	17822	ENSOARG00000018733
GO:0034637	cellular carbohydrate biosynthetic process	biological_process	0.020586	1	2	80	41	17822	ENSOARG00000014188,ENSOARG00000012463
GO:0005737	cytoplasm	cellular_component	0.020599	1	43	80	6556	17822	ENSOARG00000014026,ENSOARG00000009759,ENSOARG00000009414,ENSOARG00000021004,ENSOARG00000015793,ENSOARG00000008608,ENSOARG00000016545,ENSOARG00000012463,ENSOARG00000016340,ENSOARG00000021096,ENSOARG00000021134,ENSOARG00000017885,ENSOARG00000013910,ENSOARG00000012888,ENSOARG00000009386,ENSOARG00000018880,ENSOARG00000017941,ENSOARG00000005457,ENSOARG00000003713,ENSOARG00000018444,ENSOARG00000017295,…
GO:0003365	establishment of cell polarity involved in ameboidal cell migration	biological_process	0.020642	1	1	80	2	17822	ENSOARG00000017465
GO:0030119	AP-type membrane coat adaptor complex	cellular_component	0.020736	1	2	80	38	17822	ENSOARG00000010617,ENSOARG00000020979
GO:1901524	regulation of macromitophagy	biological_process	0.020838	1	1	80	3	17822	ENSOARG00000006373
GO:1901525	negative regulation of macromitophagy	biological_process	0.020838	1	1	80	3	17822	ENSOARG00000006373
GO:0007033	vacuole organization	biological_process	0.021768	1	3	80	96	17822	ENSOARG00000018880,ENSOARG00000009139,ENSOARG00000006373
GO:0044262	cellular carbohydrate metabolic process	biological_process	0.02212	1	4	80	185	17822	ENSOARG00000021004,ENSOARG00000014146,ENSOARG00000012463,ENSOARG00000014188
GO:0070935	3-UTR-mediated mRNA stabilization	biological_process	0.022199	1	1	80	5	17822	ENSOARG00000009633
GO:0009116	nucleoside metabolic process	biological_process	0.022283	1	7	80	433	17822	ENSOARG00000017465,ENSOARG00000009409,ENSOARG00000014026,ENSOARG00000015973,ENSOARG00000014188,ENSOARG00000007566,ENSOARG00000003265
GO:0051603	proteolysis involved in cellular protein catabolic process	biological_process	0.022406	1	6	80	413	17822	ENSOARG00000009759,ENSOARG00000000294,ENSOARG00000014362,ENSOARG00000009386,ENSOARG00000006373,ENSOARG00000020780
GO:0048029	monosaccharide binding	molecular_function	0.022721	1	2	80	43	17822	ENSOARG00000021004,ENSOARG00000015394
GO:0070646	protein modification by small protein removal	biological_process	0.022739	1	3	80	103	17822	ENSOARG00000016533,ENSOARG00000009759,ENSOARG00000020780
GO:1901657	glycosyl compound metabolic process	biological_process	0.022842	1	7	80	440	17822	ENSOARG00000014026,ENSOARG00000015973,ENSOARG00000009409,ENSOARG00000017465,ENSOARG00000003265,ENSOARG00000007566,ENSOARG00000014188
GO:0002666	positive regulation of T cell tolerance induction	biological_process	0.023276	1	1	80	5	17822	ENSOARG00000009759
GO:0004791	thioredoxin-disulfide reductase activity	molecular_function	0.023721	1	1	80	4	17822	ENSOARG00000017885
GO:0046500	S-adenosylmethionine metabolic process	biological_process	0.02373	1	1	80	9	17822	ENSOARG00000003265
GO:0000963	mitochondrial RNA processing	biological_process	0.023903	1	1	80	8	17822	ENSOARG00000007566
GO:0051791	medium-chain fatty acid metabolic process	biological_process	0.024017	1	1	80	5	17822	ENSOARG00000014026
GO:0033129	positive regulation of histone phosphorylation	biological_process	0.024313	1	1	80	5	17822	ENSOARG00000003572
GO:2001257	regulation of cation channel activity	biological_process	0.024429	1	2	80	45	17822	ENSOARG00000017295,ENSOARG00000003713
GO:0048318	axial mesoderm development	biological_process	0.02446	1	1	80	6	17822	ENSOARG00000012888
GO:0043987	histone H3-S10 phosphorylation	biological_process	0.025127	1	1	80	3	17822	ENSOARG00000003572
GO:0044257	cellular protein catabolic process	biological_process	0.025181	1	6	80	427	17822	ENSOARG00000009386,ENSOARG00000006373,ENSOARG00000020780,ENSOARG00000009759,ENSOARG00000000294,ENSOARG00000014362
GO:0045967	negative regulation of growth rate	biological_process	0.026203	1	1	80	3	17822	ENSOARG00000020442
GO:0061037	negative regulation of cartilage development	biological_process	0.026297	1	1	80	7	17822	ENSOARG00000004373
GO:0035596	methylthiotransferase activity	molecular_function	0.026492	1	1	80	2	17822	ENSOARG00000007566
GO:0035600	tRNA methylthiolation	biological_process	0.026492	1	1	80	2	17822	ENSOARG00000007566
GO:0050497	transferase activity, transferring alkylthio groups	molecular_function	0.026492	1	1	80	2	17822	ENSOARG00000007566
GO:0017121	phospholipid scrambling	biological_process	0.026536	1	1	80	4	17822	ENSOARG00000019578
GO:0051695	actin filament uncapping	biological_process	0.026673	1	1	80	2	17822	ENSOARG00000003713
GO:0004656	procollagen-proline 4-dioxygenase activity	molecular_function	0.026792	1	1	80	4	17822	ENSOARG00000015394
GO:1901097	negative regulation of autophagic vacuole maturation	biological_process	0.026971	1	1	80	4	17822	ENSOARG00000006373
GO:0031432	titin binding	molecular_function	0.027005	1	1	80	8	17822	ENSOARG00000003713
GO:0050687	negative regulation of defense response to virus	biological_process	0.02715	1	1	80	7	17822	ENSOARG00000009759
GO:0046642	negative regulation of alpha-beta T cell proliferation	biological_process	0.027176	1	1	80	6	17822	ENSOARG00000009759
GO:0016706	oxidoreductase activity, acting on paired donors, with incorporation or reduction of molecular oxygen, 2-oxoglutarate as one donor, and incorporation of one atom each of oxygen into both donors	molecular_function	0.027182	1	2	80	39	17822	ENSOARG00000015394,ENSOARG00000009415
GO:0044422	organelle part	cellular_component	0.027487	1	36	80	5329	17822	ENSOARG00000018880,ENSOARG00000003265,ENSOARG00000012272,ENSOARG00000009386,ENSOARG00000003713,ENSOARG00000001759,ENSOARG00000003621,ENSOARG00000017295,ENSOARG00000020780,ENSOARG00000018444,ENSOARG00000007863,ENSOARG00000010832,ENSOARG00000008608,ENSOARG00000015793,ENSOARG00000009759,ENSOARG00000009429,ENSOARG00000009414,ENSOARG00000011351,ENSOARG00000016545,ENSOARG00000004373,ENSOARG00000020442,…
GO:0070939	Dsl1p complex	cellular_component	0.027888	1	1	80	3	17822	ENSOARG00000016340
GO:0035630	bone mineralization involved in bone maturation	biological_process	0.028126	1	1	80	7	17822	ENSOARG00000019578
GO:2001137	positive regulation of endocytic recycling	biological_process	0.028253	1	1	80	4	17822	ENSOARG00000003713
GO:2001256	regulation of store-operated calcium entry	biological_process	0.028441	1	1	80	8	17822	ENSOARG00000017295
GO:2000622	regulation of nuclear-transcribed mRNA catabolic process, nonsense-mediated decay	biological_process	0.028873	1	1	80	3	17822	ENSOARG00000016340
GO:2000623	negative regulation of nuclear-transcribed mRNA catabolic process, nonsense-mediated decay	biological_process	0.028873	1	1	80	3	17822	ENSOARG00000016340
GO:0006281	DNA repair	biological_process	0.028922	1	5	80	317	17822	ENSOARG00000009415,ENSOARG00000008608,ENSOARG00000001759,ENSOARG00000003265,ENSOARG00000020780
GO:0006112	energy reserve metabolic process	biological_process	0.029316	1	2	80	50	17822	ENSOARG00000014188,ENSOARG00000012463
GO:0008519	ammonium transmembrane transporter activity	molecular_function	0.02953	1	1	80	5	17822	ENSOARG00000017613
GO:0015696	ammonium transport	biological_process	0.02953	1	1	80	5	17822	ENSOARG00000017613
GO:0072488	ammonium transmembrane transport	biological_process	0.02953	1	1	80	5	17822	ENSOARG00000017613
GO:0044265	cellular macromolecule catabolic process	biological_process	0.029588	1	7	80	559	17822	ENSOARG00000014362,ENSOARG00000000294,ENSOARG00000009759,ENSOARG00000016340,ENSOARG00000020780,ENSOARG00000006373,ENSOARG00000009386
GO:0060100	positive regulation of phagocytosis, engulfment	biological_process	0.029615	1	1	80	4	17822	ENSOARG00000019578
GO:0005797	Golgi medial cisterna	cellular_component	0.030277	1	1	80	7	17822	ENSOARG00000018880
GO:0060099	regulation of phagocytosis, engulfment	biological_process	0.030404	1	1	80	5	17822	ENSOARG00000019578
GO:0010861	thyroid hormone receptor activator activity	molecular_function	0.03051	1	1	80	4	17822	ENSOARG00000003713
GO:0030375	thyroid hormone receptor coactivator activity	molecular_function	0.03051	1	1	80	4	17822	ENSOARG00000003713
GO:0034035	purine ribonucleoside bisphosphate metabolic process	biological_process	0.030915	1	1	80	5	17822	ENSOARG00000014188
GO:0050427	3-phosphoadenosine 5-phosphosulfate metabolic process	biological_process	0.030915	1	1	80	5	17822	ENSOARG00000014188
GO:0048617	embryonic foregut morphogenesis	biological_process	0.031601	1	1	80	5	17822	ENSOARG00000012888
GO:0002664	regulation of T cell tolerance induction	biological_process	0.031937	1	1	80	6	17822	ENSOARG00000009759
GO:0090148	membrane fission	biological_process	0.031957	1	1	80	4	17822	ENSOARG00000018956
GO:0004551	nucleotide diphosphatase activity	molecular_function	0.032969	1	1	80	7	17822	ENSOARG00000014188
GO:0032525	somite rostral/caudal axis specification	biological_process	0.033094	1	1	80	6	17822	ENSOARG00000012888
GO:0004528	phosphodiesterase I activity	molecular_function	0.033488	1	1	80	4	17822	ENSOARG00000014188
GO:0002517	T cell tolerance induction	biological_process	0.033557	1	1	80	7	17822	ENSOARG00000009759
GO:0045926	negative regulation of growth	biological_process	0.033944	1	3	80	151	17822	ENSOARG00000014188,ENSOARG00000020442,ENSOARG00000010649
GO:2000601	positive regulation of Arp2/3 complex-mediated actin nucleation	biological_process	0.034054	1	1	80	5	17822	ENSOARG00000016751
GO:0002645	positive regulation of tolerance induction	biological_process	0.034617	1	1	80	8	17822	ENSOARG00000009759
GO:0030274	LIM domain binding	molecular_function	0.034845	1	1	80	5	17822	ENSOARG00000003713
GO:0030643	cellular phosphate ion homeostasis	biological_process	0.034854	1	1	80	7	17822	ENSOARG00000014188
GO:0072502	cellular trivalent inorganic anion homeostasis	biological_process	0.034854	1	1	80	7	17822	ENSOARG00000014188
GO:0047429	nucleoside-triphosphate diphosphatase activity	molecular_function	0.035044	1	1	80	10	17822	ENSOARG00000014188
GO:0046085	adenosine metabolic process	biological_process	0.035099	1	1	80	8	17822	ENSOARG00000007566
GO:0006012	galactose metabolic process	biological_process	0.035119	1	1	80	7	17822	ENSOARG00000021004
GO:0007440	foregut morphogenesis	biological_process	0.035263	1	1	80	6	17822	ENSOARG00000012888
GO:0031967	organelle envelope	cellular_component	0.035583	1	6	80	568	17822	ENSOARG00000018444,ENSOARG00000002208,ENSOARG00000018956,ENSOARG00000016728,ENSOARG00000015818,ENSOARG00000001759
GO:0031975	envelope	cellular_component	0.035583	1	6	80	568	17822	ENSOARG00000001759,ENSOARG00000015818,ENSOARG00000016728,ENSOARG00000018956,ENSOARG00000018444,ENSOARG00000002208
GO:0015698	inorganic anion transport	biological_process	0.037173	1	3	80	115	17822	ENSOARG00000014188,ENSOARG00000017613,ENSOARG00000019578
GO:0003383	apical constriction	biological_process	0.037631	1	1	80	3	17822	ENSOARG00000012888
GO:0042074	cell migration involved in gastrulation	biological_process	0.038232	1	1	80	11	17822	ENSOARG00000017465
GO:2001267	regulation of cysteine-type endopeptidase activity involved in apoptotic signaling pathway	biological_process	0.038589	1	1	80	12	17822	ENSOARG00000014501
GO:1901575	organic substance catabolic process	biological_process	0.038681	1	13	80	1351	17822	ENSOARG00000009759,ENSOARG00000015973,ENSOARG00000000294,ENSOARG00000014026,ENSOARG00000017465,ENSOARG00000009386,ENSOARG00000006373,ENSOARG00000009409,ENSOARG00000014362,ENSOARG00000014146,ENSOARG00000014188,ENSOARG00000020780,ENSOARG00000016340
GO:0046855	inositol phosphate dephosphorylation	biological_process	0.038708	1	1	80	6	17822	ENSOARG00000014146
GO:0090026	positive regulation of monocyte chemotaxis	biological_process	0.038957	1	1	80	13	17822	ENSOARG00000019578
GO:0016668	oxidoreductase activity, acting on a sulfur group of donors, NAD(P) as acceptor	molecular_function	0.039326	1	1	80	9	17822	ENSOARG00000017885
GO:0034315	regulation of Arp2/3 complex-mediated actin nucleation	biological_process	0.039482	1	1	80	10	17822	ENSOARG00000016751
GO:0071545	inositol phosphate catabolic process	biological_process	0.03949	1	1	80	7	17822	ENSOARG00000014146
GO:0019798	procollagen-proline dioxygenase activity	molecular_function	0.039705	1	1	80	5	17822	ENSOARG00000015394
GO:0016799	hydrolase activity, hydrolyzing N-glycosyl compounds	molecular_function	0.040002	1	1	80	18	17822	ENSOARG00000018880
GO:0044264	cellular polysaccharide metabolic process	biological_process	0.040063	1	2	80	55	17822	ENSOARG00000014188,ENSOARG00000012463
GO:0072521	purine-containing compound metabolic process	biological_process	0.040295	1	7	80	483	17822	ENSOARG00000015973,ENSOARG00000014026,ENSOARG00000009409,ENSOARG00000017465,ENSOARG00000003265,ENSOARG00000007566,ENSOARG00000014188
GO:0035404	histone-serine phosphorylation	biological_process	0.040668	1	1	80	7	17822	ENSOARG00000003572
GO:0048148	behavioral response to cocaine	biological_process	0.040784	1	1	80	8	17822	ENSOARG00000017295
GO:0031953	negative regulation of protein autophosphorylation	biological_process	0.040813	1	1	80	9	17822	ENSOARG00000014188
GO:0055062	phosphate ion homeostasis	biological_process	0.040969	1	1	80	10	17822	ENSOARG00000014188
GO:0072506	trivalent inorganic anion homeostasis	biological_process	0.040969	1	1	80	10	17822	ENSOARG00000014188
GO:0001840	neural plate development	biological_process	0.041226	1	1	80	10	17822	ENSOARG00000012888
GO:0003708	retinoic acid receptor activity	molecular_function	0.041322	1	1	80	5	17822	ENSOARG00000004373
GO:0035251	UDP-glucosyltransferase activity	molecular_function	0.041381	1	1	80	5	17822	ENSOARG00000012463
GO:0072383	plus-end-directed vesicle transport along microtubule	biological_process	0.041535	1	1	80	4	17822	ENSOARG00000009139
GO:0072386	plus-end-directed organelle transport along microtubule	biological_process	0.041535	1	1	80	4	17822	ENSOARG00000009139
GO:0051128	regulation of cellular component organization	biological_process	0.041553	1	14	80	1470	17822	ENSOARG00000014188,ENSOARG00000010617,ENSOARG00000018444,ENSOARG00000009139,ENSOARG00000015482,ENSOARG00000003572,ENSOARG00000012888,ENSOARG00000019578,ENSOARG00000007863,ENSOARG00000010649,ENSOARG00000006373,ENSOARG00000007566,ENSOARG00000016751,ENSOARG00000003713
GO:0002407	dendritic cell chemotaxis	biological_process	0.04165	1	1	80	12	17822	ENSOARG00000019578
GO:0051213	dioxygenase activity	molecular_function	0.041983	1	2	80	60	17822	ENSOARG00000009415,ENSOARG00000015394
GO:0031545	peptidyl-proline 4-dioxygenase activity	molecular_function	0.042243	1	1	80	7	17822	ENSOARG00000015394
GO:2001135	regulation of endocytic recycling	biological_process	0.043231	1	1	80	8	17822	ENSOARG00000003713
GO:0070633	transepithelial transport	biological_process	0.04386	1	1	80	9	17822	ENSOARG00000017613
GO:0048791	calcium ion-dependent exocytosis of neurotransmitter	biological_process	0.043908	1	1	80	5	17822	ENSOARG00000015979
GO:0038166	angiotensin-mediated signaling pathway	biological_process	0.044144	1	1	80	10	17822	ENSOARG00000003713
GO:0033127	regulation of histone phosphorylation	biological_process	0.044513	1	1	80	10	17822	ENSOARG00000003572
GO:0005976	polysaccharide metabolic process	biological_process	0.044886	1	2	80	59	17822	ENSOARG00000012463,ENSOARG00000014188
GO:0030836	positive regulation of actin filament depolymerization	biological_process	0.045713	1	1	80	10	17822	ENSOARG00000003713
GO:0010592	positive regulation of lamellipodium assembly	biological_process	0.045832	1	1	80	10	17822	ENSOARG00000016751
GO:0052745	inositol phosphate phosphatase activity	molecular_function	0.046386	1	1	80	7	17822	ENSOARG00000014146
GO:0046174	polyol catabolic process	biological_process	0.046458	1	1	80	9	17822	ENSOARG00000014146
GO:0097490	sympathetic neuron projection extension	biological_process	0.046652	1	1	80	4	17822	ENSOARG00000010649
GO:0097491	sympathetic neuron projection guidance	biological_process	0.046652	1	1	80	4	17822	ENSOARG00000010649
GO:0045786	negative regulation of cell cycle	biological_process	0.0472	1	3	80	178	17822	ENSOARG00000009633,ENSOARG00000007566,ENSOARG00000020442
GO:0019318	hexose metabolic process	biological_process	0.047792	1	3	80	175	17822	ENSOARG00000021004,ENSOARG00000014188,ENSOARG00000018880
GO:0019430	removal of superoxide radicals	biological_process	0.047854	1	1	80	16	17822	ENSOARG00000008608
GO:0031209	SCAR complex	cellular_component	0.048457	1	1	80	8	17822	ENSOARG00000016751
GO:0061549	sympathetic ganglion development	biological_process	0.048506	1	1	80	6	17822	ENSOARG00000010649
GO:0046838	phosphorylated carbohydrate dephosphorylation	biological_process	0.04859	1	1	80	7	17822	ENSOARG00000014146
GO:0035590	purinergic nucleotide receptor signaling pathway	biological_process	0.048592	1	1	80	17	17822	ENSOARG00000019578
GO:0070588	calcium ion transmembrane transport	biological_process	0.048592	1	3	80	111	17822	ENSOARG00000009414,ENSOARG00000019578,ENSOARG00000017295
GO:0060411	cardiac septum morphogenesis	biological_process	0.048615	1	2	80	55	17822	ENSOARG00000004373,ENSOARG00000020442
GO:0071451	cellular response to superoxide	biological_process	0.048628	1	1	80	17	17822	ENSOARG00000008608
GO:0005925	focal adhesion	cellular_component	0.048656	1	3	80	106	17822	ENSOARG00000013106,ENSOARG00000003713,ENSOARG00000012888
GO:0002643	regulation of tolerance induction	biological_process	0.049043	1	1	80	10	17822	ENSOARG00000009759
GO:0009437	carnitine metabolic process	biological_process	0.04913	1	1	80	6	17822	ENSOARG00000014026
GO:0032509	endosome transport via multivesicular body sorting pathway	biological_process	0.049365	1	1	80	12	17822	ENSOARG00000009386
GO:0030194	positive regulation of blood coagulation	biological_process	0.049656	1	1	80	12	17822	ENSOARG00000019578
GO:1900048	positive regulation of hemostasis	biological_process	0.049656	1	1	80	12	17822	ENSOARG00000019578
GO:0070986	left/right axis specification	biological_process	0.049685	1	1	80	8	17822	ENSOARG00000012888
GO:0000813	ESCRT I complex	cellular_component	0.04976	1	1	80	10	17822	ENSOARG00000009386
GO:0017128	phospholipid scramblase activity	molecular_function	0.04988	1	1	80	5	17822	ENSOARG00000019578
GO:0045736	negative regulation of cyclin-dependent protein serine/threonine kinase activity	biological_process	0.049937	1	1	80	16	17822	ENSOARG00000007566
GO:0070647	protein modification by small protein conjugation or removal	biological_process	0.050197	1	7	80	597	17822	ENSOARG00000020780,ENSOARG00000003265,ENSOARG00000001759,ENSOARG00000017958,ENSOARG00000014362,ENSOARG00000016533,ENSOARG00000009759
GO:0010744	positive regulation of macrophage derived foam cell differentiation	biological_process	0.050207	1	1	80	9	17822	ENSOARG00000021134
GO:0090025	regulation of monocyte chemotaxis	biological_process	0.050316	1	1	80	17	17822	ENSOARG00000019578
GO:0044464	cell part	cellular_component	0.050388	1	64	80	11801	17822	ENSOARG00000002208,ENSOARG00000015811,ENSOARG00000009409,ENSOARG00000015482,ENSOARG00000016728,ENSOARG00000007286,ENSOARG00000017465,ENSOARG00000015593,ENSOARG00000006373,ENSOARG00000015979,ENSOARG00000020633,ENSOARG00000009633,ENSOARG00000003621,ENSOARG00000005457,ENSOARG00000001759,ENSOARG00000012272,ENSOARG00000009386,ENSOARG00000017941,ENSOARG00000018880,ENSOARG00000018444,ENSOARG00000020780,…
GO:0000423	macromitophagy	biological_process	0.050396	1	1	80	8	17822	ENSOARG00000006373
GO:0005924	cell-substrate adherens junction	cellular_component	0.050768	1	3	80	109	17822	ENSOARG00000003713,ENSOARG00000012888,ENSOARG00000013106
GO:0016012	sarcoglycan complex	cellular_component	0.051119	1	1	80	7	17822	ENSOARG00000010512
GO:0061077	chaperone-mediated protein folding	biological_process	0.051195	1	1	80	19	17822	ENSOARG00000012272
GO:0046325	negative regulation of glucose import	biological_process	0.051749	1	1	80	9	17822	ENSOARG00000014188
GO:0061548	ganglion development	biological_process	0.05182	1	1	80	9	17822	ENSOARG00000010649
GO:0046473	phosphatidic acid metabolic process	biological_process	0.052018	1	1	80	10	17822	ENSOARG00000007286
GO:0040009	regulation of growth rate	biological_process	0.052338	1	1	80	6	17822	ENSOARG00000020442
GO:0016011	dystroglycan complex	cellular_component	0.052385	1	1	80	8	17822	ENSOARG00000010512
GO:0046527	glucosyltransferase activity	molecular_function	0.052615	1	1	80	8	17822	ENSOARG00000012463
GO:0006577	amino-acid betaine metabolic process	biological_process	0.052642	1	1	80	7	17822	ENSOARG00000014026
GO:0032434	regulation of proteasomal ubiquitin-dependent protein catabolic process	biological_process	0.052901	1	2	80	67	17822	ENSOARG00000014362,ENSOARG00000006373
GO:0031032	actomyosin structure organization	biological_process	0.053087	1	2	80	55	17822	ENSOARG00000003713,ENSOARG00000012888
GO:0015377	cation:chloride symporter activity	molecular_function	0.053126	1	1	80	7	17822	ENSOARG00000017613
GO:0042379	chemokine receptor binding	molecular_function	0.053503	1	1	80	50	17822	ENSOARG00000009759
GO:0051864	histone demethylase activity (H3-K36 specific)	molecular_function	0.053531	1	1	80	7	17822	ENSOARG00000009415
GO:0021636	trigeminal nerve morphogenesis	biological_process	0.053892	1	1	80	5	17822	ENSOARG00000010649
GO:0021637	trigeminal nerve structural organization	biological_process	0.053892	1	1	80	5	17822	ENSOARG00000010649
GO:1902287	semaphorin-plexin signaling pathway involved in axon guidance	biological_process	0.053892	1	1	80	5	17822	ENSOARG00000010649
GO:0003184	pulmonary valve morphogenesis	biological_process	0.054039	1	1	80	11	17822	ENSOARG00000020442
GO:0032801	receptor catabolic process	biological_process	0.054959	1	1	80	13	17822	ENSOARG00000009759
GO:0070131	positive regulation of mitochondrial translation	biological_process	0.055253	1	1	80	14	17822	ENSOARG00000007566
GO:0016868	intramolecular transferase activity, phosphotransferases	molecular_function	0.055309	1	1	80	11	17822	ENSOARG00000013106
GO:0044446	intracellular organelle part	cellular_component	0.055368	1	34	80	5246	17822	ENSOARG00000003572,ENSOARG00000015482,ENSOARG00000016728,ENSOARG00000015818,ENSOARG00000018956,ENSOARG00000002208,ENSOARG00000015394,ENSOARG00000009633,ENSOARG00000010617,ENSOARG00000015593,ENSOARG00000010366,ENSOARG00000006373,ENSOARG00000017465,ENSOARG00000013106,ENSOARG00000020780,ENSOARG00000017295,ENSOARG00000018444,ENSOARG00000010832,ENSOARG00000007863,ENSOARG00000009386,ENSOARG00000012272,…
GO:0002115	store-operated calcium entry	biological_process	0.055846	1	1	80	13	17822	ENSOARG00000017295
GO:0030055	cell-substrate junction	cellular_component	0.056209	1	3	80	113	17822	ENSOARG00000012888,ENSOARG00000003713,ENSOARG00000013106
GO:0002080	acrosomal membrane	cellular_component	0.056419	1	1	80	14	17822	ENSOARG00000016545
GO:0005979	regulation of glycogen biosynthetic process	biological_process	0.056719	1	1	80	13	17822	ENSOARG00000014188
GO:0010962	regulation of glucan biosynthetic process	biological_process	0.056719	1	1	80	13	17822	ENSOARG00000014188
GO:1901166	neural crest cell migration involved in autonomic nervous system development	biological_process	0.056872	1	1	80	5	17822	ENSOARG00000010649
GO:1901018	positive regulation of potassium ion transmembrane transporter activity	biological_process	0.057217	1	1	80	8	17822	ENSOARG00000003713
GO:0040019	positive regulation of embryonic development	biological_process	0.057896	1	1	80	8	17822	ENSOARG00000017465
GO:0000712	resolution of meiotic recombination intermediates	biological_process	0.058263	1	1	80	5	17822	ENSOARG00000009429
GO:0006491	N-glycan processing	biological_process	0.058281	1	1	80	8	17822	ENSOARG00000018880
GO:0012505	endomembrane system	cellular_component	0.058492	1	8	80	795	17822	ENSOARG00000018444,ENSOARG00000010617,ENSOARG00000016545,ENSOARG00000015818,ENSOARG00000016728,ENSOARG00000018880,ENSOARG00000001759,ENSOARG00000009414
GO:0002832	negative regulation of response to biotic stimulus	biological_process	0.058538	1	1	80	16	17822	ENSOARG00000009759
GO:0045794	negative regulation of cell volume	biological_process	0.058757	1	1	80	5	17822	ENSOARG00000019578
GO:0008143	poly(A) RNA binding	molecular_function	0.058885	1	1	80	10	17822	ENSOARG00000010366
GO:0043268	positive regulation of potassium ion transport	biological_process	0.059023	1	1	80	9	17822	ENSOARG00000003713
GO:0070873	regulation of glycogen metabolic process	biological_process	0.059024	1	1	80	16	17822	ENSOARG00000014188
GO:0005623	cell	cellular_component	0.059123	1	64	80	11891	17822	ENSOARG00000018880,ENSOARG00000017941,ENSOARG00000009386,ENSOARG00000012272,ENSOARG00000001759,ENSOARG00000005457,ENSOARG00000003621,ENSOARG00000020780,ENSOARG00000018444,ENSOARG00000017295,ENSOARG00000021004,ENSOARG00000015793,ENSOARG00000008608,ENSOARG00000009429,ENSOARG00000009414,ENSOARG00000021096,ENSOARG00000016340,ENSOARG00000021133,ENSOARG00000013910,ENSOARG00000015811,ENSOARG00000002208,…
GO:0030002	cellular anion homeostasis	biological_process	0.059221	1	1	80	10	17822	ENSOARG00000014188
GO:0007045	cell-substrate adherens junction assembly	biological_process	0.059255	1	2	80	50	17822	ENSOARG00000012888,ENSOARG00000003713
GO:0048041	focal adhesion assembly	biological_process	0.059255	1	2	80	50	17822	ENSOARG00000003713,ENSOARG00000012888
GO:0060391	positive regulation of SMAD protein import into nucleus	biological_process	0.059302	1	1	80	10	17822	ENSOARG00000010366
GO:0048875	chemical homeostasis within a tissue	biological_process	0.05931	1	1	80	9	17822	ENSOARG00000017295
GO:0000303	response to superoxide	biological_process	0.059744	1	1	80	19	17822	ENSOARG00000008608
GO:0050820	positive regulation of coagulation	biological_process	0.059836	1	1	80	13	17822	ENSOARG00000019578
GO:0048843	negative regulation of axon extension involved in axon guidance	biological_process	0.060011	1	1	80	8	17822	ENSOARG00000010649
GO:0044267	cellular protein metabolic process	biological_process	0.060576	1	23	80	3326	17822	ENSOARG00000009759,ENSOARG00000016533,ENSOARG00000010366,ENSOARG00000007566,ENSOARG00000006373,ENSOARG00000014146,ENSOARG00000009415,ENSOARG00000014188,ENSOARG00000017195,ENSOARG00000021134,ENSOARG00000015394,ENSOARG00000020633,ENSOARG00000000294,ENSOARG00000017958,ENSOARG00000001759,ENSOARG00000009386,ENSOARG00000012272,ENSOARG00000003265,ENSOARG00000018880,ENSOARG00000003572,ENSOARG00000015482,…
GO:0031543	peptidyl-proline dioxygenase activity	molecular_function	0.061409	1	1	80	9	17822	ENSOARG00000015394
GO:0021559	trigeminal nerve development	biological_process	0.061996	1	1	80	7	17822	ENSOARG00000010649
GO:0031330	negative regulation of cellular catabolic process	biological_process	0.062115	1	2	80	77	17822	ENSOARG00000016340,ENSOARG00000006373
GO:1901881	positive regulation of protein depolymerization	biological_process	0.062351	1	1	80	13	17822	ENSOARG00000003713
GO:0007398	ectoderm development	biological_process	0.062607	1	1	80	12	17822	ENSOARG00000012888
GO:0030163	protein catabolic process	biological_process	0.062612	1	6	80	532	17822	ENSOARG00000020780,ENSOARG00000006373,ENSOARG00000009386,ENSOARG00000014362,ENSOARG00000000294,ENSOARG00000009759
GO:0060627	regulation of vesicle-mediated transport	biological_process	0.062623	1	4	80	244	17822	ENSOARG00000019578,ENSOARG00000003713,ENSOARG00000010617,ENSOARG00000015979
GO:0090543	Flemming body	cellular_component	0.062653	1	1	80	12	17822	ENSOARG00000020780
GO:0019899	enzyme binding	molecular_function	0.062842	1	12	80	1242	17822	ENSOARG00000021134,ENSOARG00000011351,ENSOARG00000015979,ENSOARG00000012463,ENSOARG00000013910,ENSOARG00000015793,ENSOARG00000001759,ENSOARG00000009759,ENSOARG00000017613,ENSOARG00000016751,ENSOARG00000000294,ENSOARG00000005457
GO:0002507	tolerance induction	biological_process	0.06376	1	1	80	16	17822	ENSOARG00000009759
GO:0042220	response to cocaine	biological_process	0.063931	1	1	80	12	17822	ENSOARG00000017295
GO:0017160	Ral GTPase binding	molecular_function	0.064213	1	1	80	11	17822	ENSOARG00000021134
GO:0006464	cellular protein modification process	biological_process	0.064288	1	20	80	2494	17822	ENSOARG00000000294,ENSOARG00000017958,ENSOARG00000001759,ENSOARG00000012272,ENSOARG00000003265,ENSOARG00000018880,ENSOARG00000003572,ENSOARG00000015482,ENSOARG00000014362,ENSOARG00000020780,ENSOARG00000009759,ENSOARG00000016533,ENSOARG00000010366,ENSOARG00000007566,ENSOARG00000014146,ENSOARG00000009415,ENSOARG00000014188,ENSOARG00000017195,ENSOARG00000015394,ENSOARG00000021134
GO:0036211	protein modification process	biological_process	0.064288	1	20	80	2494	17822	ENSOARG00000017958,ENSOARG00000001759,ENSOARG00000000294,ENSOARG00000018880,ENSOARG00000003265,ENSOARG00000012272,ENSOARG00000014362,ENSOARG00000015482,ENSOARG00000003572,ENSOARG00000020780,ENSOARG00000016533,ENSOARG00000009759,ENSOARG00000007566,ENSOARG00000010366,ENSOARG00000009415,ENSOARG00000014146,ENSOARG00000015394,ENSOARG00000021134,ENSOARG00000017195,ENSOARG00000014188
GO:0005996	monosaccharide metabolic process	biological_process	0.064624	1	3	80	189	17822	ENSOARG00000021004,ENSOARG00000014188,ENSOARG00000018880
GO:1901017	negative regulation of potassium ion transmembrane transporter activity	biological_process	0.06466	1	1	80	8	17822	ENSOARG00000003713
GO:1902285	semaphorin-plexin signaling pathway involved in neuron projection guidance	biological_process	0.065162	1	1	80	6	17822	ENSOARG00000010649
GO:0045499	chemorepellent activity	molecular_function	0.065275	1	1	80	8	17822	ENSOARG00000010649
GO:0016242	negative regulation of macroautophagy	biological_process	0.0653	1	1	80	13	17822	ENSOARG00000006373
GO:0015936	coenzyme A metabolic process	biological_process	0.066557	1	1	80	16	17822	ENSOARG00000014026
GO:0003417	growth plate cartilage development	biological_process	0.066771	1	1	80	14	17822	ENSOARG00000004373
GO:0006013	mannose metabolic process	biological_process	0.066912	1	1	80	15	17822	ENSOARG00000018880
GO:2000353	positive regulation of endothelial cell apoptotic process	biological_process	0.067108	1	1	80	12	17822	ENSOARG00000019578
GO:0010818	T cell chemotaxis	biological_process	0.067219	1	1	80	12	17822	ENSOARG00000017613
GO:0021612	facial nerve structural organization	biological_process	0.067605	1	1	80	9	17822	ENSOARG00000010649
GO:0030730	sequestering of triglyceride	biological_process	0.06767	1	1	80	13	17822	ENSOARG00000014188
GO:0034333	adherens junction assembly	biological_process	0.068024	1	2	80	55	17822	ENSOARG00000012888,ENSOARG00000003713
GO:0021785	branchiomotor neuron axon guidance	biological_process	0.068301	1	1	80	6	17822	ENSOARG00000010649
GO:0045618	positive regulation of keratinocyte differentiation	biological_process	0.068356	1	1	80	11	17822	ENSOARG00000021134
GO:0021604	cranial nerve structural organization	biological_process	0.068363	1	1	80	10	17822	ENSOARG00000010649
GO:0044248	cellular catabolic process	biological_process	0.068369	1	12	80	1299	17822	ENSOARG00000009759,ENSOARG00000015973,ENSOARG00000014026,ENSOARG00000000294,ENSOARG00000017465,ENSOARG00000009386,ENSOARG00000006373,ENSOARG00000009409,ENSOARG00000014362,ENSOARG00000014188,ENSOARG00000020780,ENSOARG00000016340
GO:0060560	developmental growth involved in morphogenesis	biological_process	0.068409	1	3	80	148	17822	ENSOARG00000010649,ENSOARG00000004373,ENSOARG00000012888
GO:0051307	meiotic chromosome separation	biological_process	0.068489	1	1	80	6	17822	ENSOARG00000009429
GO:0043162	ubiquitin-dependent protein catabolic process via the multivesicular body sorting pathway	biological_process	0.068583	1	1	80	13	17822	ENSOARG00000009386
GO:0019985	translesion synthesis	biological_process	0.068649	1	1	80	10	17822	ENSOARG00000003265
GO:0019511	peptidyl-proline hydroxylation	biological_process	0.06866	1	1	80	10	17822	ENSOARG00000015394
GO:0015108	chloride transmembrane transporter activity	molecular_function	0.06871	1	2	80	59	17822	ENSOARG00000019578,ENSOARG00000017613
GO:0051127	positive regulation of actin nucleation	biological_process	0.06872	1	1	80	10	17822	ENSOARG00000016751
GO:0010829	negative regulation of glucose transport	biological_process	0.068771	1	1	80	13	17822	ENSOARG00000014188
GO:0043931	ossification involved in bone maturation	biological_process	0.069507	1	1	80	13	17822	ENSOARG00000019578
GO:0070977	bone maturation	biological_process	0.069507	1	1	80	13	17822	ENSOARG00000019578
GO:0009057	macromolecule catabolic process	biological_process	0.069581	1	7	80	683	17822	ENSOARG00000014362,ENSOARG00000009759,ENSOARG00000000294,ENSOARG00000020780,ENSOARG00000016340,ENSOARG00000009386,ENSOARG00000006373
GO:0033043	regulation of organelle organization	biological_process	0.069724	1	8	80	754	17822	ENSOARG00000009139,ENSOARG00000007863,ENSOARG00000003572,ENSOARG00000015482,ENSOARG00000006373,ENSOARG00000007566,ENSOARG00000003713,ENSOARG00000016751
GO:0036336	dendritic cell migration	biological_process	0.069725	1	1	80	15	17822	ENSOARG00000019578
GO:0055007	cardiac muscle cell differentiation	biological_process	0.070174	1	2	80	67	17822	ENSOARG00000003713,ENSOARG00000004373
GO:0030122	AP-2 adaptor complex	cellular_component	0.070431	1	1	80	7	17822	ENSOARG00000010617
GO:0046636	negative regulation of alpha-beta T cell activation	biological_process	0.070569	1	1	80	20	17822	ENSOARG00000009759
GO:0016010	dystrophin-associated glycoprotein complex	cellular_component	0.071636	1	1	80	11	17822	ENSOARG00000010512
GO:0003177	pulmonary valve development	biological_process	0.0717	1	1	80	13	17822	ENSOARG00000020442
GO:2000009	negative regulation of protein localization to cell surface	biological_process	0.07384	1	1	80	8	17822	ENSOARG00000003713
GO:0044325	ion channel binding	molecular_function	0.073933	1	2	80	67	17822	ENSOARG00000017295,ENSOARG00000003713
GO:0032331	negative regulation of chondrocyte differentiation	biological_process	0.074102	1	1	80	14	17822	ENSOARG00000004373
GO:0030128	clathrin coat of endocytic vesicle	cellular_component	0.074175	1	1	80	8	17822	ENSOARG00000010617
GO:0045807	positive regulation of endocytosis	biological_process	0.074928	1	2	80	75	17822	ENSOARG00000019578,ENSOARG00000010617
GO:0005247	voltage-gated chloride channel activity	molecular_function	0.074973	1	1	80	9	17822	ENSOARG00000019578
GO:0055086	nucleobase-containing small molecule metabolic process	biological_process	0.075029	1	7	80	598	17822	ENSOARG00000014188,ENSOARG00000003265,ENSOARG00000007566,ENSOARG00000017465,ENSOARG00000009409,ENSOARG00000014026,ENSOARG00000015973
GO:0070544	histone H3-K36 demethylation	biological_process	0.075135	1	1	80	9	17822	ENSOARG00000009415
GO:0031974	membrane-enclosed lumen	cellular_component	0.075143	1	21	80	2950	17822	ENSOARG00000020780,ENSOARG00000003572,ENSOARG00000015482,ENSOARG00000007863,ENSOARG00000016728,ENSOARG00000015818,ENSOARG00000009386,ENSOARG00000012272,ENSOARG00000003265,ENSOARG00000002208,ENSOARG00000003621,ENSOARG00000001759,ENSOARG00000015394,ENSOARG00000009633,ENSOARG00000020442,ENSOARG00000004373,ENSOARG00000010366,ENSOARG00000009429,ENSOARG00000009759,ENSOARG00000008608,ENSOARG00000015793
GO:0030117	membrane coat	cellular_component	0.075797	1	2	80	80	17822	ENSOARG00000020979,ENSOARG00000010617
GO:0048475	coated membrane	cellular_component	0.075797	1	2	80	80	17822	ENSOARG00000010617,ENSOARG00000020979
GO:0005388	calcium-transporting ATPase activity	molecular_function	0.075838	1	1	80	15	17822	ENSOARG00000009414
GO:0032060	bleb assembly	biological_process	0.075892	1	1	80	10	17822	ENSOARG00000019578
GO:0032885	regulation of polysaccharide biosynthetic process	biological_process	0.075971	1	1	80	17	17822	ENSOARG00000014188
GO:0006259	DNA metabolic process	biological_process	0.076183	1	7	80	749	17822	ENSOARG00000020780,ENSOARG00000003265,ENSOARG00000009415,ENSOARG00000008608,ENSOARG00000001759,ENSOARG00000015482,ENSOARG00000009429
GO:2001204	regulation of osteoclast development	biological_process	0.076842	1	1	80	11	17822	ENSOARG00000020442
GO:0030669	clathrin-coated endocytic vesicle membrane	cellular_component	0.077133	1	1	80	9	17822	ENSOARG00000010617
GO:0010996	response to auditory stimulus	biological_process	0.078095	1	1	80	10	17822	ENSOARG00000016533
GO:0032881	regulation of polysaccharide metabolic process	biological_process	0.07823	1	1	80	20	17822	ENSOARG00000014188
GO:0021561	facial nerve development	biological_process	0.078756	1	1	80	11	17822	ENSOARG00000010649
GO:0021610	facial nerve morphogenesis	biological_process	0.078756	1	1	80	11	17822	ENSOARG00000010649
GO:0060413	atrial septum morphogenesis	biological_process	0.078793	1	1	80	14	17822	ENSOARG00000020442
GO:0043489	RNA stabilization	biological_process	0.078929	1	1	80	20	17822	ENSOARG00000009633
GO:0048255	mRNA stabilization	biological_process	0.078929	1	1	80	20	17822	ENSOARG00000009633
GO:0007044	cell-substrate junction assembly	biological_process	0.07925	1	2	80	59	17822	ENSOARG00000003713,ENSOARG00000012888
GO:0008278	cohesin complex	cellular_component	0.079713	1	1	80	11	17822	ENSOARG00000007863
GO:0043243	positive regulation of protein complex disassembly	biological_process	0.079901	1	1	80	20	17822	ENSOARG00000003713
GO:1901673	regulation of spindle assembly involved in mitosis	biological_process	0.080002	1	1	80	14	17822	ENSOARG00000007863
GO:0034767	positive regulation of ion transmembrane transport	biological_process	0.080068	1	1	80	16	17822	ENSOARG00000019578
GO:0006821	chloride transport	biological_process	0.080186	1	2	80	64	17822	ENSOARG00000019578,ENSOARG00000017613
GO:0005769	early endosome	cellular_component	0.080233	1	3	80	148	17822	ENSOARG00000009759,ENSOARG00000009409,ENSOARG00000015811
GO:0000959	mitochondrial RNA metabolic process	biological_process	0.080565	1	1	80	25	17822	ENSOARG00000007566
GO:0043169	cation binding	molecular_function	0.080861	1	19	80	2499	17822	ENSOARG00000009139,ENSOARG00000020780,ENSOARG00000018444,ENSOARG00000003572,ENSOARG00000000134,ENSOARG00000015818,ENSOARG00000018880,ENSOARG00000015811,ENSOARG00000017958,ENSOARG00000003713,ENSOARG00000014188,ENSOARG00000018733,ENSOARG00000015394,ENSOARG00000021134,ENSOARG00000015979,ENSOARG00000020442,ENSOARG00000004373,ENSOARG00000009415,ENSOARG00000013106
GO:0031981	nuclear lumen	cellular_component	0.081127	1	20	80	2730	17822	ENSOARG00000015482,ENSOARG00000003572,ENSOARG00000015818,ENSOARG00000016728,ENSOARG00000007863,ENSOARG00000020780,ENSOARG00000003621,ENSOARG00000001759,ENSOARG00000003265,ENSOARG00000009386,ENSOARG00000012272,ENSOARG00000020442,ENSOARG00000004373,ENSOARG00000009633,ENSOARG00000015394,ENSOARG00000009429,ENSOARG00000009759,ENSOARG00000015793,ENSOARG00000008608,ENSOARG00000010366
GO:0031418	L-ascorbic acid binding	molecular_function	0.081887	1	1	80	16	17822	ENSOARG00000015394
GO:0016578	histone deubiquitination	biological_process	0.082223	1	1	80	14	17822	ENSOARG00000020780
GO:0035051	cardiocyte differentiation	biological_process	0.082224	1	2	80	79	17822	ENSOARG00000004373,ENSOARG00000003713
GO:0016339	calcium-dependent cell-cell adhesion	biological_process	0.082282	1	1	80	11	17822	ENSOARG00000009414
GO:0021756	striatum development	biological_process	0.082335	1	1	80	13	17822	ENSOARG00000004373
GO:0070717	poly-purine tract binding	molecular_function	0.082406	1	1	80	16	17822	ENSOARG00000010366
GO:0016853	isomerase activity	molecular_function	0.082462	1	2	80	124	17822	ENSOARG00000013106,ENSOARG00000012272
GO:0030132	clathrin coat of coated pit	cellular_component	0.082867	1	1	80	10	17822	ENSOARG00000010617
GO:0009056	catabolic process	biological_process	0.083037	1	13	80	1524	17822	ENSOARG00000017465,ENSOARG00000009759,ENSOARG00000015973,ENSOARG00000014026,ENSOARG00000000294,ENSOARG00000009386,ENSOARG00000006373,ENSOARG00000014146,ENSOARG00000014362,ENSOARG00000009409,ENSOARG00000020780,ENSOARG00000016340,ENSOARG00000014188
GO:0031329	regulation of cellular catabolic process	biological_process	0.083101	1	7	80	581	17822	ENSOARG00000015973,ENSOARG00000009409,ENSOARG00000009759,ENSOARG00000014362,ENSOARG00000017465,ENSOARG00000006373,ENSOARG00000016340
GO:0031464	Cul4A-RING ubiquitin ligase complex	cellular_component	0.083414	1	1	80	11	17822	ENSOARG00000014362
GO:0006091	generation of precursor metabolites and energy	biological_process	0.08358	1	3	80	265	17822	ENSOARG00000014026,ENSOARG00000014188,ENSOARG00000012463
GO:0048565	digestive tract development	biological_process	0.083974	1	2	80	87	17822	ENSOARG00000004373,ENSOARG00000012888
GO:0003009	skeletal muscle contraction	biological_process	0.084427	1	1	80	22	17822	ENSOARG00000017295
GO:0001871	pattern binding	molecular_function	0.084804	1	1	80	16	17822	ENSOARG00000014188
GO:0030247	polysaccharide binding	molecular_function	0.084804	1	1	80	16	17822	ENSOARG00000014188
GO:0048339	paraxial mesoderm development	biological_process	0.084975	1	1	80	15	17822	ENSOARG00000012888
GO:0034332	adherens junction organization	biological_process	0.085137	1	2	80	63	17822	ENSOARG00000003713,ENSOARG00000012888
GO:0070129	regulation of mitochondrial translation	biological_process	0.085254	1	1	80	21	17822	ENSOARG00000007566
GO:0010677	negative regulation of cellular carbohydrate metabolic process	biological_process	0.085992	1	1	80	22	17822	ENSOARG00000014188
GO:0051125	regulation of actin nucleation	biological_process	0.085996	1	1	80	18	17822	ENSOARG00000016751
GO:0030308	negative regulation of cell growth	biological_process	0.086647	1	2	80	104	17822	ENSOARG00000010649,ENSOARG00000014188
GO:0010591	regulation of lamellipodium assembly	biological_process	0.087109	1	1	80	17	17822	ENSOARG00000016751
GO:0008308	voltage-gated anion channel activity	molecular_function	0.087351	1	1	80	15	17822	ENSOARG00000019578
GO:0060972	left/right pattern formation	biological_process	0.087621	1	1	80	16	17822	ENSOARG00000012888
GO:0044233	ER-mitochondrion membrane contact site	cellular_component	0.087762	1	1	80	12	17822	ENSOARG00000018444
GO:0043412	macromolecule modification	biological_process	0.089043	1	20	80	2617	17822	ENSOARG00000020780,ENSOARG00000014362,ENSOARG00000015482,ENSOARG00000003572,ENSOARG00000018880,ENSOARG00000003265,ENSOARG00000012272,ENSOARG00000017958,ENSOARG00000001759,ENSOARG00000000294,ENSOARG00000015394,ENSOARG00000021134,ENSOARG00000017195,ENSOARG00000014188,ENSOARG00000009415,ENSOARG00000014146,ENSOARG00000007566,ENSOARG00000010366,ENSOARG00000016533,ENSOARG00000009759
GO:0015296	anion:cation symporter activity	molecular_function	0.089079	1	1	80	12	17822	ENSOARG00000017613
GO:0045606	positive regulation of epidermal cell differentiation	biological_process	0.089177	1	1	80	18	17822	ENSOARG00000021134
GO:0045732	positive regulation of protein catabolic process	biological_process	0.089553	1	2	80	104	17822	ENSOARG00000014362,ENSOARG00000009759
GO:0002548	monocyte chemotaxis	biological_process	0.090176	1	1	80	26	17822	ENSOARG00000019578
GO:0004553	hydrolase activity, hydrolyzing O-glycosyl compounds	molecular_function	0.09028	1	2	80	102	17822	ENSOARG00000018733,ENSOARG00000018880
GO:0034764	positive regulation of transmembrane transport	biological_process	0.090998	1	1	80	19	17822	ENSOARG00000019578
GO:0005739	mitochondrion	cellular_component	0.091115	1	7	80	977	17822	ENSOARG00000018956,ENSOARG00000007566,ENSOARG00000018444,ENSOARG00000017885,ENSOARG00000002208,ENSOARG00000020633,ENSOARG00000005457
GO:0032105	negative regulation of response to extracellular stimulus	biological_process	0.09223	1	1	80	21	17822	ENSOARG00000006373
GO:0032108	negative regulation of response to nutrient levels	biological_process	0.09223	1	1	80	21	17822	ENSOARG00000006373
GO:0090169	regulation of spindle assembly	biological_process	0.092363	1	1	80	16	17822	ENSOARG00000007863
GO:0048485	sympathetic nervous system development	biological_process	0.092999	1	1	80	17	17822	ENSOARG00000010649
GO:0010743	regulation of macrophage derived foam cell differentiation	biological_process	0.09324	1	1	80	16	17822	ENSOARG00000021134
GO:0006301	postreplication repair	biological_process	0.093818	1	1	80	14	17822	ENSOARG00000003265
GO:0070530	K63-linked polyubiquitin binding	molecular_function	0.093947	1	1	80	15	17822	ENSOARG00000003265
GO:0035066	positive regulation of histone acetylation	biological_process	0.093961	1	1	80	19	17822	ENSOARG00000003572
GO:0003283	atrial septum development	biological_process	0.094156	1	1	80	15	17822	ENSOARG00000020442
GO:0021783	preganglionic parasympathetic nervous system development	biological_process	0.095228	1	1	80	15	17822	ENSOARG00000010649
GO:0006414	translational elongation	biological_process	0.095363	1	1	80	38	17822	ENSOARG00000007566
GO:0007184	SMAD protein import into nucleus	biological_process	0.095422	1	1	80	19	17822	ENSOARG00000010366
GO:0060390	regulation of SMAD protein import into nucleus	biological_process	0.095422	1	1	80	19	17822	ENSOARG00000010366
GO:0030666	endocytic vesicle membrane	cellular_component	0.09547	1	1	80	13	17822	ENSOARG00000010617
GO:0046640	regulation of alpha-beta T cell proliferation	biological_process	0.09615	1	1	80	22	17822	ENSOARG00000009759
GO:0055012	ventricular cardiac muscle cell differentiation	biological_process	0.096227	1	1	80	14	17822	ENSOARG00000004373
GO:0047496	vesicle transport along microtubule	biological_process	0.096413	1	1	80	11	17822	ENSOARG00000009139
GO:0036035	osteoclast development	biological_process	0.096478	1	1	80	14	17822	ENSOARG00000020442
GO:0001702	gastrulation with mouth forming second	biological_process	0.096731	1	1	80	22	17822	ENSOARG00000017465
GO:0021544	subpallium development	biological_process	0.096841	1	1	80	19	17822	ENSOARG00000004373
GO:0090279	regulation of calcium ion import	biological_process	0.096851	1	1	80	20	17822	ENSOARG00000017295
GO:0055123	digestive system development	biological_process	0.097241	1	2	80	93	17822	ENSOARG00000004373,ENSOARG00000012888
GO:0060351	cartilage development involved in endochondral bone morphogenesis	biological_process	0.097277	1	1	80	24	17822	ENSOARG00000004373
GO:0005911	cell-cell junction	cellular_component	0.097382	1	4	80	284	17822	ENSOARG00000021134,ENSOARG00000013106,ENSOARG00000017465,ENSOARG00000016533
GO:0035587	purinergic receptor signaling pathway	biological_process	0.097455	1	1	80	26	17822	ENSOARG00000019578
GO:0061136	regulation of proteasomal protein catabolic process	biological_process	0.097799	1	2	80	97	17822	ENSOARG00000014362,ENSOARG00000006373
GO:0043267	negative regulation of potassium ion transport	biological_process	0.097804	1	1	80	12	17822	ENSOARG00000003713
GO:0048486	parasympathetic nervous system development	biological_process	0.09833	1	1	80	16	17822	ENSOARG00000010649
GO:0034237	protein kinase A regulatory subunit binding	molecular_function	0.098654	1	1	80	14	17822	ENSOARG00000013910
GO:0044092	negative regulation of molecular function	biological_process	0.099228	1	6	80	694	17822	ENSOARG00000009759,ENSOARG00000017465,ENSOARG00000003713,ENSOARG00000014501,ENSOARG00000012888,ENSOARG00000007566
GO:0046329	negative regulation of JNK cascade	biological_process	0.099448	1	1	80	15	17822	ENSOARG00000009759
GO:0044428	nuclear part	cellular_component	0.099658	1	21	80	2994	17822	ENSOARG00000016728,ENSOARG00000007863,ENSOARG00000015818,ENSOARG00000015482,ENSOARG00000003572,ENSOARG00000020780,ENSOARG00000001759,ENSOARG00000003621,ENSOARG00000003265,ENSOARG00000009386,ENSOARG00000012272,ENSOARG00000004373,ENSOARG00000020442,ENSOARG00000009633,ENSOARG00000015394,ENSOARG00000015793,ENSOARG00000017465,ENSOARG00000008608,ENSOARG00000009759,ENSOARG00000009429,ENSOARG00000010366
GO:0006890	retrograde vesicle-mediated transport, Golgi to ER	biological_process	0.09969	1	1	80	18	17822	ENSOARG00000016340
GO:0016702	oxidoreductase activity, acting on single donors with incorporation of molecular oxygen, incorporation of two atoms of oxygen	molecular_function	0.10003	1	1	80	25	17822	ENSOARG00000015394
GO:0016701	oxidoreductase activity, acting on single donors with incorporation of molecular oxygen	molecular_function	0.10076	1	1	80	26	17822	ENSOARG00000015394
GO:0015103	inorganic anion transmembrane transporter activity	molecular_function	0.10082	1	2	80	76	17822	ENSOARG00000017613,ENSOARG00000019578
GO:0015101	organic cation transmembrane transporter activity	molecular_function	0.1017	1	1	80	15	17822	ENSOARG00000017613
GO:0065008	regulation of biological quality	biological_process	0.10198	1	17	80	2232	17822	ENSOARG00000003713,ENSOARG00000019578,ENSOARG00000010649,ENSOARG00000015482,ENSOARG00000020780,ENSOARG00000018444,ENSOARG00000017295,ENSOARG00000016533,ENSOARG00000008608,ENSOARG00000016751,ENSOARG00000009414,ENSOARG00000007566,ENSOARG00000009633,ENSOARG00000017885,ENSOARG00000015979,ENSOARG00000016545,ENSOARG00000014188
GO:0042176	regulation of protein catabolic process	biological_process	0.10219	1	3	80	208	17822	ENSOARG00000009759,ENSOARG00000014362,ENSOARG00000006373
GO:0016051	carbohydrate biosynthetic process	biological_process	0.10224	1	2	80	112	17822	ENSOARG00000014188,ENSOARG00000012463
GO:0048532	anatomical structure arrangement	biological_process	0.10261	1	1	80	14	17822	ENSOARG00000010649
GO:0016192	vesicle-mediated transport	biological_process	0.10279	1	8	80	822	17822	ENSOARG00000003713,ENSOARG00000015811,ENSOARG00000020979,ENSOARG00000019578,ENSOARG00000010617,ENSOARG00000016340,ENSOARG00000015979,ENSOARG00000014188
GO:0016866	intramolecular transferase activity	molecular_function	0.10289	1	1	80	27	17822	ENSOARG00000013106
GO:0046907	intracellular transport	biological_process	0.10302	1	9	80	998	17822	ENSOARG00000003713,ENSOARG00000009414,ENSOARG00000020979,ENSOARG00000009386,ENSOARG00000010366,ENSOARG00000016728,ENSOARG00000009409,ENSOARG00000016340,ENSOARG00000009139
GO:0005515	protein binding	molecular_function	0.10322	1	30	80	4571	17822	ENSOARG00000014188,ENSOARG00000012463,ENSOARG00000010617,ENSOARG00000021096,ENSOARG00000016340,ENSOARG00000021134,ENSOARG00000011351,ENSOARG00000015979,ENSOARG00000013910,ENSOARG00000012888,ENSOARG00000015207,ENSOARG00000008072,ENSOARG00000010366,ENSOARG00000016751,ENSOARG00000014026,ENSOARG00000008659,ENSOARG00000009759,ENSOARG00000015793,ENSOARG00000017465,ENSOARG00000017295,ENSOARG00000020780,…
GO:0034707	chloride channel complex	cellular_component	0.10323	1	1	80	16	17822	ENSOARG00000019578
GO:0005740	mitochondrial envelope	cellular_component	0.10337	1	3	80	340	17822	ENSOARG00000018956,ENSOARG00000018444,ENSOARG00000002208
GO:0015030	Cajal body	cellular_component	0.10351	1	1	80	31	17822	ENSOARG00000009633
GO:0004143	diacylglycerol kinase activity	molecular_function	0.10475	1	1	80	10	17822	ENSOARG00000007286
GO:0034314	Arp2/3 complex-mediated actin nucleation	biological_process	0.10496	1	1	80	30	17822	ENSOARG00000016751
GO:2000758	positive regulation of peptidyl-lysine acetylation	biological_process	0.1055	1	1	80	21	17822	ENSOARG00000003572
GO:0048247	lymphocyte chemotaxis	biological_process	0.10588	1	1	80	24	17822	ENSOARG00000017613
GO:0005158	insulin receptor binding	molecular_function	0.10604	1	1	80	16	17822	ENSOARG00000014188
GO:0046627	negative regulation of insulin receptor signaling pathway	biological_process	0.10611	1	1	80	16	17822	ENSOARG00000014188
GO:0032873	negative regulation of stress-activated MAPK cascade	biological_process	0.10617	1	1	80	18	17822	ENSOARG00000009759
GO:0070303	negative regulation of stress-activated protein kinase signaling cascade	biological_process	0.10617	1	1	80	18	17822	ENSOARG00000009759
GO:0046434	organophosphate catabolic process	biological_process	0.10687	1	5	80	356	17822	ENSOARG00000014188,ENSOARG00000015973,ENSOARG00000009409,ENSOARG00000014146,ENSOARG00000017465
GO:0070498	interleukin-1-mediated signaling pathway	biological_process	0.10694	1	1	80	16	17822	ENSOARG00000003572
GO:0032435	negative regulation of proteasomal ubiquitin-dependent protein catabolic process	biological_process	0.10777	1	1	80	21	17822	ENSOARG00000006373
GO:0009311	oligosaccharide metabolic process	biological_process	0.10846	1	1	80	29	17822	ENSOARG00000018880
GO:0048841	regulation of axon extension involved in axon guidance	biological_process	0.10862	1	1	80	12	17822	ENSOARG00000010649
GO:0006884	cell volume homeostasis	biological_process	0.10891	1	1	80	20	17822	ENSOARG00000019578
GO:0006996	organelle organization	biological_process	0.10938	1	17	80	2177	17822	ENSOARG00000012888,ENSOARG00000009415,ENSOARG00000017465,ENSOARG00000009414,ENSOARG00000016751,ENSOARG00000006373,ENSOARG00000007566,ENSOARG00000007863,ENSOARG00000003572,ENSOARG00000015482,ENSOARG00000018444,ENSOARG00000020780,ENSOARG00000009139,ENSOARG00000003713,ENSOARG00000018880,ENSOARG00000015811,ENSOARG00000018956
GO:0016798	hydrolase activity, acting on glycosyl bonds	molecular_function	0.10949	1	2	80	123	17822	ENSOARG00000018880,ENSOARG00000018733
GO:0007205	protein kinase C-activating G-protein coupled receptor signaling pathway	biological_process	0.1095	1	1	80	15	17822	ENSOARG00000007286
GO:0044232	organelle membrane contact site	cellular_component	0.10965	1	1	80	16	17822	ENSOARG00000018444
GO:0030125	clathrin vesicle coat	cellular_component	0.10969	1	1	80	16	17822	ENSOARG00000010617
GO:0019725	cellular homeostasis	biological_process	0.10975	1	5	80	483	17822	ENSOARG00000019578,ENSOARG00000009414,ENSOARG00000018444,ENSOARG00000017885,ENSOARG00000014188
GO:0000422	mitochondrion degradation	biological_process	0.10988	1	1	80	18	17822	ENSOARG00000006373
GO:0044389	small conjugating protein ligase binding	molecular_function	0.11016	1	3	80	222	17822	ENSOARG00000000294,ENSOARG00000009759,ENSOARG00000001759
GO:0045912	negative regulation of carbohydrate metabolic process	biological_process	0.11072	1	1	80	29	17822	ENSOARG00000014188
GO:0003416	endochondral bone growth	biological_process	0.11082	1	1	80	18	17822	ENSOARG00000004373
GO:0046931	pore complex assembly	biological_process	0.11084	1	1	80	13	17822	ENSOARG00000019578
GO:0070013	intracellular organelle lumen	cellular_component	0.11103	1	20	80	2909	17822	ENSOARG00000010366,ENSOARG00000015793,ENSOARG00000008608,ENSOARG00000009759,ENSOARG00000009429,ENSOARG00000009633,ENSOARG00000015394,ENSOARG00000004373,ENSOARG00000020442,ENSOARG00000003265,ENSOARG00000009386,ENSOARG00000012272,ENSOARG00000001759,ENSOARG00000003621,ENSOARG00000020780,ENSOARG00000007863,ENSOARG00000016728,ENSOARG00000015818,ENSOARG00000015482,ENSOARG00000003572
GO:0003206	cardiac chamber morphogenesis	biological_process	0.1116	1	2	80	96	17822	ENSOARG00000004373,ENSOARG00000020442
GO:0030742	GTP-dependent protein binding	molecular_function	0.1119	1	1	80	16	17822	ENSOARG00000015811
GO:0043233	organelle lumen	cellular_component	0.11197	1	20	80	2911	17822	ENSOARG00000004373,ENSOARG00000020442,ENSOARG00000015394,ENSOARG00000009633,ENSOARG00000015793,ENSOARG00000008608,ENSOARG00000009429,ENSOARG00000009759,ENSOARG00000010366,ENSOARG00000016728,ENSOARG00000015818,ENSOARG00000007863,ENSOARG00000003572,ENSOARG00000015482,ENSOARG00000020780,ENSOARG00000001759,ENSOARG00000003621,ENSOARG00000012272,ENSOARG00000009386,ENSOARG00000003265
GO:0032212	positive regulation of telomere maintenance via telomerase	biological_process	0.11252	1	1	80	24	17822	ENSOARG00000015482
GO:0010742	macrophage derived foam cell differentiation	biological_process	0.11254	1	1	80	19	17822	ENSOARG00000021134
GO:0090077	foam cell differentiation	biological_process	0.11254	1	1	80	19	17822	ENSOARG00000021134
GO:0000184	nuclear-transcribed mRNA catabolic process, nonsense-mediated decay	biological_process	0.11298	1	1	80	18	17822	ENSOARG00000016340
GO:0046872	metal ion binding	molecular_function	0.11314	1	18	80	2447	17822	ENSOARG00000004373,ENSOARG00000009415,ENSOARG00000020442,ENSOARG00000015979,ENSOARG00000021134,ENSOARG00000015394,ENSOARG00000014188,ENSOARG00000013106,ENSOARG00000015818,ENSOARG00000000134,ENSOARG00000003572,ENSOARG00000020780,ENSOARG00000009139,ENSOARG00000018444,ENSOARG00000003713,ENSOARG00000017958,ENSOARG00000015811,ENSOARG00000018880
GO:0042398	cellular modified amino acid biosynthetic process	biological_process	0.11328	1	1	80	35	17822	ENSOARG00000003265
GO:0030054	cell junction	cellular_component	0.11425	1	6	80	503	17822	ENSOARG00000003713,ENSOARG00000016533,ENSOARG00000012888,ENSOARG00000013106,ENSOARG00000017465,ENSOARG00000021134
GO:1900077	negative regulation of cellular response to insulin stimulus	biological_process	0.11526	1	1	80	18	17822	ENSOARG00000014188
GO:0002068	glandular epithelial cell development	biological_process	0.11545	1	1	80	21	17822	ENSOARG00000004373
GO:0035116	embryonic hindlimb morphogenesis	biological_process	0.11628	1	1	80	22	17822	ENSOARG00000004373
GO:0008289	lipid binding	molecular_function	0.11709	1	5	80	436	17822	ENSOARG00000009409,ENSOARG00000003713,ENSOARG00000018444,ENSOARG00000010617,ENSOARG00000015811
GO:0045684	positive regulation of epidermis development	biological_process	0.11787	1	1	80	28	17822	ENSOARG00000021134
GO:0003279	cardiac septum development	biological_process	0.11795	1	2	80	83	17822	ENSOARG00000004373,ENSOARG00000020442
GO:0048384	retinoic acid receptor signaling pathway	biological_process	0.11814	1	1	80	17	17822	ENSOARG00000004373
GO:0010862	positive regulation of pathway-restricted SMAD protein phosphorylation	biological_process	0.11818	1	1	80	25	17822	ENSOARG00000010366
GO:0031952	regulation of protein autophosphorylation	biological_process	0.1184	1	1	80	22	17822	ENSOARG00000014188
GO:0005229	intracellular calcium activated chloride channel activity	molecular_function	0.11842	1	1	80	15	17822	ENSOARG00000019578
GO:0030595	leukocyte chemotaxis	biological_process	0.11862	1	2	80	127	17822	ENSOARG00000017613,ENSOARG00000019578
GO:0009948	anterior/posterior axis specification	biological_process	0.1188	1	1	80	30	17822	ENSOARG00000012888
GO:0001726	ruffle	cellular_component	0.11882	1	2	80	91	17822	ENSOARG00000017465,ENSOARG00000012888
GO:0005758	mitochondrial intermembrane space	cellular_component	0.1193	1	1	80	39	17822	ENSOARG00000002208
GO:0051894	positive regulation of focal adhesion assembly	biological_process	0.11943	1	1	80	19	17822	ENSOARG00000012888
GO:0005543	phospholipid binding	molecular_function	0.1195	1	4	80	277	17822	ENSOARG00000015811,ENSOARG00000010617,ENSOARG00000009409,ENSOARG00000003713
GO:0016567	protein ubiquitination	biological_process	0.11961	1	5	80	467	17822	ENSOARG00000003265,ENSOARG00000009759,ENSOARG00000014362,ENSOARG00000017958,ENSOARG00000001759
GO:2001252	positive regulation of chromosome organization	biological_process	0.11999	1	2	80	104	17822	ENSOARG00000003572,ENSOARG00000015482
GO:1901890	positive regulation of cell junction assembly	biological_process	0.12042	1	1	80	20	17822	ENSOARG00000012888
GO:0035091	phosphatidylinositol binding	molecular_function	0.12044	1	3	80	170	17822	ENSOARG00000009409,ENSOARG00000003713,ENSOARG00000015811
GO:0046633	alpha-beta T cell proliferation	biological_process	0.12046	1	1	80	25	17822	ENSOARG00000009759
GO:2001259	positive regulation of cation channel activity	biological_process	0.12114	1	1	80	18	17822	ENSOARG00000003713
GO:0032413	negative regulation of ion transmembrane transporter activity	biological_process	0.12121	1	1	80	25	17822	ENSOARG00000003713
GO:0004697	protein kinase C activity	molecular_function	0.12149	1	1	80	11	17822	ENSOARG00000021134
GO:0004559	alpha-mannosidase activity	molecular_function	0.12184	1	1	80	22	17822	ENSOARG00000018880
GO:0015923	mannosidase activity	molecular_function	0.12184	1	1	80	22	17822	ENSOARG00000018880
GO:0034593	phosphatidylinositol bisphosphate phosphatase activity	molecular_function	0.12248	1	1	80	14	17822	ENSOARG00000014146
GO:0051560	mitochondrial calcium ion homeostasis	biological_process	0.12278	1	1	80	20	17822	ENSOARG00000018444
GO:0048864	stem cell development	biological_process	0.12305	1	3	80	223	17822	ENSOARG00000012888,ENSOARG00000008608,ENSOARG00000010649
GO:0000578	embryonic axis specification	biological_process	0.12523	1	1	80	21	17822	ENSOARG00000012888
GO:0045132	meiotic chromosome segregation	biological_process	0.1257	1	1	80	22	17822	ENSOARG00000009429
GO:0051247	positive regulation of protein metabolic process	biological_process	0.12586	1	7	80	787	17822	ENSOARG00000003265,ENSOARG00000007566,ENSOARG00000010366,ENSOARG00000014362,ENSOARG00000000294,ENSOARG00000003572,ENSOARG00000009759
GO:0050766	positive regulation of phagocytosis	biological_process	0.1261	1	1	80	28	17822	ENSOARG00000019578
GO:0030517	negative regulation of axon extension	biological_process	0.12657	1	1	80	20	17822	ENSOARG00000010649
GO:0030546	receptor activator activity	molecular_function	0.12691	1	1	80	30	17822	ENSOARG00000003713
GO:0060236	regulation of mitotic spindle organization	biological_process	0.12695	1	1	80	25	17822	ENSOARG00000007863
GO:0051304	chromosome separation	biological_process	0.12731	1	1	80	13	17822	ENSOARG00000009429
GO:0051973	positive regulation of telomerase activity	biological_process	0.12774	1	1	80	24	17822	ENSOARG00000015482
GO:0007131	reciprocal meiotic recombination	biological_process	0.12794	1	1	80	18	17822	ENSOARG00000009429
GO:0035825	reciprocal DNA recombination	biological_process	0.12794	1	1	80	18	17822	ENSOARG00000009429
GO:0008374	O-acyltransferase activity	molecular_function	0.12796	1	1	80	28	17822	ENSOARG00000014026
GO:0009894	regulation of catabolic process	biological_process	0.12818	1	7	80	658	17822	ENSOARG00000009759,ENSOARG00000009409,ENSOARG00000015973,ENSOARG00000017465,ENSOARG00000014362,ENSOARG00000006373,ENSOARG00000016340
GO:0005545	1-phosphatidylinositol binding	molecular_function	0.12857	1	1	80	12	17822	ENSOARG00000015811
GO:0004518	nuclease activity	molecular_function	0.13014	1	2	80	162	17822	ENSOARG00000009429,ENSOARG00000014188
GO:0000413	protein peptidyl-prolyl isomerization	biological_process	0.13022	1	1	80	46	17822	ENSOARG00000012272
GO:0003755	peptidyl-prolyl cis-trans isomerase activity	molecular_function	0.13022	1	1	80	46	17822	ENSOARG00000012272
GO:0015980	energy derivation by oxidation of organic compounds	biological_process	0.13066	1	2	80	142	17822	ENSOARG00000014188,ENSOARG00000012463
GO:0097150	neuronal stem cell maintenance	biological_process	0.13067	1	1	80	17	17822	ENSOARG00000008608
GO:0070534	protein K63-linked ubiquitination	biological_process	0.13086	1	1	80	28	17822	ENSOARG00000009759
GO:0006790	sulfur compound metabolic process	biological_process	0.13088	1	2	80	118	17822	ENSOARG00000014188,ENSOARG00000003265
GO:0007005	mitochondrion organization	biological_process	0.1314	1	3	80	289	17822	ENSOARG00000018956,ENSOARG00000007566,ENSOARG00000018880
GO:0003951	NAD+ kinase activity	molecular_function	0.13151	1	1	80	15	17822	ENSOARG00000007286
GO:0045334	clathrin-coated endocytic vesicle	cellular_component	0.13211	1	1	80	16	17822	ENSOARG00000010617
GO:0008180	COP9 signalosome	cellular_component	0.13259	1	1	80	29	17822	ENSOARG00000017465
GO:0043647	inositol phosphate metabolic process	biological_process	0.13281	1	1	80	26	17822	ENSOARG00000014146
GO:0021602	cranial nerve morphogenesis	biological_process	0.13305	1	1	80	23	17822	ENSOARG00000010649
GO:0016859	cis-trans isomerase activity	molecular_function	0.13338	1	1	80	47	17822	ENSOARG00000012272
GO:0004842	ubiquitin-protein ligase activity	molecular_function	0.13392	1	3	80	189	17822	ENSOARG00000001759,ENSOARG00000017958,ENSOARG00000009759
GO:0051050	positive regulation of transport	biological_process	0.13395	1	5	80	485	17822	ENSOARG00000003713,ENSOARG00000019578,ENSOARG00000010366,ENSOARG00000010617,ENSOARG00000017295
GO:0060359	response to ammonium ion	biological_process	0.13396	1	1	80	22	17822	ENSOARG00000017295
GO:1901981	phosphatidylinositol phosphate binding	molecular_function	0.13479	1	2	80	95	17822	ENSOARG00000003713,ENSOARG00000009409
GO:0032452	histone demethylase activity	molecular_function	0.13481	1	1	80	18	17822	ENSOARG00000009415
GO:0061013	regulation of mRNA catabolic process	biological_process	0.13484	1	1	80	23	17822	ENSOARG00000016340
GO:0016765	transferase activity, transferring alkyl or aryl (other than methyl) groups	molecular_function	0.13505	1	1	80	46	17822	ENSOARG00000003265
GO:0010876	lipid localization	biological_process	0.13563	1	3	80	243	17822	ENSOARG00000014026,ENSOARG00000018444,ENSOARG00000014188
GO:0003209	cardiac atrium morphogenesis	biological_process	0.13578	1	1	80	25	17822	ENSOARG00000020442
GO:0031090	organelle membrane	cellular_component	0.13586	1	9	80	1233	17822	ENSOARG00000018444,ENSOARG00000010617,ENSOARG00000016545,ENSOARG00000016728,ENSOARG00000018880,ENSOARG00000018956,ENSOARG00000009386,ENSOARG00000006373,ENSOARG00000009414
GO:0003729	mRNA binding	molecular_function	0.13604	1	2	80	127	17822	ENSOARG00000009633,ENSOARG00000010366
GO:0045616	regulation of keratinocyte differentiation	biological_process	0.13622	1	1	80	22	17822	ENSOARG00000021134
GO:0032543	mitochondrial translation	biological_process	0.13636	1	1	80	37	17822	ENSOARG00000007566
GO:0009895	negative regulation of catabolic process	biological_process	0.1377	1	2	80	118	17822	ENSOARG00000006373,ENSOARG00000016340
GO:0055114	oxidation-reduction process	biological_process	0.13839	1	6	80	846	17822	ENSOARG00000020633,ENSOARG00000017885,ENSOARG00000015394,ENSOARG00000014188,ENSOARG00000012463,ENSOARG00000014026
GO:0090224	regulation of spindle organization	biological_process	0.13869	1	1	80	27	17822	ENSOARG00000007863
GO:0000266	mitochondrial fission	biological_process	0.13884	1	1	80	28	17822	ENSOARG00000018956
GO:0006820	anion transport	biological_process	0.1401	1	4	80	340	17822	ENSOARG00000019578,ENSOARG00000017613,ENSOARG00000014026,ENSOARG00000014188
GO:0032412	regulation of ion transmembrane transporter activity	biological_process	0.14033	1	2	80	100	17822	ENSOARG00000003713,ENSOARG00000017295
GO:2000351	regulation of endothelial cell apoptotic process	biological_process	0.14037	1	1	80	36	17822	ENSOARG00000019578
GO:0031297	replication fork processing	biological_process	0.14111	1	1	80	20	17822	ENSOARG00000009429
GO:0032456	endocytic recycling	biological_process	0.14151	1	1	80	28	17822	ENSOARG00000003713
GO:0048566	embryonic digestive tract development	biological_process	0.14161	1	1	80	24	17822	ENSOARG00000004373
GO:1901985	positive regulation of protein acetylation	biological_process	0.14164	1	1	80	29	17822	ENSOARG00000003572
GO:0007162	negative regulation of cell adhesion	biological_process	0.14165	1	2	80	95	17822	ENSOARG00000015207,ENSOARG00000012888
GO:0019787	small conjugating protein ligase activity	molecular_function	0.1419	1	3	80	197	17822	ENSOARG00000017958,ENSOARG00000001759,ENSOARG00000009759
GO:0019200	carbohydrate kinase activity	molecular_function	0.14288	1	1	80	21	17822	ENSOARG00000021004
GO:0050920	regulation of chemotaxis	biological_process	0.14297	1	2	80	118	17822	ENSOARG00000010649,ENSOARG00000019578
GO:0045599	negative regulation of fat cell differentiation	biological_process	0.14353	1	1	80	29	17822	ENSOARG00000014188
GO:0055081	anion homeostasis	biological_process	0.14354	1	1	80	30	17822	ENSOARG00000014188
GO:0042803	protein homodimerization activity	molecular_function	0.14409	1	5	80	529	17822	ENSOARG00000014188,ENSOARG00000010366,ENSOARG00000015811,ENSOARG00000003713,ENSOARG00000019578
GO:0030031	cell projection assembly	biological_process	0.14485	1	3	80	190	17822	ENSOARG00000003713,ENSOARG00000019578,ENSOARG00000016751
GO:0031985	Golgi cisterna	cellular_component	0.14519	1	1	80	32	17822	ENSOARG00000018880
GO:0006732	coenzyme metabolic process	biological_process	0.14529	1	2	80	145	17822	ENSOARG00000014026,ENSOARG00000003265
GO:2000008	regulation of protein localization to cell surface	biological_process	0.1453	1	1	80	24	17822	ENSOARG00000003713
GO:0042130	negative regulation of T cell proliferation	biological_process	0.14548	1	1	80	37	17822	ENSOARG00000009759
GO:0097431	mitotic spindle pole	cellular_component	0.14551	1	1	80	19	17822	ENSOARG00000007863
GO:0031984	organelle subcompartment	cellular_component	0.1459	1	1	80	33	17822	ENSOARG00000018880
GO:0030667	secretory granule membrane	cellular_component	0.14591	1	1	80	34	17822	ENSOARG00000016545
GO:0032446	protein modification by small protein conjugation	biological_process	0.14598	1	5	80	502	17822	ENSOARG00000003265,ENSOARG00000001759,ENSOARG00000017958,ENSOARG00000014362,ENSOARG00000009759
GO:0033554	cellular response to stress	biological_process	0.14628	1	9	80	1113	17822	ENSOARG00000003265,ENSOARG00000006373,ENSOARG00000009429,ENSOARG00000009759,ENSOARG00000008608,ENSOARG00000001759,ENSOARG00000011351,ENSOARG00000020780,ENSOARG00000009415
GO:0005635	nuclear envelope	cellular_component	0.14633	1	3	80	234	17822	ENSOARG00000015818,ENSOARG00000016728,ENSOARG00000001759
GO:0070076	histone lysine demethylation	biological_process	0.14655	1	1	80	20	17822	ENSOARG00000009415
GO:0072678	T cell migration	biological_process	0.14668	1	1	80	36	17822	ENSOARG00000017613
GO:1901135	carbohydrate derivative metabolic process	biological_process	0.14694	1	8	80	897	17822	ENSOARG00000007566,ENSOARG00000003265,ENSOARG00000018880,ENSOARG00000015973,ENSOARG00000014026,ENSOARG00000017465,ENSOARG00000014188,ENSOARG00000009409
GO:0016577	histone demethylation	biological_process	0.14725	1	1	80	21	17822	ENSOARG00000009415
GO:0016209	antioxidant activity	molecular_function	0.1474	1	1	80	57	17822	ENSOARG00000017885
GO:0016601	Rac protein signal transduction	biological_process	0.14742	1	1	80	18	17822	ENSOARG00000016751
GO:0008064	regulation of actin polymerization or depolymerization	biological_process	0.14808	1	2	80	119	17822	ENSOARG00000016751,ENSOARG00000003713
GO:0030832	regulation of actin filament length	biological_process	0.14808	1	2	80	119	17822	ENSOARG00000016751,ENSOARG00000003713
GO:0016049	cell growth	biological_process	0.14821	1	3	80	253	17822	ENSOARG00000010649,ENSOARG00000012888,ENSOARG00000014188
GO:0015662	ATPase activity, coupled to transmembrane movement of ions, phosphorylative mechanism	molecular_function	0.14833	1	1	80	33	17822	ENSOARG00000009414
GO:0045930	negative regulation of mitotic cell cycle	biological_process	0.1484	1	1	80	32	17822	ENSOARG00000009633
GO:0014031	mesenchymal cell development	biological_process	0.14852	1	2	80	131	17822	ENSOARG00000012888,ENSOARG00000010649
GO:1901799	negative regulation of proteasomal protein catabolic process	biological_process	0.14866	1	1	80	29	17822	ENSOARG00000006373
GO:0006935	chemotaxis	biological_process	0.14879	1	4	80	358	17822	ENSOARG00000019578,ENSOARG00000010649,ENSOARG00000017465,ENSOARG00000017613
GO:0042330	taxis	biological_process	0.14879	1	4	80	358	17822	ENSOARG00000017613,ENSOARG00000019578,ENSOARG00000017465,ENSOARG00000010649
GO:0030131	clathrin adaptor complex	cellular_component	0.14879	1	1	80	25	17822	ENSOARG00000010617
GO:0030036	actin cytoskeleton organization	biological_process	0.14889	1	5	80	427	17822	ENSOARG00000003713,ENSOARG00000012888,ENSOARG00000017465,ENSOARG00000016751,ENSOARG00000009414
GO:0006929	substrate-dependent cell migration	biological_process	0.1493	1	1	80	18	17822	ENSOARG00000012888
GO:0007200	phospholipase C-activating G-protein coupled receptor signaling pathway	biological_process	0.14965	1	1	80	30	17822	ENSOARG00000003713
GO:0030501	positive regulation of bone mineralization	biological_process	0.14999	1	1	80	29	17822	ENSOARG00000019578
GO:0045214	sarcomere organization	biological_process	0.15008	1	1	80	26	17822	ENSOARG00000003713
GO:0034260	negative regulation of GTPase activity	biological_process	0.15014	1	1	80	24	17822	ENSOARG00000017465
GO:0003230	cardiac atrium development	biological_process	0.15021	1	1	80	26	17822	ENSOARG00000020442
GO:0031331	positive regulation of cellular catabolic process	biological_process	0.15037	1	2	80	134	17822	ENSOARG00000014362,ENSOARG00000009759
GO:0034765	regulation of ion transmembrane transport	biological_process	0.15037	1	3	80	209	17822	ENSOARG00000003713,ENSOARG00000019578,ENSOARG00000017295
GO:0009150	purine ribonucleotide metabolic process	biological_process	0.151	1	5	80	404	17822	ENSOARG00000009409,ENSOARG00000014026,ENSOARG00000015973,ENSOARG00000017465,ENSOARG00000014188
GO:0046835	carbohydrate phosphorylation	biological_process	0.15136	1	1	80	24	17822	ENSOARG00000021004
GO:0019901	protein kinase binding	molecular_function	0.15172	1	4	80	358	17822	ENSOARG00000012463,ENSOARG00000000294,ENSOARG00000017613,ENSOARG00000013910
GO:0010008	endosome membrane	cellular_component	0.15179	1	2	80	131	17822	ENSOARG00000006373,ENSOARG00000009386
GO:0022898	regulation of transmembrane transporter activity	biological_process	0.15201	1	2	80	106	17822	ENSOARG00000003713,ENSOARG00000017295
GO:0032535	regulation of cellular component size	biological_process	0.15244	1	3	80	213	17822	ENSOARG00000016751,ENSOARG00000003713,ENSOARG00000010649
GO:0005801	cis-Golgi network	cellular_component	0.15276	1	1	80	30	17822	ENSOARG00000018880
GO:0006482	protein demethylation	biological_process	0.15278	1	1	80	23	17822	ENSOARG00000009415
GO:0008214	protein dealkylation	biological_process	0.15278	1	1	80	23	17822	ENSOARG00000009415
GO:0048846	axon extension involved in axon guidance	biological_process	0.15299	1	1	80	16	17822	ENSOARG00000010649
GO:1902284	neuron projection extension involved in neuron projection guidance	biological_process	0.15299	1	1	80	16	17822	ENSOARG00000010649
GO:0080008	Cul4-RING ubiquitin ligase complex	cellular_component	0.15333	1	1	80	24	17822	ENSOARG00000014362
GO:0051146	striated muscle cell differentiation	biological_process	0.15342	1	3	80	247	17822	ENSOARG00000017295,ENSOARG00000003713,ENSOARG00000004373
GO:0017016	Ras GTPase binding	molecular_function	0.15421	1	3	80	180	17822	ENSOARG00000016751,ENSOARG00000015979,ENSOARG00000021134
GO:0048854	brain morphogenesis	biological_process	0.15428	1	1	80	25	17822	ENSOARG00000008608
GO:0006897	endocytosis	biological_process	0.15486	1	4	80	358	17822	ENSOARG00000019578,ENSOARG00000010617,ENSOARG00000015811,ENSOARG00000014188
GO:0006911	phagocytosis, engulfment	biological_process	0.15498	1	1	80	22	17822	ENSOARG00000019578
GO:0005912	adherens junction	cellular_component	0.15524	1	3	80	175	17822	ENSOARG00000013106,ENSOARG00000012888,ENSOARG00000003713
GO:0070169	positive regulation of biomineral tissue development	biological_process	0.15531	1	1	80	34	17822	ENSOARG00000019578
GO:0051972	regulation of telomerase activity	biological_process	0.15542	1	1	80	30	17822	ENSOARG00000015482
GO:0009143	nucleoside triphosphate catabolic process	biological_process	0.15568	1	4	80	260	17822	ENSOARG00000017465,ENSOARG00000015973,ENSOARG00000009409,ENSOARG00000014188
GO:0035137	hindlimb morphogenesis	biological_process	0.15583	1	1	80	29	17822	ENSOARG00000004373
GO:0048786	presynaptic active zone	cellular_component	0.15667	1	1	80	19	17822	ENSOARG00000015979
GO:0060348	bone development	biological_process	0.15688	1	2	80	119	17822	ENSOARG00000004373,ENSOARG00000019578
GO:0005227	calcium activated cation channel activity	molecular_function	0.15688	1	1	80	25	17822	ENSOARG00000019578
GO:0043167	ion binding	molecular_function	0.15768	1	29	80	4345	17822	ENSOARG00000013106,ENSOARG00000021004,ENSOARG00000007286,ENSOARG00000009429,ENSOARG00000009414,ENSOARG00000004373,ENSOARG00000009415,ENSOARG00000020442,ENSOARG00000015394,ENSOARG00000021134,ENSOARG00000017885,ENSOARG00000015979,ENSOARG00000001169,ENSOARG00000010617,ENSOARG00000014188,ENSOARG00000018733,ENSOARG00000017195,ENSOARG00000017958,ENSOARG00000003713,ENSOARG00000018880,ENSOARG00000015811,…
GO:0044723	single-organism carbohydrate metabolic process	biological_process	0.15797	1	4	80	413	17822	ENSOARG00000014188,ENSOARG00000012463,ENSOARG00000018880,ENSOARG00000021004
GO:0016881	acid-amino acid ligase activity	molecular_function	0.15799	1	3	80	214	17822	ENSOARG00000017958,ENSOARG00000001759,ENSOARG00000009759
GO:0048286	lung alveolus development	biological_process	0.15815	1	1	80	31	17822	ENSOARG00000018880
GO:0010718	positive regulation of epithelial to mesenchymal transition	biological_process	0.15838	1	1	80	31	17822	ENSOARG00000012888
GO:0003148	outflow tract septum morphogenesis	biological_process	0.15877	1	1	80	20	17822	ENSOARG00000004373
GO:1901016	regulation of potassium ion transmembrane transporter activity	biological_process	0.15948	1	1	80	22	17822	ENSOARG00000003713
GO:0048546	digestive tract morphogenesis	biological_process	0.1597	1	1	80	34	17822	ENSOARG00000012888
GO:0043488	regulation of mRNA stability	biological_process	0.1599	1	1	80	42	17822	ENSOARG00000009633
GO:0009259	ribonucleotide metabolic process	biological_process	0.16029	1	5	80	413	17822	ENSOARG00000014188,ENSOARG00000009409,ENSOARG00000014026,ENSOARG00000015973,ENSOARG00000017465
GO:0019693	ribose phosphate metabolic process	biological_process	0.16052	1	5	80	414	17822	ENSOARG00000014188,ENSOARG00000017465,ENSOARG00000009409,ENSOARG00000014026,ENSOARG00000015973
GO:0030858	positive regulation of epithelial cell differentiation	biological_process	0.16071	1	1	80	39	17822	ENSOARG00000021134
GO:0032451	demethylase activity	molecular_function	0.16104	1	1	80	24	17822	ENSOARG00000009415
GO:0045604	regulation of epidermal cell differentiation	biological_process	0.16111	1	1	80	37	17822	ENSOARG00000021134
GO:0050922	negative regulation of chemotaxis	biological_process	0.16139	1	1	80	29	17822	ENSOARG00000010649
GO:0046164	alcohol catabolic process	biological_process	0.16167	1	1	80	36	17822	ENSOARG00000014146
GO:0002066	columnar/cuboidal epithelial cell development	biological_process	0.16184	1	1	80	29	17822	ENSOARG00000004373
GO:0048592	eye morphogenesis	biological_process	0.16187	1	2	80	109	17822	ENSOARG00000004373,ENSOARG00000018880
GO:0007369	gastrulation	biological_process	0.16192	1	2	80	135	17822	ENSOARG00000017465,ENSOARG00000012888
GO:0032102	negative regulation of response to external stimulus	biological_process	0.16193	1	2	80	136	17822	ENSOARG00000006373,ENSOARG00000010649
GO:0048521	negative regulation of behavior	biological_process	0.16207	1	1	80	30	17822	ENSOARG00000010649
GO:0010608	posttranscriptional regulation of gene expression	biological_process	0.16246	1	4	80	417	17822	ENSOARG00000012888,ENSOARG00000020780,ENSOARG00000009633,ENSOARG00000007566
GO:0032410	negative regulation of transporter activity	biological_process	0.16248	1	1	80	33	17822	ENSOARG00000003713
GO:0034762	regulation of transmembrane transport	biological_process	0.16379	1	3	80	223	17822	ENSOARG00000003713,ENSOARG00000019578,ENSOARG00000017295
GO:0072583	clathrin-mediated endocytosis	biological_process	0.16406	1	1	80	22	17822	ENSOARG00000010617
GO:0016572	histone phosphorylation	biological_process	0.16423	1	1	80	31	17822	ENSOARG00000003572
GO:0032409	regulation of transporter activity	biological_process	0.16444	1	2	80	114	17822	ENSOARG00000017295,ENSOARG00000003713
GO:0048483	autonomic nervous system development	biological_process	0.16467	1	1	80	36	17822	ENSOARG00000010649
GO:0045005	maintenance of fidelity involved in DNA-dependent DNA replication	biological_process	0.1649	1	1	80	26	17822	ENSOARG00000009429
GO:0051539	4 iron, 4 sulfur cluster binding	molecular_function	0.16492	1	1	80	27	17822	ENSOARG00000007566
GO:0032206	positive regulation of telomere maintenance	biological_process	0.1653	1	1	80	33	17822	ENSOARG00000015482
GO:0048762	mesenchymal cell differentiation	biological_process	0.16568	1	2	80	141	17822	ENSOARG00000010649,ENSOARG00000012888
GO:0032266	phosphatidylinositol-3-phosphate binding	molecular_function	0.16621	1	1	80	25	17822	ENSOARG00000009409
GO:0002067	glandular epithelial cell differentiation	biological_process	0.16659	1	1	80	35	17822	ENSOARG00000004373
GO:0008138	protein tyrosine/serine/threonine phosphatase activity	molecular_function	0.1666	1	1	80	41	17822	ENSOARG00000014146
GO:0048048	embryonic eye morphogenesis	biological_process	0.16679	1	1	80	27	17822	ENSOARG00000004373
GO:0000079	regulation of cyclin-dependent protein serine/threonine kinase activity	biological_process	0.16689	1	1	80	40	17822	ENSOARG00000007566
GO:0030545	receptor regulator activity	molecular_function	0.16752	1	1	80	47	17822	ENSOARG00000003713
GO:0072577	endothelial cell apoptotic process	biological_process	0.16756	1	1	80	39	17822	ENSOARG00000019578
GO:0090305	nucleic acid phosphodiester bond hydrolysis	biological_process	0.16827	1	2	80	185	17822	ENSOARG00000009429,ENSOARG00000014188
GO:0032268	regulation of cellular protein metabolic process	biological_process	0.16856	1	9	80	1182	17822	ENSOARG00000014188,ENSOARG00000003572,ENSOARG00000014362,ENSOARG00000010366,ENSOARG00000003265,ENSOARG00000007566,ENSOARG00000006373,ENSOARG00000009759,ENSOARG00000000294
GO:0031267	small GTPase binding	molecular_function	0.1691	1	3	80	188	17822	ENSOARG00000021134,ENSOARG00000015979,ENSOARG00000016751
GO:0006303	double-strand break repair via nonhomologous end joining	biological_process	0.16946	1	1	80	31	17822	ENSOARG00000009415
GO:0008045	motor neuron axon guidance	biological_process	0.17023	1	1	80	22	17822	ENSOARG00000010649
GO:0060393	regulation of pathway-restricted SMAD protein phosphorylation	biological_process	0.17028	1	1	80	36	17822	ENSOARG00000010366
GO:0008152	metabolic process	biological_process	0.17037	1	47	80	8954	17822	ENSOARG00000009415,ENSOARG00000015394,ENSOARG00000009633,ENSOARG00000020633,ENSOARG00000014188,ENSOARG00000017195,ENSOARG00000017465,ENSOARG00000013106,ENSOARG00000007286,ENSOARG00000010366,ENSOARG00000006373,ENSOARG00000007566,ENSOARG00000003572,ENSOARG00000009409,ENSOARG00000015482,ENSOARG00000007856,ENSOARG00000014146,ENSOARG00000014501,ENSOARG00000004373,ENSOARG00000012888,ENSOARG00000020442,…
GO:0045010	actin nucleation	biological_process	0.17089	1	1	80	42	17822	ENSOARG00000016751
GO:0014704	intercalated disc	cellular_component	0.1716	1	1	80	29	17822	ENSOARG00000013106
GO:0001701	in utero embryonic development	biological_process	0.17174	1	3	80	265	17822	ENSOARG00000018880,ENSOARG00000017465,ENSOARG00000012888
GO:0010507	negative regulation of autophagy	biological_process	0.17207	1	1	80	36	17822	ENSOARG00000006373
GO:0030659	cytoplasmic vesicle membrane	cellular_component	0.17246	1	2	80	129	17822	ENSOARG00000016545,ENSOARG00000010617
GO:0016820	hydrolase activity, acting on acid anhydrides, catalyzing transmembrane movement of substances	molecular_function	0.17252	1	2	80	115	17822	ENSOARG00000001169,ENSOARG00000009414
GO:0042626	ATPase activity, coupled to transmembrane movement of substances	molecular_function	0.17252	1	2	80	115	17822	ENSOARG00000001169,ENSOARG00000009414
GO:0065009	regulation of molecular function	biological_process	0.1726	1	13	80	1954	17822	ENSOARG00000015973,ENSOARG00000000294,ENSOARG00000009759,ENSOARG00000003713,ENSOARG00000015793,ENSOARG00000017465,ENSOARG00000007566,ENSOARG00000015482,ENSOARG00000003572,ENSOARG00000009409,ENSOARG00000014501,ENSOARG00000012888,ENSOARG00000017295
GO:0009987	cellular process	biological_process	0.17274	1	65	80	12723	17822	ENSOARG00000010649,ENSOARG00000018444,ENSOARG00000020780,ENSOARG00000017295,ENSOARG00000000294,ENSOARG00000015973,ENSOARG00000003621,ENSOARG00000017958,ENSOARG00000001759,ENSOARG00000012272,ENSOARG00000009386,ENSOARG00000018880,ENSOARG00000014146,ENSOARG00000021096,ENSOARG00000001169,ENSOARG00000016340,ENSOARG00000009429,ENSOARG00000009414,ENSOARG00000021004,ENSOARG00000015793,ENSOARG00000008608,…
GO:0030139	endocytic vesicle	cellular_component	0.17309	1	2	80	110	17822	ENSOARG00000017465,ENSOARG00000010617
GO:0051186	cofactor metabolic process	biological_process	0.17311	1	2	80	173	17822	ENSOARG00000014026,ENSOARG00000003265
GO:0031970	organelle envelope lumen	cellular_component	0.17336	1	1	80	48	17822	ENSOARG00000002208
GO:0045778	positive regulation of ossification	biological_process	0.17435	1	1	80	34	17822	ENSOARG00000019578
GO:0044440	endosomal part	cellular_component	0.17457	1	2	80	142	17822	ENSOARG00000009386,ENSOARG00000006373
GO:0032388	positive regulation of intracellular transport	biological_process	0.17459	1	2	80	137	17822	ENSOARG00000003713,ENSOARG00000010366
GO:0070161	anchoring junction	cellular_component	0.17548	1	3	80	187	17822	ENSOARG00000003713,ENSOARG00000012888,ENSOARG00000013106
GO:0019538	protein metabolic process	biological_process	0.1759	1	24	80	4021	17822	ENSOARG00000020780,ENSOARG00000014362,ENSOARG00000003572,ENSOARG00000015482,ENSOARG00000017941,ENSOARG00000018880,ENSOARG00000009386,ENSOARG00000012272,ENSOARG00000003265,ENSOARG00000001759,ENSOARG00000017958,ENSOARG00000000294,ENSOARG00000015394,ENSOARG00000021134,ENSOARG00000020633,ENSOARG00000014188,ENSOARG00000017195,ENSOARG00000014146,ENSOARG00000009415,ENSOARG00000010366,ENSOARG00000007566,…
GO:0050919	negative chemotaxis	biological_process	0.17597	1	1	80	20	17822	ENSOARG00000010649
GO:0048260	positive regulation of receptor-mediated endocytosis	biological_process	0.17616	1	1	80	26	17822	ENSOARG00000010617
GO:0015399	primary active transmembrane transporter activity	molecular_function	0.17649	1	2	80	122	17822	ENSOARG00000009414,ENSOARG00000001169
GO:0015405	P-P-bond-hydrolysis-driven transmembrane transporter activity	molecular_function	0.17649	1	2	80	122	17822	ENSOARG00000009414,ENSOARG00000001169
GO:0051093	negative regulation of developmental process	biological_process	0.17672	1	5	80	556	17822	ENSOARG00000014188,ENSOARG00000017465,ENSOARG00000010649,ENSOARG00000008608,ENSOARG00000004373
GO:0001755	neural crest cell migration	biological_process	0.1775	1	1	80	30	17822	ENSOARG00000010649
GO:0043271	negative regulation of ion transport	biological_process	0.17762	1	1	80	36	17822	ENSOARG00000003713
GO:0006289	nucleotide-excision repair	biological_process	0.17767	1	1	80	41	17822	ENSOARG00000008608
GO:1901616	organic hydroxy compound catabolic process	biological_process	0.17782	1	1	80	40	17822	ENSOARG00000014146
GO:0032330	regulation of chondrocyte differentiation	biological_process	0.17822	1	1	80	34	17822	ENSOARG00000004373
GO:0032270	positive regulation of cellular protein metabolic process	biological_process	0.17835	1	6	80	704	17822	ENSOARG00000014362,ENSOARG00000003572,ENSOARG00000000294,ENSOARG00000010366,ENSOARG00000007566,ENSOARG00000003265
GO:0042307	positive regulation of protein import into nucleus	biological_process	0.17837	1	1	80	35	17822	ENSOARG00000010366
GO:0052866	phosphatidylinositol phosphate phosphatase activity	molecular_function	0.17901	1	1	80	22	17822	ENSOARG00000014146
GO:0046579	positive regulation of Ras protein signal transduction	biological_process	0.17951	1	1	80	28	17822	ENSOARG00000020442
GO:0050879	multicellular organismal movement	biological_process	0.17975	1	1	80	33	17822	ENSOARG00000017295
GO:0050881	musculoskeletal movement	biological_process	0.17975	1	1	80	33	17822	ENSOARG00000017295
GO:0016705	oxidoreductase activity, acting on paired donors, with incorporation or reduction of molecular oxygen	molecular_function	0.17981	1	2	80	167	17822	ENSOARG00000009415,ENSOARG00000015394
GO:0022408	negative regulation of cell-cell adhesion	biological_process	0.18065	1	1	80	35	17822	ENSOARG00000012888
GO:0046856	phosphatidylinositol dephosphorylation	biological_process	0.18107	1	1	80	24	17822	ENSOARG00000014146
GO:0071526	semaphorin-plexin signaling pathway	biological_process	0.1813	1	1	80	26	17822	ENSOARG00000010649
GO:0006487	protein N-linked glycosylation	biological_process	0.18164	1	1	80	36	17822	ENSOARG00000018880
GO:0006163	purine nucleotide metabolic process	biological_process	0.18175	1	5	80	447	17822	ENSOARG00000014188,ENSOARG00000009409,ENSOARG00000015973,ENSOARG00000014026,ENSOARG00000017465
GO:0008154	actin polymerization or depolymerization	biological_process	0.18244	1	2	80	134	17822	ENSOARG00000003713,ENSOARG00000016751
GO:0006801	superoxide metabolic process	biological_process	0.1825	1	1	80	41	17822	ENSOARG00000008608
GO:0000726	non-recombinational repair	biological_process	0.18268	1	1	80	37	17822	ENSOARG00000009415
GO:0032436	positive regulation of proteasomal ubiquitin-dependent protein catabolic process	biological_process	0.18295	1	1	80	40	17822	ENSOARG00000014362
GO:0003179	heart valve morphogenesis	biological_process	0.183	1	1	80	34	17822	ENSOARG00000020442
GO:0007585	respiratory gaseous exchange	biological_process	0.18335	1	1	80	36	17822	ENSOARG00000018880
GO:0019829	cation-transporting ATPase activity	molecular_function	0.18398	1	1	80	44	17822	ENSOARG00000009414
GO:0042625	ATPase activity, coupled to transmembrane movement of ions	molecular_function	0.18398	1	1	80	44	17822	ENSOARG00000009414
GO:0010324	membrane invagination	biological_process	0.18445	1	1	80	27	17822	ENSOARG00000019578
GO:0030100	regulation of endocytosis	biological_process	0.18484	1	2	80	131	17822	ENSOARG00000010617,ENSOARG00000019578
GO:0032945	negative regulation of mononuclear cell proliferation	biological_process	0.18535	1	1	80	45	17822	ENSOARG00000009759
GO:0050672	negative regulation of lymphocyte proliferation	biological_process	0.18535	1	1	80	45	17822	ENSOARG00000009759
GO:0050795	regulation of behavior	biological_process	0.18562	1	2	80	143	17822	ENSOARG00000019578,ENSOARG00000010649
GO:0048640	negative regulation of developmental growth	biological_process	0.18574	1	1	80	29	17822	ENSOARG00000010649
GO:0055013	cardiac muscle cell development	biological_process	0.18589	1	1	80	34	17822	ENSOARG00000003713
GO:0032210	regulation of telomere maintenance via telomerase	biological_process	0.18655	1	1	80	38	17822	ENSOARG00000015482
GO:0010822	positive regulation of mitochondrion organization	biological_process	0.18685	1	1	80	52	17822	ENSOARG00000007566
GO:0051495	positive regulation of cytoskeleton organization	biological_process	0.18837	1	2	80	142	17822	ENSOARG00000016751,ENSOARG00000003713
GO:0070509	calcium ion import	biological_process	0.18885	1	1	80	35	17822	ENSOARG00000017295
GO:0019894	kinesin binding	molecular_function	0.18903	1	1	80	29	17822	ENSOARG00000021096
GO:0044282	small molecule catabolic process	biological_process	0.18955	1	2	80	164	17822	ENSOARG00000014146,ENSOARG00000014026
GO:0044712	single-organism catabolic process	biological_process	0.18955	1	2	80	164	17822	ENSOARG00000014146,ENSOARG00000014026
GO:0007004	telomere maintenance via telomerase	biological_process	0.19	1	1	80	43	17822	ENSOARG00000015482
GO:0044433	cytoplasmic vesicle part	cellular_component	0.19011	1	2	80	138	17822	ENSOARG00000016545,ENSOARG00000010617
GO:0021545	cranial nerve development	biological_process	0.19014	1	1	80	37	17822	ENSOARG00000010649
GO:0006635	fatty acid beta-oxidation	biological_process	0.19076	1	1	80	36	17822	ENSOARG00000014026
GO:0070063	RNA polymerase binding	molecular_function	0.19114	1	1	80	33	17822	ENSOARG00000005457
GO:0034655	nucleobase-containing compound catabolic process	biological_process	0.19231	1	5	80	450	17822	ENSOARG00000017465,ENSOARG00000009409,ENSOARG00000015973,ENSOARG00000016340,ENSOARG00000014188
GO:0031593	polyubiquitin binding	molecular_function	0.19286	1	1	80	34	17822	ENSOARG00000003265
GO:0002526	acute inflammatory response	biological_process	0.19289	1	1	80	51	17822	ENSOARG00000019578
GO:0050793	regulation of developmental process	biological_process	0.19317	1	12	80	1585	17822	ENSOARG00000018880,ENSOARG00000009759,ENSOARG00000008608,ENSOARG00000017465,ENSOARG00000014188,ENSOARG00000018444,ENSOARG00000021134,ENSOARG00000020442,ENSOARG00000019578,ENSOARG00000012888,ENSOARG00000004373,ENSOARG00000010649
GO:0030118	clathrin coat	cellular_component	0.19424	1	1	80	34	17822	ENSOARG00000010617
GO:0005905	coated pit	cellular_component	0.19434	1	1	80	31	17822	ENSOARG00000010617
GO:0070664	negative regulation of leukocyte proliferation	biological_process	0.19455	1	1	80	46	17822	ENSOARG00000009759
GO:0003730	mRNA 3-UTR binding	molecular_function	0.19467	1	1	80	41	17822	ENSOARG00000009633
GO:0055006	cardiac cell development	biological_process	0.19468	1	1	80	36	17822	ENSOARG00000003713
GO:0007507	heart development	biological_process	0.19569	1	4	80	358	17822	ENSOARG00000012463,ENSOARG00000003713,ENSOARG00000004373,ENSOARG00000020442
GO:0006796	phosphate-containing compound metabolic process	biological_process	0.19573	1	17	80	2297	17822	ENSOARG00000015793,ENSOARG00000021004,ENSOARG00000017465,ENSOARG00000014026,ENSOARG00000007286,ENSOARG00000007566,ENSOARG00000010366,ENSOARG00000014146,ENSOARG00000021134,ENSOARG00000017195,ENSOARG00000014188,ENSOARG00000015973,ENSOARG00000000294,ENSOARG00000003621,ENSOARG00000015482,ENSOARG00000003572,ENSOARG00000009409
GO:0030029	actin filament-based process	biological_process	0.19592	1	5	80	465	17822	ENSOARG00000003713,ENSOARG00000012888,ENSOARG00000017465,ENSOARG00000016751,ENSOARG00000009414
GO:0043154	negative regulation of cysteine-type endopeptidase activity involved in apoptotic process	biological_process	0.196	1	1	80	52	17822	ENSOARG00000014501
GO:0016879	ligase activity, forming carbon-nitrogen bonds	molecular_function	0.19604	1	3	80	239	17822	ENSOARG00000001759,ENSOARG00000017958,ENSOARG00000009759
GO:0045596	negative regulation of cell differentiation	biological_process	0.19607	1	4	80	433	17822	ENSOARG00000014188,ENSOARG00000004373,ENSOARG00000010649,ENSOARG00000008608
GO:0030374	ligand-dependent nuclear receptor transcription coactivator activity	molecular_function	0.19689	1	1	80	30	17822	ENSOARG00000003713
GO:0090307	spindle assembly involved in mitosis	biological_process	0.19779	1	1	80	37	17822	ENSOARG00000007863
GO:0035065	regulation of histone acetylation	biological_process	0.19822	1	1	80	40	17822	ENSOARG00000003572
GO:0006508	proteolysis	biological_process	0.19848	1	7	80	979	17822	ENSOARG00000017941,ENSOARG00000020780,ENSOARG00000006373,ENSOARG00000009386,ENSOARG00000014362,ENSOARG00000000294,ENSOARG00000009759
GO:0072384	organelle transport along microtubule	biological_process	0.19851	1	1	80	25	17822	ENSOARG00000009139
GO:0006400	tRNA modification	biological_process	0.19854	1	1	80	51	17822	ENSOARG00000007566
GO:0003205	cardiac chamber development	biological_process	0.19871	1	2	80	126	17822	ENSOARG00000020442,ENSOARG00000004373
GO:0016667	oxidoreductase activity, acting on a sulfur group of donors	molecular_function	0.19871	1	1	80	51	17822	ENSOARG00000017885
GO:0016529	sarcoplasmic reticulum	cellular_component	0.1995	1	1	80	27	17822	ENSOARG00000008072
GO:0005546	phosphatidylinositol-4,5-bisphosphate binding	molecular_function	0.20049	1	1	80	37	17822	ENSOARG00000003713
GO:0045670	regulation of osteoclast differentiation	biological_process	0.20052	1	1	80	44	17822	ENSOARG00000020442
GO:1901292	nucleoside phosphate catabolic process	biological_process	0.20138	1	4	80	319	17822	ENSOARG00000017465,ENSOARG00000015973,ENSOARG00000009409,ENSOARG00000014188
GO:0071695	anatomical structure maturation	biological_process	0.20177	1	1	80	40	17822	ENSOARG00000019578
GO:0006936	muscle contraction	biological_process	0.20186	1	2	80	154	17822	ENSOARG00000003713,ENSOARG00000017295
GO:0010833	telomere maintenance via telomere lengthening	biological_process	0.20227	1	1	80	48	17822	ENSOARG00000015482
GO:0006816	calcium ion transport	biological_process	0.20236	1	3	80	242	17822	ENSOARG00000019578,ENSOARG00000009414,ENSOARG00000017295
GO:0035329	hippo signaling cascade	biological_process	0.20237	1	1	80	28	17822	ENSOARG00000017465
GO:0051020	GTPase binding	molecular_function	0.2028	1	3	80	209	17822	ENSOARG00000021134,ENSOARG00000015979,ENSOARG00000016751
GO:0050868	negative regulation of T cell activation	biological_process	0.20339	1	1	80	58	17822	ENSOARG00000009759
GO:0016651	oxidoreductase activity, acting on NAD(P)H	molecular_function	0.20345	1	1	80	61	17822	ENSOARG00000017885
GO:0045861	negative regulation of proteolysis	biological_process	0.2037	1	1	80	47	17822	ENSOARG00000006373
GO:0048365	Rac GTPase binding	molecular_function	0.20383	1	1	80	28	17822	ENSOARG00000016751
GO:0050688	regulation of defense response to virus	biological_process	0.20385	1	1	80	49	17822	ENSOARG00000009759
GO:0060485	mesenchyme development	biological_process	0.20395	1	2	80	164	17822	ENSOARG00000012888,ENSOARG00000010649
GO:0051028	mRNA transport	biological_process	0.20395	1	1	80	49	17822	ENSOARG00000016728
GO:0044429	mitochondrial part	cellular_component	0.20436	1	3	80	478	17822	ENSOARG00000002208,ENSOARG00000018444,ENSOARG00000018956
GO:0090066	regulation of anatomical structure size	biological_process	0.20457	1	3	80	270	17822	ENSOARG00000016751,ENSOARG00000010649,ENSOARG00000003713
GO:1901379	regulation of potassium ion transmembrane transport	biological_process	0.20467	1	1	80	32	17822	ENSOARG00000003713
GO:0048738	cardiac muscle tissue development	biological_process	0.20471	1	2	80	126	17822	ENSOARG00000003713,ENSOARG00000004373
GO:0012506	vesicle membrane	cellular_component	0.20517	1	2	80	142	17822	ENSOARG00000010617,ENSOARG00000016545
GO:0050764	regulation of phagocytosis	biological_process	0.20556	1	1	80	44	17822	ENSOARG00000019578
GO:0043467	regulation of generation of precursor metabolites and energy	biological_process	0.20584	1	1	80	50	17822	ENSOARG00000014188
GO:0046626	regulation of insulin receptor signaling pathway	biological_process	0.20606	1	1	80	33	17822	ENSOARG00000014188
GO:0005764	lysosome	cellular_component	0.2071	1	2	80	192	17822	ENSOARG00000006373,ENSOARG00000009139
GO:0000323	lytic vacuole	cellular_component	0.20747	1	2	80	193	17822	ENSOARG00000009139,ENSOARG00000006373
GO:0043279	response to alkaloid	biological_process	0.20763	1	1	80	41	17822	ENSOARG00000017295
GO:0030162	regulation of proteolysis	biological_process	0.20791	1	2	80	165	17822	ENSOARG00000014362,ENSOARG00000006373
GO:0060389	pathway-restricted SMAD protein phosphorylation	biological_process	0.20834	1	1	80	40	17822	ENSOARG00000010366
GO:0030239	myofibril assembly	biological_process	0.20859	1	1	80	37	17822	ENSOARG00000003713
GO:0048863	stem cell differentiation	biological_process	0.20885	1	3	80	280	17822	ENSOARG00000010649,ENSOARG00000008608,ENSOARG00000012888
GO:0007049	cell cycle	biological_process	0.20891	1	7	80	914	17822	ENSOARG00000007863,ENSOARG00000009429,ENSOARG00000020442,ENSOARG00000000294,ENSOARG00000020780,ENSOARG00000009633,ENSOARG00000007566
GO:0005643	nuclear pore	cellular_component	0.20913	1	1	80	33	17822	ENSOARG00000016728
GO:0043487	regulation of RNA stability	biological_process	0.20923	1	1	80	50	17822	ENSOARG00000009633
GO:0004879	ligand-activated sequence-specific DNA binding RNA polymerase II transcription factor activity	molecular_function	0.20926	1	1	80	36	17822	ENSOARG00000004373
GO:0003170	heart valve development	biological_process	0.20936	1	1	80	39	17822	ENSOARG00000020442
GO:0006793	phosphorus metabolic process	biological_process	0.21022	1	17	80	2326	17822	ENSOARG00000021134,ENSOARG00000014188,ENSOARG00000017195,ENSOARG00000014146,ENSOARG00000010366,ENSOARG00000007566,ENSOARG00000017465,ENSOARG00000021004,ENSOARG00000015793,ENSOARG00000007286,ENSOARG00000014026,ENSOARG00000003572,ENSOARG00000009409,ENSOARG00000015482,ENSOARG00000003621,ENSOARG00000000294,ENSOARG00000015973
GO:0008144	drug binding	molecular_function	0.2106	1	1	80	47	17822	ENSOARG00000012272
GO:0006906	vesicle fusion	biological_process	0.21077	1	1	80	35	17822	ENSOARG00000015811
GO:0042592	homeostatic process	biological_process	0.21124	1	8	80	1074	17822	ENSOARG00000008608,ENSOARG00000009414,ENSOARG00000017295,ENSOARG00000018444,ENSOARG00000017885,ENSOARG00000014188,ENSOARG00000019578,ENSOARG00000015482
GO:0045682	regulation of epidermis development	biological_process	0.21184	1	1	80	55	17822	ENSOARG00000021134
GO:0032587	ruffle membrane	cellular_component	0.21202	1	1	80	41	17822	ENSOARG00000012888
GO:0030834	regulation of actin filament depolymerization	biological_process	0.21277	1	1	80	39	17822	ENSOARG00000003713
GO:2000117	negative regulation of cysteine-type endopeptidase activity	biological_process	0.21337	1	1	80	56	17822	ENSOARG00000014501
GO:0051018	protein kinase A binding	molecular_function	0.21377	1	1	80	35	17822	ENSOARG00000013910
GO:0060326	cell chemotaxis	biological_process	0.21381	1	2	80	191	17822	ENSOARG00000017613,ENSOARG00000019578
GO:0051259	protein oligomerization	biological_process	0.21421	1	3	80	319	17822	ENSOARG00000003713,ENSOARG00000005457,ENSOARG00000007286
GO:2000756	regulation of peptidyl-lysine acetylation	biological_process	0.21433	1	1	80	45	17822	ENSOARG00000003572
GO:0042692	muscle cell differentiation	biological_process	0.21488	1	3	80	300	17822	ENSOARG00000017295,ENSOARG00000004373,ENSOARG00000003713
GO:0071704	organic substance metabolic process	biological_process	0.21586	1	43	80	8125	17822	ENSOARG00000015482,ENSOARG00000003572,ENSOARG00000009409,ENSOARG00000007566,ENSOARG00000006373,ENSOARG00000010366,ENSOARG00000013106,ENSOARG00000017465,ENSOARG00000007286,ENSOARG00000020633,ENSOARG00000009633,ENSOARG00000015394,ENSOARG00000017195,ENSOARG00000014188,ENSOARG00000009415,ENSOARG00000018880,ENSOARG00000017941,ENSOARG00000003265,ENSOARG00000012272,ENSOARG00000009386,ENSOARG00000017958,…
GO:0009880	embryonic pattern specification	biological_process	0.21629	1	1	80	35	17822	ENSOARG00000012888
GO:0070252	actin-mediated cell contraction	biological_process	0.2168	1	1	80	35	17822	ENSOARG00000012888
GO:0030120	vesicle coat	cellular_component	0.2181	1	1	80	37	17822	ENSOARG00000010617
GO:0003382	epithelial cell morphogenesis	biological_process	0.21815	1	1	80	42	17822	ENSOARG00000012888
GO:0010494	cytoplasmic stress granule	cellular_component	0.21855	1	1	80	43	17822	ENSOARG00000010366
GO:0070936	protein K48-linked ubiquitination	biological_process	0.21856	1	1	80	38	17822	ENSOARG00000009759
GO:0046839	phospholipid dephosphorylation	biological_process	0.21894	1	1	80	30	17822	ENSOARG00000014146
GO:0034329	cell junction assembly	biological_process	0.21934	1	2	80	119	17822	ENSOARG00000003713,ENSOARG00000012888
GO:0044270	cellular nitrogen compound catabolic process	biological_process	0.21951	1	5	80	476	17822	ENSOARG00000014188,ENSOARG00000016340,ENSOARG00000009409,ENSOARG00000015973,ENSOARG00000017465
GO:0060042	retina morphogenesis in camera-type eye	biological_process	0.21958	1	1	80	34	17822	ENSOARG00000018880
GO:0016740	transferase activity	molecular_function	0.21961	1	12	80	1683	17822	ENSOARG00000015482,ENSOARG00000003572,ENSOARG00000021134,ENSOARG00000017195,ENSOARG00000012463,ENSOARG00000021004,ENSOARG00000017958,ENSOARG00000014026,ENSOARG00000009759,ENSOARG00000007286,ENSOARG00000007566,ENSOARG00000003265
GO:0040007	growth	biological_process	0.21985	1	5	80	571	17822	ENSOARG00000014188,ENSOARG00000004373,ENSOARG00000012888,ENSOARG00000010649,ENSOARG00000020442
GO:0046700	heterocycle catabolic process	biological_process	0.21986	1	5	80	480	17822	ENSOARG00000016340,ENSOARG00000014188,ENSOARG00000017465,ENSOARG00000009409,ENSOARG00000015973
GO:0051057	positive regulation of small GTPase mediated signal transduction	biological_process	0.22008	1	1	80	33	17822	ENSOARG00000020442
GO:0003727	single-stranded RNA binding	molecular_function	0.22057	1	1	80	47	17822	ENSOARG00000010366
GO:0043901	negative regulation of multi-organism process	biological_process	0.22157	1	1	80	68	17822	ENSOARG00000009759
GO:0030500	regulation of bone mineralization	biological_process	0.22168	1	1	80	54	17822	ENSOARG00000019578
GO:0071347	cellular response to interleukin-1	biological_process	0.22191	1	1	80	45	17822	ENSOARG00000003572
GO:0045454	cell redox homeostasis	biological_process	0.22256	1	1	80	59	17822	ENSOARG00000017885
GO:0042451	purine nucleoside biosynthetic process	biological_process	0.22257	1	1	80	67	17822	ENSOARG00000003265
GO:0046129	purine ribonucleoside biosynthetic process	biological_process	0.22257	1	1	80	67	17822	ENSOARG00000003265
GO:0016528	sarcoplasm	cellular_component	0.22292	1	1	80	31	17822	ENSOARG00000008072
GO:0048589	developmental growth	biological_process	0.22307	1	3	80	260	17822	ENSOARG00000012888,ENSOARG00000004373,ENSOARG00000010649
GO:0006278	RNA-dependent DNA replication	biological_process	0.22318	1	1	80	70	17822	ENSOARG00000015482
GO:0030665	clathrin-coated vesicle membrane	cellular_component	0.22337	1	1	80	35	17822	ENSOARG00000010617
GO:0001954	positive regulation of cell-matrix adhesion	biological_process	0.22406	1	1	80	37	17822	ENSOARG00000012888
GO:0071897	DNA biosynthetic process	biological_process	0.22425	1	1	80	49	17822	ENSOARG00000003265
GO:0005776	autophagic vacuole	cellular_component	0.22445	1	1	80	48	17822	ENSOARG00000009139
GO:0022804	active transmembrane transporter activity	molecular_function	0.22527	1	3	80	250	17822	ENSOARG00000009414,ENSOARG00000017613,ENSOARG00000001169
GO:0045216	cell-cell junction organization	biological_process	0.22535	1	2	80	133	17822	ENSOARG00000012888,ENSOARG00000003713
GO:0019900	kinase binding	molecular_function	0.22571	1	4	80	414	17822	ENSOARG00000012463,ENSOARG00000017613,ENSOARG00000013910,ENSOARG00000000294
GO:0002698	negative regulation of immune effector process	biological_process	0.22598	1	1	80	54	17822	ENSOARG00000009759
GO:0019439	aromatic compound catabolic process	biological_process	0.22702	1	5	80	483	17822	ENSOARG00000016340,ENSOARG00000014188,ENSOARG00000017465,ENSOARG00000015973,ENSOARG00000009409
GO:0046634	regulation of alpha-beta T cell activation	biological_process	0.2271	1	1	80	58	17822	ENSOARG00000009759
GO:0043255	regulation of carbohydrate biosynthetic process	biological_process	0.228	1	1	80	51	17822	ENSOARG00000014188
GO:0009141	nucleoside triphosphate metabolic process	biological_process	0.22803	1	4	80	334	17822	ENSOARG00000017465,ENSOARG00000009409,ENSOARG00000015973,ENSOARG00000014188
GO:0051289	protein homotetramerization	biological_process	0.22825	1	1	80	50	17822	ENSOARG00000003713
GO:0072676	lymphocyte migration	biological_process	0.22838	1	1	80	57	17822	ENSOARG00000017613
GO:0097035	regulation of membrane lipid distribution	biological_process	0.22841	1	1	80	26	17822	ENSOARG00000019578
GO:0019637	organophosphate metabolic process	biological_process	0.229	1	7	80	826	17822	ENSOARG00000014188,ENSOARG00000014146,ENSOARG00000017465,ENSOARG00000014026,ENSOARG00000015973,ENSOARG00000009409,ENSOARG00000007286
GO:0061035	regulation of cartilage development	biological_process	0.2295	1	1	80	49	17822	ENSOARG00000004373
GO:0001669	acrosomal vesicle	cellular_component	0.23	1	1	80	59	17822	ENSOARG00000016545
GO:0019842	vitamin binding	molecular_function	0.23003	1	1	80	48	17822	ENSOARG00000015394
GO:0070838	divalent metal ion transport	biological_process	0.23011	1	3	80	257	17822	ENSOARG00000017295,ENSOARG00000019578,ENSOARG00000009414
GO:1901800	positive regulation of proteasomal protein catabolic process	biological_process	0.2303	1	1	80	53	17822	ENSOARG00000014362
GO:0002690	positive regulation of leukocyte chemotaxis	biological_process	0.23077	1	1	80	54	17822	ENSOARG00000019578
GO:0045740	positive regulation of DNA replication	biological_process	0.23118	1	1	80	45	17822	ENSOARG00000015482
GO:0015908	fatty acid transport	biological_process	0.2318	1	1	80	57	17822	ENSOARG00000014026
GO:0072511	divalent inorganic cation transport	biological_process	0.23197	1	3	80	258	17822	ENSOARG00000009414,ENSOARG00000019578,ENSOARG00000017295
GO:0043161	proteasomal ubiquitin-dependent protein catabolic process	biological_process	0.23218	1	2	80	184	17822	ENSOARG00000014362,ENSOARG00000006373
GO:0033036	macromolecule localization	biological_process	0.23253	1	11	80	1529	17822	ENSOARG00000020979,ENSOARG00000010366,ENSOARG00000009386,ENSOARG00000003713,ENSOARG00000017465,ENSOARG00000014026,ENSOARG00000018444,ENSOARG00000014188,ENSOARG00000016728,ENSOARG00000012888,ENSOARG00000009409
GO:0030042	actin filament depolymerization	biological_process	0.23282	1	1	80	42	17822	ENSOARG00000003713
GO:0030258	lipid modification	biological_process	0.23306	1	2	80	147	17822	ENSOARG00000014026,ENSOARG00000014146
GO:0046324	regulation of glucose import	biological_process	0.23322	1	1	80	40	17822	ENSOARG00000014188
GO:0051234	establishment of localization	biological_process	0.23345	1	20	80	3092	17822	ENSOARG00000009414,ENSOARG00000014026,ENSOARG00000010366,ENSOARG00000012888,ENSOARG00000015979,ENSOARG00000010617,ENSOARG00000016340,ENSOARG00000001169,ENSOARG00000014188,ENSOARG00000003713,ENSOARG00000017613,ENSOARG00000020979,ENSOARG00000015811,ENSOARG00000009386,ENSOARG00000019578,ENSOARG00000016728,ENSOARG00000009409,ENSOARG00000018444,ENSOARG00000009139,ENSOARG00000017295
GO:0051928	positive regulation of calcium ion transport	biological_process	0.23357	1	1	80	46	17822	ENSOARG00000017295
GO:0001707	mesoderm formation	biological_process	0.2339	1	1	80	52	17822	ENSOARG00000012888
GO:0070167	regulation of biomineral tissue development	biological_process	0.23479	1	1	80	63	17822	ENSOARG00000019578
GO:0055002	striated muscle cell development	biological_process	0.2349	1	2	80	161	17822	ENSOARG00000003713,ENSOARG00000017295
GO:0000785	chromatin	cellular_component	0.23521	1	3	80	385	17822	ENSOARG00000011351,ENSOARG00000020780,ENSOARG00000007863
GO:0031399	regulation of protein modification process	biological_process	0.23564	1	7	80	939	17822	ENSOARG00000007566,ENSOARG00000003265,ENSOARG00000010366,ENSOARG00000014188,ENSOARG00000000294,ENSOARG00000003572,ENSOARG00000009759
GO:0034394	protein localization to cell surface	biological_process	0.23641	1	1	80	38	17822	ENSOARG00000003713
GO:0005795	Golgi stack	cellular_component	0.23747	1	1	80	49	17822	ENSOARG00000018880
GO:0019915	lipid storage	biological_process	0.23861	1	1	80	53	17822	ENSOARG00000014188
GO:0043492	ATPase activity, coupled to movement of substances	molecular_function	0.23966	1	2	80	131	17822	ENSOARG00000001169,ENSOARG00000009414
GO:1901361	organic cyclic compound catabolic process	biological_process	0.24003	1	5	80	502	17822	ENSOARG00000014188,ENSOARG00000016340,ENSOARG00000009409,ENSOARG00000015973,ENSOARG00000017465
GO:0070988	demethylation	biological_process	0.24093	1	1	80	43	17822	ENSOARG00000009415
GO:0046824	positive regulation of nucleocytoplasmic transport	biological_process	0.2426	1	1	80	50	17822	ENSOARG00000010366
GO:0005575	cellular_component	cellular_component	0.2426	1	71	80	14827	17822	ENSOARG00000001759,ENSOARG00000003621,ENSOARG00000005457,ENSOARG00000018880,ENSOARG00000017941,ENSOARG00000009386,ENSOARG00000012272,ENSOARG00000017295,ENSOARG00000020780,ENSOARG00000018444,ENSOARG00000021004,ENSOARG00000008608,ENSOARG00000015793,ENSOARG00000009429,ENSOARG00000009414,ENSOARG00000021133,ENSOARG00000013910,ENSOARG00000021096,ENSOARG00000016340,ENSOARG00000001169,ENSOARG00000002208,…
GO:0048332	mesoderm morphogenesis	biological_process	0.24302	1	1	80	54	17822	ENSOARG00000012888
GO:0009896	positive regulation of catabolic process	biological_process	0.24352	1	2	80	187	17822	ENSOARG00000009759,ENSOARG00000014362
GO:0005765	lysosomal membrane	cellular_component	0.24411	1	1	80	60	17822	ENSOARG00000006373
GO:0032088	negative regulation of NF-kappaB transcription factor activity	biological_process	0.2448	1	1	80	56	17822	ENSOARG00000009759
GO:0032091	negative regulation of protein binding	biological_process	0.2448	1	1	80	71	17822	ENSOARG00000012888
GO:0044260	cellular macromolecule metabolic process	biological_process	0.24518	1	32	80	6010	17822	ENSOARG00000014146,ENSOARG00000004373,ENSOARG00000007856,ENSOARG00000020442,ENSOARG00000016340,ENSOARG00000021134,ENSOARG00000012463,ENSOARG00000016533,ENSOARG00000008608,ENSOARG00000009759,ENSOARG00000009429,ENSOARG00000007863,ENSOARG00000014362,ENSOARG00000000134,ENSOARG00000020780,ENSOARG00000017958,ENSOARG00000001759,ENSOARG00000000294,ENSOARG00000018880,ENSOARG00000003265,ENSOARG00000009386,…
GO:0009798	axis specification	biological_process	0.24593	1	1	80	53	17822	ENSOARG00000012888
GO:0010717	regulation of epithelial to mesenchymal transition	biological_process	0.24616	1	1	80	56	17822	ENSOARG00000012888
GO:0060350	endochondral bone morphogenesis	biological_process	0.24618	1	1	80	48	17822	ENSOARG00000004373
GO:0016020	membrane	cellular_component	0.24685	1	37	80	7149	17822	ENSOARG00000009759,ENSOARG00000009414,ENSOARG00000015793,ENSOARG00000020442,ENSOARG00000021133,ENSOARG00000012888,ENSOARG00000015207,ENSOARG00000016545,ENSOARG00000021134,ENSOARG00000001169,ENSOARG00000021096,ENSOARG00000017613,ENSOARG00000005457,ENSOARG00000003713,ENSOARG00000009386,ENSOARG00000018880,ENSOARG00000019578,ENSOARG00000018444,ENSOARG00000017295,ENSOARG00000013106,ENSOARG00000017465,…
GO:0001889	liver development	biological_process	0.24706	1	1	80	51	17822	ENSOARG00000018880
GO:0019395	fatty acid oxidation	biological_process	0.24737	1	1	80	53	17822	ENSOARG00000014026
GO:0003713	transcription coactivator activity	molecular_function	0.24742	1	2	80	172	17822	ENSOARG00000003713,ENSOARG00000010366
GO:1901983	regulation of protein acetylation	biological_process	0.24754	1	1	80	54	17822	ENSOARG00000003572
GO:0032414	positive regulation of ion transmembrane transporter activity	biological_process	0.24756	1	1	80	35	17822	ENSOARG00000003713
GO:0004527	exonuclease activity	molecular_function	0.24828	1	1	80	52	17822	ENSOARG00000014188
GO:0007009	plasma membrane organization	biological_process	0.24851	1	2	80	128	17822	ENSOARG00000019578,ENSOARG00000003713
GO:0014032	neural crest cell development	biological_process	0.24862	1	1	80	50	17822	ENSOARG00000010649
GO:0001756	somitogenesis	biological_process	0.24923	1	1	80	50	17822	ENSOARG00000012888
GO:0055001	muscle cell development	biological_process	0.24934	1	2	80	170	17822	ENSOARG00000017295,ENSOARG00000003713
GO:0005783	endoplasmic reticulum	cellular_component	0.24935	1	6	80	807	17822	ENSOARG00000005457,ENSOARG00000016340,ENSOARG00000021096,ENSOARG00000018444,ENSOARG00000015394,ENSOARG00000008072
GO:0043266	regulation of potassium ion transport	biological_process	0.24945	1	1	80	39	17822	ENSOARG00000003713
GO:0050900	leukocyte migration	biological_process	0.24987	1	2	80	196	17822	ENSOARG00000019578,ENSOARG00000017613
GO:0000287	magnesium ion binding	molecular_function	0.25004	1	2	80	168	17822	ENSOARG00000013106,ENSOARG00000003572
GO:0016197	endosomal transport	biological_process	0.25029	1	2	80	165	17822	ENSOARG00000009386,ENSOARG00000003713
GO:0046849	bone remodeling	biological_process	0.25042	1	1	80	58	17822	ENSOARG00000020442
GO:0034440	lipid oxidation	biological_process	0.25042	1	1	80	55	17822	ENSOARG00000014026
GO:0044459	plasma membrane part	cellular_component	0.25074	1	9	80	1185	17822	ENSOARG00000010617,ENSOARG00000015818,ENSOARG00000012888,ENSOARG00000020442,ENSOARG00000015811,ENSOARG00000013106,ENSOARG00000017465,ENSOARG00000005457,ENSOARG00000010512
GO:0050771	negative regulation of axonogenesis	biological_process	0.251	1	1	80	37	17822	ENSOARG00000010649
GO:0006513	protein monoubiquitination	biological_process	0.25101	1	1	80	46	17822	ENSOARG00000001759
GO:0046323	glucose import	biological_process	0.25107	1	1	80	46	17822	ENSOARG00000014188
GO:0015672	monovalent inorganic cation transport	biological_process	0.25121	1	3	80	303	17822	ENSOARG00000017613,ENSOARG00000003713,ENSOARG00000019578
GO:0001667	ameboidal cell migration	biological_process	0.25213	1	3	80	269	17822	ENSOARG00000012888,ENSOARG00000010649,ENSOARG00000017465
GO:0006873	cellular ion homeostasis	biological_process	0.25265	1	3	80	323	17822	ENSOARG00000009414,ENSOARG00000014188,ENSOARG00000018444
GO:0005886	plasma membrane	cellular_component	0.25277	1	18	80	2969	17822	ENSOARG00000017465,ENSOARG00000015793,ENSOARG00000013106,ENSOARG00000009759,ENSOARG00000021134,ENSOARG00000010617,ENSOARG00000014188,ENSOARG00000012888,ENSOARG00000021133,ENSOARG00000020442,ENSOARG00000015811,ENSOARG00000003713,ENSOARG00000010512,ENSOARG00000005457,ENSOARG00000017295,ENSOARG00000015818,ENSOARG00000019578,ENSOARG00000016728
GO:0009062	fatty acid catabolic process	biological_process	0.25306	1	1	80	48	17822	ENSOARG00000014026
GO:0044238	primary metabolic process	biological_process	0.25368	1	41	80	7817	17822	ENSOARG00000017195,ENSOARG00000014188,ENSOARG00000020633,ENSOARG00000015394,ENSOARG00000009415,ENSOARG00000007566,ENSOARG00000006373,ENSOARG00000010366,ENSOARG00000007286,ENSOARG00000013106,ENSOARG00000017465,ENSOARG00000015482,ENSOARG00000009409,ENSOARG00000003572,ENSOARG00000018733,ENSOARG00000012463,ENSOARG00000016340,ENSOARG00000021134,ENSOARG00000020442,ENSOARG00000014146,ENSOARG00000004373,…
GO:0044291	cell-cell contact zone	cellular_component	0.25397	1	1	80	46	17822	ENSOARG00000013106
GO:0030193	regulation of blood coagulation	biological_process	0.254	1	1	80	55	17822	ENSOARG00000019578
GO:1900046	regulation of hemostasis	biological_process	0.254	1	1	80	55	17822	ENSOARG00000019578
GO:0048259	regulation of receptor-mediated endocytosis	biological_process	0.2548	1	1	80	45	17822	ENSOARG00000010617
GO:0045184	establishment of protein localization	biological_process	0.25548	1	6	80	820	17822	ENSOARG00000012888,ENSOARG00000016728,ENSOARG00000009409,ENSOARG00000020979,ENSOARG00000010366,ENSOARG00000009386
GO:0009163	nucleoside biosynthetic process	biological_process	0.25607	1	1	80	74	17822	ENSOARG00000003265
GO:0042455	ribonucleoside biosynthetic process	biological_process	0.25607	1	1	80	74	17822	ENSOARG00000003265
GO:0001725	stress fiber	cellular_component	0.25633	1	1	80	39	17822	ENSOARG00000013106
GO:0016241	regulation of macroautophagy	biological_process	0.25688	1	1	80	50	17822	ENSOARG00000006373
GO:1900076	regulation of cellular response to insulin stimulus	biological_process	0.25709	1	1	80	45	17822	ENSOARG00000014188
GO:0034614	cellular response to reactive oxygen species	biological_process	0.25713	1	1	80	70	17822	ENSOARG00000008608
GO:0051536	iron-sulfur cluster binding	molecular_function	0.25744	1	1	80	52	17822	ENSOARG00000007566
GO:0051540	metal cluster binding	molecular_function	0.25744	1	1	80	52	17822	ENSOARG00000007566
GO:1901659	glycosyl compound biosynthetic process	biological_process	0.25794	1	1	80	75	17822	ENSOARG00000003265
GO:0061008	hepaticobiliary system development	biological_process	0.25816	1	1	80	53	17822	ENSOARG00000018880
GO:0043021	ribonucleoprotein complex binding	molecular_function	0.25858	1	1	80	70	17822	ENSOARG00000009759
GO:0046983	protein dimerization activity	molecular_function	0.25933	1	6	80	912	17822	ENSOARG00000015811,ENSOARG00000010366,ENSOARG00000014188,ENSOARG00000003713,ENSOARG00000019578,ENSOARG00000015207
GO:0008652	cellular amino acid biosynthetic process	biological_process	0.25936	1	1	80	71	17822	ENSOARG00000003265
GO:0019220	regulation of phosphate metabolic process	biological_process	0.2594	1	9	80	1165	17822	ENSOARG00000015793,ENSOARG00000017465,ENSOARG00000015973,ENSOARG00000000294,ENSOARG00000010366,ENSOARG00000007566,ENSOARG00000009409,ENSOARG00000003572,ENSOARG00000014188
GO:0032432	actin filament bundle	cellular_component	0.25949	1	1	80	42	17822	ENSOARG00000013106
GO:0032411	positive regulation of transporter activity	biological_process	0.2595	1	1	80	40	17822	ENSOARG00000003713
GO:0046930	pore complex	cellular_component	0.25967	1	1	80	42	17822	ENSOARG00000016728
GO:0051865	protein autoubiquitination	biological_process	0.26005	1	1	80	47	17822	ENSOARG00000009759
GO:0045727	positive regulation of translation	biological_process	0.26055	1	1	80	62	17822	ENSOARG00000007566
GO:2000026	regulation of multicellular organismal development	biological_process	0.26123	1	9	80	1220	17822	ENSOARG00000017465,ENSOARG00000009759,ENSOARG00000018880,ENSOARG00000019578,ENSOARG00000012888,ENSOARG00000004373,ENSOARG00000010649,ENSOARG00000020442,ENSOARG00000021134
GO:0016782	transferase activity, transferring sulfur-containing groups	molecular_function	0.26138	1	1	80	63	17822	ENSOARG00000007566
GO:0010720	positive regulation of cell development	biological_process	0.26188	1	2	80	175	17822	ENSOARG00000012888,ENSOARG00000018880
GO:0019751	polyol metabolic process	biological_process	0.26218	1	1	80	55	17822	ENSOARG00000014146
GO:0030317	sperm motility	biological_process	0.26223	1	1	80	49	17822	ENSOARG00000016545
GO:0000792	heterochromatin	cellular_component	0.26237	1	1	80	56	17822	ENSOARG00000011351
GO:0051174	regulation of phosphorus metabolic process	biological_process	0.26286	1	9	80	1169	17822	ENSOARG00000015793,ENSOARG00000017465,ENSOARG00000000294,ENSOARG00000015973,ENSOARG00000010366,ENSOARG00000007566,ENSOARG00000003572,ENSOARG00000009409,ENSOARG00000014188
GO:0005741	mitochondrial outer membrane	cellular_component	0.26309	1	1	80	79	17822	ENSOARG00000018956
GO:0001570	vasculogenesis	biological_process	0.26327	1	1	80	51	17822	ENSOARG00000017465
GO:0030516	regulation of axon extension	biological_process	0.26431	1	1	80	43	17822	ENSOARG00000010649
GO:0031072	heat shock protein binding	molecular_function	0.26434	1	1	80	72	17822	ENSOARG00000012272
GO:0051246	regulation of protein metabolic process	biological_process	0.26509	1	9	80	1329	17822	ENSOARG00000000294,ENSOARG00000009759,ENSOARG00000006373,ENSOARG00000007566,ENSOARG00000003265,ENSOARG00000010366,ENSOARG00000003572,ENSOARG00000014362,ENSOARG00000014188
GO:0007492	endoderm development	biological_process	0.26536	1	1	80	56	17822	ENSOARG00000012888
GO:0006810	transport	biological_process	0.26577	1	19	80	3002	17822	ENSOARG00000015979,ENSOARG00000016340,ENSOARG00000001169,ENSOARG00000010617,ENSOARG00000014188,ENSOARG00000010366,ENSOARG00000009414,ENSOARG00000014026,ENSOARG00000017295,ENSOARG00000018444,ENSOARG00000009139,ENSOARG00000016728,ENSOARG00000019578,ENSOARG00000009409,ENSOARG00000015811,ENSOARG00000020979,ENSOARG00000009386,ENSOARG00000003713,ENSOARG00000017613
GO:0016363	nuclear matrix	cellular_component	0.26678	1	1	80	50	17822	ENSOARG00000007863
GO:0051260	protein homooligomerization	biological_process	0.26702	1	2	80	216	17822	ENSOARG00000005457,ENSOARG00000003713
GO:0048518	positive regulation of biological process	biological_process	0.26726	1	22	80	3575	17822	ENSOARG00000018880,ENSOARG00000003265,ENSOARG00000003713,ENSOARG00000000294,ENSOARG00000017295,ENSOARG00000009139,ENSOARG00000007863,ENSOARG00000019578,ENSOARG00000014362,ENSOARG00000015482,ENSOARG00000003572,ENSOARG00000006373,ENSOARG00000007566,ENSOARG00000010366,ENSOARG00000017465,ENSOARG00000016751,ENSOARG00000009759,ENSOARG00000010617,ENSOARG00000021134,ENSOARG00000012888,ENSOARG00000004373,…
GO:0017124	SH3 domain binding	molecular_function	0.26781	1	1	80	44	17822	ENSOARG00000010617
GO:0044237	cellular metabolic process	biological_process	0.26828	1	40	80	7633	17822	ENSOARG00000014188,ENSOARG00000017195,ENSOARG00000015394,ENSOARG00000020633,ENSOARG00000009415,ENSOARG00000010366,ENSOARG00000007566,ENSOARG00000006373,ENSOARG00000007286,ENSOARG00000017465,ENSOARG00000009409,ENSOARG00000003572,ENSOARG00000015482,ENSOARG00000012463,ENSOARG00000021134,ENSOARG00000016340,ENSOARG00000020442,ENSOARG00000007856,ENSOARG00000004373,ENSOARG00000014146,ENSOARG00000009759,…
GO:0036126	sperm flagellum	cellular_component	0.26975	1	1	80	57	17822	ENSOARG00000016545
GO:0070555	response to interleukin-1	biological_process	0.2698	1	1	80	55	17822	ENSOARG00000003572
GO:0045595	regulation of cell differentiation	biological_process	0.27104	1	8	80	1089	17822	ENSOARG00000020442,ENSOARG00000004373,ENSOARG00000012888,ENSOARG00000010649,ENSOARG00000014188,ENSOARG00000021134,ENSOARG00000008608,ENSOARG00000018880
GO:0006457	protein folding	biological_process	0.27154	1	1	80	109	17822	ENSOARG00000012272
GO:0032204	regulation of telomere maintenance	biological_process	0.27172	1	1	80	55	17822	ENSOARG00000015482
GO:0072329	monocarboxylic acid catabolic process	biological_process	0.27265	1	1	80	57	17822	ENSOARG00000014026
GO:0006979	response to oxidative stress	biological_process	0.27289	1	2	80	222	17822	ENSOARG00000008608,ENSOARG00000010366
GO:0000139	Golgi membrane	cellular_component	0.27436	1	2	80	187	17822	ENSOARG00000009414,ENSOARG00000018880
GO:0009117	nucleotide metabolic process	biological_process	0.27441	1	5	80	556	17822	ENSOARG00000014188,ENSOARG00000017465,ENSOARG00000009409,ENSOARG00000015973,ENSOARG00000014026
GO:0003007	heart morphogenesis	biological_process	0.27471	1	2	80	173	17822	ENSOARG00000020442,ENSOARG00000004373
GO:0048285	organelle fission	biological_process	0.27525	1	2	80	200	17822	ENSOARG00000018956,ENSOARG00000007863
GO:0042383	sarcolemma	cellular_component	0.27565	1	1	80	50	17822	ENSOARG00000013106
GO:0000278	mitotic cell cycle	biological_process	0.27569	1	4	80	485	17822	ENSOARG00000007863,ENSOARG00000000294,ENSOARG00000020780,ENSOARG00000009633
GO:0010035	response to inorganic substance	biological_process	0.27599	1	2	80	194	17822	ENSOARG00000008608,ENSOARG00000017295
GO:0006753	nucleoside phosphate metabolic process	biological_process	0.2765	1	5	80	560	17822	ENSOARG00000014026,ENSOARG00000015973,ENSOARG00000009409,ENSOARG00000017465,ENSOARG00000014188
GO:0030032	lamellipodium assembly	biological_process	0.27672	1	1	80	41	17822	ENSOARG00000016751
GO:0001558	regulation of cell growth	biological_process	0.27709	1	2	80	207	17822	ENSOARG00000010649,ENSOARG00000014188
GO:0008033	tRNA processing	biological_process	0.2772	1	1	80	83	17822	ENSOARG00000007566
GO:0006650	glycerophospholipid metabolic process	biological_process	0.27809	1	2	80	175	17822	ENSOARG00000007286,ENSOARG00000014146
GO:0003824	catalytic activity	molecular_function	0.27889	1	29	80	5051	17822	ENSOARG00000003621,ENSOARG00000017958,ENSOARG00000001759,ENSOARG00000003265,ENSOARG00000012272,ENSOARG00000017941,ENSOARG00000018880,ENSOARG00000015482,ENSOARG00000003572,ENSOARG00000020780,ENSOARG00000014026,ENSOARG00000009414,ENSOARG00000009759,ENSOARG00000009429,ENSOARG00000007286,ENSOARG00000013106,ENSOARG00000021004,ENSOARG00000007566,ENSOARG00000009415,ENSOARG00000014146,ENSOARG00000017195,…
GO:0050818	regulation of coagulation	biological_process	0.28029	1	1	80	61	17822	ENSOARG00000019578
GO:0006461	protein complex assembly	biological_process	0.28122	1	6	80	828	17822	ENSOARG00000016751,ENSOARG00000005457,ENSOARG00000007286,ENSOARG00000007863,ENSOARG00000019578,ENSOARG00000003713
GO:0070271	protein complex biogenesis	biological_process	0.28122	1	6	80	828	17822	ENSOARG00000019578,ENSOARG00000003713,ENSOARG00000007863,ENSOARG00000007286,ENSOARG00000005457,ENSOARG00000016751
GO:0044272	sulfur compound biosynthetic process	biological_process	0.28179	1	1	80	53	17822	ENSOARG00000003265
GO:0003707	steroid hormone receptor activity	molecular_function	0.28222	1	1	80	50	17822	ENSOARG00000004373
GO:0008544	epidermis development	biological_process	0.28268	1	2	80	182	17822	ENSOARG00000021134,ENSOARG00000009414
GO:0043170	macromolecule metabolic process	biological_process	0.28284	1	35	80	6789	17822	ENSOARG00000009415,ENSOARG00000015394,ENSOARG00000009633,ENSOARG00000020633,ENSOARG00000014188,ENSOARG00000017195,ENSOARG00000010366,ENSOARG00000006373,ENSOARG00000007566,ENSOARG00000003572,ENSOARG00000015482,ENSOARG00000007856,ENSOARG00000012888,ENSOARG00000014146,ENSOARG00000004373,ENSOARG00000020442,ENSOARG00000021134,ENSOARG00000016340,ENSOARG00000012463,ENSOARG00000008608,ENSOARG00000016533,…
GO:0002688	regulation of leukocyte chemotaxis	biological_process	0.28299	1	1	80	70	17822	ENSOARG00000019578
GO:0030175	filopodium	cellular_component	0.28323	1	1	80	50	17822	ENSOARG00000003713
GO:0034330	cell junction organization	biological_process	0.28334	1	2	80	150	17822	ENSOARG00000003713,ENSOARG00000012888
GO:0014033	neural crest cell differentiation	biological_process	0.28405	1	1	80	57	17822	ENSOARG00000010649
GO:0010827	regulation of glucose transport	biological_process	0.28421	1	1	80	52	17822	ENSOARG00000014188
GO:0031398	positive regulation of protein ubiquitination	biological_process	0.28439	1	1	80	67	17822	ENSOARG00000003265
GO:0019867	outer membrane	cellular_component	0.28474	1	1	80	87	17822	ENSOARG00000018956
GO:0031968	organelle outer membrane	cellular_component	0.28474	1	1	80	87	17822	ENSOARG00000018956
GO:0031966	mitochondrial membrane	cellular_component	0.28481	1	2	80	307	17822	ENSOARG00000018956,ENSOARG00000018444
GO:0005913	cell-cell adherens junction	cellular_component	0.28483	1	1	80	46	17822	ENSOARG00000013106
GO:0050657	nucleic acid transport	biological_process	0.2856	1	1	80	68	17822	ENSOARG00000016728
GO:0050658	RNA transport	biological_process	0.2856	1	1	80	68	17822	ENSOARG00000016728
GO:0051236	establishment of RNA localization	biological_process	0.2856	1	1	80	68	17822	ENSOARG00000016728
GO:0014706	striated muscle tissue development	biological_process	0.28597	1	3	80	319	17822	ENSOARG00000003713,ENSOARG00000004373,ENSOARG00000017295
GO:0003151	outflow tract morphogenesis	biological_process	0.28631	1	1	80	58	17822	ENSOARG00000004373
GO:0003012	muscle system process	biological_process	0.28639	1	2	80	198	17822	ENSOARG00000017295,ENSOARG00000003713
GO:0031058	positive regulation of histone modification	biological_process	0.2864	1	1	80	58	17822	ENSOARG00000003572
GO:0007160	cell-matrix adhesion	biological_process	0.28651	1	2	80	143	17822	ENSOARG00000003713,ENSOARG00000012888
GO:0005044	scavenger receptor activity	molecular_function	0.28669	1	1	80	69	17822	ENSOARG00000014188
GO:0006898	receptor-mediated endocytosis	biological_process	0.2874	1	2	80	184	17822	ENSOARG00000014188,ENSOARG00000010617
GO:0030282	bone mineralization	biological_process	0.28878	1	1	80	75	17822	ENSOARG00000019578
GO:0000149	SNARE binding	molecular_function	0.28996	1	1	80	51	17822	ENSOARG00000016340
GO:0010770	positive regulation of cell morphogenesis involved in differentiation	biological_process	0.29004	1	1	80	60	17822	ENSOARG00000012888
GO:0043401	steroid hormone mediated signaling pathway	biological_process	0.29057	1	1	80	51	17822	ENSOARG00000004373
GO:0061053	somite development	biological_process	0.29098	1	1	80	65	17822	ENSOARG00000012888
GO:0010498	proteasomal protein catabolic process	biological_process	0.29106	1	2	80	219	17822	ENSOARG00000006373,ENSOARG00000014362
GO:0048284	organelle fusion	biological_process	0.29155	1	1	80	56	17822	ENSOARG00000015811
GO:0071901	negative regulation of protein serine/threonine kinase activity	biological_process	0.29216	1	1	80	85	17822	ENSOARG00000007566
GO:0035282	segmentation	biological_process	0.29255	1	1	80	65	17822	ENSOARG00000012888
GO:0001933	negative regulation of protein phosphorylation	biological_process	0.29275	1	2	80	217	17822	ENSOARG00000007566,ENSOARG00000014188
GO:0051893	regulation of focal adhesion assembly	biological_process	0.29307	1	1	80	43	17822	ENSOARG00000012888
GO:0090109	regulation of cell-substrate junction assembly	biological_process	0.29307	1	1	80	43	17822	ENSOARG00000012888
GO:0032104	regulation of response to extracellular stimulus	biological_process	0.29346	1	1	80	65	17822	ENSOARG00000006373
GO:0032107	regulation of response to nutrient levels	biological_process	0.29346	1	1	80	65	17822	ENSOARG00000006373
GO:0010959	regulation of metal ion transport	biological_process	0.29408	1	2	80	183	17822	ENSOARG00000003713,ENSOARG00000017295
GO:0034220	ion transmembrane transport	biological_process	0.29423	1	5	80	576	17822	ENSOARG00000017295,ENSOARG00000009414,ENSOARG00000017613,ENSOARG00000019578,ENSOARG00000003713
GO:0051649	establishment of localization in cell	biological_process	0.2943	1	10	80	1495	17822	ENSOARG00000003713,ENSOARG00000009414,ENSOARG00000020979,ENSOARG00000009386,ENSOARG00000010366,ENSOARG00000016728,ENSOARG00000009409,ENSOARG00000015979,ENSOARG00000009139,ENSOARG00000016340
GO:0007010	cytoskeleton organization	biological_process	0.29524	1	7	80	856	17822	ENSOARG00000012888,ENSOARG00000003713,ENSOARG00000007863,ENSOARG00000017465,ENSOARG00000016751,ENSOARG00000009414,ENSOARG00000018444
GO:0016570	histone modification	biological_process	0.29539	1	3	80	314	17822	ENSOARG00000009415,ENSOARG00000003572,ENSOARG00000020780
GO:0043168	anion binding	molecular_function	0.29545	1	16	80	2286	17822	ENSOARG00000015482,ENSOARG00000003572,ENSOARG00000009409,ENSOARG00000003713,ENSOARG00000015811,ENSOARG00000017195,ENSOARG00000014188,ENSOARG00000001169,ENSOARG00000010617,ENSOARG00000015394,ENSOARG00000021134,ENSOARG00000017885,ENSOARG00000009429,ENSOARG00000009414,ENSOARG00000007286,ENSOARG00000021004
GO:0021675	nerve development	biological_process	0.2955	1	1	80	56	17822	ENSOARG00000010649
GO:0031982	vesicle	cellular_component	0.29785	1	5	80	636	17822	ENSOARG00000010617,ENSOARG00000016545,ENSOARG00000006373,ENSOARG00000017465,ENSOARG00000009759
GO:0050794	regulation of cellular process	biological_process	0.29931	1	41	80	7768	17822	ENSOARG00000018880,ENSOARG00000003265,ENSOARG00000001759,ENSOARG00000003713,ENSOARG00000000294,ENSOARG00000015973,ENSOARG00000009139,ENSOARG00000018444,ENSOARG00000017295,ENSOARG00000010649,ENSOARG00000007863,ENSOARG00000019578,ENSOARG00000014362,ENSOARG00000000134,ENSOARG00000008608,ENSOARG00000015793,ENSOARG00000009759,ENSOARG00000021134,ENSOARG00000017885,ENSOARG00000016340,ENSOARG00000007856,…
GO:0015294	solute:cation symporter activity	molecular_function	0.29932	1	1	80	55	17822	ENSOARG00000017613
GO:0010821	regulation of mitochondrion organization	biological_process	0.30005	1	1	80	83	17822	ENSOARG00000007566
GO:0051225	spindle assembly	biological_process	0.30137	1	1	80	67	17822	ENSOARG00000007863
GO:0050660	flavin adenine dinucleotide binding	molecular_function	0.30234	1	1	80	70	17822	ENSOARG00000017885
GO:0005254	chloride channel activity	molecular_function	0.30244	1	1	80	48	17822	ENSOARG00000019578
GO:0044763	single-organism cellular process	biological_process	0.30249	1	50	80	9244	17822	ENSOARG00000020780,ENSOARG00000009139,ENSOARG00000018444,ENSOARG00000017295,ENSOARG00000007863,ENSOARG00000019578,ENSOARG00000010649,ENSOARG00000003265,ENSOARG00000009386,ENSOARG00000018880,ENSOARG00000017613,ENSOARG00000000294,ENSOARG00000015973,ENSOARG00000003713,ENSOARG00000001759,ENSOARG00000016545,ENSOARG00000016340,ENSOARG00000021096,ENSOARG00000001169,ENSOARG00000021134,ENSOARG00000011351,…
GO:0002687	positive regulation of leukocyte migration	biological_process	0.30387	1	1	80	74	17822	ENSOARG00000019578
GO:0033044	regulation of chromosome organization	biological_process	0.30399	1	2	80	191	17822	ENSOARG00000003572,ENSOARG00000015482
GO:0005548	phospholipid transporter activity	molecular_function	0.30422	1	1	80	40	17822	ENSOARG00000019578
GO:0030838	positive regulation of actin filament polymerization	biological_process	0.30489	1	1	80	68	17822	ENSOARG00000016751
GO:0016773	phosphotransferase activity, alcohol group as acceptor	molecular_function	0.30551	1	6	80	659	17822	ENSOARG00000017195,ENSOARG00000021134,ENSOARG00000015482,ENSOARG00000003572,ENSOARG00000007286,ENSOARG00000021004
GO:0042177	negative regulation of protein catabolic process	biological_process	0.30576	1	1	80	62	17822	ENSOARG00000006373
GO:0042326	negative regulation of phosphorylation	biological_process	0.30609	1	2	80	225	17822	ENSOARG00000007566,ENSOARG00000014188
GO:0044710	single-organism metabolic process	biological_process	0.30664	1	14	80	2369	17822	ENSOARG00000007286,ENSOARG00000014026,ENSOARG00000015973,ENSOARG00000017465,ENSOARG00000003265,ENSOARG00000007566,ENSOARG00000009409,ENSOARG00000014146,ENSOARG00000009415,ENSOARG00000014188,ENSOARG00000012463,ENSOARG00000017885,ENSOARG00000015394,ENSOARG00000020633
GO:0051250	negative regulation of lymphocyte activation	biological_process	0.30721	1	1	80	80	17822	ENSOARG00000009759
GO:0031625	ubiquitin protein ligase binding	molecular_function	0.30756	1	2	80	211	17822	ENSOARG00000000294,ENSOARG00000001759
GO:0043065	positive regulation of apoptotic process	biological_process	0.30759	1	2	80	235	17822	ENSOARG00000004373,ENSOARG00000019578
GO:0016569	covalent chromatin modification	biological_process	0.30786	1	3	80	321	17822	ENSOARG00000003572,ENSOARG00000009415,ENSOARG00000020780
GO:1901879	regulation of protein depolymerization	biological_process	0.30804	1	1	80	57	17822	ENSOARG00000003713
GO:0042578	phosphoric ester hydrolase activity	molecular_function	0.30866	1	3	80	297	17822	ENSOARG00000003621,ENSOARG00000014146,ENSOARG00000014188
GO:0030155	regulation of cell adhesion	biological_process	0.30953	1	3	80	286	17822	ENSOARG00000015207,ENSOARG00000015818,ENSOARG00000012888
GO:0015758	glucose transport	biological_process	0.3097	1	1	80	60	17822	ENSOARG00000014188
GO:0071944	cell periphery	cellular_component	0.31009	1	18	80	3058	17822	ENSOARG00000009759,ENSOARG00000017465,ENSOARG00000015793,ENSOARG00000013106,ENSOARG00000014188,ENSOARG00000010617,ENSOARG00000021134,ENSOARG00000020442,ENSOARG00000021133,ENSOARG00000012888,ENSOARG00000015811,ENSOARG00000005457,ENSOARG00000010512,ENSOARG00000003713,ENSOARG00000017295,ENSOARG00000015818,ENSOARG00000016728,ENSOARG00000019578
GO:0042641	actomyosin	cellular_component	0.31012	1	1	80	46	17822	ENSOARG00000013106
GO:0065007	biological regulation	biological_process	0.31074	1	45	80	8628	17822	ENSOARG00000003265,ENSOARG00000018880,ENSOARG00000015973,ENSOARG00000000294,ENSOARG00000001759,ENSOARG00000003713,ENSOARG00000018444,ENSOARG00000020780,ENSOARG00000009139,ENSOARG00000017295,ENSOARG00000000134,ENSOARG00000010649,ENSOARG00000014362,ENSOARG00000019578,ENSOARG00000007863,ENSOARG00000009414,ENSOARG00000009759,ENSOARG00000015793,ENSOARG00000008608,ENSOARG00000016533,ENSOARG00000016545,…
GO:0006260	DNA replication	biological_process	0.31101	1	2	80	222	17822	ENSOARG00000009429,ENSOARG00000015482
GO:0060537	muscle tissue development	biological_process	0.31176	1	3	80	333	17822	ENSOARG00000017295,ENSOARG00000003713,ENSOARG00000004373
GO:0005884	actin filament	cellular_component	0.31178	1	1	80	56	17822	ENSOARG00000017465
GO:0002761	regulation of myeloid leukocyte differentiation	biological_process	0.31188	1	1	80	73	17822	ENSOARG00000020442
GO:0008509	anion transmembrane transporter activity	molecular_function	0.31234	1	2	80	182	17822	ENSOARG00000017613,ENSOARG00000019578
GO:0019897	extrinsic to plasma membrane	cellular_component	0.31303	1	1	80	72	17822	ENSOARG00000015811
GO:0090100	positive regulation of transmembrane receptor protein serine/threonine kinase signaling pathway	biological_process	0.31305	1	1	80	67	17822	ENSOARG00000010366
GO:0031348	negative regulation of defense response	biological_process	0.31319	1	1	80	86	17822	ENSOARG00000009759
GO:0016310	phosphorylation	biological_process	0.31356	1	10	80	1421	17822	ENSOARG00000007566,ENSOARG00000010366,ENSOARG00000000294,ENSOARG00000007286,ENSOARG00000021004,ENSOARG00000017195,ENSOARG00000014188,ENSOARG00000021134,ENSOARG00000015482,ENSOARG00000003572
GO:0030048	actin filament-based movement	biological_process	0.31366	1	1	80	50	17822	ENSOARG00000012888
GO:0032846	positive regulation of homeostatic process	biological_process	0.31367	1	1	80	79	17822	ENSOARG00000015482
GO:0043068	positive regulation of programmed cell death	biological_process	0.31382	1	2	80	238	17822	ENSOARG00000004373,ENSOARG00000019578
GO:0016044	cellular membrane organization	biological_process	0.31411	1	4	80	423	17822	ENSOARG00000019578,ENSOARG00000003713,ENSOARG00000018956,ENSOARG00000015811
GO:0008645	hexose transport	biological_process	0.31417	1	1	80	62	17822	ENSOARG00000014188
GO:0015293	symporter activity	molecular_function	0.31422	1	1	80	60	17822	ENSOARG00000017613
GO:0016614	oxidoreductase activity, acting on CH-OH group of donors	molecular_function	0.31497	1	1	80	90	17822	ENSOARG00000020633
GO:0006869	lipid transport	biological_process	0.31513	1	2	80	211	17822	ENSOARG00000014026,ENSOARG00000018444
GO:0006944	cellular membrane fusion	biological_process	0.31533	1	1	80	69	17822	ENSOARG00000015811
GO:0007498	mesoderm development	biological_process	0.31628	1	1	80	79	17822	ENSOARG00000012888
GO:0030316	osteoclast differentiation	biological_process	0.3168	1	1	80	68	17822	ENSOARG00000020442
GO:0007127	meiosis I	biological_process	0.31722	1	1	80	69	17822	ENSOARG00000009429
GO:0016491	oxidoreductase activity	molecular_function	0.31728	1	4	80	686	17822	ENSOARG00000009415,ENSOARG00000017885,ENSOARG00000015394,ENSOARG00000020633
GO:0009108	coenzyme biosynthetic process	biological_process	0.31753	1	1	80	81	17822	ENSOARG00000003265
GO:0006403	RNA localization	biological_process	0.31785	1	1	80	78	17822	ENSOARG00000016728
GO:0043269	regulation of ion transport	biological_process	0.31832	1	3	80	327	17822	ENSOARG00000019578,ENSOARG00000003713,ENSOARG00000017295
GO:0051049	regulation of transport	biological_process	0.31969	1	7	80	980	17822	ENSOARG00000003713,ENSOARG00000019578,ENSOARG00000010617,ENSOARG00000015979,ENSOARG00000017295,ENSOARG00000014188,ENSOARG00000010366
GO:0007050	cell cycle arrest	biological_process	0.32008	1	1	80	88	17822	ENSOARG00000020442
GO:0015749	monosaccharide transport	biological_process	0.32238	1	1	80	64	17822	ENSOARG00000014188
GO:0016874	ligase activity	molecular_function	0.32409	1	3	80	318	17822	ENSOARG00000009759,ENSOARG00000017958,ENSOARG00000001759
GO:0002831	regulation of response to biotic stimulus	biological_process	0.32436	1	1	80	85	17822	ENSOARG00000009759
GO:0007052	mitotic spindle organization	biological_process	0.32498	1	1	80	63	17822	ENSOARG00000007863
GO:0005253	anion channel activity	molecular_function	0.3253	1	1	80	59	17822	ENSOARG00000019578
GO:0061387	regulation of extent of cell growth	biological_process	0.32624	1	1	80	54	17822	ENSOARG00000010649
GO:1901888	regulation of cell junction assembly	biological_process	0.32648	1	1	80	53	17822	ENSOARG00000012888
GO:0043130	ubiquitin binding	molecular_function	0.32667	1	1	80	70	17822	ENSOARG00000003265
GO:0030662	coated vesicle membrane	cellular_component	0.32668	1	1	80	61	17822	ENSOARG00000010617
GO:0040008	regulation of growth	biological_process	0.32724	1	3	80	381	17822	ENSOARG00000010649,ENSOARG00000020442,ENSOARG00000014188
GO:0051100	negative regulation of binding	biological_process	0.32762	1	1	80	100	17822	ENSOARG00000012888
GO:0000956	nuclear-transcribed mRNA catabolic process	biological_process	0.32861	1	1	80	68	17822	ENSOARG00000016340
GO:0051051	negative regulation of transport	biological_process	0.32957	1	2	80	229	17822	ENSOARG00000003713,ENSOARG00000014188
GO:0005634	nucleus	cellular_component	0.32979	1	25	80	4642	17822	ENSOARG00000008608,ENSOARG00000017465,ENSOARG00000015793,ENSOARG00000009759,ENSOARG00000009429,ENSOARG00000010366,ENSOARG00000012888,ENSOARG00000004373,ENSOARG00000009415,ENSOARG00000020442,ENSOARG00000013910,ENSOARG00000015394,ENSOARG00000011351,ENSOARG00000009633,ENSOARG00000001759,ENSOARG00000003621,ENSOARG00000012272,ENSOARG00000009386,ENSOARG00000003265,ENSOARG00000016728,ENSOARG00000015818,…
GO:0042306	regulation of protein import into nucleus	biological_process	0.3301	1	1	80	69	17822	ENSOARG00000010366
GO:0016043	cellular component organization	biological_process	0.33065	1	24	80	3817	17822	ENSOARG00000003713,ENSOARG00000005457,ENSOARG00000015811,ENSOARG00000018880,ENSOARG00000018956,ENSOARG00000019578,ENSOARG00000007863,ENSOARG00000010649,ENSOARG00000015482,ENSOARG00000003572,ENSOARG00000009139,ENSOARG00000020780,ENSOARG00000018444,ENSOARG00000017465,ENSOARG00000016751,ENSOARG00000009414,ENSOARG00000007286,ENSOARG00000007566,ENSOARG00000006373,ENSOARG00000012888,ENSOARG00000009415,…
GO:0030216	keratinocyte differentiation	biological_process	0.33075	1	1	80	67	17822	ENSOARG00000021134
GO:0008286	insulin receptor signaling pathway	biological_process	0.33118	1	1	80	63	17822	ENSOARG00000014188
GO:0045862	positive regulation of proteolysis	biological_process	0.33196	1	1	80	82	17822	ENSOARG00000014362
GO:0001932	regulation of protein phosphorylation	biological_process	0.333	1	5	80	715	17822	ENSOARG00000000294,ENSOARG00000003572,ENSOARG00000007566,ENSOARG00000014188,ENSOARG00000010366
GO:0043666	regulation of phosphoprotein phosphatase activity	biological_process	0.33314	1	1	80	64	17822	ENSOARG00000015793
GO:0004843	ubiquitin-specific protease activity	molecular_function	0.33368	1	1	80	68	17822	ENSOARG00000020780
GO:0005773	vacuole	cellular_component	0.33379	1	2	80	252	17822	ENSOARG00000009139,ENSOARG00000006373
GO:0000302	response to reactive oxygen species	biological_process	0.33492	1	1	80	95	17822	ENSOARG00000008608
GO:0016604	nuclear body	cellular_component	0.33511	1	4	80	528	17822	ENSOARG00000007863,ENSOARG00000001759,ENSOARG00000003265,ENSOARG00000009633
GO:0006184	GTP catabolic process	biological_process	0.3355	1	3	80	251	17822	ENSOARG00000017465,ENSOARG00000015973,ENSOARG00000009409
GO:0033124	regulation of GTP catabolic process	biological_process	0.3355	1	3	80	251	17822	ENSOARG00000009409,ENSOARG00000015973,ENSOARG00000017465
GO:0043087	regulation of GTPase activity	biological_process	0.3355	1	3	80	251	17822	ENSOARG00000017465,ENSOARG00000009409,ENSOARG00000015973
GO:1901069	guanosine-containing compound catabolic process	biological_process	0.33573	1	3	80	252	17822	ENSOARG00000017465,ENSOARG00000009409,ENSOARG00000015973
GO:0009203	ribonucleoside triphosphate catabolic process	biological_process	0.33581	1	3	80	252	17822	ENSOARG00000017465,ENSOARG00000009409,ENSOARG00000015973
GO:0009207	purine ribonucleoside triphosphate catabolic process	biological_process	0.33581	1	3	80	252	17822	ENSOARG00000015973,ENSOARG00000009409,ENSOARG00000017465
GO:0010906	regulation of glucose metabolic process	biological_process	0.33584	1	1	80	81	17822	ENSOARG00000014188
GO:0060349	bone morphogenesis	biological_process	0.33661	1	1	80	72	17822	ENSOARG00000004373
GO:0032880	regulation of protein localization	biological_process	0.33696	1	3	80	394	17822	ENSOARG00000010366,ENSOARG00000012888,ENSOARG00000003713
GO:0015031	protein transport	biological_process	0.33699	1	5	80	763	17822	ENSOARG00000010366,ENSOARG00000009386,ENSOARG00000020979,ENSOARG00000009409,ENSOARG00000016728
GO:0034399	nuclear periphery	cellular_component	0.33712	1	1	80	64	17822	ENSOARG00000007863
GO:0006874	cellular calcium ion homeostasis	biological_process	0.33879	1	2	80	196	17822	ENSOARG00000009414,ENSOARG00000018444
GO:0005923	tight junction	cellular_component	0.33897	1	1	80	72	17822	ENSOARG00000017465
GO:0009146	purine nucleoside triphosphate catabolic process	biological_process	0.33926	1	3	80	255	17822	ENSOARG00000017465,ENSOARG00000015973,ENSOARG00000009409
GO:0045177	apical part of cell	cellular_component	0.34018	1	2	80	190	17822	ENSOARG00000015818,ENSOARG00000017295
GO:0010563	negative regulation of phosphorus metabolic process	biological_process	0.34088	1	2	80	246	17822	ENSOARG00000007566,ENSOARG00000014188
GO:0045936	negative regulation of phosphate metabolic process	biological_process	0.34088	1	2	80	246	17822	ENSOARG00000007566,ENSOARG00000014188
GO:0008150	biological_process	biological_process	0.34116	1	69	80	14298	17822	ENSOARG00000010649,ENSOARG00000017295,ENSOARG00000020780,ENSOARG00000018444,ENSOARG00000015973,ENSOARG00000000294,ENSOARG00000005457,ENSOARG00000003621,ENSOARG00000001759,ENSOARG00000017958,ENSOARG00000012272,ENSOARG00000009386,ENSOARG00000018880,ENSOARG00000017941,ENSOARG00000014146,ENSOARG00000018733,ENSOARG00000016340,ENSOARG00000021096,ENSOARG00000001169,ENSOARG00000009414,ENSOARG00000009429,…
GO:0009898	internal side of plasma membrane	cellular_component	0.34186	1	1	80	75	17822	ENSOARG00000013106
GO:0043244	regulation of protein complex disassembly	biological_process	0.3421	1	1	80	68	17822	ENSOARG00000003713
GO:0050684	regulation of mRNA processing	biological_process	0.34298	1	1	80	89	17822	ENSOARG00000007856
GO:0038024	cargo receptor activity	molecular_function	0.34418	1	1	80	82	17822	ENSOARG00000014188
GO:1901615	organic hydroxy compound metabolic process	biological_process	0.34483	1	2	80	240	17822	ENSOARG00000014026,ENSOARG00000014146
GO:0061024	membrane organization	biological_process	0.34586	1	4	80	448	17822	ENSOARG00000003713,ENSOARG00000019578,ENSOARG00000018956,ENSOARG00000015811
GO:0006152	purine nucleoside catabolic process	biological_process	0.34714	1	3	80	261	17822	ENSOARG00000015973,ENSOARG00000009409,ENSOARG00000017465
GO:0046130	purine ribonucleoside catabolic process	biological_process	0.34714	1	3	80	261	17822	ENSOARG00000017465,ENSOARG00000015973,ENSOARG00000009409
GO:0045598	regulation of fat cell differentiation	biological_process	0.34862	1	1	80	83	17822	ENSOARG00000014188
GO:0008643	carbohydrate transport	biological_process	0.3487	1	1	80	74	17822	ENSOARG00000014188
GO:0051592	response to calcium ion	biological_process	0.34921	1	1	80	62	17822	ENSOARG00000017295
GO:0006644	phospholipid metabolic process	biological_process	0.3495	1	2	80	225	17822	ENSOARG00000007286,ENSOARG00000014146
GO:0055082	cellular chemical homeostasis	biological_process	0.35025	1	3	80	386	17822	ENSOARG00000009414,ENSOARG00000018444,ENSOARG00000014188
GO:0009154	purine ribonucleotide catabolic process	biological_process	0.35033	1	3	80	261	17822	ENSOARG00000015973,ENSOARG00000009409,ENSOARG00000017465
GO:0016525	negative regulation of angiogenesis	biological_process	0.35049	1	1	80	65	17822	ENSOARG00000017465
GO:0031214	biomineral tissue development	biological_process	0.35088	1	1	80	94	17822	ENSOARG00000019578
GO:0070160	occluding junction	cellular_component	0.35093	1	1	80	75	17822	ENSOARG00000017465
GO:0042454	ribonucleoside catabolic process	biological_process	0.35097	1	3	80	266	17822	ENSOARG00000015973,ENSOARG00000009409,ENSOARG00000017465
GO:0009261	ribonucleotide catabolic process	biological_process	0.35169	1	3	80	262	17822	ENSOARG00000017465,ENSOARG00000009409,ENSOARG00000015973
GO:0032092	positive regulation of protein binding	biological_process	0.35184	1	1	80	69	17822	ENSOARG00000012888
GO:0071840	cellular component organization or biogenesis	biological_process	0.3519	1	24	80	3893	17822	ENSOARG00000003572,ENSOARG00000015482,ENSOARG00000010649,ENSOARG00000007863,ENSOARG00000019578,ENSOARG00000009139,ENSOARG00000020780,ENSOARG00000018444,ENSOARG00000005457,ENSOARG00000003713,ENSOARG00000018956,ENSOARG00000018880,ENSOARG00000015811,ENSOARG00000012888,ENSOARG00000009415,ENSOARG00000014188,ENSOARG00000016545,ENSOARG00000010617,ENSOARG00000009414,ENSOARG00000007286,ENSOARG00000016751,…
GO:0016301	kinase activity	molecular_function	0.35196	1	6	80	716	17822	ENSOARG00000021004,ENSOARG00000003572,ENSOARG00000007286,ENSOARG00000015482,ENSOARG00000021134,ENSOARG00000017195
GO:0001837	epithelial to mesenchymal transition	biological_process	0.35204	1	1	80	91	17822	ENSOARG00000012888
GO:0016234	inclusion body	cellular_component	0.35215	1	1	80	61	17822	ENSOARG00000012463
GO:0005777	peroxisome	cellular_component	0.35224	1	1	80	84	17822	ENSOARG00000014026
GO:0042579	microbody	cellular_component	0.35224	1	1	80	84	17822	ENSOARG00000014026
GO:0006913	nucleocytoplasmic transport	biological_process	0.35228	1	2	80	236	17822	ENSOARG00000016728,ENSOARG00000010366
GO:0051169	nuclear transport	biological_process	0.35228	1	2	80	236	17822	ENSOARG00000010366,ENSOARG00000016728
GO:0046631	alpha-beta T cell activation	biological_process	0.35234	1	1	80	90	17822	ENSOARG00000009759
GO:0042129	regulation of T cell proliferation	biological_process	0.35302	1	1	80	105	17822	ENSOARG00000009759
GO:0009451	RNA modification	biological_process	0.35336	1	1	80	107	17822	ENSOARG00000007566
GO:0060249	anatomical structure homeostasis	biological_process	0.35516	1	2	80	234	17822	ENSOARG00000015482,ENSOARG00000017295
GO:0009755	hormone-mediated signaling pathway	biological_process	0.35536	1	1	80	76	17822	ENSOARG00000004373
GO:0051188	cofactor biosynthetic process	biological_process	0.35582	1	1	80	98	17822	ENSOARG00000003265
GO:0044455	mitochondrial membrane part	cellular_component	0.35667	1	1	80	149	17822	ENSOARG00000018444
GO:0008285	negative regulation of cell proliferation	biological_process	0.35671	1	3	80	386	17822	ENSOARG00000009759,ENSOARG00000004373,ENSOARG00000014146
GO:0009164	nucleoside catabolic process	biological_process	0.35694	1	3	80	267	17822	ENSOARG00000017465,ENSOARG00000015973,ENSOARG00000009409
GO:0044093	positive regulation of molecular function	biological_process	0.35715	1	7	80	966	17822	ENSOARG00000012888,ENSOARG00000003713,ENSOARG00000009409,ENSOARG00000003572,ENSOARG00000000294,ENSOARG00000015973,ENSOARG00000015482
GO:0032101	regulation of response to external stimulus	biological_process	0.35715	1	3	80	414	17822	ENSOARG00000019578,ENSOARG00000010649,ENSOARG00000006373
GO:0015718	monocarboxylic acid transport	biological_process	0.35885	1	1	80	88	17822	ENSOARG00000014026
GO:0046039	GTP metabolic process	biological_process	0.35918	1	3	80	267	17822	ENSOARG00000009409,ENSOARG00000015973,ENSOARG00000017465
GO:1901658	glycosyl compound catabolic process	biological_process	0.35919	1	3	80	271	17822	ENSOARG00000009409,ENSOARG00000015973,ENSOARG00000017465
GO:0002065	columnar/cuboidal epithelial cell differentiation	biological_process	0.35972	1	1	80	80	17822	ENSOARG00000004373
GO:0009411	response to UV	biological_process	0.35987	1	1	80	90	17822	ENSOARG00000003265
GO:0044699	single-organism process	biological_process	0.36001	1	53	80	10022	17822	ENSOARG00000020979,ENSOARG00000015811,ENSOARG00000018956,ENSOARG00000015818,ENSOARG00000016728,ENSOARG00000015482,ENSOARG00000003572,ENSOARG00000009409,ENSOARG00000017465,ENSOARG00000016751,ENSOARG00000007286,ENSOARG00000007566,ENSOARG00000006373,ENSOARG00000010366,ENSOARG00000009415,ENSOARG00000009633,ENSOARG00000015979,ENSOARG00000014188,ENSOARG00000003713,ENSOARG00000001759,ENSOARG00000017613,…
GO:0043588	skin development	biological_process	0.36028	1	2	80	218	17822	ENSOARG00000021134,ENSOARG00000009414
GO:0006812	cation transport	biological_process	0.36066	1	5	80	696	17822	ENSOARG00000017613,ENSOARG00000009414,ENSOARG00000019578,ENSOARG00000003713,ENSOARG00000017295
GO:0019783	small conjugating protein-specific protease activity	molecular_function	0.36092	1	1	80	75	17822	ENSOARG00000020780
GO:0048522	positive regulation of cellular process	biological_process	0.36101	1	19	80	3191	17822	ENSOARG00000021134,ENSOARG00000020442,ENSOARG00000012888,ENSOARG00000004373,ENSOARG00000010366,ENSOARG00000007566,ENSOARG00000006373,ENSOARG00000009759,ENSOARG00000016751,ENSOARG00000009139,ENSOARG00000003572,ENSOARG00000015482,ENSOARG00000007863,ENSOARG00000019578,ENSOARG00000014362,ENSOARG00000003265,ENSOARG00000018880,ENSOARG00000000294,ENSOARG00000003713
GO:0006575	cellular modified amino acid metabolic process	biological_process	0.36231	1	1	80	115	17822	ENSOARG00000003265
GO:0007018	microtubule-based movement	biological_process	0.36287	1	2	80	169	17822	ENSOARG00000009139,ENSOARG00000021096
GO:0006261	DNA-dependent DNA replication	biological_process	0.36289	1	1	80	80	17822	ENSOARG00000009429
GO:1901068	guanosine-containing compound metabolic process	biological_process	0.36292	1	3	80	272	17822	ENSOARG00000017465,ENSOARG00000009409,ENSOARG00000015973
GO:0031256	leading edge membrane	cellular_component	0.36437	1	1	80	64	17822	ENSOARG00000012888
GO:0061041	regulation of wound healing	biological_process	0.36437	1	1	80	79	17822	ENSOARG00000019578
GO:0055074	calcium ion homeostasis	biological_process	0.365	1	2	80	208	17822	ENSOARG00000009414,ENSOARG00000018444
GO:0002695	negative regulation of leukocyte activation	biological_process	0.36507	1	1	80	92	17822	ENSOARG00000009759
GO:0006941	striated muscle contraction	biological_process	0.36542	1	1	80	88	17822	ENSOARG00000017295
GO:0001657	ureteric bud development	biological_process	0.36573	1	1	80	76	17822	ENSOARG00000004373
GO:0005774	vacuolar membrane	cellular_component	0.3658	1	1	80	89	17822	ENSOARG00000006373
GO:0007269	neurotransmitter secretion	biological_process	0.36595	1	1	80	61	17822	ENSOARG00000015979
GO:0072686	mitotic spindle	cellular_component	0.36598	1	1	80	69	17822	ENSOARG00000007863
GO:0050921	positive regulation of chemotaxis	biological_process	0.36657	1	1	80	82	17822	ENSOARG00000019578
GO:0044706	multi-multicellular organism process	biological_process	0.36676	1	1	80	94	17822	ENSOARG00000016545
GO:0072503	cellular divalent inorganic cation homeostasis	biological_process	0.36781	1	2	80	212	17822	ENSOARG00000018444,ENSOARG00000009414
GO:0030856	regulation of epithelial cell differentiation	biological_process	0.36814	1	1	80	89	17822	ENSOARG00000021134
GO:0010942	positive regulation of cell death	biological_process	0.36875	1	2	80	266	17822	ENSOARG00000004373,ENSOARG00000019578
GO:0009612	response to mechanical stimulus	biological_process	0.36907	1	1	80	83	17822	ENSOARG00000016533
GO:0032269	negative regulation of cellular protein metabolic process	biological_process	0.36934	1	3	80	419	17822	ENSOARG00000014188,ENSOARG00000006373,ENSOARG00000007566
GO:0002062	chondrocyte differentiation	biological_process	0.37133	1	1	80	73	17822	ENSOARG00000004373
GO:0005524	ATP binding	molecular_function	0.37187	1	10	80	1318	17822	ENSOARG00000021134,ENSOARG00000001169,ENSOARG00000014188,ENSOARG00000017195,ENSOARG00000003572,ENSOARG00000015482,ENSOARG00000021004,ENSOARG00000009429,ENSOARG00000009414,ENSOARG00000007286
GO:0051261	protein depolymerization	biological_process	0.37254	1	1	80	73	17822	ENSOARG00000003713
GO:0032182	small conjugating protein binding	molecular_function	0.37277	1	1	80	80	17822	ENSOARG00000003265
GO:0031532	actin cytoskeleton reorganization	biological_process	0.37319	1	1	80	65	17822	ENSOARG00000009414
GO:0009986	cell surface	cellular_component	0.37325	1	3	80	422	17822	ENSOARG00000014188,ENSOARG00000017465,ENSOARG00000020442
GO:0019222	regulation of metabolic process	biological_process	0.37326	1	24	80	4433	17822	ENSOARG00000007566,ENSOARG00000006373,ENSOARG00000010366,ENSOARG00000017465,ENSOARG00000015793,ENSOARG00000009759,ENSOARG00000016340,ENSOARG00000009633,ENSOARG00000014188,ENSOARG00000012888,ENSOARG00000014501,ENSOARG00000004373,ENSOARG00000007856,ENSOARG00000020442,ENSOARG00000003265,ENSOARG00000015973,ENSOARG00000000294,ENSOARG00000020780,ENSOARG00000007863,ENSOARG00000014362,ENSOARG00000015482,…
GO:0048675	axon extension	biological_process	0.37387	1	1	80	64	17822	ENSOARG00000010649
GO:0030811	regulation of nucleotide catabolic process	biological_process	0.37441	1	3	80	286	17822	ENSOARG00000017465,ENSOARG00000015973,ENSOARG00000009409
GO:0033121	regulation of purine nucleotide catabolic process	biological_process	0.37441	1	3	80	286	17822	ENSOARG00000015973,ENSOARG00000009409,ENSOARG00000017465
GO:0001664	G-protein coupled receptor binding	molecular_function	0.37548	1	1	80	145	17822	ENSOARG00000009759
GO:0009314	response to radiation	biological_process	0.37552	1	2	80	255	17822	ENSOARG00000003265,ENSOARG00000014362
GO:0051094	positive regulation of developmental process	biological_process	0.37572	1	5	80	727	17822	ENSOARG00000021134,ENSOARG00000018880,ENSOARG00000019578,ENSOARG00000012888,ENSOARG00000017465
GO:0044437	vacuolar part	cellular_component	0.3759	1	1	80	95	17822	ENSOARG00000006373
GO:0006139	nucleobase-containing compound metabolic process	biological_process	0.37705	1	21	80	4012	17822	ENSOARG00000014188,ENSOARG00000016340,ENSOARG00000020442,ENSOARG00000004373,ENSOARG00000009415,ENSOARG00000007856,ENSOARG00000007566,ENSOARG00000014026,ENSOARG00000009429,ENSOARG00000009759,ENSOARG00000017465,ENSOARG00000008608,ENSOARG00000020780,ENSOARG00000015482,ENSOARG00000000134,ENSOARG00000003572,ENSOARG00000009409,ENSOARG00000007863,ENSOARG00000003265,ENSOARG00000015973,ENSOARG00000001759
GO:0050866	negative regulation of cell activation	biological_process	0.37757	1	1	80	99	17822	ENSOARG00000009759
GO:0051262	protein tetramerization	biological_process	0.37772	1	1	80	84	17822	ENSOARG00000003713
GO:1901564	organonitrogen compound metabolic process	biological_process	0.37775	1	7	80	1074	17822	ENSOARG00000015973,ENSOARG00000014026,ENSOARG00000009409,ENSOARG00000017465,ENSOARG00000003265,ENSOARG00000007566,ENSOARG00000014188
GO:0000723	telomere maintenance	biological_process	0.3799	1	1	80	85	17822	ENSOARG00000015482
GO:0032200	telomere organization	biological_process	0.3799	1	1	80	85	17822	ENSOARG00000015482
GO:0007088	regulation of mitosis	biological_process	0.38017	1	1	80	95	17822	ENSOARG00000007863
GO:0051783	regulation of nuclear division	biological_process	0.38017	1	1	80	95	17822	ENSOARG00000007863
GO:0015931	nucleobase-containing compound transport	biological_process	0.38214	1	1	80	94	17822	ENSOARG00000016728
GO:0048520	positive regulation of behavior	biological_process	0.3824	1	1	80	87	17822	ENSOARG00000019578
GO:0051493	regulation of cytoskeleton organization	biological_process	0.38276	1	3	80	361	17822	ENSOARG00000003713,ENSOARG00000007863,ENSOARG00000016751
GO:0043433	negative regulation of sequence-specific DNA binding transcription factor activity	biological_process	0.3837	1	1	80	99	17822	ENSOARG00000009759
GO:0001704	formation of primary germ layer	biological_process	0.3839	1	1	80	89	17822	ENSOARG00000012888
GO:0046486	glycerolipid metabolic process	biological_process	0.3839	1	2	80	230	17822	ENSOARG00000014146,ENSOARG00000007286
GO:0050789	regulation of biological process	biological_process	0.38446	1	42	80	8254	17822	ENSOARG00000010366,ENSOARG00000007566,ENSOARG00000006373,ENSOARG00000007286,ENSOARG00000016751,ENSOARG00000017465,ENSOARG00000014188,ENSOARG00000015979,ENSOARG00000009633,ENSOARG00000010617,ENSOARG00000003572,ENSOARG00000009409,ENSOARG00000015482,ENSOARG00000015818,ENSOARG00000009759,ENSOARG00000008608,ENSOARG00000015793,ENSOARG00000017885,ENSOARG00000021134,ENSOARG00000016340,ENSOARG00000020442,…
GO:0017048	Rho GTPase binding	molecular_function	0.38454	1	1	80	61	17822	ENSOARG00000016751
GO:0009118	regulation of nucleoside metabolic process	biological_process	0.38464	1	3	80	291	17822	ENSOARG00000017465,ENSOARG00000009409,ENSOARG00000015973
GO:0031410	cytoplasmic vesicle	cellular_component	0.38564	1	4	80	547	17822	ENSOARG00000009759,ENSOARG00000017465,ENSOARG00000016545,ENSOARG00000010617
GO:0016791	phosphatase activity	molecular_function	0.38568	1	2	80	219	17822	ENSOARG00000014146,ENSOARG00000003621
GO:0006468	protein phosphorylation	biological_process	0.38633	1	8	80	1172	17822	ENSOARG00000000294,ENSOARG00000007566,ENSOARG00000010366,ENSOARG00000015482,ENSOARG00000003572,ENSOARG00000021134,ENSOARG00000017195,ENSOARG00000014188
GO:0061061	muscle structure development	biological_process	0.38646	1	3	80	396	17822	ENSOARG00000003713,ENSOARG00000004373,ENSOARG00000017295
GO:0000082	G1/S transition of mitotic cell cycle	biological_process	0.38654	1	1	80	94	17822	ENSOARG00000000294
GO:0051329	interphase of mitotic cell cycle	biological_process	0.38654	1	1	80	94	17822	ENSOARG00000000294
GO:0051726	regulation of cell cycle	biological_process	0.38805	1	4	80	621	17822	ENSOARG00000020442,ENSOARG00000007863,ENSOARG00000007566,ENSOARG00000009633
GO:0006402	mRNA catabolic process	biological_process	0.38814	1	1	80	81	17822	ENSOARG00000016340
GO:0010970	microtubule-based transport	biological_process	0.38875	1	1	80	67	17822	ENSOARG00000009139
GO:0030705	cytoskeleton-dependent intracellular transport	biological_process	0.38875	1	1	80	67	17822	ENSOARG00000009139
GO:0050768	negative regulation of neurogenesis	biological_process	0.38927	1	1	80	75	17822	ENSOARG00000010649
GO:0009605	response to external stimulus	biological_process	0.38934	1	6	80	936	17822	ENSOARG00000006373,ENSOARG00000017613,ENSOARG00000016533,ENSOARG00000019578,ENSOARG00000010649,ENSOARG00000017465
GO:0051607	defense response to virus	biological_process	0.39065	1	1	80	139	17822	ENSOARG00000009759
GO:0071702	organic substance transport	biological_process	0.39201	1	8	80	1349	17822	ENSOARG00000009409,ENSOARG00000016728,ENSOARG00000014188,ENSOARG00000018444,ENSOARG00000014026,ENSOARG00000010366,ENSOARG00000009386,ENSOARG00000020979
GO:0019904	protein domain specific binding	molecular_function	0.39235	1	3	80	388	17822	ENSOARG00000003713,ENSOARG00000012888,ENSOARG00000010617
GO:0006195	purine nucleotide catabolic process	biological_process	0.39252	1	3	80	299	17822	ENSOARG00000015973,ENSOARG00000009409,ENSOARG00000017465
GO:0051092	positive regulation of NF-kappaB transcription factor activity	biological_process	0.39368	1	1	80	92	17822	ENSOARG00000003572
GO:0048609	multicellular organismal reproductive process	biological_process	0.39372	1	3	80	420	17822	ENSOARG00000016545,ENSOARG00000001759,ENSOARG00000008608
GO:0004674	protein serine/threonine kinase activity	molecular_function	0.39498	1	3	80	320	17822	ENSOARG00000003572,ENSOARG00000015482,ENSOARG00000021134
GO:0061025	membrane fusion	biological_process	0.39593	1	1	80	92	17822	ENSOARG00000015811
GO:0032559	adenyl ribonucleotide binding	molecular_function	0.39596	1	10	80	1339	17822	ENSOARG00000003572,ENSOARG00000015482,ENSOARG00000021134,ENSOARG00000001169,ENSOARG00000014188,ENSOARG00000017195,ENSOARG00000021004,ENSOARG00000009429,ENSOARG00000009414,ENSOARG00000007286
GO:0051090	regulation of sequence-specific DNA binding transcription factor activity	biological_process	0.39677	1	2	80	261	17822	ENSOARG00000003572,ENSOARG00000009759
GO:0030554	adenyl nucleotide binding	molecular_function	0.39716	1	10	80	1344	17822	ENSOARG00000021004,ENSOARG00000007286,ENSOARG00000009429,ENSOARG00000009414,ENSOARG00000003572,ENSOARG00000015482,ENSOARG00000021134,ENSOARG00000001169,ENSOARG00000014188,ENSOARG00000017195
GO:0010631	epithelial cell migration	biological_process	0.39784	1	2	80	201	17822	ENSOARG00000012888,ENSOARG00000017465
GO:0048593	camera-type eye morphogenesis	biological_process	0.39851	1	1	80	79	17822	ENSOARG00000018880
GO:0032273	positive regulation of protein polymerization	biological_process	0.39917	1	1	80	87	17822	ENSOARG00000016751
GO:0016788	hydrolase activity, acting on ester bonds	molecular_function	0.39939	1	4	80	598	17822	ENSOARG00000014146,ENSOARG00000003621,ENSOARG00000009429,ENSOARG00000014188
GO:1900542	regulation of purine nucleotide metabolic process	biological_process	0.39958	1	3	80	311	17822	ENSOARG00000009409,ENSOARG00000015973,ENSOARG00000017465
GO:0044431	Golgi apparatus part	cellular_component	0.3996	1	2	80	242	17822	ENSOARG00000009414,ENSOARG00000018880
GO:0009166	nucleotide catabolic process	biological_process	0.40155	1	3	80	312	17822	ENSOARG00000015973,ENSOARG00000009409,ENSOARG00000017465
GO:0090132	epithelium migration	biological_process	0.4025	1	2	80	202	17822	ENSOARG00000012888,ENSOARG00000017465
GO:0072507	divalent inorganic cation homeostasis	biological_process	0.4026	1	2	80	228	17822	ENSOARG00000009414,ENSOARG00000018444
GO:1900180	regulation of protein localization to nucleus	biological_process	0.40265	1	1	80	97	17822	ENSOARG00000010366
GO:0043086	negative regulation of catalytic activity	biological_process	0.40267	1	3	80	500	17822	ENSOARG00000007566,ENSOARG00000017465,ENSOARG00000014501
GO:0043409	negative regulation of MAPK cascade	biological_process	0.40354	1	1	80	104	17822	ENSOARG00000009759
GO:0022604	regulation of cell morphogenesis	biological_process	0.40398	1	3	80	344	17822	ENSOARG00000018444,ENSOARG00000010649,ENSOARG00000012888
GO:0090130	tissue migration	biological_process	0.40407	1	2	80	206	17822	ENSOARG00000017465,ENSOARG00000012888
GO:0022407	regulation of cell-cell adhesion	biological_process	0.40448	1	1	80	84	17822	ENSOARG00000012888
GO:0005319	lipid transporter activity	molecular_function	0.4049	1	1	80	77	17822	ENSOARG00000019578
GO:0032956	regulation of actin cytoskeleton organization	biological_process	0.40542	1	2	80	219	17822	ENSOARG00000016751,ENSOARG00000003713
GO:0006140	regulation of nucleotide metabolic process	biological_process	0.40618	1	3	80	315	17822	ENSOARG00000017465,ENSOARG00000009409,ENSOARG00000015973
GO:0031345	negative regulation of cell projection organization	biological_process	0.40636	1	1	80	86	17822	ENSOARG00000010649
GO:0097223	sperm part	cellular_component	0.40714	1	1	80	105	17822	ENSOARG00000016545
GO:0010675	regulation of cellular carbohydrate metabolic process	biological_process	0.40856	1	1	80	101	17822	ENSOARG00000014188
GO:0051325	interphase	biological_process	0.40916	1	1	80	100	17822	ENSOARG00000000294
GO:0032504	multicellular organism reproduction	biological_process	0.40951	1	3	80	436	17822	ENSOARG00000008608,ENSOARG00000001759,ENSOARG00000016545
GO:0016568	chromatin modification	biological_process	0.41032	1	3	80	383	17822	ENSOARG00000020780,ENSOARG00000009415,ENSOARG00000003572
GO:2000736	regulation of stem cell differentiation	biological_process	0.41043	1	1	80	96	17822	ENSOARG00000012888
GO:0022403	cell cycle phase	biological_process	0.41094	1	1	80	102	17822	ENSOARG00000000294
GO:0043624	cellular protein complex disassembly	biological_process	0.41158	1	1	80	88	17822	ENSOARG00000003713
GO:0042325	regulation of phosphorylation	biological_process	0.41167	1	5	80	783	17822	ENSOARG00000007566,ENSOARG00000010366,ENSOARG00000014188,ENSOARG00000000294,ENSOARG00000003572
GO:0044425	membrane part	cellular_component	0.41219	1	28	80	5998	17822	ENSOARG00000009386,ENSOARG00000018956,ENSOARG00000018880,ENSOARG00000016143,ENSOARG00000020979,ENSOARG00000015811,ENSOARG00000010512,ENSOARG00000017613,ENSOARG00000005457,ENSOARG00000011778,ENSOARG00000018444,ENSOARG00000009409,ENSOARG00000016728,ENSOARG00000019578,ENSOARG00000015818,ENSOARG00000008072,ENSOARG00000007338,ENSOARG00000009414,ENSOARG00000013106,ENSOARG00000017465,ENSOARG00000021096,…
GO:0072523	purine-containing compound catabolic process	biological_process	0.4122	1	3	80	307	17822	ENSOARG00000015973,ENSOARG00000009409,ENSOARG00000017465
GO:0009205	purine ribonucleoside triphosphate metabolic process	biological_process	0.41226	1	3	80	315	17822	ENSOARG00000017465,ENSOARG00000009409,ENSOARG00000015973
GO:0048771	tissue remodeling	biological_process	0.4123	1	1	80	105	17822	ENSOARG00000020442
GO:0016311	dephosphorylation	biological_process	0.41254	1	3	80	371	17822	ENSOARG00000003621,ENSOARG00000015793,ENSOARG00000014146
GO:0051346	negative regulation of hydrolase activity	biological_process	0.41301	1	2	80	301	17822	ENSOARG00000014501,ENSOARG00000017465
GO:0090316	positive regulation of intracellular protein transport	biological_process	0.41473	1	1	80	95	17822	ENSOARG00000010366
GO:0002064	epithelial cell development	biological_process	0.41478	1	2	80	245	17822	ENSOARG00000004373,ENSOARG00000012888
GO:0043534	blood vessel endothelial cell migration	biological_process	0.41491	1	1	80	84	17822	ENSOARG00000017465
GO:0032879	regulation of localization	biological_process	0.41549	1	10	80	1518	17822	ENSOARG00000010617,ENSOARG00000015979,ENSOARG00000017295,ENSOARG00000014188,ENSOARG00000012888,ENSOARG00000019578,ENSOARG00000010649,ENSOARG00000010366,ENSOARG00000003713,ENSOARG00000017465
GO:0008194	UDP-glycosyltransferase activity	molecular_function	0.41632	1	1	80	98	17822	ENSOARG00000012463
GO:0031401	positive regulation of protein modification process	biological_process	0.41728	1	4	80	591	17822	ENSOARG00000003265,ENSOARG00000010366,ENSOARG00000000294,ENSOARG00000003572
GO:0009199	ribonucleoside triphosphate metabolic process	biological_process	0.41814	1	3	80	317	17822	ENSOARG00000015973,ENSOARG00000009409,ENSOARG00000017465
GO:1990138	neuron projection extension	biological_process	0.41838	1	1	80	81	17822	ENSOARG00000010649
GO:0007219	Notch signaling pathway	biological_process	0.41884	1	1	80	118	17822	ENSOARG00000020442
GO:0002262	myeloid cell homeostasis	biological_process	0.41939	1	1	80	103	17822	ENSOARG00000008608
GO:0051099	positive regulation of binding	biological_process	0.41949	1	1	80	102	17822	ENSOARG00000012888
GO:0045995	regulation of embryonic development	biological_process	0.42022	1	1	80	101	17822	ENSOARG00000017465
GO:0010769	regulation of cell morphogenesis involved in differentiation	biological_process	0.42025	1	2	80	222	17822	ENSOARG00000012888,ENSOARG00000010649
GO:1901136	carbohydrate derivative catabolic process	biological_process	0.42031	1	3	80	323	17822	ENSOARG00000017465,ENSOARG00000009409,ENSOARG00000015973
GO:0046483	heterocycle metabolic process	biological_process	0.42068	1	21	80	4110	17822	ENSOARG00000007566,ENSOARG00000008608,ENSOARG00000017465,ENSOARG00000014026,ENSOARG00000009429,ENSOARG00000009759,ENSOARG00000016340,ENSOARG00000014188,ENSOARG00000004373,ENSOARG00000009415,ENSOARG00000007856,ENSOARG00000020442,ENSOARG00000003265,ENSOARG00000001759,ENSOARG00000015973,ENSOARG00000020780,ENSOARG00000007863,ENSOARG00000000134,ENSOARG00000015482,ENSOARG00000009409,ENSOARG00000003572
GO:0072358	cardiovascular system development	biological_process	0.42073	1	5	80	679	17822	ENSOARG00000012463,ENSOARG00000020442,ENSOARG00000003713,ENSOARG00000004373,ENSOARG00000017465
GO:0072359	circulatory system development	biological_process	0.42073	1	5	80	679	17822	ENSOARG00000012463,ENSOARG00000004373,ENSOARG00000003713,ENSOARG00000017465,ENSOARG00000020442
GO:0017157	regulation of exocytosis	biological_process	0.42088	1	1	80	88	17822	ENSOARG00000015979
GO:0070374	positive regulation of ERK1 and ERK2 cascade	biological_process	0.42109	1	1	80	109	17822	ENSOARG00000020442
GO:0044451	nucleoplasm part	cellular_component	0.42161	1	6	80	955	17822	ENSOARG00000009633,ENSOARG00000003265,ENSOARG00000001759,ENSOARG00000008608,ENSOARG00000007863,ENSOARG00000009429
GO:0072522	purine-containing compound biosynthetic process	biological_process	0.42217	1	1	80	120	17822	ENSOARG00000003265
GO:0016236	macroautophagy	biological_process	0.42266	1	1	80	94	17822	ENSOARG00000006373
GO:0009144	purine nucleoside triphosphate metabolic process	biological_process	0.42269	1	3	80	320	17822	ENSOARG00000017465,ENSOARG00000015973,ENSOARG00000009409
GO:0005126	cytokine receptor binding	molecular_function	0.42273	1	1	80	187	17822	ENSOARG00000009759
GO:0051716	cellular response to stimulus	biological_process	0.42307	1	26	80	5031	17822	ENSOARG00000003713,ENSOARG00000001759,ENSOARG00000017613,ENSOARG00000015973,ENSOARG00000003265,ENSOARG00000019578,ENSOARG00000010649,ENSOARG00000003572,ENSOARG00000020780,ENSOARG00000018444,ENSOARG00000008608,ENSOARG00000017465,ENSOARG00000016751,ENSOARG00000007286,ENSOARG00000009759,ENSOARG00000009429,ENSOARG00000006373,ENSOARG00000010366,ENSOARG00000012888,ENSOARG00000014501,ENSOARG00000004373,…
GO:0030001	metal ion transport	biological_process	0.42357	1	4	80	567	17822	ENSOARG00000003713,ENSOARG00000019578,ENSOARG00000009414,ENSOARG00000017295
GO:0017137	Rab GTPase binding	molecular_function	0.42359	1	1	80	77	17822	ENSOARG00000015979
GO:0005770	late endosome	cellular_component	0.4241	1	1	80	109	17822	ENSOARG00000009139
GO:0032386	regulation of intracellular transport	biological_process	0.42449	1	2	80	257	17822	ENSOARG00000010366,ENSOARG00000003713
GO:0010212	response to ionizing radiation	biological_process	0.42464	1	1	80	91	17822	ENSOARG00000014362
GO:0071383	cellular response to steroid hormone stimulus	biological_process	0.42536	1	1	80	98	17822	ENSOARG00000004373
GO:0043296	apical junction complex	cellular_component	0.42606	1	1	80	89	17822	ENSOARG00000017465
GO:0006950	response to stress	biological_process	0.42634	1	11	80	2067	17822	ENSOARG00000011351,ENSOARG00000020780,ENSOARG00000019578,ENSOARG00000009415,ENSOARG00000003265,ENSOARG00000006373,ENSOARG00000010366,ENSOARG00000009429,ENSOARG00000009759,ENSOARG00000001759,ENSOARG00000008608
GO:0006109	regulation of carbohydrate metabolic process	biological_process	0.42664	1	1	80	106	17822	ENSOARG00000014188
GO:0097285	cell-type specific apoptotic process	biological_process	0.42709	1	2	80	286	17822	ENSOARG00000016533,ENSOARG00000019578
GO:0010811	positive regulation of cell-substrate adhesion	biological_process	0.42758	1	1	80	77	17822	ENSOARG00000012888
GO:0019898	extrinsic to membrane	cellular_component	0.42889	1	1	80	116	17822	ENSOARG00000015811
GO:0031461	cullin-RING ubiquitin ligase complex	cellular_component	0.42967	1	1	80	106	17822	ENSOARG00000014362
GO:0043241	protein complex disassembly	biological_process	0.43012	1	1	80	94	17822	ENSOARG00000003713
GO:0006725	cellular aromatic compound metabolic process	biological_process	0.43014	1	21	80	4119	17822	ENSOARG00000020442,ENSOARG00000009415,ENSOARG00000004373,ENSOARG00000007856,ENSOARG00000014188,ENSOARG00000016340,ENSOARG00000014026,ENSOARG00000009759,ENSOARG00000009429,ENSOARG00000008608,ENSOARG00000017465,ENSOARG00000007566,ENSOARG00000000134,ENSOARG00000015482,ENSOARG00000009409,ENSOARG00000003572,ENSOARG00000007863,ENSOARG00000020780,ENSOARG00000015973,ENSOARG00000001759,ENSOARG00000003265
GO:0006811	ion transport	biological_process	0.43187	1	7	80	1076	17822	ENSOARG00000014188,ENSOARG00000017295,ENSOARG00000009414,ENSOARG00000014026,ENSOARG00000017613,ENSOARG00000019578,ENSOARG00000003713
GO:0002685	regulation of leukocyte migration	biological_process	0.43192	1	1	80	113	17822	ENSOARG00000019578
GO:0006399	tRNA metabolic process	biological_process	0.43331	1	1	80	132	17822	ENSOARG00000007566
GO:0019827	stem cell maintenance	biological_process	0.43335	1	1	80	100	17822	ENSOARG00000008608
GO:0007264	small GTPase mediated signal transduction	biological_process	0.43375	1	3	80	319	17822	ENSOARG00000016751,ENSOARG00000020442,ENSOARG00000017465
GO:0008104	protein localization	biological_process	0.43534	1	8	80	1267	17822	ENSOARG00000009409,ENSOARG00000012888,ENSOARG00000016728,ENSOARG00000010366,ENSOARG00000009386,ENSOARG00000020979,ENSOARG00000017465,ENSOARG00000003713
GO:0007596	blood coagulation	biological_process	0.43578	1	1	80	106	17822	ENSOARG00000019578
GO:0007155	cell adhesion	biological_process	0.43608	1	5	80	623	17822	ENSOARG00000009414,ENSOARG00000015818,ENSOARG00000012888,ENSOARG00000015207,ENSOARG00000003713
GO:0007599	hemostasis	biological_process	0.43768	1	1	80	108	17822	ENSOARG00000019578
GO:0006275	regulation of DNA replication	biological_process	0.43772	1	1	80	95	17822	ENSOARG00000015482
GO:0006909	phagocytosis	biological_process	0.43816	1	1	80	97	17822	ENSOARG00000019578
GO:0009888	tissue development	biological_process	0.43816	1	8	80	1289	17822	ENSOARG00000009414,ENSOARG00000003713,ENSOARG00000012888,ENSOARG00000004373,ENSOARG00000019578,ENSOARG00000010649,ENSOARG00000017295,ENSOARG00000021134
GO:0019903	protein phosphatase binding	molecular_function	0.43901	1	1	80	86	17822	ENSOARG00000015793
GO:0044242	cellular lipid catabolic process	biological_process	0.43998	1	1	80	111	17822	ENSOARG00000014026
GO:0042098	T cell proliferation	biological_process	0.44133	1	1	80	124	17822	ENSOARG00000009759
GO:0060041	retina development in camera-type eye	biological_process	0.44167	1	1	80	95	17822	ENSOARG00000018880
GO:0022610	biological adhesion	biological_process	0.44207	1	5	80	629	17822	ENSOARG00000015818,ENSOARG00000012888,ENSOARG00000015207,ENSOARG00000003713,ENSOARG00000009414
GO:0090304	nucleic acid metabolic process	biological_process	0.44236	1	17	80	3485	17822	ENSOARG00000014188,ENSOARG00000016340,ENSOARG00000020442,ENSOARG00000009415,ENSOARG00000004373,ENSOARG00000007856,ENSOARG00000007566,ENSOARG00000009429,ENSOARG00000009759,ENSOARG00000008608,ENSOARG00000020780,ENSOARG00000000134,ENSOARG00000015482,ENSOARG00000003572,ENSOARG00000007863,ENSOARG00000003265,ENSOARG00000001759
GO:0000922	spindle pole	cellular_component	0.4429	1	1	80	92	17822	ENSOARG00000007863
GO:0035770	ribonucleoprotein granule	cellular_component	0.44592	1	1	80	99	17822	ENSOARG00000010366
GO:0051336	regulation of hydrolase activity	biological_process	0.44645	1	5	80	739	17822	ENSOARG00000017465,ENSOARG00000015793,ENSOARG00000014501,ENSOARG00000009409,ENSOARG00000015973
GO:0051248	negative regulation of protein metabolic process	biological_process	0.44712	1	3	80	473	17822	ENSOARG00000014188,ENSOARG00000006373,ENSOARG00000007566
GO:0050790	regulation of catalytic activity	biological_process	0.44837	1	8	80	1340	17822	ENSOARG00000015973,ENSOARG00000000294,ENSOARG00000015793,ENSOARG00000017465,ENSOARG00000007566,ENSOARG00000015482,ENSOARG00000009409,ENSOARG00000014501
GO:0005794	Golgi apparatus	cellular_component	0.44843	1	5	80	748	17822	ENSOARG00000006373,ENSOARG00000020979,ENSOARG00000009139,ENSOARG00000018880,ENSOARG00000009414
GO:0008081	phosphoric diester hydrolase activity	molecular_function	0.44899	1	1	80	76	17822	ENSOARG00000014188
GO:0043281	regulation of cysteine-type endopeptidase activity involved in apoptotic process	biological_process	0.45	1	1	80	128	17822	ENSOARG00000014501
GO:0050670	regulation of lymphocyte proliferation	biological_process	0.45002	1	1	80	135	17822	ENSOARG00000009759
GO:0001654	eye development	biological_process	0.45016	1	2	80	246	17822	ENSOARG00000004373,ENSOARG00000018880
GO:0032944	regulation of mononuclear cell proliferation	biological_process	0.45053	1	1	80	136	17822	ENSOARG00000009759
GO:0001952	regulation of cell-matrix adhesion	biological_process	0.45061	1	1	80	80	17822	ENSOARG00000012888
GO:0048741	skeletal muscle fiber development	biological_process	0.45114	1	1	80	111	17822	ENSOARG00000017295
GO:0016071	mRNA metabolic process	biological_process	0.45196	1	2	80	337	17822	ENSOARG00000016340,ENSOARG00000007856
GO:0008092	cytoskeletal protein binding	molecular_function	0.45201	1	5	80	657	17822	ENSOARG00000010617,ENSOARG00000021096,ENSOARG00000008659,ENSOARG00000012888,ENSOARG00000003713
GO:0031252	cell leading edge	cellular_component	0.45202	1	2	80	218	17822	ENSOARG00000017465,ENSOARG00000012888
GO:0010951	negative regulation of endopeptidase activity	biological_process	0.45298	1	1	80	160	17822	ENSOARG00000014501
GO:0001505	regulation of neurotransmitter levels	biological_process	0.45357	1	1	80	90	17822	ENSOARG00000015979
GO:0072593	reactive oxygen species metabolic process	biological_process	0.45409	1	1	80	122	17822	ENSOARG00000008608
GO:0006401	RNA catabolic process	biological_process	0.45496	1	1	80	99	17822	ENSOARG00000016340
GO:0050817	coagulation	biological_process	0.45519	1	1	80	111	17822	ENSOARG00000019578
GO:0007126	meiosis	biological_process	0.45521	1	1	80	110	17822	ENSOARG00000009429
GO:0030496	midbody	cellular_component	0.45543	1	1	80	106	17822	ENSOARG00000020780
GO:0008361	regulation of cell size	biological_process	0.4559	1	1	80	82	17822	ENSOARG00000010649
GO:0060255	regulation of macromolecule metabolic process	biological_process	0.45682	1	19	80	3680	17822	ENSOARG00000010366,ENSOARG00000007566,ENSOARG00000006373,ENSOARG00000009759,ENSOARG00000014188,ENSOARG00000016340,ENSOARG00000009633,ENSOARG00000020442,ENSOARG00000007856,ENSOARG00000012888,ENSOARG00000004373,ENSOARG00000003265,ENSOARG00000000294,ENSOARG00000020780,ENSOARG00000003572,ENSOARG00000015482,ENSOARG00000000134,ENSOARG00000007863,ENSOARG00000014362
GO:0016054	organic acid catabolic process	biological_process	0.45804	1	1	80	124	17822	ENSOARG00000014026
GO:0046395	carboxylic acid catabolic process	biological_process	0.45804	1	1	80	124	17822	ENSOARG00000014026
GO:0009615	response to virus	biological_process	0.45808	1	1	80	179	17822	ENSOARG00000009759
GO:0016573	histone acetylation	biological_process	0.45941	1	1	80	109	17822	ENSOARG00000003572
GO:0032870	cellular response to hormone stimulus	biological_process	0.4607	1	2	80	267	17822	ENSOARG00000014188,ENSOARG00000004373
GO:0018393	internal peptidyl-lysine acetylation	biological_process	0.46097	1	1	80	112	17822	ENSOARG00000003572
GO:0045637	regulation of myeloid cell differentiation	biological_process	0.46132	1	1	80	122	17822	ENSOARG00000020442
GO:0016772	transferase activity, transferring phosphorus-containing groups	molecular_function	0.46132	1	6	80	860	17822	ENSOARG00000021134,ENSOARG00000017195,ENSOARG00000021004,ENSOARG00000015482,ENSOARG00000007286,ENSOARG00000003572
GO:0050801	ion homeostasis	biological_process	0.46155	1	3	80	449	17822	ENSOARG00000018444,ENSOARG00000014188,ENSOARG00000009414
GO:1902115	regulation of organelle assembly	biological_process	0.46207	1	1	80	92	17822	ENSOARG00000007863
GO:0016023	cytoplasmic membrane-bounded vesicle	cellular_component	0.46295	1	3	80	444	17822	ENSOARG00000017465,ENSOARG00000010617,ENSOARG00000016545
GO:0035725	sodium ion transmembrane transport	biological_process	0.46338	1	1	80	85	17822	ENSOARG00000019578
GO:0030833	regulation of actin filament polymerization	biological_process	0.46358	1	1	80	108	17822	ENSOARG00000016751
GO:0031056	regulation of histone modification	biological_process	0.46413	1	1	80	104	17822	ENSOARG00000003572
GO:0070663	regulation of leukocyte proliferation	biological_process	0.4643	1	1	80	141	17822	ENSOARG00000009759
GO:0044281	small molecule metabolic process	biological_process	0.46528	1	8	80	1341	17822	ENSOARG00000014146,ENSOARG00000009409,ENSOARG00000014188,ENSOARG00000017465,ENSOARG00000014026,ENSOARG00000015973,ENSOARG00000007566,ENSOARG00000003265
GO:0006875	cellular metal ion homeostasis	biological_process	0.46532	1	2	80	287	17822	ENSOARG00000009414,ENSOARG00000018444
GO:0043112	receptor metabolic process	biological_process	0.46548	1	1	80	100	17822	ENSOARG00000009759
GO:0007051	spindle organization	biological_process	0.46596	1	1	80	107	17822	ENSOARG00000007863
GO:0006475	internal protein amino acid acetylation	biological_process	0.46775	1	1	80	115	17822	ENSOARG00000003572
GO:0006469	negative regulation of protein kinase activity	biological_process	0.46776	1	1	80	144	17822	ENSOARG00000007566
GO:0051641	cellular localization	biological_process	0.46781	1	11	80	1844	17822	ENSOARG00000015979,ENSOARG00000009139,ENSOARG00000016340,ENSOARG00000009409,ENSOARG00000016728,ENSOARG00000010366,ENSOARG00000009386,ENSOARG00000020979,ENSOARG00000009414,ENSOARG00000017465,ENSOARG00000003713
GO:0050769	positive regulation of neurogenesis	biological_process	0.46808	1	1	80	109	17822	ENSOARG00000018880
GO:0032970	regulation of actin filament-based process	biological_process	0.46812	1	2	80	245	17822	ENSOARG00000003713,ENSOARG00000016751
GO:0007346	regulation of mitotic cell cycle	biological_process	0.46829	1	2	80	289	17822	ENSOARG00000007863,ENSOARG00000009633
GO:0043009	chordate embryonic development	biological_process	0.46862	1	3	80	464	17822	ENSOARG00000012888,ENSOARG00000017465,ENSOARG00000018880
GO:0048878	chemical homeostasis	biological_process	0.46952	1	4	80	643	17822	ENSOARG00000009414,ENSOARG00000017295,ENSOARG00000018444,ENSOARG00000014188
GO:0006886	intracellular protein transport	biological_process	0.46964	1	3	80	470	17822	ENSOARG00000009409,ENSOARG00000010366,ENSOARG00000020979
GO:0046822	regulation of nucleocytoplasmic transport	biological_process	0.47075	1	1	80	103	17822	ENSOARG00000010366
GO:0060491	regulation of cell projection assembly	biological_process	0.47136	1	1	80	98	17822	ENSOARG00000016751
GO:0050896	response to stimulus	biological_process	0.47271	1	30	80	5964	17822	ENSOARG00000015973,ENSOARG00000017613,ENSOARG00000003713,ENSOARG00000001759,ENSOARG00000003265,ENSOARG00000012272,ENSOARG00000003572,ENSOARG00000014362,ENSOARG00000019578,ENSOARG00000010649,ENSOARG00000017295,ENSOARG00000020780,ENSOARG00000018444,ENSOARG00000016751,ENSOARG00000009759,ENSOARG00000009429,ENSOARG00000007286,ENSOARG00000016533,ENSOARG00000008608,ENSOARG00000017465,ENSOARG00000006373,…
GO:0070201	regulation of establishment of protein localization	biological_process	0.47322	1	2	80	309	17822	ENSOARG00000010366,ENSOARG00000012888
GO:0006836	neurotransmitter transport	biological_process	0.47429	1	1	80	98	17822	ENSOARG00000015979
GO:0018394	peptidyl-lysine acetylation	biological_process	0.47478	1	1	80	118	17822	ENSOARG00000003572
GO:0034641	cellular nitrogen compound metabolic process	biological_process	0.47703	1	21	80	4216	17822	ENSOARG00000007566,ENSOARG00000009759,ENSOARG00000009429,ENSOARG00000014026,ENSOARG00000008608,ENSOARG00000017465,ENSOARG00000014188,ENSOARG00000016340,ENSOARG00000020442,ENSOARG00000007856,ENSOARG00000004373,ENSOARG00000009415,ENSOARG00000003265,ENSOARG00000015973,ENSOARG00000001759,ENSOARG00000020780,ENSOARG00000009409,ENSOARG00000003572,ENSOARG00000015482,ENSOARG00000000134,ENSOARG00000007863
GO:0032869	cellular response to insulin stimulus	biological_process	0.47756	1	1	80	102	17822	ENSOARG00000014188
GO:0048598	embryonic morphogenesis	biological_process	0.47789	1	3	80	450	17822	ENSOARG00000017465,ENSOARG00000004373,ENSOARG00000012888
GO:0001934	positive regulation of protein phosphorylation	biological_process	0.47942	1	3	80	463	17822	ENSOARG00000010366,ENSOARG00000000294,ENSOARG00000003572
GO:0006325	chromatin organization	biological_process	0.47944	1	3	80	470	17822	ENSOARG00000003572,ENSOARG00000009415,ENSOARG00000020780
GO:1901360	organic cyclic compound metabolic process	biological_process	0.47987	1	21	80	4231	17822	ENSOARG00000020780,ENSOARG00000007863,ENSOARG00000009409,ENSOARG00000003572,ENSOARG00000015482,ENSOARG00000000134,ENSOARG00000003265,ENSOARG00000001759,ENSOARG00000015973,ENSOARG00000016340,ENSOARG00000014188,ENSOARG00000007856,ENSOARG00000009415,ENSOARG00000004373,ENSOARG00000020442,ENSOARG00000007566,ENSOARG00000008608,ENSOARG00000017465,ENSOARG00000009429,ENSOARG00000009759,ENSOARG00000014026
GO:0042623	ATPase activity, coupled	molecular_function	0.48014	1	2	80	234	17822	ENSOARG00000001169,ENSOARG00000009414
GO:0072659	protein localization to plasma membrane	biological_process	0.48045	1	1	80	87	17822	ENSOARG00000003713
GO:0006606	protein import into nucleus	biological_process	0.48046	1	1	80	115	17822	ENSOARG00000010366
GO:0044744	protein targeting to nucleus	biological_process	0.48046	1	1	80	115	17822	ENSOARG00000010366
GO:0005829	cytosol	cellular_component	0.48129	1	13	80	2175	17822	ENSOARG00000017885,ENSOARG00000021134,ENSOARG00000015394,ENSOARG00000013910,ENSOARG00000012888,ENSOARG00000019578,ENSOARG00000010366,ENSOARG00000009386,ENSOARG00000006373,ENSOARG00000017941,ENSOARG00000015811,ENSOARG00000015793,ENSOARG00000008608
GO:0009792	embryo development ending in birth or egg hatching	biological_process	0.48132	1	3	80	473	17822	ENSOARG00000018880,ENSOARG00000017465,ENSOARG00000012888
GO:0042391	regulation of membrane potential	biological_process	0.48149	1	2	80	256	17822	ENSOARG00000003713,ENSOARG00000016533
GO:0009913	epidermal cell differentiation	biological_process	0.48189	1	1	80	109	17822	ENSOARG00000021134
GO:0007015	actin filament organization	biological_process	0.48211	1	2	80	261	17822	ENSOARG00000016751,ENSOARG00000003713
GO:0032984	macromolecular complex disassembly	biological_process	0.48224	1	1	80	118	17822	ENSOARG00000003713
GO:0043254	regulation of protein complex assembly	biological_process	0.48237	1	2	80	284	17822	ENSOARG00000016751,ENSOARG00000007863
GO:0030855	epithelial cell differentiation	biological_process	0.48283	1	3	80	480	17822	ENSOARG00000021134,ENSOARG00000004373,ENSOARG00000012888
GO:0000209	protein polyubiquitination	biological_process	0.48359	1	1	80	110	17822	ENSOARG00000009759
GO:0065003	macromolecular complex assembly	biological_process	0.48406	1	6	80	1087	17822	ENSOARG00000016751,ENSOARG00000005457,ENSOARG00000007286,ENSOARG00000003713,ENSOARG00000019578,ENSOARG00000007863
GO:0010466	negative regulation of peptidase activity	biological_process	0.48536	1	1	80	178	17822	ENSOARG00000014501
GO:0030041	actin filament polymerization	biological_process	0.48693	1	1	80	115	17822	ENSOARG00000016751
GO:0045597	positive regulation of cell differentiation	biological_process	0.48974	1	3	80	481	17822	ENSOARG00000012888,ENSOARG00000021134,ENSOARG00000018880
GO:0051056	regulation of small GTPase mediated signal transduction	biological_process	0.49013	1	2	80	196	17822	ENSOARG00000020442,ENSOARG00000017465
GO:0003712	transcription cofactor activity	molecular_function	0.49021	1	2	80	305	17822	ENSOARG00000010366,ENSOARG00000003713
GO:0006006	glucose metabolic process	biological_process	0.49077	1	1	80	144	17822	ENSOARG00000014188
GO:0048523	negative regulation of cellular process	biological_process	0.49136	1	15	80	2739	17822	ENSOARG00000020442,ENSOARG00000003572,ENSOARG00000014146,ENSOARG00000015207,ENSOARG00000004373,ENSOARG00000012888,ENSOARG00000010649,ENSOARG00000014188,ENSOARG00000016340,ENSOARG00000009633,ENSOARG00000009759,ENSOARG00000003713,ENSOARG00000008608,ENSOARG00000007566,ENSOARG00000006373
GO:2000116	regulation of cysteine-type endopeptidase activity	biological_process	0.49185	1	1	80	144	17822	ENSOARG00000014501
GO:0051170	nuclear import	biological_process	0.49249	1	1	80	119	17822	ENSOARG00000010366
GO:0031400	negative regulation of protein modification process	biological_process	0.49257	1	2	80	318	17822	ENSOARG00000014188,ENSOARG00000007566
GO:0032103	positive regulation of response to external stimulus	biological_process	0.49278	1	1	80	149	17822	ENSOARG00000019578
GO:0000989	transcription factor binding transcription factor activity	molecular_function	0.49286	1	2	80	307	17822	ENSOARG00000010366,ENSOARG00000003713
GO:0046488	phosphatidylinositol metabolic process	biological_process	0.49316	1	1	80	103	17822	ENSOARG00000014146
GO:0010634	positive regulation of epithelial cell migration	biological_process	0.49341	1	1	80	101	17822	ENSOARG00000012888
GO:0005856	cytoskeleton	cellular_component	0.49374	1	9	80	1392	17822	ENSOARG00000017295,ENSOARG00000010832,ENSOARG00000007863,ENSOARG00000012888,ENSOARG00000009386,ENSOARG00000015593,ENSOARG00000005457,ENSOARG00000013106,ENSOARG00000017465
GO:0048747	muscle fiber development	biological_process	0.49448	1	1	80	125	17822	ENSOARG00000017295
GO:0030010	establishment of cell polarity	biological_process	0.4952	1	1	80	90	17822	ENSOARG00000017465
GO:0005813	centrosome	cellular_component	0.49577	1	3	80	410	17822	ENSOARG00000010832,ENSOARG00000009386,ENSOARG00000015593
GO:0051924	regulation of calcium ion transport	biological_process	0.49587	1	1	80	115	17822	ENSOARG00000017295
GO:0043547	positive regulation of GTPase activity	biological_process	0.49601	1	2	80	199	17822	ENSOARG00000015973,ENSOARG00000009409
GO:0042327	positive regulation of phosphorylation	biological_process	0.49655	1	3	80	471	17822	ENSOARG00000010366,ENSOARG00000000294,ENSOARG00000003572
GO:1902275	regulation of chromatin organization	biological_process	0.49661	1	1	80	116	17822	ENSOARG00000003572
GO:0031396	regulation of protein ubiquitination	biological_process	0.49706	1	1	80	135	17822	ENSOARG00000003265
GO:0001894	tissue homeostasis	biological_process	0.49767	1	1	80	135	17822	ENSOARG00000017295
GO:0031325	positive regulation of cellular metabolic process	biological_process	0.49806	1	10	80	1790	17822	ENSOARG00000007566,ENSOARG00000003265,ENSOARG00000010366,ENSOARG00000000294,ENSOARG00000009759,ENSOARG00000007863,ENSOARG00000014362,ENSOARG00000004373,ENSOARG00000015482,ENSOARG00000003572
GO:0031589	cell-substrate adhesion	biological_process	0.49843	1	2	80	225	17822	ENSOARG00000012888,ENSOARG00000003713
GO:0033673	negative regulation of kinase activity	biological_process	0.50032	1	1	80	156	17822	ENSOARG00000007566
GO:0000793	condensed chromosome	cellular_component	0.50166	1	1	80	111	17822	ENSOARG00000007863
GO:0000988	protein binding transcription factor activity	molecular_function	0.50256	1	2	80	310	17822	ENSOARG00000010366,ENSOARG00000003713
GO:0031323	regulation of cellular metabolic process	biological_process	0.50317	1	20	80	3853	17822	ENSOARG00000015973,ENSOARG00000000294,ENSOARG00000003265,ENSOARG00000000134,ENSOARG00000015482,ENSOARG00000009409,ENSOARG00000003572,ENSOARG00000007863,ENSOARG00000014362,ENSOARG00000009759,ENSOARG00000017465,ENSOARG00000015793,ENSOARG00000006373,ENSOARG00000007566,ENSOARG00000010366,ENSOARG00000020442,ENSOARG00000004373,ENSOARG00000007856,ENSOARG00000014188,ENSOARG00000016340
GO:0030326	embryonic limb morphogenesis	biological_process	0.50376	1	1	80	103	17822	ENSOARG00000004373
GO:0035113	embryonic appendage morphogenesis	biological_process	0.50376	1	1	80	103	17822	ENSOARG00000004373
GO:0010721	negative regulation of cell development	biological_process	0.50472	1	1	80	114	17822	ENSOARG00000010649
GO:0046328	regulation of JNK cascade	biological_process	0.50533	1	1	80	119	17822	ENSOARG00000009759
GO:0035335	peptidyl-tyrosine dephosphorylation	biological_process	0.50639	1	1	80	91	17822	ENSOARG00000014146
GO:0030003	cellular cation homeostasis	biological_process	0.50657	1	2	80	314	17822	ENSOARG00000009414,ENSOARG00000018444
GO:0051054	positive regulation of DNA metabolic process	biological_process	0.50761	1	1	80	116	17822	ENSOARG00000015482
GO:0034599	cellular response to oxidative stress	biological_process	0.508	1	1	80	139	17822	ENSOARG00000008608
GO:0016331	morphogenesis of embryonic epithelium	biological_process	0.50803	1	1	80	125	17822	ENSOARG00000012888
GO:0051216	cartilage development	biological_process	0.50822	1	1	80	133	17822	ENSOARG00000004373
GO:0009952	anterior/posterior pattern specification	biological_process	0.5102	1	1	80	158	17822	ENSOARG00000012888
GO:0050770	regulation of axonogenesis	biological_process	0.51104	1	1	80	99	17822	ENSOARG00000010649
GO:0004725	protein tyrosine phosphatase activity	molecular_function	0.51166	1	1	80	95	17822	ENSOARG00000014146
GO:0048588	developmental cell growth	biological_process	0.5125	1	1	80	106	17822	ENSOARG00000010649
GO:0010506	regulation of autophagy	biological_process	0.513	1	1	80	121	17822	ENSOARG00000006373
GO:0008236	serine-type peptidase activity	molecular_function	0.51315	1	1	80	187	17822	ENSOARG00000017941
GO:0002573	myeloid leukocyte differentiation	biological_process	0.51329	1	1	80	133	17822	ENSOARG00000020442
GO:0044430	cytoskeletal part	cellular_component	0.51435	1	7	80	1108	17822	ENSOARG00000007863,ENSOARG00000017465,ENSOARG00000013106,ENSOARG00000010832,ENSOARG00000015593,ENSOARG00000009386,ENSOARG00000017295
GO:0016050	vesicle organization	biological_process	0.51445	1	1	80	105	17822	ENSOARG00000015811
GO:0008234	cysteine-type peptidase activity	molecular_function	0.51475	1	1	80	130	17822	ENSOARG00000020780
GO:0010038	response to metal ion	biological_process	0.51482	1	1	80	127	17822	ENSOARG00000017295
GO:0016758	transferase activity, transferring hexosyl groups	molecular_function	0.51505	1	1	80	154	17822	ENSOARG00000012463
GO:0071375	cellular response to peptide hormone stimulus	biological_process	0.5152	1	1	80	119	17822	ENSOARG00000014188
GO:0030278	regulation of ossification	biological_process	0.5153	1	1	80	138	17822	ENSOARG00000019578
GO:0051179	localization	biological_process	0.51539	1	23	80	4046	17822	ENSOARG00000009409,ENSOARG00000010649,ENSOARG00000016728,ENSOARG00000019578,ENSOARG00000017295,ENSOARG00000018444,ENSOARG00000009139,ENSOARG00000017613,ENSOARG00000003713,ENSOARG00000009386,ENSOARG00000020979,ENSOARG00000015811,ENSOARG00000012888,ENSOARG00000014188,ENSOARG00000016545,ENSOARG00000015979,ENSOARG00000016340,ENSOARG00000001169,ENSOARG00000010617,ENSOARG00000009414,ENSOARG00000014026,…
GO:0006928	cellular component movement	biological_process	0.51599	1	8	80	1216	17822	ENSOARG00000017465,ENSOARG00000017613,ENSOARG00000009139,ENSOARG00000021096,ENSOARG00000016545,ENSOARG00000010649,ENSOARG00000019578,ENSOARG00000012888
GO:0031406	carboxylic acid binding	molecular_function	0.51652	1	1	80	132	17822	ENSOARG00000015394
GO:0070925	organelle assembly	biological_process	0.51668	1	2	80	292	17822	ENSOARG00000007863,ENSOARG00000003713
GO:0005802	trans-Golgi network	cellular_component	0.5167	1	1	80	109	17822	ENSOARG00000009414
GO:0030534	adult behavior	biological_process	0.51706	1	1	80	105	17822	ENSOARG00000017295
GO:0034470	ncRNA processing	biological_process	0.51718	1	1	80	184	17822	ENSOARG00000007566
GO:0051348	negative regulation of transferase activity	biological_process	0.5175	1	1	80	163	17822	ENSOARG00000007566
GO:0036094	small molecule binding	molecular_function	0.51882	1	12	80	2021	17822	ENSOARG00000021004,ENSOARG00000009414,ENSOARG00000009429,ENSOARG00000007286,ENSOARG00000003572,ENSOARG00000015482,ENSOARG00000021134,ENSOARG00000017885,ENSOARG00000015394,ENSOARG00000001169,ENSOARG00000014188,ENSOARG00000017195
GO:0051321	meiotic cell cycle	biological_process	0.519	1	1	80	130	17822	ENSOARG00000009429
GO:0060284	regulation of cell development	biological_process	0.51926	1	4	80	606	17822	ENSOARG00000012888,ENSOARG00000010649,ENSOARG00000020442,ENSOARG00000018880
GO:0030027	lamellipodium	cellular_component	0.5193	1	1	80	108	17822	ENSOARG00000017465
GO:0007265	Ras protein signal transduction	biological_process	0.52042	1	2	80	234	17822	ENSOARG00000016751,ENSOARG00000020442
GO:0006473	protein acetylation	biological_process	0.52067	1	1	80	137	17822	ENSOARG00000003572
GO:0071822	protein complex subunit organization	biological_process	0.52226	1	6	80	1047	17822	ENSOARG00000007286,ENSOARG00000005457,ENSOARG00000016751,ENSOARG00000007863,ENSOARG00000019578,ENSOARG00000003713
GO:0071804	cellular potassium ion transport	biological_process	0.52267	1	1	80	130	17822	ENSOARG00000003713
GO:0071805	potassium ion transmembrane transport	biological_process	0.52267	1	1	80	130	17822	ENSOARG00000003713
GO:0042127	regulation of cell proliferation	biological_process	0.52268	1	5	80	922	17822	ENSOARG00000014146,ENSOARG00000004373,ENSOARG00000001759,ENSOARG00000000294,ENSOARG00000009759
GO:0001508	regulation of action potential	biological_process	0.52281	1	1	80	111	17822	ENSOARG00000016533
GO:0030141	secretory granule	cellular_component	0.52365	1	1	80	151	17822	ENSOARG00000016545
GO:0016747	transferase activity, transferring acyl groups other than amino-acyl groups	molecular_function	0.52416	1	1	80	161	17822	ENSOARG00000014026
GO:0005506	iron ion binding	molecular_function	0.52514	1	1	80	185	17822	ENSOARG00000015394
GO:0032868	response to insulin stimulus	biological_process	0.52571	1	1	80	122	17822	ENSOARG00000014188
GO:0017171	serine hydrolase activity	molecular_function	0.52685	1	1	80	192	17822	ENSOARG00000017941
GO:0051276	chromosome organization	biological_process	0.52804	1	4	80	699	17822	ENSOARG00000020780,ENSOARG00000003572,ENSOARG00000015482,ENSOARG00000009415
GO:0031988	membrane-bounded vesicle	cellular_component	0.52872	1	3	80	495	17822	ENSOARG00000010617,ENSOARG00000016545,ENSOARG00000017465
GO:0051338	regulation of transferase activity	biological_process	0.52909	1	3	80	529	17822	ENSOARG00000007566,ENSOARG00000015482,ENSOARG00000000294
GO:0010927	cellular component assembly involved in morphogenesis	biological_process	0.52923	1	1	80	113	17822	ENSOARG00000003713
GO:0017038	protein import	biological_process	0.52938	1	1	80	144	17822	ENSOARG00000010366
GO:0009897	external side of plasma membrane	cellular_component	0.52993	1	1	80	162	17822	ENSOARG00000017465
GO:0080090	regulation of primary metabolic process	biological_process	0.53064	1	19	80	3732	17822	ENSOARG00000014188,ENSOARG00000016340,ENSOARG00000020442,ENSOARG00000007856,ENSOARG00000004373,ENSOARG00000010366,ENSOARG00000007566,ENSOARG00000006373,ENSOARG00000009759,ENSOARG00000017465,ENSOARG00000009409,ENSOARG00000003572,ENSOARG00000000134,ENSOARG00000015482,ENSOARG00000014362,ENSOARG00000007863,ENSOARG00000003265,ENSOARG00000000294,ENSOARG00000015973
GO:0003682	chromatin binding	molecular_function	0.53102	1	2	80	314	17822	ENSOARG00000007863,ENSOARG00000009429
GO:0030324	lung development	biological_process	0.53128	1	1	80	135	17822	ENSOARG00000018880
GO:0007254	JNK cascade	biological_process	0.53262	1	1	80	127	17822	ENSOARG00000009759
GO:0051648	vesicle localization	biological_process	0.53497	1	1	80	107	17822	ENSOARG00000009139
GO:1901653	cellular response to peptide	biological_process	0.53506	1	1	80	126	17822	ENSOARG00000014188
GO:0051402	neuron apoptotic process	biological_process	0.53524	1	1	80	132	17822	ENSOARG00000016533
GO:0048545	response to steroid hormone stimulus	biological_process	0.53605	1	1	80	142	17822	ENSOARG00000004373
GO:0008324	cation transmembrane transporter activity	molecular_function	0.53663	1	3	80	495	17822	ENSOARG00000019578,ENSOARG00000009414,ENSOARG00000017613
GO:0040012	regulation of locomotion	biological_process	0.53681	1	4	80	613	17822	ENSOARG00000017465,ENSOARG00000010649,ENSOARG00000012888,ENSOARG00000019578
GO:0055065	metal ion homeostasis	biological_process	0.53695	1	2	80	327	17822	ENSOARG00000018444,ENSOARG00000009414
GO:0048513	organ development	biological_process	0.54024	1	12	80	2095	17822	ENSOARG00000012463,ENSOARG00000017295,ENSOARG00000021134,ENSOARG00000020442,ENSOARG00000012888,ENSOARG00000019578,ENSOARG00000004373,ENSOARG00000010649,ENSOARG00000018880,ENSOARG00000009414,ENSOARG00000003713,ENSOARG00000008608
GO:0030323	respiratory tube development	biological_process	0.54048	1	1	80	137	17822	ENSOARG00000018880
GO:0055085	transmembrane transport	biological_process	0.54115	1	6	80	1004	17822	ENSOARG00000017295,ENSOARG00000001169,ENSOARG00000009414,ENSOARG00000017613,ENSOARG00000019578,ENSOARG00000003713
GO:0001501	skeletal system development	biological_process	0.54235	1	2	80	325	17822	ENSOARG00000019578,ENSOARG00000004373
GO:0043393	regulation of protein binding	biological_process	0.54284	1	1	80	149	17822	ENSOARG00000012888
GO:0050863	regulation of T cell activation	biological_process	0.54301	1	1	80	183	17822	ENSOARG00000009759
GO:0044456	synapse part	cellular_component	0.5433	1	2	80	230	17822	ENSOARG00000015979,ENSOARG00000017295
GO:0035639	purine ribonucleoside triphosphate binding	molecular_function	0.54358	1	10	80	1665	17822	ENSOARG00000021004,ENSOARG00000009414,ENSOARG00000009429,ENSOARG00000007286,ENSOARG00000015482,ENSOARG00000003572,ENSOARG00000001169,ENSOARG00000021134,ENSOARG00000017195,ENSOARG00000014188
GO:0048638	regulation of developmental growth	biological_process	0.54401	1	1	80	112	17822	ENSOARG00000010649
GO:0010562	positive regulation of phosphorus metabolic process	biological_process	0.54505	1	3	80	503	17822	ENSOARG00000000294,ENSOARG00000003572,ENSOARG00000010366
GO:0045937	positive regulation of phosphate metabolic process	biological_process	0.54505	1	3	80	503	17822	ENSOARG00000010366,ENSOARG00000000294,ENSOARG00000003572
GO:0010605	negative regulation of macromolecule metabolic process	biological_process	0.54518	1	7	80	1337	17822	ENSOARG00000016340,ENSOARG00000007566,ENSOARG00000006373,ENSOARG00000014188,ENSOARG00000004373,ENSOARG00000020442,ENSOARG00000003572
GO:0048870	cell motility	biological_process	0.54639	1	6	80	969	17822	ENSOARG00000017465,ENSOARG00000010649,ENSOARG00000012888,ENSOARG00000019578,ENSOARG00000017613,ENSOARG00000016545
GO:0051674	localization of cell	biological_process	0.54639	1	6	80	969	17822	ENSOARG00000016545,ENSOARG00000019578,ENSOARG00000012888,ENSOARG00000010649,ENSOARG00000017465,ENSOARG00000017613
GO:0051270	regulation of cellular component movement	biological_process	0.5483	1	4	80	610	17822	ENSOARG00000010649,ENSOARG00000017465,ENSOARG00000012888,ENSOARG00000019578
GO:0009887	organ morphogenesis	biological_process	0.54832	1	4	80	663	17822	ENSOARG00000008608,ENSOARG00000004373,ENSOARG00000020442,ENSOARG00000018880
GO:0032550	purine ribonucleoside binding	molecular_function	0.54833	1	10	80	1673	17822	ENSOARG00000015482,ENSOARG00000003572,ENSOARG00000017195,ENSOARG00000014188,ENSOARG00000001169,ENSOARG00000021134,ENSOARG00000009429,ENSOARG00000007286,ENSOARG00000009414,ENSOARG00000021004
GO:0001883	purine nucleoside binding	molecular_function	0.54844	1	10	80	1674	17822	ENSOARG00000021004,ENSOARG00000009414,ENSOARG00000009429,ENSOARG00000007286,ENSOARG00000003572,ENSOARG00000015482,ENSOARG00000021134,ENSOARG00000001169,ENSOARG00000014188,ENSOARG00000017195
GO:0007281	germ cell development	biological_process	0.54882	1	1	80	149	17822	ENSOARG00000008608
GO:0048519	negative regulation of biological process	biological_process	0.54883	1	16	80	3018	17822	ENSOARG00000010649,ENSOARG00000003572,ENSOARG00000003713,ENSOARG00000016340,ENSOARG00000009633,ENSOARG00000014188,ENSOARG00000015207,ENSOARG00000014146,ENSOARG00000012888,ENSOARG00000004373,ENSOARG00000020442,ENSOARG00000007566,ENSOARG00000006373,ENSOARG00000008608,ENSOARG00000017465,ENSOARG00000009759
GO:0014069	postsynaptic density	cellular_component	0.54915	1	1	80	90	17822	ENSOARG00000017295
GO:0022402	cell cycle process	biological_process	0.54977	1	4	80	711	17822	ENSOARG00000020442,ENSOARG00000000294,ENSOARG00000009429,ENSOARG00000007863
GO:0000003	reproduction	biological_process	0.55002	1	4	80	760	17822	ENSOARG00000009429,ENSOARG00000001759,ENSOARG00000008608,ENSOARG00000016545
GO:0030136	clathrin-coated vesicle	cellular_component	0.55023	1	1	80	119	17822	ENSOARG00000010617
GO:0043436	oxoacid metabolic process	biological_process	0.55118	1	3	80	573	17822	ENSOARG00000014026,ENSOARG00000003265,ENSOARG00000014188
GO:0032549	ribonucleoside binding	molecular_function	0.55165	1	10	80	1676	17822	ENSOARG00000014188,ENSOARG00000017195,ENSOARG00000021134,ENSOARG00000001169,ENSOARG00000003572,ENSOARG00000015482,ENSOARG00000009429,ENSOARG00000009414,ENSOARG00000007286,ENSOARG00000021004
GO:0010604	positive regulation of macromolecule metabolic process	biological_process	0.55212	1	10	80	1869	17822	ENSOARG00000014362,ENSOARG00000007863,ENSOARG00000004373,ENSOARG00000003572,ENSOARG00000015482,ENSOARG00000010366,ENSOARG00000007566,ENSOARG00000003265,ENSOARG00000009759,ENSOARG00000000294
GO:0042393	histone binding	molecular_function	0.55253	1	1	80	128	17822	ENSOARG00000020780
GO:0010921	regulation of phosphatase activity	biological_process	0.55271	1	1	80	120	17822	ENSOARG00000015793
GO:0031253	cell projection membrane	cellular_component	0.55346	1	1	80	127	17822	ENSOARG00000012888
GO:0007605	sensory perception of sound	biological_process	0.55421	1	1	80	103	17822	ENSOARG00000016533
GO:0015085	calcium ion transmembrane transporter activity	molecular_function	0.55459	1	1	80	97	17822	ENSOARG00000009414
GO:0045444	fat cell differentiation	biological_process	0.55494	1	1	80	155	17822	ENSOARG00000014188
GO:0032872	regulation of stress-activated MAPK cascade	biological_process	0.55504	1	1	80	145	17822	ENSOARG00000009759
GO:0009725	response to hormone stimulus	biological_process	0.55539	1	2	80	333	17822	ENSOARG00000004373,ENSOARG00000014188
GO:0001882	nucleoside binding	molecular_function	0.55542	1	10	80	1680	17822	ENSOARG00000021004,ENSOARG00000009429,ENSOARG00000009414,ENSOARG00000007286,ENSOARG00000001169,ENSOARG00000021134,ENSOARG00000017195,ENSOARG00000014188,ENSOARG00000015482,ENSOARG00000003572
GO:0004672	protein kinase activity	molecular_function	0.55723	1	4	80	566	17822	ENSOARG00000017195,ENSOARG00000021134,ENSOARG00000015482,ENSOARG00000003572
GO:0031334	positive regulation of protein complex assembly	biological_process	0.55761	1	1	80	151	17822	ENSOARG00000016751
GO:0045121	membrane raft	cellular_component	0.55859	1	1	80	133	17822	ENSOARG00000005457
GO:0043234	protein complex	cellular_component	0.55943	1	15	80	2891	17822	ENSOARG00000016340,ENSOARG00000010617,ENSOARG00000020442,ENSOARG00000019578,ENSOARG00000014362,ENSOARG00000016728,ENSOARG00000007863,ENSOARG00000009386,ENSOARG00000020979,ENSOARG00000010512,ENSOARG00000009429,ENSOARG00000016751,ENSOARG00000008608,ENSOARG00000017465,ENSOARG00000001759
GO:0009628	response to abiotic stimulus	biological_process	0.5595	1	3	80	559	17822	ENSOARG00000014362,ENSOARG00000016533,ENSOARG00000003265
GO:1901565	organonitrogen compound catabolic process	biological_process	0.56202	1	3	80	442	17822	ENSOARG00000015973,ENSOARG00000009409,ENSOARG00000017465
GO:0046651	lymphocyte proliferation	biological_process	0.56303	1	1	80	169	17822	ENSOARG00000009759
GO:0070302	regulation of stress-activated protein kinase signaling cascade	biological_process	0.56333	1	1	80	147	17822	ENSOARG00000009759
GO:0032943	mononuclear cell proliferation	biological_process	0.56344	1	1	80	170	17822	ENSOARG00000009759
GO:0000166	nucleotide binding	molecular_function	0.56353	1	11	80	1885	17822	ENSOARG00000001169,ENSOARG00000017885,ENSOARG00000021134,ENSOARG00000017195,ENSOARG00000014188,ENSOARG00000015482,ENSOARG00000003572,ENSOARG00000021004,ENSOARG00000009429,ENSOARG00000009414,ENSOARG00000007286
GO:1901265	nucleoside phosphate binding	molecular_function	0.56353	1	11	80	1885	17822	ENSOARG00000021004,ENSOARG00000009429,ENSOARG00000007286,ENSOARG00000009414,ENSOARG00000017885,ENSOARG00000021134,ENSOARG00000001169,ENSOARG00000014188,ENSOARG00000017195,ENSOARG00000003572,ENSOARG00000015482
GO:0050662	coenzyme binding	molecular_function	0.56388	1	1	80	159	17822	ENSOARG00000017885
GO:0014070	response to organic cyclic compound	biological_process	0.56422	1	2	80	343	17822	ENSOARG00000017295,ENSOARG00000004373
GO:0043434	response to peptide hormone stimulus	biological_process	0.56541	1	1	80	141	17822	ENSOARG00000014188
GO:0015849	organic acid transport	biological_process	0.56546	1	1	80	162	17822	ENSOARG00000014026
GO:0046942	carboxylic acid transport	biological_process	0.56546	1	1	80	162	17822	ENSOARG00000014026
GO:0035107	appendage morphogenesis	biological_process	0.56589	1	1	80	122	17822	ENSOARG00000004373
GO:0035108	limb morphogenesis	biological_process	0.56589	1	1	80	122	17822	ENSOARG00000004373
GO:0035264	multicellular organism growth	biological_process	0.56647	1	1	80	135	17822	ENSOARG00000004373
GO:0033157	regulation of intracellular protein transport	biological_process	0.56651	1	1	80	144	17822	ENSOARG00000010366
GO:0016324	apical plasma membrane	cellular_component	0.5673	1	1	80	139	17822	ENSOARG00000015818
GO:0044255	cellular lipid metabolic process	biological_process	0.56734	1	3	80	568	17822	ENSOARG00000007286,ENSOARG00000014026,ENSOARG00000014146
GO:0006814	sodium ion transport	biological_process	0.56794	1	1	80	122	17822	ENSOARG00000019578
GO:0009416	response to light stimulus	biological_process	0.56878	1	1	80	175	17822	ENSOARG00000003265
GO:0016337	cell-cell adhesion	biological_process	0.56889	1	2	80	279	17822	ENSOARG00000009414,ENSOARG00000012888
GO:0007276	gamete generation	biological_process	0.56943	1	2	80	346	17822	ENSOARG00000008608,ENSOARG00000001759
GO:1902105	regulation of leukocyte differentiation	biological_process	0.56956	1	1	80	169	17822	ENSOARG00000020442
GO:0032555	purine ribonucleotide binding	molecular_function	0.57117	1	10	80	1694	17822	ENSOARG00000021004,ENSOARG00000009429,ENSOARG00000009414,ENSOARG00000007286,ENSOARG00000003572,ENSOARG00000015482,ENSOARG00000021134,ENSOARG00000001169,ENSOARG00000014188,ENSOARG00000017195
GO:0016053	organic acid biosynthetic process	biological_process	0.57155	1	1	80	184	17822	ENSOARG00000003265
GO:0046394	carboxylic acid biosynthetic process	biological_process	0.57155	1	1	80	184	17822	ENSOARG00000003265
GO:0006082	organic acid metabolic process	biological_process	0.5725	1	3	80	586	17822	ENSOARG00000014188,ENSOARG00000003265,ENSOARG00000014026
GO:0032991	macromolecular complex	cellular_component	0.57361	1	18	80	3856	17822	ENSOARG00000016340,ENSOARG00000010617,ENSOARG00000013910,ENSOARG00000020442,ENSOARG00000010366,ENSOARG00000016751,ENSOARG00000009429,ENSOARG00000009759,ENSOARG00000017465,ENSOARG00000008608,ENSOARG00000014362,ENSOARG00000016728,ENSOARG00000007863,ENSOARG00000019578,ENSOARG00000009386,ENSOARG00000020979,ENSOARG00000010512,ENSOARG00000001759
GO:0017076	purine nucleotide binding	molecular_function	0.57364	1	10	80	1700	17822	ENSOARG00000015482,ENSOARG00000003572,ENSOARG00000017195,ENSOARG00000014188,ENSOARG00000001169,ENSOARG00000021134,ENSOARG00000009429,ENSOARG00000007286,ENSOARG00000009414,ENSOARG00000021004
GO:0051347	positive regulation of transferase activity	biological_process	0.57365	1	2	80	337	17822	ENSOARG00000015482,ENSOARG00000000294
GO:0022603	regulation of anatomical structure morphogenesis	biological_process	0.57438	1	4	80	667	17822	ENSOARG00000012888,ENSOARG00000010649,ENSOARG00000017465,ENSOARG00000018444
GO:0070372	regulation of ERK1 and ERK2 cascade	biological_process	0.57528	1	1	80	160	17822	ENSOARG00000020442
GO:0003674	molecular_function	molecular_function	0.57586	1	63	80	13782	17822	ENSOARG00000021134,ENSOARG00000011351,ENSOARG00000017885,ENSOARG00000001169,ENSOARG00000021096,ENSOARG00000016340,ENSOARG00000012463,ENSOARG00000018733,ENSOARG00000007856,ENSOARG00000015207,ENSOARG00000012888,ENSOARG00000014146,ENSOARG00000004373,ENSOARG00000013910,ENSOARG00000020442,ENSOARG00000015793,ENSOARG00000021004,ENSOARG00000009414,ENSOARG00000009759,ENSOARG00000009429,ENSOARG00000014026,…
GO:0090092	regulation of transmembrane receptor protein serine/threonine kinase signaling pathway	biological_process	0.57626	1	1	80	158	17822	ENSOARG00000010366
GO:0030335	positive regulation of cell migration	biological_process	0.5766	1	2	80	307	17822	ENSOARG00000012888,ENSOARG00000019578
GO:0032271	regulation of protein polymerization	biological_process	0.57725	1	1	80	142	17822	ENSOARG00000016751
GO:0050954	sensory perception of mechanical stimulus	biological_process	0.57802	1	1	80	114	17822	ENSOARG00000016533
GO:0019902	phosphatase binding	molecular_function	0.57864	1	1	80	122	17822	ENSOARG00000015793
GO:0032553	ribonucleotide binding	molecular_function	0.57994	1	10	80	1706	17822	ENSOARG00000021134,ENSOARG00000001169,ENSOARG00000014188,ENSOARG00000017195,ENSOARG00000003572,ENSOARG00000015482,ENSOARG00000021004,ENSOARG00000009429,ENSOARG00000009414,ENSOARG00000007286
GO:0006813	potassium ion transport	biological_process	0.57994	1	1	80	153	17822	ENSOARG00000003713
GO:0022411	cellular component disassembly	biological_process	0.58006	1	1	80	163	17822	ENSOARG00000003713
GO:0009267	cellular response to starvation	biological_process	0.58021	1	1	80	167	17822	ENSOARG00000006373
GO:0007163	establishment or maintenance of cell polarity	biological_process	0.58038	1	1	80	122	17822	ENSOARG00000017465
GO:0070661	leukocyte proliferation	biological_process	0.58248	1	1	80	178	17822	ENSOARG00000009759
GO:0000280	nuclear division	biological_process	0.58257	1	1	80	166	17822	ENSOARG00000007863
GO:0007067	mitosis	biological_process	0.58257	1	1	80	166	17822	ENSOARG00000007863
GO:0051015	actin filament binding	molecular_function	0.5832	1	1	80	123	17822	ENSOARG00000003713
GO:0034613	cellular protein localization	biological_process	0.58395	1	5	80	867	17822	ENSOARG00000010366,ENSOARG00000020979,ENSOARG00000009409,ENSOARG00000003713,ENSOARG00000017465
GO:0015291	secondary active transmembrane transporter activity	molecular_function	0.58398	1	1	80	126	17822	ENSOARG00000017613
GO:0042594	response to starvation	biological_process	0.58618	1	1	80	171	17822	ENSOARG00000006373
GO:0031647	regulation of protein stability	biological_process	0.58628	1	1	80	182	17822	ENSOARG00000020780
GO:0070727	cellular macromolecule localization	biological_process	0.58714	1	5	80	871	17822	ENSOARG00000020979,ENSOARG00000010366,ENSOARG00000017465,ENSOARG00000003713,ENSOARG00000009409
GO:0048610	cellular process involved in reproduction	biological_process	0.5872	1	2	80	393	17822	ENSOARG00000009429,ENSOARG00000008608
GO:0060541	respiratory system development	biological_process	0.58723	1	1	80	153	17822	ENSOARG00000018880
GO:0061448	connective tissue development	biological_process	0.58751	1	1	80	162	17822	ENSOARG00000004373
GO:0044765	single-organism transport	biological_process	0.58771	1	14	80	2599	17822	ENSOARG00000014188,ENSOARG00000001169,ENSOARG00000016340,ENSOARG00000015979,ENSOARG00000018444,ENSOARG00000017295,ENSOARG00000009139,ENSOARG00000019578,ENSOARG00000010366,ENSOARG00000009386,ENSOARG00000017613,ENSOARG00000014026,ENSOARG00000009414,ENSOARG00000003713
GO:0048193	Golgi vesicle transport	biological_process	0.58803	1	1	80	136	17822	ENSOARG00000016340
GO:0051403	stress-activated MAPK cascade	biological_process	0.5881	1	1	80	162	17822	ENSOARG00000009759
GO:0043543	protein acylation	biological_process	0.58841	1	1	80	170	17822	ENSOARG00000003572
GO:0044427	chromosomal part	cellular_component	0.5885	1	3	80	629	17822	ENSOARG00000007863,ENSOARG00000011351,ENSOARG00000020780
GO:0010741	negative regulation of intracellular protein kinase cascade	biological_process	0.58874	1	1	80	158	17822	ENSOARG00000009759
GO:0070507	regulation of microtubule cytoskeleton organization	biological_process	0.58896	1	1	80	146	17822	ENSOARG00000007863
GO:2000147	positive regulation of cell motility	biological_process	0.59001	1	2	80	318	17822	ENSOARG00000012888,ENSOARG00000019578
GO:0051272	positive regulation of cellular component movement	biological_process	0.59227	1	2	80	321	17822	ENSOARG00000012888,ENSOARG00000019578
GO:0006807	nitrogen compound metabolic process	biological_process	0.59347	1	21	80	4470	17822	ENSOARG00000020780,ENSOARG00000015482,ENSOARG00000000134,ENSOARG00000009409,ENSOARG00000003572,ENSOARG00000007863,ENSOARG00000003265,ENSOARG00000015973,ENSOARG00000001759,ENSOARG00000014188,ENSOARG00000016340,ENSOARG00000020442,ENSOARG00000009415,ENSOARG00000004373,ENSOARG00000007856,ENSOARG00000007566,ENSOARG00000014026,ENSOARG00000009429,ENSOARG00000009759,ENSOARG00000017465,ENSOARG00000008608
GO:0070371	ERK1 and ERK2 cascade	biological_process	0.59428	1	1	80	169	17822	ENSOARG00000020442
GO:0006417	regulation of translation	biological_process	0.59449	1	1	80	171	17822	ENSOARG00000007566
GO:0000151	ubiquitin ligase complex	cellular_component	0.5952	1	1	80	168	17822	ENSOARG00000014362
GO:0034504	protein localization to nucleus	biological_process	0.59548	1	1	80	175	17822	ENSOARG00000010366
GO:0007059	chromosome segregation	biological_process	0.59549	1	1	80	163	17822	ENSOARG00000009429
GO:0005244	voltage-gated ion channel activity	molecular_function	0.59653	1	1	80	149	17822	ENSOARG00000019578
GO:0022832	voltage-gated channel activity	molecular_function	0.59653	1	1	80	149	17822	ENSOARG00000019578
GO:0071560	cellular response to transforming growth factor beta stimulus	biological_process	0.59776	1	1	80	142	17822	ENSOARG00000012888
GO:0048871	multicellular organismal homeostasis	biological_process	0.59843	1	1	80	184	17822	ENSOARG00000017295
GO:0010243	response to organonitrogen compound	biological_process	0.59872	1	2	80	317	17822	ENSOARG00000014188,ENSOARG00000017295
GO:0048736	appendage development	biological_process	0.60251	1	1	80	142	17822	ENSOARG00000004373
GO:0060173	limb development	biological_process	0.60251	1	1	80	142	17822	ENSOARG00000004373
GO:1901652	response to peptide	biological_process	0.60259	1	1	80	159	17822	ENSOARG00000014188
GO:0016746	transferase activity, transferring acyl groups	molecular_function	0.60346	1	1	80	195	17822	ENSOARG00000014026
GO:0031965	nuclear membrane	cellular_component	0.60439	1	1	80	162	17822	ENSOARG00000016728
GO:0043542	endothelial cell migration	biological_process	0.60492	1	1	80	143	17822	ENSOARG00000017465
GO:0031098	stress-activated protein kinase signaling cascade	biological_process	0.60547	1	1	80	167	17822	ENSOARG00000009759
GO:0006915	apoptotic process	biological_process	0.60567	1	5	80	1058	17822	ENSOARG00000009759,ENSOARG00000019578,ENSOARG00000016533,ENSOARG00000014501,ENSOARG00000004373
GO:0055080	cation homeostasis	biological_process	0.60597	1	2	80	368	17822	ENSOARG00000009414,ENSOARG00000018444
GO:0009892	negative regulation of metabolic process	biological_process	0.60604	1	7	80	1428	17822	ENSOARG00000004373,ENSOARG00000003572,ENSOARG00000020442,ENSOARG00000016340,ENSOARG00000014188,ENSOARG00000007566,ENSOARG00000006373
GO:0006302	double-strand break repair	biological_process	0.60612	1	1	80	149	17822	ENSOARG00000009415
GO:0009790	embryo development	biological_process	0.60741	1	4	80	728	17822	ENSOARG00000017465,ENSOARG00000012888,ENSOARG00000004373,ENSOARG00000018880
GO:0051091	positive regulation of sequence-specific DNA binding transcription factor activity	biological_process	0.60815	1	1	80	168	17822	ENSOARG00000003572
GO:0002683	negative regulation of immune system process	biological_process	0.60892	1	1	80	194	17822	ENSOARG00000009759
GO:0031669	cellular response to nutrient levels	biological_process	0.60923	1	1	80	182	17822	ENSOARG00000006373
GO:0007610	behavior	biological_process	0.60929	1	3	80	492	17822	ENSOARG00000019578,ENSOARG00000010649,ENSOARG00000017295
GO:0040017	positive regulation of locomotion	biological_process	0.60936	1	2	80	332	17822	ENSOARG00000012888,ENSOARG00000019578
GO:0051707	response to other organism	biological_process	0.61081	1	2	80	508	17822	ENSOARG00000009759,ENSOARG00000012272
GO:0006066	alcohol metabolic process	biological_process	0.61086	1	1	80	186	17822	ENSOARG00000014146
GO:0005815	microtubule organizing center	cellular_component	0.61144	1	3	80	487	17822	ENSOARG00000010832,ENSOARG00000009386,ENSOARG00000015593
GO:0071705	nitrogen compound transport	biological_process	0.6119	1	2	80	387	17822	ENSOARG00000017613,ENSOARG00000016728
GO:0006631	fatty acid metabolic process	biological_process	0.61242	1	1	80	186	17822	ENSOARG00000014026
GO:1901137	carbohydrate derivative biosynthetic process	biological_process	0.61283	1	2	80	408	17822	ENSOARG00000003265,ENSOARG00000018880
GO:0018205	peptidyl-lysine modification	biological_process	0.61406	1	1	80	172	17822	ENSOARG00000003572
GO:0071559	response to transforming growth factor beta stimulus	biological_process	0.6141	1	1	80	147	17822	ENSOARG00000012888
GO:0021700	developmental maturation	biological_process	0.61416	1	1	80	173	17822	ENSOARG00000019578
GO:0045785	positive regulation of cell adhesion	biological_process	0.61477	1	1	80	146	17822	ENSOARG00000012888
GO:0035303	regulation of dephosphorylation	biological_process	0.61683	1	1	80	144	17822	ENSOARG00000015793
GO:0051222	positive regulation of protein transport	biological_process	0.61877	1	1	80	192	17822	ENSOARG00000010366
GO:0003779	actin binding	molecular_function	0.61903	1	2	80	302	17822	ENSOARG00000003713,ENSOARG00000008659
GO:0009893	positive regulation of metabolic process	biological_process	0.62004	1	10	80	1965	17822	ENSOARG00000015482,ENSOARG00000003572,ENSOARG00000014362,ENSOARG00000007863,ENSOARG00000004373,ENSOARG00000007566,ENSOARG00000003265,ENSOARG00000010366,ENSOARG00000000294,ENSOARG00000009759
GO:0006486	protein glycosylation	biological_process	0.62018	1	1	80	177	17822	ENSOARG00000018880
GO:0043413	macromolecule glycosylation	biological_process	0.62018	1	1	80	177	17822	ENSOARG00000018880
GO:0030522	intracellular receptor signaling pathway	biological_process	0.62111	1	1	80	168	17822	ENSOARG00000004373
GO:0072509	divalent inorganic cation transmembrane transporter activity	molecular_function	0.62156	1	1	80	122	17822	ENSOARG00000009414
GO:0016042	lipid catabolic process	biological_process	0.62291	1	1	80	190	17822	ENSOARG00000014026
GO:0048872	homeostasis of number of cells	biological_process	0.62332	1	1	80	187	17822	ENSOARG00000008608
GO:0043900	regulation of multi-organism process	biological_process	0.62371	1	1	80	213	17822	ENSOARG00000009759
GO:0005102	receptor binding	molecular_function	0.62451	1	4	80	957	17822	ENSOARG00000008072,ENSOARG00000014188,ENSOARG00000014026,ENSOARG00000009759
GO:0070085	glycosylation	biological_process	0.62486	1	1	80	180	17822	ENSOARG00000018880
GO:0015629	actin cytoskeleton	cellular_component	0.62619	1	2	80	322	17822	ENSOARG00000017465,ENSOARG00000013106
GO:0000790	nuclear chromatin	cellular_component	0.62624	1	1	80	198	17822	ENSOARG00000020780
GO:0022412	cellular process involved in reproduction in multicellular organism	biological_process	0.62635	1	1	80	183	17822	ENSOARG00000008608
GO:0004721	phosphoprotein phosphatase activity	molecular_function	0.62671	1	1	80	151	17822	ENSOARG00000014146
GO:0030135	coated vesicle	cellular_component	0.62723	1	1	80	153	17822	ENSOARG00000010617
GO:0051258	protein polymerization	biological_process	0.62742	1	1	80	166	17822	ENSOARG00000016751
GO:0032886	regulation of microtubule-based process	biological_process	0.62812	1	1	80	162	17822	ENSOARG00000007863
GO:0034702	ion channel complex	cellular_component	0.62814	1	1	80	156	17822	ENSOARG00000019578
GO:0012501	programmed cell death	biological_process	0.62885	1	5	80	1080	17822	ENSOARG00000009759,ENSOARG00000019578,ENSOARG00000014501,ENSOARG00000016533,ENSOARG00000004373
GO:0007411	axon guidance	biological_process	0.63013	1	1	80	122	17822	ENSOARG00000010649
GO:0010810	regulation of cell-substrate adhesion	biological_process	0.63015	1	1	80	133	17822	ENSOARG00000012888
GO:0005938	cell cortex	cellular_component	0.63052	1	1	80	134	17822	ENSOARG00000009759
GO:0009719	response to endogenous stimulus	biological_process	0.63098	1	4	80	734	17822	ENSOARG00000012888,ENSOARG00000004373,ENSOARG00000017295,ENSOARG00000014188
GO:0048705	skeletal system morphogenesis	biological_process	0.63137	1	1	80	178	17822	ENSOARG00000004373
GO:0005615	extracellular space	cellular_component	0.63306	1	2	80	603	17822	ENSOARG00000014188,ENSOARG00000018880
GO:0072657	protein localization to membrane	biological_process	0.63333	1	1	80	133	17822	ENSOARG00000003713
GO:0006310	DNA recombination	biological_process	0.63391	1	1	80	165	17822	ENSOARG00000009429
GO:0019221	cytokine-mediated signaling pathway	biological_process	0.63518	1	1	80	232	17822	ENSOARG00000003572
GO:0031324	negative regulation of cellular metabolic process	biological_process	0.6352	1	6	80	1287	17822	ENSOARG00000003572,ENSOARG00000004373,ENSOARG00000006373,ENSOARG00000007566,ENSOARG00000014188,ENSOARG00000016340
GO:0097485	neuron projection guidance	biological_process	0.63577	1	1	80	125	17822	ENSOARG00000010649
GO:0002697	regulation of immune effector process	biological_process	0.63609	1	1	80	225	17822	ENSOARG00000009759
GO:0042981	regulation of apoptotic process	biological_process	0.6366	1	4	80	897	17822	ENSOARG00000019578,ENSOARG00000014501,ENSOARG00000004373,ENSOARG00000009759
GO:0031668	cellular response to extracellular stimulus	biological_process	0.63688	1	1	80	197	17822	ENSOARG00000006373
GO:0016477	cell migration	biological_process	0.63721	1	5	80	891	17822	ENSOARG00000019578,ENSOARG00000012888,ENSOARG00000010649,ENSOARG00000017465,ENSOARG00000017613
GO:0043066	negative regulation of apoptotic process	biological_process	0.6387	1	2	80	449	17822	ENSOARG00000004373,ENSOARG00000009759
GO:0016887	ATPase activity	molecular_function	0.64222	1	2	80	304	17822	ENSOARG00000001169,ENSOARG00000009414
GO:0009607	response to biotic stimulus	biological_process	0.64332	1	2	80	534	17822	ENSOARG00000012272,ENSOARG00000009759
GO:0031346	positive regulation of cell projection organization	biological_process	0.64412	1	1	80	153	17822	ENSOARG00000016751
GO:0051098	regulation of binding	biological_process	0.64539	1	1	80	218	17822	ENSOARG00000012888
GO:0050878	regulation of body fluid levels	biological_process	0.64668	1	1	80	189	17822	ENSOARG00000019578
GO:0070997	neuron death	biological_process	0.64979	1	1	80	174	17822	ENSOARG00000016533
GO:0043067	regulation of programmed cell death	biological_process	0.65046	1	4	80	909	17822	ENSOARG00000009759,ENSOARG00000019578,ENSOARG00000004373,ENSOARG00000014501
GO:0007417	central nervous system development	biological_process	0.65125	1	3	80	505	17822	ENSOARG00000004373,ENSOARG00000010649,ENSOARG00000008608
GO:0031344	regulation of cell projection organization	biological_process	0.65219	1	2	80	326	17822	ENSOARG00000016751,ENSOARG00000010649
GO:0010632	regulation of epithelial cell migration	biological_process	0.65233	1	1	80	156	17822	ENSOARG00000012888
GO:0007519	skeletal muscle tissue development	biological_process	0.65288	1	1	80	201	17822	ENSOARG00000017295
GO:1901363	heterocyclic compound binding	molecular_function	0.6539	1	21	80	4702	17822	ENSOARG00000009415,ENSOARG00000004373,ENSOARG00000007856,ENSOARG00000017195,ENSOARG00000014188,ENSOARG00000009633,ENSOARG00000001169,ENSOARG00000017885,ENSOARG00000021134,ENSOARG00000009429,ENSOARG00000009414,ENSOARG00000007286,ENSOARG00000021004,ENSOARG00000010366,ENSOARG00000015482,ENSOARG00000000134,ENSOARG00000003572,ENSOARG00000016728,ENSOARG00000003265,ENSOARG00000012272,ENSOARG00000015811
GO:0045765	regulation of angiogenesis	biological_process	0.65529	1	1	80	179	17822	ENSOARG00000017465
GO:0005694	chromosome	cellular_component	0.65551	1	3	80	689	17822	ENSOARG00000011351,ENSOARG00000020780,ENSOARG00000007863
GO:0003676	nucleic acid binding	molecular_function	0.65576	1	11	80	2898	17822	ENSOARG00000009429,ENSOARG00000015811,ENSOARG00000003265,ENSOARG00000010366,ENSOARG00000009415,ENSOARG00000016728,ENSOARG00000004373,ENSOARG00000007856,ENSOARG00000000134,ENSOARG00000009633,ENSOARG00000014188
GO:0052548	regulation of endopeptidase activity	biological_process	0.65592	1	1	80	256	17822	ENSOARG00000014501
GO:0003723	RNA binding	molecular_function	0.65646	1	3	80	815	17822	ENSOARG00000009633,ENSOARG00000010366,ENSOARG00000007856
GO:0060341	regulation of cellular localization	biological_process	0.65734	1	3	80	628	17822	ENSOARG00000003713,ENSOARG00000010366,ENSOARG00000015979
GO:0019953	sexual reproduction	biological_process	0.6602	1	2	80	414	17822	ENSOARG00000001759,ENSOARG00000008608
GO:0060538	skeletal muscle organ development	biological_process	0.66023	1	1	80	204	17822	ENSOARG00000017295
GO:0043069	negative regulation of programmed cell death	biological_process	0.66068	1	2	80	463	17822	ENSOARG00000004373,ENSOARG00000009759
GO:0007017	microtubule-based process	biological_process	0.66135	1	3	80	527	17822	ENSOARG00000009139,ENSOARG00000021096,ENSOARG00000007863
GO:0006396	RNA processing	biological_process	0.662	1	2	80	534	17822	ENSOARG00000007566,ENSOARG00000007856
GO:0044087	regulation of cellular component biogenesis	biological_process	0.66285	1	3	80	557	17822	ENSOARG00000012888,ENSOARG00000007863,ENSOARG00000016751
GO:0034645	cellular macromolecule biosynthetic process	biological_process	0.66364	1	14	80	3428	17822	ENSOARG00000007856,ENSOARG00000004373,ENSOARG00000007863,ENSOARG00000003572,ENSOARG00000020442,ENSOARG00000015482,ENSOARG00000000134,ENSOARG00000014188,ENSOARG00000012463,ENSOARG00000009429,ENSOARG00000009759,ENSOARG00000018880,ENSOARG00000007566,ENSOARG00000003265
GO:0051129	negative regulation of cellular component organization	biological_process	0.66461	1	2	80	401	17822	ENSOARG00000006373,ENSOARG00000010649
GO:0035295	tube development	biological_process	0.66568	1	2	80	372	17822	ENSOARG00000004373,ENSOARG00000018880
GO:0043085	positive regulation of catalytic activity	biological_process	0.66735	1	4	80	749	17822	ENSOARG00000000294,ENSOARG00000015973,ENSOARG00000015482,ENSOARG00000009409
GO:0080135	regulation of cellular response to stress	biological_process	0.6674	1	2	80	415	17822	ENSOARG00000009759,ENSOARG00000006373
GO:0022890	inorganic cation transmembrane transporter activity	molecular_function	0.6676	1	2	80	402	17822	ENSOARG00000017613,ENSOARG00000009414
GO:1901698	response to nitrogen compound	biological_process	0.66815	1	2	80	369	17822	ENSOARG00000014188,ENSOARG00000017295
GO:0030334	regulation of cell migration	biological_process	0.66841	1	3	80	535	17822	ENSOARG00000017465,ENSOARG00000012888,ENSOARG00000019578
GO:0070887	cellular response to chemical stimulus	biological_process	0.66857	1	7	80	1475	17822	ENSOARG00000014188,ENSOARG00000008608,ENSOARG00000004373,ENSOARG00000019578,ENSOARG00000012888,ENSOARG00000003572,ENSOARG00000017613
GO:0030030	cell projection organization	biological_process	0.66858	1	5	80	823	17822	ENSOARG00000016751,ENSOARG00000010649,ENSOARG00000003713,ENSOARG00000019578,ENSOARG00000016545
GO:0097159	organic cyclic compound binding	molecular_function	0.66865	1	21	80	4739	17822	ENSOARG00000015811,ENSOARG00000012272,ENSOARG00000003265,ENSOARG00000016728,ENSOARG00000003572,ENSOARG00000015482,ENSOARG00000000134,ENSOARG00000021004,ENSOARG00000009414,ENSOARG00000009429,ENSOARG00000007286,ENSOARG00000010366,ENSOARG00000007856,ENSOARG00000004373,ENSOARG00000009415,ENSOARG00000021134,ENSOARG00000017885,ENSOARG00000001169,ENSOARG00000009633,ENSOARG00000014188,ENSOARG00000017195
GO:0048468	cell development	biological_process	0.67098	1	8	80	1436	17822	ENSOARG00000020442,ENSOARG00000010649,ENSOARG00000004373,ENSOARG00000012888,ENSOARG00000017295,ENSOARG00000008608,ENSOARG00000003713,ENSOARG00000018880
GO:1901342	regulation of vasculature development	biological_process	0.67213	1	1	80	188	17822	ENSOARG00000017465
GO:0045859	regulation of protein kinase activity	biological_process	0.67362	1	2	80	442	17822	ENSOARG00000007566,ENSOARG00000000294
GO:0043228	non-membrane-bounded organelle	cellular_component	0.67411	1	14	80	2981	17822	ENSOARG00000005457,ENSOARG00000008659,ENSOARG00000003713,ENSOARG00000013106,ENSOARG00000017465,ENSOARG00000015593,ENSOARG00000010366,ENSOARG00000009386,ENSOARG00000012888,ENSOARG00000007863,ENSOARG00000010832,ENSOARG00000020780,ENSOARG00000011351,ENSOARG00000017295
GO:0043232	intracellular non-membrane-bounded organelle	cellular_component	0.67411	1	14	80	2981	17822	ENSOARG00000008659,ENSOARG00000005457,ENSOARG00000017465,ENSOARG00000013106,ENSOARG00000003713,ENSOARG00000015593,ENSOARG00000010366,ENSOARG00000009386,ENSOARG00000010832,ENSOARG00000007863,ENSOARG00000012888,ENSOARG00000017295,ENSOARG00000020780,ENSOARG00000011351
GO:0018105	peptidyl-serine phosphorylation	biological_process	0.67468	1	1	80	171	17822	ENSOARG00000003572
GO:0031667	response to nutrient levels	biological_process	0.67504	1	1	80	219	17822	ENSOARG00000006373
GO:0006887	exocytosis	biological_process	0.67537	1	1	80	182	17822	ENSOARG00000015979
GO:0007423	sensory organ development	biological_process	0.67598	1	2	80	384	17822	ENSOARG00000004373,ENSOARG00000018880
GO:0046777	protein autophosphorylation	biological_process	0.67637	1	1	80	153	17822	ENSOARG00000014188
GO:0071496	cellular response to external stimulus	biological_process	0.67694	1	1	80	228	17822	ENSOARG00000006373
GO:0008017	microtubule binding	molecular_function	0.67842	1	1	80	168	17822	ENSOARG00000010617
GO:0040013	negative regulation of locomotion	biological_process	0.68062	1	1	80	192	17822	ENSOARG00000010649
GO:0002376	immune system process	biological_process	0.68117	1	6	80	1459	17822	ENSOARG00000014188,ENSOARG00000020442,ENSOARG00000017613,ENSOARG00000009759,ENSOARG00000019578,ENSOARG00000008608
GO:2001233	regulation of apoptotic signaling pathway	biological_process	0.68185	1	1	80	267	17822	ENSOARG00000014501
GO:0040011	locomotion	biological_process	0.68255	1	6	80	1117	17822	ENSOARG00000016545,ENSOARG00000017613,ENSOARG00000010649,ENSOARG00000017465,ENSOARG00000012888,ENSOARG00000019578
GO:0048037	cofactor binding	molecular_function	0.68258	1	1	80	224	17822	ENSOARG00000017885
GO:0005819	spindle	cellular_component	0.68367	1	1	80	193	17822	ENSOARG00000007863
GO:0042060	wound healing	biological_process	0.68447	1	1	80	209	17822	ENSOARG00000019578
GO:0006914	autophagy	biological_process	0.68573	1	1	80	202	17822	ENSOARG00000006373
GO:0006520	cellular amino acid metabolic process	biological_process	0.68646	1	1	80	257	17822	ENSOARG00000003265
GO:0051704	multi-organism process	biological_process	0.68779	1	3	80	844	17822	ENSOARG00000012272,ENSOARG00000016545,ENSOARG00000009759
GO:0034660	ncRNA metabolic process	biological_process	0.68882	1	1	80	263	17822	ENSOARG00000007566
GO:0001503	ossification	biological_process	0.69117	1	1	80	227	17822	ENSOARG00000019578
GO:0016757	transferase activity, transferring glycosyl groups	molecular_function	0.69264	1	1	80	242	17822	ENSOARG00000012463
GO:0009059	macromolecule biosynthetic process	biological_process	0.69303	1	14	80	3491	17822	ENSOARG00000018880,ENSOARG00000007566,ENSOARG00000003265,ENSOARG00000009759,ENSOARG00000009429,ENSOARG00000014188,ENSOARG00000012463,ENSOARG00000007863,ENSOARG00000004373,ENSOARG00000007856,ENSOARG00000020442,ENSOARG00000015482,ENSOARG00000000134,ENSOARG00000003572
GO:0046914	transition metal ion binding	molecular_function	0.69368	1	4	80	928	17822	ENSOARG00000004373,ENSOARG00000009415,ENSOARG00000015394,ENSOARG00000020780
GO:0006397	mRNA processing	biological_process	0.69379	1	1	80	274	17822	ENSOARG00000007856
GO:0006605	protein targeting	biological_process	0.6939	1	1	80	227	17822	ENSOARG00000010366
GO:0022414	reproductive process	biological_process	0.69412	1	3	80	667	17822	ENSOARG00000016545,ENSOARG00000001759,ENSOARG00000008608
GO:0044772	mitotic cell cycle phase transition	biological_process	0.69676	1	1	80	219	17822	ENSOARG00000000294
GO:2000145	regulation of cell motility	biological_process	0.69686	1	3	80	564	17822	ENSOARG00000012888,ENSOARG00000019578,ENSOARG00000017465
GO:0008270	zinc ion binding	molecular_function	0.69805	1	3	80	659	17822	ENSOARG00000020780,ENSOARG00000009415,ENSOARG00000004373
GO:0008219	cell death	biological_process	0.69852	1	5	80	1166	17822	ENSOARG00000019578,ENSOARG00000016533,ENSOARG00000004373,ENSOARG00000014501,ENSOARG00000009759
GO:0016265	death	biological_process	0.69852	1	5	80	1166	17822	ENSOARG00000009759,ENSOARG00000016533,ENSOARG00000019578,ENSOARG00000004373,ENSOARG00000014501
GO:0009991	response to extracellular stimulus	biological_process	0.69918	1	1	80	236	17822	ENSOARG00000006373
GO:0021537	telencephalon development	biological_process	0.69949	1	1	80	165	17822	ENSOARG00000004373
GO:0052547	regulation of peptidase activity	biological_process	0.6995	1	1	80	283	17822	ENSOARG00000014501
GO:0043408	regulation of MAPK cascade	biological_process	0.70058	1	2	80	431	17822	ENSOARG00000009759,ENSOARG00000020442
GO:0051249	regulation of lymphocyte activation	biological_process	0.7007	1	1	80	254	17822	ENSOARG00000009759
GO:0000981	sequence-specific DNA binding RNA polymerase II transcription factor activity	molecular_function	0.70231	1	2	80	475	17822	ENSOARG00000007863,ENSOARG00000004373
GO:0042221	response to chemical stimulus	biological_process	0.7049	1	10	80	2567	17822	ENSOARG00000017295,ENSOARG00000014188,ENSOARG00000010649,ENSOARG00000012888,ENSOARG00000019578,ENSOARG00000004373,ENSOARG00000003572,ENSOARG00000017465,ENSOARG00000008608,ENSOARG00000017613
GO:0045202	synapse	cellular_component	0.7052	1	2	80	316	17822	ENSOARG00000015979,ENSOARG00000017295
GO:0006470	protein dephosphorylation	biological_process	0.70542	1	1	80	184	17822	ENSOARG00000014146
GO:0060548	negative regulation of cell death	biological_process	0.70659	1	2	80	500	17822	ENSOARG00000004373,ENSOARG00000009759
GO:0018209	peptidyl-serine modification	biological_process	0.70676	1	1	80	187	17822	ENSOARG00000003572
GO:0003002	regionalization	biological_process	0.7075	1	1	80	248	17822	ENSOARG00000012888
GO:0051235	maintenance of location	biological_process	0.70843	1	1	80	186	17822	ENSOARG00000014188
GO:0010941	regulation of cell death	biological_process	0.70877	1	4	80	971	17822	ENSOARG00000009759,ENSOARG00000019578,ENSOARG00000004373,ENSOARG00000014501
GO:0002684	positive regulation of immune system process	biological_process	0.70907	1	2	80	496	17822	ENSOARG00000009759,ENSOARG00000019578
GO:0006954	inflammatory response	biological_process	0.71085	1	1	80	318	17822	ENSOARG00000019578
GO:0043010	camera-type eye development	biological_process	0.71324	1	1	80	206	17822	ENSOARG00000018880
GO:0048585	negative regulation of response to stimulus	biological_process	0.71365	1	4	80	886	17822	ENSOARG00000009759,ENSOARG00000010649,ENSOARG00000014188,ENSOARG00000006373
GO:0009101	glycoprotein biosynthetic process	biological_process	0.7162	1	1	80	220	17822	ENSOARG00000018880
GO:0042110	T cell activation	biological_process	0.71671	1	1	80	278	17822	ENSOARG00000009759
GO:0032403	protein complex binding	molecular_function	0.71722	1	1	80	209	17822	ENSOARG00000014188
GO:0010639	negative regulation of organelle organization	biological_process	0.71851	1	1	80	210	17822	ENSOARG00000006373
GO:0048562	embryonic organ morphogenesis	biological_process	0.71991	1	1	80	220	17822	ENSOARG00000004373
GO:0030099	myeloid cell differentiation	biological_process	0.72089	1	1	80	243	17822	ENSOARG00000020442
GO:0071396	cellular response to lipid	biological_process	0.72103	1	1	80	240	17822	ENSOARG00000004373
GO:0043933	macromolecular complex subunit organization	biological_process	0.7226	1	6	80	1342	17822	ENSOARG00000016751,ENSOARG00000005457,ENSOARG00000007286,ENSOARG00000007863,ENSOARG00000019578,ENSOARG00000003713
GO:0060271	cilium morphogenesis	biological_process	0.72415	1	1	80	176	17822	ENSOARG00000016545
GO:0044283	small molecule biosynthetic process	biological_process	0.72569	1	1	80	291	17822	ENSOARG00000003265
GO:0009653	anatomical structure morphogenesis	biological_process	0.72768	1	10	80	1836	17822	ENSOARG00000020442,ENSOARG00000012888,ENSOARG00000004373,ENSOARG00000010649,ENSOARG00000016545,ENSOARG00000018444,ENSOARG00000003713,ENSOARG00000017465,ENSOARG00000008608,ENSOARG00000018880
GO:0015630	microtubule cytoskeleton	cellular_component	0.72847	1	4	80	778	17822	ENSOARG00000010832,ENSOARG00000007863,ENSOARG00000015593,ENSOARG00000009386
GO:0071495	cellular response to endogenous stimulus	biological_process	0.72876	1	3	80	619	17822	ENSOARG00000012888,ENSOARG00000004373,ENSOARG00000014188
GO:0016607	nuclear speck	cellular_component	0.72994	1	1	80	244	17822	ENSOARG00000003265
GO:0008283	cell proliferation	biological_process	0.73073	1	5	80	1150	17822	ENSOARG00000001759,ENSOARG00000004373,ENSOARG00000014146,ENSOARG00000009759,ENSOARG00000000294
GO:1901700	response to oxygen-containing compound	biological_process	0.73077	1	3	80	672	17822	ENSOARG00000008608,ENSOARG00000017295,ENSOARG00000014188
GO:0019752	carboxylic acid metabolic process	biological_process	0.73177	1	2	80	528	17822	ENSOARG00000014026,ENSOARG00000003265
GO:0003001	generation of a signal involved in cell-cell signaling	biological_process	0.73192	1	1	80	222	17822	ENSOARG00000015979
GO:0023061	signal release	biological_process	0.73192	1	1	80	222	17822	ENSOARG00000015979
GO:0072001	renal system development	biological_process	0.73224	1	1	80	200	17822	ENSOARG00000004373
GO:0051345	positive regulation of hydrolase activity	biological_process	0.73566	1	2	80	379	17822	ENSOARG00000009409,ENSOARG00000015973
GO:0007420	brain development	biological_process	0.73615	1	2	80	378	17822	ENSOARG00000004373,ENSOARG00000008608
GO:0015711	organic anion transport	biological_process	0.73634	1	1	80	235	17822	ENSOARG00000014026
GO:0042802	identical protein binding	molecular_function	0.73666	1	5	80	1177	17822	ENSOARG00000003713,ENSOARG00000019578,ENSOARG00000015811,ENSOARG00000014188,ENSOARG00000010366
GO:0051253	negative regulation of RNA metabolic process	biological_process	0.73681	1	3	80	776	17822	ENSOARG00000016340,ENSOARG00000004373,ENSOARG00000003572
GO:0005096	GTPase activator activity	molecular_function	0.73721	1	1	80	144	17822	ENSOARG00000015973
GO:0044711	single-organism biosynthetic process	biological_process	0.73779	1	1	80	301	17822	ENSOARG00000003265
GO:0016787	hydrolase activity	molecular_function	0.73811	1	10	80	2248	17822	ENSOARG00000003621,ENSOARG00000009429,ENSOARG00000009414,ENSOARG00000018880,ENSOARG00000017941,ENSOARG00000014146,ENSOARG00000014188,ENSOARG00000018733,ENSOARG00000020780,ENSOARG00000001169
GO:0007178	transmembrane receptor protein serine/threonine kinase signaling pathway	biological_process	0.73909	1	1	80	235	17822	ENSOARG00000010366
GO:0043549	regulation of kinase activity	biological_process	0.74103	1	2	80	492	17822	ENSOARG00000007566,ENSOARG00000000294
GO:0030424	axon	cellular_component	0.74185	1	1	80	183	17822	ENSOARG00000017295
GO:0071900	regulation of protein serine/threonine kinase activity	biological_process	0.74245	1	1	80	275	17822	ENSOARG00000007566
GO:0048869	cellular developmental process	biological_process	0.74333	1	13	80	2540	17822	ENSOARG00000014188,ENSOARG00000016545,ENSOARG00000018444,ENSOARG00000021134,ENSOARG00000017295,ENSOARG00000020442,ENSOARG00000010649,ENSOARG00000012888,ENSOARG00000004373,ENSOARG00000018880,ENSOARG00000017465,ENSOARG00000008608,ENSOARG00000003713
GO:0043235	receptor complex	cellular_component	0.7444	1	1	80	203	17822	ENSOARG00000020442
GO:0046578	regulation of Ras protein signal transduction	biological_process	0.74724	1	1	80	171	17822	ENSOARG00000020442
GO:0032787	monocarboxylic acid metabolic process	biological_process	0.74729	1	1	80	264	17822	ENSOARG00000014026
GO:0071407	cellular response to organic cyclic compound	biological_process	0.74749	1	1	80	239	17822	ENSOARG00000004373
GO:0032989	cellular component morphogenesis	biological_process	0.74909	1	5	80	911	17822	ENSOARG00000016545,ENSOARG00000018444,ENSOARG00000010649,ENSOARG00000012888,ENSOARG00000003713
GO:0000165	MAPK cascade	biological_process	0.74964	1	2	80	470	17822	ENSOARG00000009759,ENSOARG00000020442
GO:0010557	positive regulation of macromolecule biosynthetic process	biological_process	0.75004	1	5	80	1170	17822	ENSOARG00000007566,ENSOARG00000015482,ENSOARG00000003572,ENSOARG00000004373,ENSOARG00000007863
GO:0051052	regulation of DNA metabolic process	biological_process	0.75283	1	1	80	240	17822	ENSOARG00000015482
GO:0002682	regulation of immune system process	biological_process	0.75295	1	3	80	782	17822	ENSOARG00000019578,ENSOARG00000020442,ENSOARG00000009759
GO:0031514	motile cilium	cellular_component	0.75447	1	1	80	212	17822	ENSOARG00000016545
GO:0009617	response to bacterium	biological_process	0.75972	1	1	80	330	17822	ENSOARG00000012272
GO:0004872	receptor activity	molecular_function	0.7607	1	4	80	1485	17822	ENSOARG00000020442,ENSOARG00000017465,ENSOARG00000004373,ENSOARG00000014188
GO:0044702	single organism reproductive process	biological_process	0.763	1	2	80	516	17822	ENSOARG00000001759,ENSOARG00000008608
GO:0002694	regulation of leukocyte activation	biological_process	0.76502	1	1	80	295	17822	ENSOARG00000009759
GO:0022857	transmembrane transporter activity	molecular_function	0.76503	1	4	80	908	17822	ENSOARG00000009414,ENSOARG00000017613,ENSOARG00000019578,ENSOARG00000001169
GO:0009100	glycoprotein metabolic process	biological_process	0.76652	1	1	80	253	17822	ENSOARG00000018880
GO:0001655	urogenital system development	biological_process	0.76714	1	1	80	224	17822	ENSOARG00000004373
GO:0044770	cell cycle phase transition	biological_process	0.76863	1	1	80	265	17822	ENSOARG00000000294
GO:0051239	regulation of multicellular organismal process	biological_process	0.76978	1	9	80	1937	17822	ENSOARG00000021134,ENSOARG00000010649,ENSOARG00000012888,ENSOARG00000019578,ENSOARG00000004373,ENSOARG00000020442,ENSOARG00000018880,ENSOARG00000017465,ENSOARG00000009759
GO:0031328	positive regulation of cellular biosynthetic process	biological_process	0.77	1	5	80	1205	17822	ENSOARG00000007863,ENSOARG00000004373,ENSOARG00000015482,ENSOARG00000003572,ENSOARG00000007566
GO:0050767	regulation of neurogenesis	biological_process	0.77133	1	2	80	426	17822	ENSOARG00000010649,ENSOARG00000018880
GO:0080134	regulation of response to stress	biological_process	0.77508	1	3	80	780	17822	ENSOARG00000006373,ENSOARG00000009759,ENSOARG00000019578
GO:0035556	intracellular signal transduction	biological_process	0.77754	1	8	80	1598	17822	ENSOARG00000020442,ENSOARG00000003572,ENSOARG00000018444,ENSOARG00000021134,ENSOARG00000016751,ENSOARG00000009759,ENSOARG00000007286,ENSOARG00000017465
GO:0070011	peptidase activity, acting on L-amino acid peptides	molecular_function	0.77789	1	2	80	607	17822	ENSOARG00000017941,ENSOARG00000020780
GO:0005261	cation channel activity	molecular_function	0.77807	1	1	80	231	17822	ENSOARG00000019578
GO:0009891	positive regulation of biosynthetic process	biological_process	0.77948	1	5	80	1222	17822	ENSOARG00000007863,ENSOARG00000004373,ENSOARG00000015482,ENSOARG00000003572,ENSOARG00000007566
GO:2000112	regulation of cellular macromolecule biosynthetic process	biological_process	0.77967	1	10	80	2517	17822	ENSOARG00000004373,ENSOARG00000007863,ENSOARG00000007856,ENSOARG00000020442,ENSOARG00000015482,ENSOARG00000000134,ENSOARG00000003572,ENSOARG00000014188,ENSOARG00000009759,ENSOARG00000007566
GO:0015075	ion transmembrane transporter activity	molecular_function	0.78166	1	3	80	694	17822	ENSOARG00000017613,ENSOARG00000009414,ENSOARG00000019578
GO:0015631	tubulin binding	molecular_function	0.78264	1	1	80	230	17822	ENSOARG00000010617
GO:0019219	regulation of nucleobase-containing compound metabolic process	biological_process	0.78326	1	12	80	2814	17822	ENSOARG00000003572,ENSOARG00000009409,ENSOARG00000000134,ENSOARG00000020442,ENSOARG00000015482,ENSOARG00000007856,ENSOARG00000007863,ENSOARG00000004373,ENSOARG00000016340,ENSOARG00000009759,ENSOARG00000015973,ENSOARG00000017465
GO:0051223	regulation of protein transport	biological_process	0.78437	1	1	80	301	17822	ENSOARG00000010366
GO:1901701	cellular response to oxygen-containing compound	biological_process	0.78473	1	2	80	492	17822	ENSOARG00000008608,ENSOARG00000014188
GO:0001228	RNA polymerase II transcription regulatory region sequence-specific DNA binding transcription factor activity involved in positive regulation of transcription	molecular_function	0.78665	1	1	80	290	17822	ENSOARG00000007863
GO:0018193	peptidyl-amino acid modification	biological_process	0.7904	1	3	80	715	17822	ENSOARG00000012272,ENSOARG00000015394,ENSOARG00000003572
GO:0022607	cellular component assembly	biological_process	0.79103	1	7	80	1604	17822	ENSOARG00000019578,ENSOARG00000012888,ENSOARG00000007863,ENSOARG00000003713,ENSOARG00000016751,ENSOARG00000005457,ENSOARG00000007286
GO:0008233	peptidase activity	molecular_function	0.79164	1	2	80	624	17822	ENSOARG00000017941,ENSOARG00000020780
GO:0046982	protein heterodimerization activity	molecular_function	0.7931	1	1	80	366	17822	ENSOARG00000015207
GO:0031347	regulation of defense response	biological_process	0.79367	1	1	80	345	17822	ENSOARG00000009759
GO:0016462	pyrophosphatase activity	molecular_function	0.7939	1	3	80	744	17822	ENSOARG00000009414,ENSOARG00000014188,ENSOARG00000001169
GO:0043410	positive regulation of MAPK cascade	biological_process	0.79579	1	1	80	285	17822	ENSOARG00000020442
GO:0016818	hydrolase activity, acting on acid anhydrides, in phosphorus-containing anhydrides	molecular_function	0.7958	1	3	80	746	17822	ENSOARG00000009414,ENSOARG00000001169,ENSOARG00000014188
GO:0050865	regulation of cell activation	biological_process	0.79665	1	1	80	318	17822	ENSOARG00000009759
GO:0006629	lipid metabolic process	biological_process	0.79704	1	3	80	791	17822	ENSOARG00000014146,ENSOARG00000014026,ENSOARG00000007286
GO:0030154	cell differentiation	biological_process	0.79851	1	11	80	2330	17822	ENSOARG00000018880,ENSOARG00000008608,ENSOARG00000017465,ENSOARG00000003713,ENSOARG00000014188,ENSOARG00000017295,ENSOARG00000021134,ENSOARG00000020442,ENSOARG00000010649,ENSOARG00000004373,ENSOARG00000012888
GO:2000113	negative regulation of cellular macromolecule biosynthetic process	biological_process	0.79879	1	3	80	840	17822	ENSOARG00000004373,ENSOARG00000003572,ENSOARG00000014188
GO:0010556	regulation of macromolecule biosynthetic process	biological_process	0.79902	1	10	80	2567	17822	ENSOARG00000009759,ENSOARG00000007566,ENSOARG00000007863,ENSOARG00000004373,ENSOARG00000007856,ENSOARG00000020442,ENSOARG00000000134,ENSOARG00000015482,ENSOARG00000003572,ENSOARG00000014188
GO:0016817	hydrolase activity, acting on acid anhydrides	molecular_function	0.79909	1	3	80	748	17822	ENSOARG00000014188,ENSOARG00000001169,ENSOARG00000009414
GO:0071417	cellular response to organonitrogen compound	biological_process	0.79939	1	1	80	238	17822	ENSOARG00000014188
GO:0045860	positive regulation of protein kinase activity	biological_process	0.79943	1	1	80	277	17822	ENSOARG00000000294
GO:0051171	regulation of nitrogen compound metabolic process	biological_process	0.79986	1	12	80	2851	17822	ENSOARG00000015973,ENSOARG00000009759,ENSOARG00000017465,ENSOARG00000020442,ENSOARG00000015482,ENSOARG00000000134,ENSOARG00000009409,ENSOARG00000003572,ENSOARG00000004373,ENSOARG00000007863,ENSOARG00000007856,ENSOARG00000016340
GO:0071345	cellular response to cytokine stimulus	biological_process	0.80121	1	1	80	368	17822	ENSOARG00000003572
GO:0010648	negative regulation of cell communication	biological_process	0.80455	1	3	80	760	17822	ENSOARG00000006373,ENSOARG00000014188,ENSOARG00000009759
GO:0022891	substrate-specific transmembrane transporter activity	molecular_function	0.80605	1	3	80	742	17822	ENSOARG00000019578,ENSOARG00000017613,ENSOARG00000009414
GO:0045934	negative regulation of nucleobase-containing compound metabolic process	biological_process	0.80621	1	3	80	856	17822	ENSOARG00000016340,ENSOARG00000004373,ENSOARG00000003572
GO:0060429	epithelium development	biological_process	0.80795	1	3	80	746	17822	ENSOARG00000012888,ENSOARG00000004373,ENSOARG00000021134
GO:0030900	forebrain development	biological_process	0.80809	1	1	80	242	17822	ENSOARG00000004373
GO:0005789	endoplasmic reticulum membrane	cellular_component	0.80811	1	1	80	335	17822	ENSOARG00000018444
GO:0045944	positive regulation of transcription from RNA polymerase II promoter	biological_process	0.80821	1	3	80	793	17822	ENSOARG00000007863,ENSOARG00000004373,ENSOARG00000003572
GO:0007517	muscle organ development	biological_process	0.80942	1	1	80	293	17822	ENSOARG00000017295
GO:0051172	negative regulation of nitrogen compound metabolic process	biological_process	0.80982	1	3	80	866	17822	ENSOARG00000004373,ENSOARG00000003572,ENSOARG00000016340
GO:0048731	system development	biological_process	0.80989	1	14	80	2846	17822	ENSOARG00000021134,ENSOARG00000017295,ENSOARG00000012463,ENSOARG00000010649,ENSOARG00000012888,ENSOARG00000019578,ENSOARG00000004373,ENSOARG00000020442,ENSOARG00000018880,ENSOARG00000008608,ENSOARG00000017465,ENSOARG00000003713,ENSOARG00000009414,ENSOARG00000009759
GO:0010975	regulation of neuron projection development	biological_process	0.81009	1	1	80	231	17822	ENSOARG00000010649
GO:0051640	organelle localization	biological_process	0.81177	1	1	80	256	17822	ENSOARG00000009139
GO:0006952	defense response	biological_process	0.81592	1	2	80	779	17822	ENSOARG00000009759,ENSOARG00000019578
GO:0042175	nuclear outer membrane-endoplasmic reticulum membrane network	cellular_component	0.81595	1	1	80	346	17822	ENSOARG00000018444
GO:0002521	leukocyte differentiation	biological_process	0.81622	1	1	80	327	17822	ENSOARG00000020442
GO:0044454	nuclear chromosome part	cellular_component	0.8165	1	1	80	319	17822	ENSOARG00000020780
GO:0016021	integral to membrane	cellular_component	0.81652	1	20	80	5338	17822	ENSOARG00000021096,ENSOARG00000020633,ENSOARG00000001169,ENSOARG00000015207,ENSOARG00000021133,ENSOARG00000020442,ENSOARG00000007338,ENSOARG00000008072,ENSOARG00000009414,ENSOARG00000018444,ENSOARG00000011778,ENSOARG00000016728,ENSOARG00000019578,ENSOARG00000009409,ENSOARG00000016143,ENSOARG00000018880,ENSOARG00000018956,ENSOARG00000017613,ENSOARG00000005457,ENSOARG00000010512
GO:0048646	anatomical structure formation involved in morphogenesis	biological_process	0.81706	1	3	80	746	17822	ENSOARG00000017465,ENSOARG00000003713,ENSOARG00000012888
GO:0010558	negative regulation of macromolecule biosynthetic process	biological_process	0.81714	1	3	80	869	17822	ENSOARG00000003572,ENSOARG00000004373,ENSOARG00000014188
GO:1901566	organonitrogen compound biosynthetic process	biological_process	0.81835	1	1	80	372	17822	ENSOARG00000003265
GO:0044085	cellular component biogenesis	biological_process	0.81847	1	7	80	1699	17822	ENSOARG00000007286,ENSOARG00000016751,ENSOARG00000005457,ENSOARG00000003713,ENSOARG00000019578,ENSOARG00000012888,ENSOARG00000007863
GO:0032844	regulation of homeostatic process	biological_process	0.82101	1	1	80	289	17822	ENSOARG00000015482
GO:0031326	regulation of cellular biosynthetic process	biological_process	0.82186	1	10	80	2646	17822	ENSOARG00000009759,ENSOARG00000007566,ENSOARG00000000134,ENSOARG00000020442,ENSOARG00000015482,ENSOARG00000003572,ENSOARG00000007863,ENSOARG00000004373,ENSOARG00000007856,ENSOARG00000014188
GO:0002520	immune system development	biological_process	0.8247	1	2	80	596	17822	ENSOARG00000009759,ENSOARG00000020442
GO:0051960	regulation of nervous system development	biological_process	0.82518	1	2	80	495	17822	ENSOARG00000018880,ENSOARG00000010649
GO:0006412	translation	biological_process	0.82837	1	1	80	611	17822	ENSOARG00000007566
GO:0007389	pattern specification process	biological_process	0.82869	1	1	80	317	17822	ENSOARG00000012888
GO:0031224	intrinsic to membrane	cellular_component	0.82873	1	20	80	5375	17822	ENSOARG00000011778,ENSOARG00000018444,ENSOARG00000009409,ENSOARG00000019578,ENSOARG00000016728,ENSOARG00000018956,ENSOARG00000018880,ENSOARG00000016143,ENSOARG00000010512,ENSOARG00000005457,ENSOARG00000017613,ENSOARG00000020633,ENSOARG00000021096,ENSOARG00000001169,ENSOARG00000020442,ENSOARG00000021133,ENSOARG00000015207,ENSOARG00000008072,ENSOARG00000007338,ENSOARG00000009414
GO:0005887	integral to plasma membrane	cellular_component	0.82951	1	2	80	525	17822	ENSOARG00000020442,ENSOARG00000005457
GO:0009889	regulation of biosynthetic process	biological_process	0.83131	1	10	80	2670	17822	ENSOARG00000007863,ENSOARG00000004373,ENSOARG00000007856,ENSOARG00000020442,ENSOARG00000015482,ENSOARG00000000134,ENSOARG00000003572,ENSOARG00000014188,ENSOARG00000009759,ENSOARG00000007566
GO:0033993	response to lipid	biological_process	0.83226	1	1	80	346	17822	ENSOARG00000004373
GO:0010629	negative regulation of gene expression	biological_process	0.83243	1	3	80	877	17822	ENSOARG00000020442,ENSOARG00000003572,ENSOARG00000004373
GO:0031327	negative regulation of cellular biosynthetic process	biological_process	0.83323	1	3	80	905	17822	ENSOARG00000014188,ENSOARG00000003572,ENSOARG00000004373
GO:0042995	cell projection	cellular_component	0.83525	1	5	80	997	17822	ENSOARG00000017295,ENSOARG00000016545,ENSOARG00000003713,ENSOARG00000012888,ENSOARG00000017465
GO:0033674	positive regulation of kinase activity	biological_process	0.83569	1	1	80	307	17822	ENSOARG00000000294
GO:0048568	embryonic organ development	biological_process	0.83647	1	1	80	309	17822	ENSOARG00000004373
GO:0097190	apoptotic signaling pathway	biological_process	0.83694	1	1	80	393	17822	ENSOARG00000014501
GO:0009890	negative regulation of biosynthetic process	biological_process	0.83736	1	3	80	913	17822	ENSOARG00000004373,ENSOARG00000003572,ENSOARG00000014188
GO:0001525	angiogenesis	biological_process	0.84042	1	1	80	301	17822	ENSOARG00000017465
GO:1901699	cellular response to nitrogen compound	biological_process	0.8405	1	1	80	278	17822	ENSOARG00000014188
GO:0000228	nuclear chromosome	cellular_component	0.84388	1	1	80	347	17822	ENSOARG00000020780
GO:0034097	response to cytokine stimulus	biological_process	0.8455	1	1	80	419	17822	ENSOARG00000003572
GO:0000902	cell morphogenesis	biological_process	0.8456	1	4	80	857	17822	ENSOARG00000012888,ENSOARG00000010649,ENSOARG00000016545,ENSOARG00000018444
GO:0003006	developmental process involved in reproduction	biological_process	0.84613	1	1	80	341	17822	ENSOARG00000008608
GO:0002252	immune effector process	biological_process	0.84673	1	1	80	426	17822	ENSOARG00000009759
GO:0005215	transporter activity	molecular_function	0.848	1	4	80	1039	17822	ENSOARG00000001169,ENSOARG00000019578,ENSOARG00000009414,ENSOARG00000017613
GO:0007409	axonogenesis	biological_process	0.84806	1	1	80	264	17822	ENSOARG00000010649
GO:0030529	ribonucleoprotein complex	cellular_component	0.84818	1	1	80	682	17822	ENSOARG00000010366
GO:0022836	gated channel activity	molecular_function	0.85023	1	1	80	274	17822	ENSOARG00000019578
GO:0022839	ion gated channel activity	molecular_function	0.85023	1	1	80	274	17822	ENSOARG00000019578
GO:0007186	G-protein coupled receptor signaling pathway	biological_process	0.85417	1	2	80	1214	17822	ENSOARG00000007286,ENSOARG00000003713
GO:0008047	enzyme activator activity	molecular_function	0.85443	1	1	80	274	17822	ENSOARG00000015973
GO:0010468	regulation of gene expression	biological_process	0.85452	1	11	80	2915	17822	ENSOARG00000007566,ENSOARG00000009759,ENSOARG00000009633,ENSOARG00000020780,ENSOARG00000000134,ENSOARG00000020442,ENSOARG00000003572,ENSOARG00000004373,ENSOARG00000012888,ENSOARG00000007863,ENSOARG00000007856
GO:0038023	signaling receptor activity	molecular_function	0.85578	1	3	80	1398	17822	ENSOARG00000020442,ENSOARG00000004373,ENSOARG00000017465
GO:0061564	axon development	biological_process	0.85606	1	1	80	280	17822	ENSOARG00000010649
GO:0001071	nucleic acid binding transcription factor activity	molecular_function	0.85717	1	2	80	742	17822	ENSOARG00000004373,ENSOARG00000007863
GO:0003700	sequence-specific DNA binding transcription factor activity	molecular_function	0.85717	1	2	80	742	17822	ENSOARG00000007863,ENSOARG00000004373
GO:0044432	endoplasmic reticulum part	cellular_component	0.85758	1	1	80	396	17822	ENSOARG00000018444
GO:0044421	extracellular region part	cellular_component	0.85894	1	2	80	789	17822	ENSOARG00000018880,ENSOARG00000014188
GO:0031226	intrinsic to plasma membrane	cellular_component	0.85947	1	2	80	566	17822	ENSOARG00000020442,ENSOARG00000005457
GO:0010627	regulation of intracellular protein kinase cascade	biological_process	0.86074	1	2	80	619	17822	ENSOARG00000020442,ENSOARG00000009759
GO:0071363	cellular response to growth factor stimulus	biological_process	0.86289	1	1	80	333	17822	ENSOARG00000012888
GO:0097458	neuron part	cellular_component	0.86449	1	2	80	498	17822	ENSOARG00000017295,ENSOARG00000015979
GO:0046649	lymphocyte activation	biological_process	0.86479	1	1	80	407	17822	ENSOARG00000009759
GO:0005929	cilium	cellular_component	0.86647	1	1	80	305	17822	ENSOARG00000016545
GO:0010033	response to organic substance	biological_process	0.86904	1	5	80	1419	17822	ENSOARG00000003572,ENSOARG00000012888,ENSOARG00000004373,ENSOARG00000014188,ENSOARG00000017295
GO:0051046	regulation of secretion	biological_process	0.8705	1	1	80	385	17822	ENSOARG00000015979
GO:0048856	anatomical structure development	biological_process	0.87099	1	16	80	3394	17822	ENSOARG00000008608,ENSOARG00000017465,ENSOARG00000009414,ENSOARG00000009759,ENSOARG00000021134,ENSOARG00000012463,ENSOARG00000016545,ENSOARG00000004373,ENSOARG00000012888,ENSOARG00000020442,ENSOARG00000018880,ENSOARG00000003713,ENSOARG00000018444,ENSOARG00000017295,ENSOARG00000010649,ENSOARG00000019578
GO:0070848	response to growth factor stimulus	biological_process	0.87399	1	1	80	346	17822	ENSOARG00000012888
GO:0000904	cell morphogenesis involved in differentiation	biological_process	0.87436	1	2	80	532	17822	ENSOARG00000010649,ENSOARG00000012888
GO:0007167	enzyme linked receptor protein signaling pathway	biological_process	0.875	1	2	80	581	17822	ENSOARG00000010366,ENSOARG00000014188
GO:0022892	substrate-specific transporter activity	molecular_function	0.87519	1	3	80	853	17822	ENSOARG00000017613,ENSOARG00000009414,ENSOARG00000019578
GO:0002009	morphogenesis of an epithelium	biological_process	0.87674	1	1	80	339	17822	ENSOARG00000012888
GO:0004871	signal transducer activity	molecular_function	0.87711	1	3	80	1432	17822	ENSOARG00000017465,ENSOARG00000004373,ENSOARG00000020442
GO:0060089	molecular transducer activity	molecular_function	0.87711	1	3	80	1432	17822	ENSOARG00000020442,ENSOARG00000004373,ENSOARG00000017465
GO:0032502	developmental process	biological_process	0.87773	1	17	80	3653	17822	ENSOARG00000010649,ENSOARG00000019578,ENSOARG00000018444,ENSOARG00000017295,ENSOARG00000003713,ENSOARG00000018880,ENSOARG00000020442,ENSOARG00000004373,ENSOARG00000012888,ENSOARG00000012463,ENSOARG00000014188,ENSOARG00000016545,ENSOARG00000021134,ENSOARG00000009759,ENSOARG00000009414,ENSOARG00000017465,ENSOARG00000008608
GO:0046873	metal ion transmembrane transporter activity	molecular_function	0.87838	1	1	80	326	17822	ENSOARG00000009414
GO:0044249	cellular biosynthetic process	biological_process	0.87896	1	14	80	4024	17822	ENSOARG00000007566,ENSOARG00000003265,ENSOARG00000018880,ENSOARG00000009759,ENSOARG00000009429,ENSOARG00000014188,ENSOARG00000012463,ENSOARG00000003572,ENSOARG00000000134,ENSOARG00000020442,ENSOARG00000015482,ENSOARG00000007856,ENSOARG00000004373,ENSOARG00000007863
GO:0045935	positive regulation of nucleobase-containing compound metabolic process	biological_process	0.87965	1	4	80	1167	17822	ENSOARG00000004373,ENSOARG00000007863,ENSOARG00000015482,ENSOARG00000003572
GO:0043623	cellular protein complex assembly	biological_process	0.8801	1	1	80	378	17822	ENSOARG00000016751
GO:0071310	cellular response to organic substance	biological_process	0.88034	1	4	80	1156	17822	ENSOARG00000003572,ENSOARG00000004373,ENSOARG00000012888,ENSOARG00000014188
GO:0045892	negative regulation of transcription, DNA-dependent	biological_process	0.88308	1	2	80	738	17822	ENSOARG00000003572,ENSOARG00000004373
GO:0007275	multicellular organismal development	biological_process	0.88478	1	14	80	3069	17822	ENSOARG00000012888,ENSOARG00000019578,ENSOARG00000004373,ENSOARG00000010649,ENSOARG00000020442,ENSOARG00000017295,ENSOARG00000021134,ENSOARG00000012463,ENSOARG00000003713,ENSOARG00000008608,ENSOARG00000017465,ENSOARG00000009414,ENSOARG00000009759,ENSOARG00000018880
GO:0010564	regulation of cell cycle process	biological_process	0.88504	1	1	80	399	17822	ENSOARG00000007863
GO:0010740	positive regulation of intracellular protein kinase cascade	biological_process	0.88572	1	1	80	410	17822	ENSOARG00000020442
GO:0005509	calcium ion binding	molecular_function	0.88662	1	2	80	570	17822	ENSOARG00000003713,ENSOARG00000020442
GO:0051173	positive regulation of nitrogen compound metabolic process	biological_process	0.88831	1	4	80	1186	17822	ENSOARG00000015482,ENSOARG00000003572,ENSOARG00000004373,ENSOARG00000007863
GO:0044463	cell projection part	cellular_component	0.89071	1	2	80	537	17822	ENSOARG00000012888,ENSOARG00000017295
GO:0045664	regulation of neuron differentiation	biological_process	0.89167	1	1	80	331	17822	ENSOARG00000010649
GO:0044700	single organism signaling	biological_process	0.89174	1	18	80	4506	17822	ENSOARG00000020442,ENSOARG00000004373,ENSOARG00000014501,ENSOARG00000014188,ENSOARG00000021134,ENSOARG00000015979,ENSOARG00000007286,ENSOARG00000009759,ENSOARG00000016751,ENSOARG00000017465,ENSOARG00000010366,ENSOARG00000003572,ENSOARG00000010649,ENSOARG00000015818,ENSOARG00000019578,ENSOARG00000018444,ENSOARG00000015973,ENSOARG00000003713
GO:0033365	protein localization to organelle	biological_process	0.89188	1	1	80	398	17822	ENSOARG00000010366
GO:0023052	signaling	biological_process	0.89302	1	18	80	4509	17822	ENSOARG00000007286,ENSOARG00000009759,ENSOARG00000016751,ENSOARG00000017465,ENSOARG00000010366,ENSOARG00000020442,ENSOARG00000014501,ENSOARG00000004373,ENSOARG00000014188,ENSOARG00000021134,ENSOARG00000015979,ENSOARG00000015973,ENSOARG00000003713,ENSOARG00000003572,ENSOARG00000010649,ENSOARG00000015818,ENSOARG00000019578,ENSOARG00000018444
GO:0051252	regulation of RNA metabolic process	biological_process	0.89371	1	8	80	2392	17822	ENSOARG00000007856,ENSOARG00000007863,ENSOARG00000004373,ENSOARG00000003572,ENSOARG00000020442,ENSOARG00000000134,ENSOARG00000016340,ENSOARG00000009759
GO:1901576	organic substance biosynthetic process	biological_process	0.89429	1	14	80	4086	17822	ENSOARG00000012463,ENSOARG00000014188,ENSOARG00000020442,ENSOARG00000000134,ENSOARG00000015482,ENSOARG00000003572,ENSOARG00000004373,ENSOARG00000007863,ENSOARG00000007856,ENSOARG00000003265,ENSOARG00000007566,ENSOARG00000018880,ENSOARG00000009759,ENSOARG00000009429
GO:0007165	signal transduction	biological_process	0.89498	1	16	80	4156	17822	ENSOARG00000003713,ENSOARG00000015973,ENSOARG00000018444,ENSOARG00000019578,ENSOARG00000010649,ENSOARG00000003572,ENSOARG00000010366,ENSOARG00000017465,ENSOARG00000016751,ENSOARG00000009759,ENSOARG00000007286,ENSOARG00000021134,ENSOARG00000014188,ENSOARG00000004373,ENSOARG00000014501,ENSOARG00000020442
GO:0048858	cell projection morphogenesis	biological_process	0.89876	1	2	80	535	17822	ENSOARG00000010649,ENSOARG00000016545
GO:0000226	microtubule cytoskeleton organization	biological_process	0.89955	1	1	80	366	17822	ENSOARG00000007863
GO:0044708	single-organism behavior	biological_process	0.901	1	1	80	331	17822	ENSOARG00000017295
GO:0003677	DNA binding	molecular_function	0.90308	1	4	80	1471	17822	ENSOARG00000009415,ENSOARG00000004373,ENSOARG00000009429,ENSOARG00000003265
GO:0048514	blood vessel morphogenesis	biological_process	0.90526	1	1	80	374	17822	ENSOARG00000017465
GO:0007166	cell surface receptor signaling pathway	biological_process	0.90606	1	8	80	2616	17822	ENSOARG00000010366,ENSOARG00000007286,ENSOARG00000003713,ENSOARG00000014188,ENSOARG00000003572,ENSOARG00000020442,ENSOARG00000010649,ENSOARG00000019578
GO:0007243	intracellular protein kinase cascade	biological_process	0.90609	1	2	80	711	17822	ENSOARG00000020442,ENSOARG00000009759
GO:0009058	biosynthetic process	biological_process	0.90703	1	14	80	4159	17822	ENSOARG00000009759,ENSOARG00000009429,ENSOARG00000018880,ENSOARG00000003265,ENSOARG00000007566,ENSOARG00000007863,ENSOARG00000004373,ENSOARG00000007856,ENSOARG00000020442,ENSOARG00000015482,ENSOARG00000000134,ENSOARG00000003572,ENSOARG00000012463,ENSOARG00000014188
[truncated: 2,080 more rows]
