# Supplementary material for: Integrated analysis of the whole transcriptome of skeletal muscle reveals the ceRNA regulatory network related to the formation of muscle fibers in Tan sheep
Source: Front Genet. 2022 Oct 18;13:991606. doi: 10.3389/fgene.2022.991606 (PMC9624228; doi:10.3389/fgene.2022.991606)
Supplement: Supplementary file 4 [file Table4.XLSX]

## Sheet: TableS5
Table S5-1. Differentially expressed lncRNAs in the biceps femoris in the two groups.
transcript_id	gene_id	gene_name	feature_id	D_B_FPKM	T_B_FPKM	log2(foldchange)	pvalue	qvalue
LNC_016260	XLOC_278993	.	transcript	0	0.303777	-Inf	0.00025847	0.0372083
LNC_000271	XLOC_003062	.	transcript	0	21.2462	-Inf	2.14378e-05	0.00569144
LNC_000290	XLOC_003063	.	transcript	0	2.25662	-Inf	6.1147e-05	0.0124343
LNC_000295	XLOC_003063	.	transcript	0	23.9013	-Inf	4.3729e-06	0.00161783
LNC_000300	XLOC_003063	.	transcript	0	14.4563	-Inf	5.44924e-07	0.000297606
LNC_000306	XLOC_003063	.	transcript	0	23.3343	-Inf	2.36669e-06	0.000929572
LNC_006111	XLOC_097599	.	transcript	0	0.807257	-Inf	0.00020444	0.0320531
LNC_008180	XLOC_134890	.	transcript	0	0.293141	-Inf	4.10264e-05	0.00916609
LNC_008493	XLOC_140399	.	transcript	0	0.422416	-Inf	2.5229e-05	0.00651619
LNC_009209	XLOC_153007	.	transcript	0	0.660303	-Inf	0.000224931	0.0334162
LNC_009616	XLOC_160244	.	transcript	0	0.638269	-Inf	4.34062e-13	9.21899e-10
LNC_010255	XLOC_172004	.	transcript	0	0.216577	-Inf	8.1952e-06	0.00276444
LNC_010619	XLOC_180358	.	transcript	0	0.542921	-Inf	0.000279185	0.0395306
LNC_012774	XLOC_219184	.	transcript	0	1.09757	-Inf	7.07948e-06	0.00246044
LNC_014337	XLOC_244024	.	transcript	0	0.218605	-Inf	0.00035193	0.0475977
LNC_022088	XLOC_392698	.	transcript	0	0.317582	-Inf	7.8929e-05	0.0152397
LNC_022251	XLOC_396037	.	transcript	0	0.405146	-Inf	3.97029e-07	0.000229976
LNC_000385	XLOC_003667	.	transcript	1.70173	0	Inf	0.000144084	0.0239493
LNC_001278	XLOC_014164	.	transcript	0.412815	0	Inf	7.68614e-05	0.0150431
LNC_001698	XLOC_022147	.	transcript	1.34452	0	Inf	1.13491e-06	0.000513274
LNC_001775	XLOC_023226	.	transcript	0.547943	0	Inf	5.12046e-07	0.00028508
LNC_002055	XLOC_028736	.	transcript	0.530668	0	Inf	1.09858e-06	0.000508445
LNC_002580	XLOC_037336	.	transcript	0.147869	0	Inf	6.23942e-05	0.0126431
LNC_002859	XLOC_042964	.	transcript	0.312708	0	Inf	1.02966e-05	0.00328032
LNC_003128	XLOC_048795	.	transcript	0.558562	0	Inf	3.43955e-05	0.00808364
LNC_003155	XLOC_049187	.	transcript	0.620194	0	Inf	7.13337e-05	0.0142531
LNC_003162	XLOC_049187	.	transcript	1.72022	0	Inf	8.71197e-06	0.00290458
LNC_003393	XLOC_055139	.	transcript	0.999067	0	Inf	4.94027e-07	0.000279879
LNC_003419	XLOC_055947	.	transcript	0.263331	0	Inf	0.000325007	0.0448017
LNC_003612	XLOC_061331	.	transcript	0.599082	0	Inf	7.16956e-06	0.00247674
LNC_003617	XLOC_061363	.	transcript	1.67465	0	Inf	1.34951e-05	0.00390845
LNC_003620	XLOC_061380	.	transcript	0.385987	0	Inf	0.000159101	0.0262423
LNC_003621	XLOC_061380	.	transcript	1.92794	0	Inf	9.42481e-09	9.65117e-06
LNC_003648	XLOC_061817	.	transcript	0.448808	0	Inf	0.000132321	0.0227866
LNC_003991	XLOC_065983	.	transcript	0.422086	0	Inf	0.00011893	0.0206668
LNC_004101	XLOC_066733	.	transcript	4.37658	0	Inf	1.76763e-07	0.000115188
LNC_004195	XLOC_068157	.	transcript	0.176173	0	Inf	0.000105136	0.0189593
LNC_004262	XLOC_069026	.	transcript	0.399637	0	Inf	9.34825e-10	1.19128e-06
LNC_004483	XLOC_071239	.	transcript	0.353396	0	Inf	5.62536e-08	4.13572e-05
LNC_004498	XLOC_071337	.	transcript	0.800816	0	Inf	0.000185394	0.0295317
LNC_004689	XLOC_075015	.	transcript	0.33047	0	Inf	8.6297e-07	0.000412392
LNC_004872	XLOC_077409	.	transcript	0.2739	0	Inf	9.71246e-05	0.0177907
LNC_005141	XLOC_082121	.	transcript	1.16063	0	Inf	1.25331e-05	0.00377548
LNC_005535	XLOC_088707	.	transcript	0.515872	0	Inf	1.3059e-05	0.00387236
LNC_005997	XLOC_095976	.	transcript	0.571662	0	Inf	0.000101654	0.0184474
LNC_006194	XLOC_099119	.	transcript	0.575134	0	Inf	1.33287e-05	0.00389966
LNC_006238	XLOC_100033	.	transcript	0.623279	0	Inf	2.10734e-05	0.00562073
LNC_006357	XLOC_102100	.	transcript	0.228971	0	Inf	1.70364e-06	0.00069818
LNC_006446	XLOC_102745	.	transcript	0.171636	0	Inf	1.13673e-06	0.000513274
LNC_006596	XLOC_104385	.	transcript	0.491366	0	Inf	3.73495e-07	0.000223105
LNC_006761	XLOC_107254	.	transcript	0.463213	0	Inf	2.29944e-05	0.00602108
LNC_007337	XLOC_115805	.	transcript	0.480243	0	Inf	0.000324923	0.0448017
LNC_007367	XLOC_116195	.	transcript	0.146365	0	Inf	0.000223121	0.0333427
LNC_007490	XLOC_118092	.	transcript	0.145974	0	Inf	0.000313443	0.0436271
LNC_007590	XLOC_120005	.	transcript	0.835742	0	Inf	4.90882e-06	0.00180446
LNC_008067	XLOC_132101	.	transcript	1.29128	0	Inf	4.40814e-05	0.0097225
LNC_008086	XLOC_133133	.	transcript	0.274938	0	Inf	0.000234322	0.0344544
LNC_008115	XLOC_133631	.	transcript	0.0260565	0	Inf	0.000340424	0.0461503
LNC_008410	XLOC_139880	.	transcript	0.492445	0	Inf	2.83996e-05	0.0069896
LNC_009039	XLOC_149645	.	transcript	0.396761	0	Inf	3.37651e-11	5.69488e-08
LNC_009199	XLOC_152956	.	transcript	0.430121	0	Inf	3.78564e-05	0.00871837
LNC_009207	XLOC_153007	.	transcript	0.286687	0	Inf	9.01028e-05	0.0168142
LNC_009477	XLOC_157748	.	transcript	0.589307	0	Inf	3.80202e-05	0.00872108
LNC_009608	XLOC_160188	.	transcript	0.336729	0	Inf	4.75608e-05	0.0101768
LNC_009756	XLOC_161467	.	transcript	0.336589	0	Inf	0.000135045	0.023117
LNC_010136	XLOC_170009	.	transcript	0.862309	0	Inf	5.25505e-05	0.0110385
LNC_010236	XLOC_171893	.	transcript	2.97916	0	Inf	4.97823e-07	0.000279879
LNC_010937	XLOC_186255	.	transcript	0.488278	0	Inf	6.727e-07	0.000353908
LNC_011089	XLOC_190763	.	transcript	0.439551	0	Inf	0.000202697	0.0319331
LNC_011207	XLOC_193253	.	transcript	0.285338	0	Inf	0.000212648	0.0326051
LNC_011379	XLOC_196482	.	transcript	0.21278	0	Inf	0.000260189	0.0372083
LNC_011380	XLOC_196482	.	transcript	0.287206	0	Inf	0.000105655	0.0189931
LNC_011388	XLOC_196488	.	transcript	0.158083	0	Inf	1.61143e-06	0.00066962
LNC_011389	XLOC_196488	.	transcript	0.214486	0	Inf	7.06114e-07	0.000360512
LNC_011521	XLOC_198579	.	transcript	1.20866	0	Inf	8.47467e-06	0.00284199
LNC_011775	XLOC_202167	.	transcript	0.474193	0	Inf	6.54826e-06	0.00231796
LNC_011807	XLOC_202741	.	transcript	0.729912	0	Inf	0.000223854	0.0333427
LNC_012056	XLOC_205318	.	transcript	0.389004	0	Inf	5.82123e-06	0.00208637
LNC_012617	XLOC_216327	.	transcript	1.09488	0	Inf	1.03553e-28	1.97942e-24
LNC_013126	XLOC_226366	.	transcript	0.649716	0	Inf	0.000141451	0.0236486
LNC_013535	XLOC_233841	.	transcript	1.12224	0	Inf	1.32942e-05	0.00389966
LNC_013761	XLOC_236194	.	transcript	1.25892	0	Inf	8.81924e-05	0.0165274
LNC_014059	XLOC_240115	.	transcript	0.850031	0	Inf	0.00020142	0.0318193
LNC_014228	XLOC_242598	.	transcript	0.278231	0	Inf	0.000260075	0.0372083
LNC_014261	XLOC_243157	.	transcript	0.0901005	0	Inf	0.000364994	0.0490177
LNC_015206	XLOC_259860	.	transcript	0.252845	0	Inf	0.000246061	0.0358132
LNC_015489	XLOC_264897	.	transcript	0.213416	0	Inf	0.000208849	0.0323589
LNC_015652	XLOC_267505	.	transcript	0.610006	0	Inf	1.00713e-07	6.7946e-05
LNC_015664	XLOC_267581	.	transcript	1.94703	0	Inf	5.60974e-08	4.13572e-05
LNC_015846	XLOC_269643	.	transcript	3.8397	0	Inf	7.2592e-17	2.97342e-13
LNC_016015	XLOC_274816	.	transcript	0.345085	0	Inf	0.000240539	0.0350985
LNC_016484	XLOC_282840	.	transcript	0.456925	0	Inf	0.000364342	0.0490177
LNC_016757	XLOC_286728	.	transcript	0.444629	0	Inf	7.39748e-10	9.64111e-07
LNC_016833	XLOC_287964	.	transcript	0.697596	0	Inf	3.95513e-08	3.31061e-05
LNC_016890	XLOC_289309	.	transcript	0.713763	0	Inf	7.3902e-05	0.0145874
LNC_017212	XLOC_297475	.	transcript	0.980364	0	Inf	9.06023e-05	0.0168142
LNC_017587	XLOC_304438	.	transcript	2.31362	0	Inf	6.95458e-06	0.00243177
LNC_017658	XLOC_305197	.	transcript	0.213712	0	Inf	0.000268422	0.0381951
LNC_017769	XLOC_305968	.	transcript	0.408812	0	Inf	1.12862e-06	0.000513274
LNC_017854	XLOC_307780	.	transcript	3.12165	0	Inf	7.79192e-14	1.78731e-10
LNC_018035	XLOC_312725	.	transcript	1.24075	0	Inf	1.7981e-06	0.00072614
LNC_018607	XLOC_323610	.	transcript	0.771235	0	Inf	7.18112e-18	3.43168e-14
LNC_018727	XLOC_326544	.	transcript	0.188032	0	Inf	5.8314e-08	4.23294e-05
LNC_019142	XLOC_335720	.	transcript	1.15006	0	Inf	0.000116334	0.0203061
LNC_019193	XLOC_337220	.	transcript	0.335066	0	Inf	4.57485e-05	0.0099378
LNC_019346	XLOC_340187	.	transcript	0.619974	0	Inf	6.96038e-07	0.000359588
LNC_019352	XLOC_340303	.	transcript	0.604742	0	Inf	1.47958e-05	0.00422121
LNC_019365	XLOC_340437	.	transcript	0.9035	0	Inf	4.62731e-05	0.00998617
LNC_020360	XLOC_358535	.	transcript	0.719944	0	Inf	4.51157e-05	0.00991249
LNC_020362	XLOC_358535	.	transcript	0.894179	0	Inf	2.6396e-05	0.00666819
LNC_020670	XLOC_364876	.	transcript	0.695592	0	Inf	2.57495e-05	0.00656269
LNC_021060	XLOC_373525	.	transcript	0.368536	0	Inf	1.98927e-05	0.00540638
LNC_021129	XLOC_374897	.	transcript	0.713067	0	Inf	5.939e-05	0.0122069
LNC_021160	XLOC_375242	.	transcript	0.18394	0	Inf	0.000261183	0.0372576
LNC_021186	XLOC_375350	.	transcript	8.86272	0	Inf	3.68779e-05	0.00852727
LNC_021207	XLOC_375434	.	transcript	0.317829	0	Inf	1.10247e-09	1.34513e-06
LNC_021273	XLOC_376837	.	transcript	0.20224	0	Inf	0.000160698	0.0263652
LNC_021402	XLOC_379458	.	transcript	0.0897595	0	Inf	2.09871e-05	0.00562073
LNC_021486	XLOC_381224	.	transcript	1.82947	0	Inf	0.000326959	0.0449627
LNC_021622	XLOC_383827	.	transcript	0.435051	0	Inf	7.87085e-07	0.000389098
LNC_021694	XLOC_385469	.	transcript	1.32494	0	Inf	2.67991e-07	0.000168879
LNC_021750	XLOC_386118	.	transcript	1.76549	0	Inf	1.27715e-06	0.000559071
LNC_015351	XLOC_262468	.	transcript	1.06876	1.95e-05	15.7421	7.16686e-07	0.000360512
LNC_001390	XLOC_015320	.	transcript	7.55132	0.00018125	15.3465	1.52285e-08	1.45451e-05
LNC_011241	XLOC_194076	.	transcript	0.62091	5.2e-05	13.5436	3.89392e-05	0.00886099
LNC_004123	XLOC_066890	.	transcript	0.833581	0.00010175	13.0001	5.35164e-05	0.0112003
LNC_012789	XLOC_219410	.	transcript	0.608326	0.000189	11.6522	9.98855e-06	0.0032006
LNC_011060	XLOC_189754	.	transcript	0.16398	9.725e-05	10.7195	0.000126407	0.0218997
LNC_019658	XLOC_345722	.	transcript	0.194856	0.00012175	10.6443	0.000217888	0.0330939
LNC_007492	XLOC_118092	.	transcript	0.38235	0.000261	10.5166	3.0334e-08	2.67616e-05
LNC_020828	XLOC_368198	.	transcript	9.54313	0.00676025	10.4632	0.000107433	0.0191924
LNC_015303	XLOC_261898	.	transcript	3.71868	0.00296375	10.2932	1.88626e-07	0.000121536
LNC_010732	XLOC_182864	.	transcript	0.340442	0.00027775	10.2594	0.00014111	0.0236486
LNC_008492	XLOC_140399	.	transcript	0.535204	0.0004755	10.1364	2.22241e-06	0.000878926
LNC_010266	XLOC_172062	.	transcript	0.541909	0.00060925	9.7968	1.75264e-06	0.000712801
LNC_008283	XLOC_136033	.	transcript	1.25045	0.00153275	9.67211	3.98347e-08	3.31061e-05
LNC_001243	XLOC_013355	.	transcript	0.294218	0.0004285	9.42338	3.82972e-07	0.000225766
LNC_021097	XLOC_374446	.	transcript	0.398749	0.00115875	8.42677	0.000311205	0.043527
LNC_001661	XLOC_021874	.	transcript	0.374559	0.00118925	8.299	0.000220976	0.0333427
LNC_015355	XLOC_262468	.	transcript	1.08601	0.0036305	8.22465	0.000138424	0.0234158
LNC_010532	XLOC_179497	.	transcript	0.219637	0.00074825	8.19739	0.000136244	0.0232527
LNC_017083	XLOC_294333	.	transcript	0.212341	0.00085575	7.95498	7.04272e-05	0.0141212
LNC_008455	XLOC_140040	.	transcript	1.4217	0.0063945	7.79657	1.06372e-05	0.00336603
LNC_021669	XLOC_385134	.	transcript	1.0331	0.0047325	7.77016	6.02557e-07	0.000322931
LNC_005514	XLOC_088227	.	transcript	1.10389	0.006735	7.3567	1.70451e-06	0.00069818
LNC_002193	XLOC_030850	.	transcript	1.99606	0.0125483	7.31353	9.99053e-06	0.0032006
LNC_020420	XLOC_359871	.	transcript	0.314119	0.002283	7.10424	8.07017e-05	0.0153749
LNC_007488	XLOC_118092	.	transcript	0.305472	0.00248475	6.94179	5.53273e-05	0.0115373
LNC_018458	XLOC_319095	.	transcript	1.33821	0.0132602	6.65706	1.9131e-05	0.00522412
LNC_015832	XLOC_269541	.	transcript	0.423932	0.0046925	6.49733	3.25287e-05	0.00780486
LNC_001714	XLOC_022278	.	transcript	0.566634	0.008472	6.06357	0.00021735	0.0330939
LNC_018171	XLOC_314085	.	transcript	0.456127	0.006996	6.02676	0.000314509	0.0436696
LNC_003922	XLOC_065502	.	transcript	3.4881	0.0691468	5.65664	0.000141295	0.0236486
LNC_020395	XLOC_359119	.	transcript	0.376574	0.0088045	5.41855	7.93008e-06	0.00269083
LNC_005455	XLOC_087231	.	transcript	0.669036	0.0160665	5.37996	8.31691e-05	0.0157925
LNC_006447	XLOC_102745	.	transcript	0.237149	0.00634325	5.22442	0.000302566	0.0425261
LNC_011724	XLOC_201278	.	transcript	14.7223	0.421759	5.12544	3.38978e-08	2.94526e-05
LNC_010121	XLOC_169528	.	transcript	2.77882	0.0826377	5.07153	0.000110187	0.0195625
LNC_011670	XLOC_200619	.	transcript	3.80217	0.138088	4.78316	3.3694e-06	0.00126286
LNC_022276	XLOC_396449	.	transcript	0.736037	0.0267683	4.78118	6.92722e-05	0.0139383
LNC_015329	XLOC_262140	.	transcript	4.43416	0.398422	3.47629	1.31003e-05	0.00387236
LNC_014151	XLOC_241167	.	transcript	0.0893785	1.11409	-3.63979	1.37227e-05	0.0039544
LNC_000534	XLOC_005015	.	transcript	6.44001	89.685	-3.79973	0.000236884	0.034742
LNC_021150	XLOC_375210	.	transcript	0.012041	0.377424	-4.97016	0.000249224	0.0360902
LNC_006369	XLOC_102100	.	transcript	0.0638185	2.52001	-5.30331	8.43966e-05	0.0159727
LNC_007681	XLOC_121609	.	transcript	0.040572	1.90744	-5.55501	1.13983e-08	1.12696e-05
LNC_021831	XLOC_387795	.	transcript	0.006536	0.537616	-6.36202	5.65001e-06	0.00205063
LNC_014360	XLOC_244064	.	transcript	0.119592	18.549	-7.27708	4.56069e-08	3.58264e-05
LNC_011867	XLOC_203580	.	transcript	0.006506	1.063	-7.35216	0.000204577	0.0320531
LNC_010122	XLOC_169528	.	transcript	0.007651	2.5306	-8.36961	0.000167099	0.0270687
LNC_014262	XLOC_243157	.	transcript	0.0003745	0.323402	-9.75415	1.70961e-05	0.00475911
LNC_012619	XLOC_216327	.	transcript	8.2e-05	0.728297	-13.1166	3.57481e-12	6.83326e-09
Reference genome is Ovis aries_ensembl_94， fa download link：ftp://ftp.ensembl.org/pub/release-94/fasta/ovis_aries/dna/； gtf download link：ftp://ftp.ensembl.org/pub/release-94/gtf/ovis_aries/.
Table S5-2. Differentially expressed lncRNAs in the longissimus dorsi in the two groups.
transcript_id	gene_id	gene_name	feature_id	D_L_FPKM	T_L_FPKM	log2(foldchange)	pvalue	qvalue
LNC_009992	XLOC_166130	.	transcript	0	8.12176	-Inf	1.12746e-19	4.97338e-16
LNC_001572	XLOC_019769	.	transcript	0	0.100769	-Inf	0.000373941	0.0470911
LNC_001640	XLOC_021347	.	transcript	0	0.383248	-Inf	0.000137526	0.0239709
LNC_002140	XLOC_030038	.	transcript	0	0.613299	-Inf	7.47035e-07	0.000419988
LNC_002754	XLOC_041055	.	transcript	0	2.03462	-Inf	7.12248e-07	0.000404395
LNC_003045	XLOC_047162	.	transcript	0	0.497343	-Inf	0.000220211	0.0332316
LNC_003245	XLOC_050749	.	transcript	0	0.192892	-Inf	0.000209982	0.0321105
LNC_003716	XLOC_063222	.	transcript	0	5.5146	-Inf	4.34104e-05	0.0110639
LNC_003872	XLOC_064762	.	transcript	0	19.9303	-Inf	0.00017889	0.0288159
LNC_004062	XLOC_066431	.	transcript	0	0.525756	-Inf	8.08048e-07	0.000433061
LNC_004086	XLOC_066733	.	transcript	0	0.945301	-Inf	0.000359629	0.0460403
LNC_004105	XLOC_066733	.	transcript	0	1.72398	-Inf	4.4048e-06	0.00180455
LNC_004265	XLOC_069033	.	transcript	0	0.525487	-Inf	6.69932e-08	5.33573e-05
LNC_004931	XLOC_078432	.	transcript	0	1.99983	-Inf	6.73744e-10	8.2204e-07
LNC_005054	XLOC_080896	.	transcript	0	1.8154	-Inf	2.1003e-05	0.00630585
LNC_005456	XLOC_087231	.	transcript	0	0.535036	-Inf	2.2916e-05	0.00673906
LNC_005897	XLOC_094457	.	transcript	0	0.814088	-Inf	0.000172016	0.0281692
LNC_005900	XLOC_094457	.	transcript	0	2.22947	-Inf	6.96431e-05	0.0157232
LNC_006111	XLOC_097599	.	transcript	0	0.832465	-Inf	1.38365e-05	0.00438373
LNC_006194	XLOC_099119	.	transcript	0	0.489173	-Inf	0.000392042	0.0486054
LNC_006359	XLOC_102100	.	transcript	0	0.397557	-Inf	7.18055e-05	0.0160221
LNC_006361	XLOC_102100	.	transcript	0	0.386241	-Inf	8.24917e-05	0.0177172
LNC_006364	XLOC_102100	.	transcript	0	0.40609	-Inf	1.74236e-08	1.56118e-05
LNC_007032	XLOC_110220	.	transcript	0	35.534	-Inf	0.000111044	0.0213685
LNC_007309	XLOC_114913	.	transcript	0	1.18962	-Inf	2.58814e-10	3.45155e-07
LNC_007352	XLOC_115957	.	transcript	0	0.547229	-Inf	1.15066e-07	8.4976e-05
LNC_007390	XLOC_116514	.	transcript	0	0.650429	-Inf	2.22106e-05	0.00659932
LNC_007490	XLOC_118092	.	transcript	0	0.324338	-Inf	0.000274016	0.038608
LNC_008211	XLOC_135079	.	transcript	0	0.328835	-Inf	4.95449e-05	0.0121417
LNC_008678	XLOC_142805	.	transcript	0	0.620934	-Inf	4.43097e-05	0.0111445
LNC_009184	XLOC_152506	.	transcript	0	0.360403	-Inf	0.000144782	0.0249325
LNC_009801	XLOC_162024	.	transcript	0	0.481414	-Inf	6.77099e-06	0.00253779
LNC_010585	XLOC_179994	.	transcript	0	0.102964	-Inf	0.000350128	0.0452209
LNC_010707	XLOC_182289	.	transcript	0	1.69203	-Inf	0.000141669	0.0244699
LNC_010708	XLOC_182289	.	transcript	0	0.981073	-Inf	0.000252159	0.0363318
LNC_010950	XLOC_186527	.	transcript	0	0.156908	-Inf	0.000175701	0.0286026
LNC_011208	XLOC_193253	.	transcript	0	0.232169	-Inf	0.000375284	0.0470911
LNC_011375	XLOC_196482	.	transcript	0	0.274566	-Inf	1.49288e-07	0.000108366
LNC_011382	XLOC_196484	.	transcript	0	0.76641	-Inf	0.000100557	0.0201624
LNC_011393	XLOC_196488	.	transcript	0	0.349225	-Inf	0.000187547	0.0298746
LNC_012509	XLOC_214534	.	transcript	0	1.03122	-Inf	0.000122369	0.0226363
LNC_012618	XLOC_216327	.	transcript	0	0.449858	-Inf	4.37565e-07	0.000269808
LNC_012774	XLOC_219184	.	transcript	0	1.65508	-Inf	1.78643e-30	3.41476e-26
LNC_013503	XLOC_233290	.	transcript	0	0.232877	-Inf	5.46649e-05	0.0131868
LNC_014087	XLOC_240437	.	transcript	0	2.0981	-Inf	7.37578e-06	0.0027288
LNC_014338	XLOC_244024	.	transcript	0	0.565489	-Inf	4.08782e-06	0.00171107
LNC_014343	XLOC_244024	.	transcript	0	0.258532	-Inf	0.000223855	0.0335765
LNC_014849	XLOC_253199	.	transcript	0	0.142356	-Inf	0.000131475	0.0236346
LNC_015319	XLOC_262052	.	transcript	0	0.130956	-Inf	0.000104428	0.0206498
LNC_015688	XLOC_267869	.	transcript	0	0.496195	-Inf	7.30993e-06	0.002722
LNC_016469	XLOC_282724	.	transcript	0	0.319544	-Inf	1.43556e-06	0.000703608
LNC_016624	XLOC_285074	.	transcript	0	0.951732	-Inf	0.000263007	0.0374367
LNC_016802	XLOC_287330	.	transcript	0	0.185303	-Inf	0.000212085	0.03226
LNC_018477	XLOC_319622	.	transcript	0	0.385664	-Inf	3.42179e-12	6.54075e-09
LNC_018478	XLOC_319622	.	transcript	0	0.834129	-Inf	8.98266e-11	1.3208e-07
LNC_018708	XLOC_326071	.	transcript	0	9.98105	-Inf	0.00019879	0.0311343
LNC_018907	XLOC_330386	.	transcript	0	0.516028	-Inf	3.83242e-08	3.28423e-05
LNC_019347	XLOC_340187	.	transcript	0	0.74875	-Inf	4.22178e-17	1.15285e-13
LNC_019661	XLOC_346038	.	transcript	0	0.662675	-Inf	5.76009e-08	4.65229e-05
LNC_019663	XLOC_346038	.	transcript	0	0.561085	-Inf	8.90168e-05	0.0186302
LNC_019903	XLOC_350297	.	transcript	0	0.142024	-Inf	0.000165946	0.0274241
LNC_020319	XLOC_357716	.	transcript	0	0.678457	-Inf	8.27971e-16	2.06435e-12
LNC_020456	XLOC_360502	.	transcript	0	0.283018	-Inf	2.35724e-06	0.00109013
LNC_021129	XLOC_374897	.	transcript	0	1.298	-Inf	1.97092e-10	2.69101e-07
LNC_021269	XLOC_376815	.	transcript	0	79.3088	-Inf	3.16743e-24	2.5948e-20
LNC_021402	XLOC_379458	.	transcript	0	0.330479	-Inf	2.26014e-17	6.4804e-14
LNC_021614	XLOC_383684	.	transcript	0	0.477199	-Inf	0.000390784	0.0486054
LNC_022073	XLOC_392133	.	transcript	0	0.440156	-Inf	0.00018812	0.029883
LNC_000491	XLOC_004855	.	transcript	4.99422	0	Inf	3.25199e-10	4.14412e-07
LNC_000641	XLOC_006435	.	transcript	0.892983	0	Inf	0.000250853	0.0363155
LNC_001352	XLOC_015056	.	transcript	0.735516	0	Inf	8.46013e-05	0.0179684
LNC_001389	XLOC_015320	.	transcript	1.52035	0	Inf	0.000163459	0.0271698
LNC_001390	XLOC_015320	.	transcript	4.8782	0	Inf	1.65404e-07	0.0001171
LNC_001413	XLOC_015503	.	transcript	0.194163	0	Inf	0.000194732	0.0306783
LNC_001693	XLOC_022121	.	transcript	20.0086	0	Inf	2.30687e-07	0.000157485
LNC_001697	XLOC_022147	.	transcript	2.44167	0	Inf	0.000283481	0.0388905
LNC_002028	XLOC_028406	.	transcript	1.13532	0	Inf	7.70845e-06	0.00283359
LNC_002147	XLOC_030079	.	transcript	1.04338	0	Inf	0.000205472	0.0316742
LNC_002180	XLOC_030684	.	transcript	0.672066	0	Inf	8.36593e-07	0.000444208
LNC_002332	XLOC_033861	.	transcript	5.09795	0	Inf	1.07627e-05	0.00360929
LNC_002755	XLOC_041055	.	transcript	1.25174	0	Inf	2.56233e-09	2.88111e-06
LNC_002971	XLOC_045721	.	transcript	0.207114	0	Inf	0.000128423	0.0231586
LNC_003655	XLOC_062223	.	transcript	0.260341	0	Inf	0.000286908	0.0391124
LNC_004101	XLOC_066733	.	transcript	3.49356	0	Inf	1.33144e-06	0.000669749
LNC_004208	XLOC_068281	.	transcript	0.444519	0	Inf	1.9754e-05	0.00599362
LNC_004870	XLOC_077409	.	transcript	0.537844	0	Inf	3.02219e-05	0.00845402
LNC_004872	XLOC_077409	.	transcript	0.419748	0	Inf	4.93019e-08	4.03888e-05
LNC_005477	XLOC_087484	.	transcript	0.652342	0	Inf	1.36011e-06	0.000672376
LNC_005792	XLOC_092591	.	transcript	0.998044	0	Inf	6.31407e-09	6.35229e-06
LNC_005934	XLOC_095176	.	transcript	0.337642	0	Inf	0.000280337	0.038737
LNC_007257	XLOC_114464	.	transcript	0.469513	0	Inf	4.65276e-06	0.00189229
LNC_007258	XLOC_114464	.	transcript	0.442082	0	Inf	2.24731e-06	0.00104774
LNC_007392	XLOC_116514	.	transcript	0.382998	0	Inf	0.000103325	0.0205023
LNC_007737	XLOC_122661	.	transcript	0.337818	0	Inf	3.49912e-07	0.000220502
LNC_008497	XLOC_140469	.	transcript	0.672121	0	Inf	0.000281951	0.0387733
LNC_008597	XLOC_141415	.	transcript	0.313995	0	Inf	0.000281012	0.038737
LNC_008613	XLOC_141653	.	transcript	0.39487	0	Inf	0.000117615	0.0221136
LNC_008840	XLOC_145771	.	transcript	0.758412	0	Inf	0.000116156	0.0219111
LNC_008896	XLOC_146749	.	transcript	7.69315	0	Inf	0.000157172	0.0263539
LNC_008964	XLOC_148354	.	transcript	0.36166	0	Inf	0.000342336	0.0445153
LNC_008982	XLOC_148671	.	transcript	6.38953	0	Inf	2.76763e-07	0.000184546
LNC_009068	XLOC_150256	.	transcript	0.965679	0	Inf	0.000360928	0.0460967
LNC_009217	XLOC_153165	.	transcript	0.752366	0	Inf	0.000227866	0.0339402
LNC_009800	XLOC_162024	.	transcript	0.539962	0	Inf	7.92208e-06	0.00283932
LNC_010032	XLOC_167050	.	transcript	2.16916	0	Inf	8.38e-14	1.77982e-10
LNC_010135	XLOC_170009	.	transcript	0.687662	0	Inf	1.7506e-05	0.00533979
LNC_010266	XLOC_172062	.	transcript	0.908596	0	Inf	9.69158e-05	0.0196079
LNC_010361	XLOC_175686	.	transcript	0.422338	0	Inf	0.00036774	0.0465315
LNC_010685	XLOC_181408	.	transcript	0.388453	0	Inf	4.38496e-05	0.0111264
LNC_010937	XLOC_186255	.	transcript	0.222418	0	Inf	0.000110778	0.0213685
LNC_010949	XLOC_186527	.	transcript	0.600493	0	Inf	7.57718e-07	0.000421858
LNC_011178	XLOC_192190	.	transcript	0.159499	0	Inf	0.000278996	0.038737
LNC_011387	XLOC_196488	.	transcript	0.382538	0	Inf	4.16465e-07	0.000259589
LNC_011390	XLOC_196488	.	transcript	0.306515	0	Inf	6.8437e-07	0.000392452
LNC_011477	XLOC_197960	.	transcript	0.66159	0	Inf	5.48506e-07	0.00032096
LNC_011568	XLOC_199173	.	transcript	3.55623	0	Inf	0.000218252	0.0330229
LNC_011833	XLOC_203146	.	transcript	0.251336	0	Inf	1.30686e-05	0.00423401
LNC_011835	XLOC_203146	.	transcript	0.273472	0	Inf	1.02917e-05	0.00349217
LNC_012284	XLOC_210627	.	transcript	0.754035	0	Inf	0.000101927	0.0203658
LNC_012617	XLOC_216327	.	transcript	0.344188	0	Inf	0.000330509	0.0436706
LNC_012632	XLOC_216502	.	transcript	3.80117	0	Inf	8.91054e-06	0.0031157
LNC_012801	XLOC_219582	.	transcript	0.164032	0	Inf	0.000123543	0.0226755
LNC_013284	XLOC_230757	.	transcript	0.275162	0	Inf	0.000133675	0.0238055
LNC_013399	XLOC_232052	.	transcript	0.301736	0	Inf	0.000395529	0.0488827
LNC_013998	XLOC_238640	.	transcript	0.70481	0	Inf	1.43417e-05	0.00449414
LNC_013999	XLOC_238640	.	transcript	0.497015	0	Inf	6.62702e-05	0.0151405
LNC_014172	XLOC_241661	.	transcript	0.466238	0	Inf	0.00029732	0.0403069
LNC_014244	XLOC_242887	.	transcript	0.15252	0	Inf	4.05489e-05	0.0106177
LNC_014344	XLOC_244024	.	transcript	0.0760087	0	Inf	0.000124296	0.0226998
LNC_015059	XLOC_257795	.	transcript	2.48156	0	Inf	7.80057e-07	0.000426022
LNC_015265	XLOC_261553	.	transcript	0.316939	0	Inf	8.75424e-05	0.0183887
LNC_015846	XLOC_269643	.	transcript	2.5092	0	Inf	3.25885e-06	0.00142655
LNC_016257	XLOC_278984	.	transcript	0.662112	0	Inf	9.18041e-12	1.64516e-08
LNC_016329	XLOC_279944	.	transcript	0.207079	0	Inf	0.000106245	0.0207939
LNC_017134	XLOC_295456	.	transcript	0.288371	0	Inf	0.000402134	0.0493798
LNC_017217	XLOC_297582	.	transcript	0.241061	0	Inf	9.28034e-06	0.00316774
LNC_017308	XLOC_299548	.	transcript	1.12302	0	Inf	0.000374728	0.0470911
LNC_017384	XLOC_300646	.	transcript	0.511018	0	Inf	4.78214e-05	0.0118576
LNC_017915	XLOC_309062	.	transcript	1.95369	0	Inf	0.000209884	0.0321105
LNC_017917	XLOC_309062	.	transcript	4.09329	0	Inf	6.74198e-05	0.0153141
LNC_018123	XLOC_313687	.	transcript	0.493714	0	Inf	5.60912e-05	0.0134023
LNC_018607	XLOC_323610	.	transcript	0.605074	0	Inf	4.64335e-07	0.000280287
LNC_018667	XLOC_324964	.	transcript	0.497235	0	Inf	8.81918e-06	0.00311287
LNC_018761	XLOC_327807	.	transcript	0.641631	0	Inf	2.09805e-05	0.00630585
LNC_018946	XLOC_331121	.	transcript	1.38612	0	Inf	7.85023e-05	0.0171168
LNC_019203	XLOC_337308	.	transcript	0.30053	0	Inf	7.7187e-08	6.06341e-05
LNC_019346	XLOC_340187	.	transcript	2.0219	0	Inf	4.67628e-24	3.35201e-20
LNC_019993	XLOC_351714	.	transcript	0.217079	0	Inf	8.36029e-09	8.12577e-06
LNC_020160	XLOC_353939	.	transcript	0.335817	0	Inf	4.97253e-07	0.000293969
LNC_020565	XLOC_363435	.	transcript	0.752148	0	Inf	2.77568e-18	9.36302e-15
LNC_020856	XLOC_369043	.	transcript	1.08769	0	Inf	1.6011e-05	0.00494312
LNC_021160	XLOC_375242	.	transcript	0.214327	0	Inf	0.00030921	0.0415261
LNC_021273	XLOC_376837	.	transcript	0.266349	0	Inf	0.000151035	0.0256246
LNC_021621	XLOC_383827	.	transcript	1.46713	0	Inf	0.000296742	0.0403069
LNC_021793	XLOC_387046	.	transcript	0.21904	0	Inf	6.51869e-05	0.0150732
LNC_013156	XLOC_227049	.	transcript	1.71039	0.000103667	14.0101	0.000280835	0.038737
LNC_004098	XLOC_066733	.	transcript	1.67542	0.000231667	12.8202	4.07497e-05	0.0106218
LNC_001417	XLOC_015529	.	transcript	5.22792	0.00615833	9.72948	1.01772e-14	2.33444e-11
LNC_009200	XLOC_152956	.	transcript	0.293796	0.000385333	9.57449	9.10282e-05	0.0188448
LNC_014041	XLOC_239536	.	transcript	0.766873	0.00231133	8.37412	0.000396786	0.0489326
LNC_022268	XLOC_396292	.	transcript	1.08281	0.00476433	7.82828	0.000408472	0.0499442
LNC_004871	XLOC_077409	.	transcript	0.707021	0.00324367	7.76798	2.93533e-08	2.58964e-05
LNC_006082	XLOC_097106	.	transcript	1.24144	0.00624367	7.63541	2.09612e-06	0.000985262
LNC_015972	XLOC_273150	.	transcript	1.2974	0.00812067	7.31981	4.84452e-09	5.05107e-06
LNC_008680	XLOC_142805	.	transcript	1.53959	0.00987867	7.28402	9.23582e-06	0.00316774
LNC_016330	XLOC_279944	.	transcript	0.268004	0.00182133	7.20112	3.26747e-05	0.00888024
LNC_014228	XLOC_242598	.	transcript	0.332709	0.002371	7.13262	3.40768e-05	0.0092176
LNC_012323	XLOC_211120	.	transcript	157.111	1.24469	6.97985	4.55671e-07	0.000277984
LNC_014845	XLOC_253199	.	transcript	0.523395	0.004674	6.8071	2.89911e-06	0.00129882
LNC_012461	XLOC_214342	.	transcript	4.42262	0.0416373	6.73088	0.000313303	0.0416853
LNC_019944	XLOC_350683	.	transcript	0.34151	0.00345567	6.62682	0.000279486	0.038737
LNC_002095	XLOC_029286	.	transcript	6.10917	0.0656533	6.53996	5.86107e-06	0.00230208
LNC_018153	XLOC_313930	.	transcript	4.61944	0.0678363	6.08952	3.1166e-05	0.00859236
LNC_009513	XLOC_158409	.	transcript	0.745769	0.018067	5.3673	4.80773e-05	0.0118576
LNC_002972	XLOC_045721	.	transcript	0.651692	0.018456	5.14203	0.000122145	0.0226363
LNC_014496	XLOC_246386	.	transcript	0.3102	0.0102397	4.92096	4.42609e-05	0.0111445
LNC_016707	XLOC_285740	.	transcript	16.575	0.664617	4.64034	0.000251413	0.0363155
LNC_016443	XLOC_282196	.	transcript	0.501226	0.037378	3.7452	0.000261302	0.0373675
LNC_005414	XLOC_086379	.	transcript	4.03505	0.370875	3.44358	6.53149e-06	0.00248045
LNC_015328	XLOC_262140	.	transcript	7.32483	0.712675	3.36148	5.24956e-06	0.00209053
LNC_000234	XLOC_002828	.	transcript	7.10561	0.751812	3.24051	0.000134086	0.0238055
LNC_000115	XLOC_001650	.	transcript	19.6515	98.4657	-2.32498	0.000136258	0.0239683
LNC_010913	XLOC_185954	.	transcript	0.299894	2.09915	-2.80728	1.55794e-05	0.00485545
LNC_015329	XLOC_262140	.	transcript	0.640764	4.79011	-2.90219	2.37598e-05	0.00691721
LNC_005232	XLOC_083405	.	transcript	0.206407	1.75049	-3.08419	7.09894e-05	0.015943
LNC_011486	XLOC_198075	.	transcript	0.127943	1.3531	-3.4027	1.25419e-05	0.00408644
LNC_020798	XLOC_367624	.	transcript	0.049818	0.563183	-3.49887	6.15343e-05	0.0145213
LNC_017543	XLOC_303779	.	transcript	0.045765	0.52423	-3.51788	6.34423e-06	0.00244168
LNC_015847	XLOC_269643	.	transcript	0.129365	1.88914	-3.86821	5.64211e-06	0.00223136
LNC_021753	XLOC_386118	.	transcript	0.0803937	1.31463	-4.03143	6.36068e-05	0.0148313
LNC_015620	XLOC_267166	.	transcript	2.02715	33.8814	-4.06297	0.000200956	0.0312964
LNC_004557	XLOC_072091	.	transcript	0.025365	0.5431	-4.42031	0.000263767	0.0374399
LNC_010381	XLOC_176306	.	transcript	0.035478	0.766046	-4.43243	4.6455e-05	0.0115956
LNC_018904	XLOC_330386	.	transcript	0.0154457	0.436825	-4.82178	8.03936e-05	0.0173969
LNC_000501	XLOC_004964	.	transcript	0.04778	1.63006	-5.09238	0.000337655	0.0441067
LNC_014355	XLOC_244050	.	transcript	0.055205	2.09324	-5.2448	6.0909e-06	0.00236002
LNC_021795	XLOC_387046	.	transcript	0.00430467	0.196077	-5.50938	0.000183908	0.0294586
LNC_009240	XLOC_153567	.	transcript	0.00476333	0.24357	-5.67622	2.39027e-06	0.00109656
LNC_006628	XLOC_104872	.	transcript	0.0250963	1.35773	-5.75758	6.36235e-05	0.0148313
LNC_012597	XLOC_216252	.	transcript	0.001475	0.085544	-5.85788	0.000178186	0.0288159
LNC_018152	XLOC_313930	.	transcript	0.0397507	2.96195	-6.21942	4.1051e-09	4.44164e-06
LNC_006806	XLOC_107679	.	transcript	0.00781333	0.586925	-6.2311	2.21294e-05	0.00659932
LNC_009991	XLOC_166130	.	transcript	0.0684297	7.00757	-6.67815	1.49079e-08	1.35697e-05
LNC_009187	XLOC_152597	.	transcript	0.003458	0.360989	-6.70587	0.00032802	0.0434418
LNC_004667	XLOC_074623	.	transcript	0.007768	1.08149	-7.12126	0.000271078	0.0382881
LNC_001857	XLOC_025075	.	transcript	0.0110767	1.80469	-7.34809	0.000203566	0.0314649
LNC_015662	XLOC_267581	.	transcript	0.00144933	0.775949	-9.06443	1.02505e-11	1.78127e-08
LNC_009607	XLOC_160188	.	transcript	0.000196333	0.138696	-9.4644	0.00033337	0.0437463
LNC_002699	XLOC_039365	.	transcript	0.00188567	1.34553	-9.47888	6.5572e-13	1.29663e-09
LNC_019204	XLOC_337308	.	transcript	0.000619333	0.450889	-9.50784	1.79755e-09	2.06161e-06
LNC_010619	XLOC_180358	.	transcript	0.000884	0.848278	-9.90628	7.49959e-10	8.95966e-07
LNC_020774	XLOC_367383	.	transcript	0.000306667	0.304873	-9.95732	4.71069e-09	5.00249e-06
LNC_011386	XLOC_196488	.	transcript	2.26667e-05	0.620196	-14.7399	3.4332e-07	0.000218752
LNC_012870	XLOC_220431	.	transcript	3.33333e-06	0.51187	-17.2285	3.83719e-08	3.28423e-05

## Sheet: TableS6
Table S6-1. GO enrichment analysis for DE cis-lncRNAs in biceps femoris .
GO_accession	Description	Term_type	Over_represented_pValue	Corrected_pValue	CAD_item	CAD_list	Bg_item	Bg_list	Gene_ids	Gene_names
GO:0000786	nucleosome	cellular_component	1.2e-08	0.00020213	16	553	103	17822	ENSOARG00000018308,ENSOARG00000018192,ENSOARG00000020028,ENSOARG00000018368,ENSOARG00000009253,ENSOARG00000009236,ENSOARG00000018304,ENSOARG00000009229,ENSOARG00000018233,ENSOARG00000009214,ENSOARG00000009266,ENSOARG00000020031,ENSOARG00000009196,ENSOARG00000018259,ENSOARG00000009247,ENSOARG00000009204	-|-|-|-|-|-|-|-|-|-|-|-|-|HIST1H2BN|-|-|
GO:0032993	protein-DNA complex	cellular_component	5.83e-06	0.049204	16	553	156	17822	ENSOARG00000009196,ENSOARG00000020031,ENSOARG00000018259,ENSOARG00000009204,ENSOARG00000009247,ENSOARG00000009229,ENSOARG00000018233,ENSOARG00000009266,ENSOARG00000009214,ENSOARG00000009253,ENSOARG00000009236,ENSOARG00000018304,ENSOARG00000018308,ENSOARG00000018192,ENSOARG00000018368,ENSOARG00000020028	-|-|HIST1H2BN|-|-|-|-|-|-|-|-|-|-|-|-|-|
GO:0046982	protein heterodimerization activity	molecular_function	1.63e-05	0.068923	26	553	366	17822	ENSOARG00000009266,ENSOARG00000009214,ENSOARG00000014072,ENSOARG00000018233,ENSOARG00000005870,ENSOARG00000009229,ENSOARG00000008295,ENSOARG00000009204,ENSOARG00000009247,ENSOARG00000012738,ENSOARG00000018038,ENSOARG00000018259,ENSOARG00000009196,ENSOARG00000020031,ENSOARG00000011306,ENSOARG00000018368,ENSOARG00000020028,ENSOARG00000006511,ENSOARG00000018192,ENSOARG00000002918,ENSOARG00000018308,…	-|-|SIM2|-|PIK3R1|-|TPD52|-|-|RRAGD|P4HB|HIST1H2BN|-|-|PBX1|-|-|ARF1|-|GTF2A1|-|EPAS1|-|-|MAFG|-|
GO:0046983	protein dimerization activity	molecular_function	1.63e-05	0.068923	49	553	912	17822	ENSOARG00000009253,ENSOARG00000004935,ENSOARG00000009236,ENSOARG00000019015,ENSOARG00000016251,ENSOARG00000018368,ENSOARG00000020028,ENSOARG00000011306,ENSOARG00000005722,ENSOARG00000002918,ENSOARG00000018475,ENSOARG00000018192,ENSOARG00000012738,ENSOARG00000009204,ENSOARG00000020031,ENSOARG00000018259,ENSOARG00000018038,ENSOARG00000009214,ENSOARG00000010278,ENSOARG00000014590,ENSOARG00000009266,…	-|ATOH7|-|TCF15|CBX5|-|-|PBX1|EPAS1|GTF2A1|HMOX1|-|RRAGD|-|-|HIST1H2BN|P4HB|-|FOXP3|CRYM|-|LRRFIP1|-|PIK3R1|-|HSPB1|MAFG|CHMP4C|-|ARF1|AGR2|RBM44|-|RDX|RCHY1|SNF8|-|TFE3|PPP3CA|SIM2|TFRC|ACTN2|TPD52|IMPA1|JMJD6|MYOM3|PEX3|-|CALCOCO2|
GO:0001757	somite specification	biological_process	2.69e-05	0.090759	3	553	3	17822	ENSOARG00000008280,ENSOARG00000005754,ENSOARG00000013596	MEOX2|MEOX1|COBL|
GO:0015399	primary active transmembrane transporter activity	molecular_function	5.87e-05	0.14147	13	553	122	17822	ENSOARG00000001221,ENSOARG00000001067,ENSOARG00000016196,ENSOARG00000001372,ENSOARG00000001232,ENSOARG00000001169,ENSOARG00000007738,ENSOARG00000001282,ENSOARG00000011378,ENSOARG00000001553,ENSOARG00000016832,ENSOARG00000020307,ENSOARG00000004873	-|-|ATP6V1E2|-|-|-|TAP1|-|-|-|ATP6V1C1|TFRC|ATP4A|
GO:0015405	P-P-bond-hydrolysis-driven transmembrane transporter activity	molecular_function	5.87e-05	0.14147	13	553	122	17822	ENSOARG00000001067,ENSOARG00000001221,ENSOARG00000016196,ENSOARG00000001372,ENSOARG00000001169,ENSOARG00000001232,ENSOARG00000001282,ENSOARG00000011378,ENSOARG00000007738,ENSOARG00000016832,ENSOARG00000001553,ENSOARG00000004873,ENSOARG00000020307	-|-|ATP6V1E2|-|-|-|-|-|TAP1|ATP6V1C1|-|ATP4A|TFRC|
GO:0042611	MHC protein complex	cellular_component	9.44e-05	0.19925	6	553	28	17822	ENSOARG00000015002,ENSOARG00000014493,ENSOARG00000007972,ENSOARG00000007906,ENSOARG00000014069,ENSOARG00000008091	-|-|HLA-DMA|-|-|HLA-DOA|
GO:0000785	chromatin	cellular_component	0.00010874	0.20393	25	553	385	17822	ENSOARG00000009236,ENSOARG00000016330,ENSOARG00000009253,ENSOARG00000018304,ENSOARG00000013895,ENSOARG00000018192,ENSOARG00000018308,ENSOARG00000017788,ENSOARG00000016626,ENSOARG00000013765,ENSOARG00000016251,ENSOARG00000020028,ENSOARG00000018368,ENSOARG00000009880,ENSOARG00000018259,ENSOARG00000009196,ENSOARG00000020031,ENSOARG00000009204,ENSOARG00000009247,ENSOARG00000018233,ENSOARG00000014127,…	-|DSCC1|-|-|STAG2|-|-|SIRT7|RARG|TCF7|CBX5|-|-|ZEB2|HIST1H2BN|-|-|-|-|-|HLCS|-|DDX11|-|-|
GO:0048002	antigen processing and presentation of peptide antigen	biological_process	0.00014305	0.24144	6	553	30	17822	ENSOARG00000007738,ENSOARG00000014069,ENSOARG00000008091,ENSOARG00000007972,ENSOARG00000014493,ENSOARG00000015002	TAP1|-|HLA-DOA|HLA-DMA|-|-|
GO:0005622	intracellular	cellular_component	0.00024447	0.37511	331	553	10180	17822	ENSOARG00000001081,ENSOARG00000012668,ENSOARG00000008429,ENSOARG00000011402,ENSOARG00000011306,ENSOARG00000020031,ENSOARG00000013938,ENSOARG00000012048,ENSOARG00000017042,ENSOARG00000015228,ENSOARG00000009229,ENSOARG00000009214,ENSOARG00000015001,ENSOARG00000018834,ENSOARG00000008632,ENSOARG00000019554,ENSOARG00000015773,ENSOARG00000017174,ENSOARG00000010728,ENSOARG00000006218,ENSOARG00000014555,…	MCOLN1|ANKRD6|MRPL14|MRPL58|PBX1|-|RABGAP1|CPNE3|RAD9B|GATA4|-|-|-|NLRC5|TMEM63B|ARID2|TRIM15|SLAIN2|ZCCHC8|IBA57|-|STON2|-|TPP1|RARG|PPIG|CLIP1|RUFY2|PPP3CA|-|SNX16|DNA2|LYRM7|GPKOW|-|DNAH3|UBP1|-|JMJD6|MYOM3|ADAD1|KIF23|MAP3K20|CALCOCO2|TMBIM6|NXN|IFIT2|UBN2|ALYREF|-|-|ABHD13|HMOX1|ZP2|IFIT1|PTRH2|APOD|UBE2Z|GEMIN4|TAF2|P4HB|BRD2|MTERF2|PSMB9|GGA3|CDCA7|HAX1|TOM1|RMND1|TCTN1|TNFSF13B|DYNC1LI1|-…
GO:0003677	DNA binding	molecular_function	0.0004014	0.56411	64	553	1471	17822	ENSOARG00000019011,ENSOARG00000010278,ENSOARG00000018259,ENSOARG00000004403,ENSOARG00000015330,ENSOARG00000015977,ENSOARG00000009204,ENSOARG00000018491,ENSOARG00000005722,ENSOARG00000002918,ENSOARG00000020028,ENSOARG00000018368,ENSOARG00000019015,ENSOARG00000009253,ENSOARG00000005590,ENSOARG00000005295,ENSOARG00000015237,ENSOARG00000011157,ENSOARG00000009880,ENSOARG00000008280,ENSOARG00000018168,…	LRRFIP1|FOXP3|HIST1H2BN|ARID5B|THAP6|TAF2|-|MTERF2|EPAS1|GTF2A1|-|-|TCF15|-|LIG4|-|NEIL2|TFE3|ZEB2|MEOX2|RREB1|-|-|RC3H2|JRKL|-|GATA4|-|POLR3A|DDX11|-|HOXB13|-|-|RXRB|ZBTB2|-|PMS1|PBX1|-|MCM5|-|IFIT5|CRY1|SIM2|NR1I2|-|-|-|MEOX1|FOXM1|DNA2|RARG|-|LCOR|TCF7|ARID2|DSCC1|NLRC5|CDT1|KDM6A|MAFG|XPC|HMGXB4|
GO:0009880	embryonic pattern specification	biological_process	0.00047067	0.56411	6	553	35	17822	ENSOARG00000003983,ENSOARG00000013596,ENSOARG00000014072,ENSOARG00000001440,ENSOARG00000005754,ENSOARG00000008280	KDM6A|COBL|SIM2|WNT7A|MEOX1|MEOX2|
GO:0043492	ATPase activity, coupled to movement of substances	molecular_function	0.00048635	0.56411	12	553	131	17822	ENSOARG00000004873,ENSOARG00000001553,ENSOARG00000016832,ENSOARG00000007738,ENSOARG00000001282,ENSOARG00000002448,ENSOARG00000001232,ENSOARG00000001169,ENSOARG00000016196,ENSOARG00000001372,ENSOARG00000001067,ENSOARG00000001221	ATP4A|-|ATP6V1C1|TAP1|-|ATP8B2|-|-|ATP6V1E2|-|-|-|
GO:0016820	hydrolase activity, acting on acid anhydrides, catalyzing transmembrane movement of substances	molecular_function	0.00055859	0.56411	11	553	115	17822	ENSOARG00000016832,ENSOARG00000001553,ENSOARG00000004873,ENSOARG00000001232,ENSOARG00000001169,ENSOARG00000001282,ENSOARG00000007738,ENSOARG00000001067,ENSOARG00000001221,ENSOARG00000016196,ENSOARG00000001372	ATP6V1C1|-|ATP4A|-|-|-|TAP1|-|-|ATP6V1E2|-|
GO:0042626	ATPase activity, coupled to transmembrane movement of substances	molecular_function	0.00055859	0.56411	11	553	115	17822	ENSOARG00000001221,ENSOARG00000001067,ENSOARG00000001372,ENSOARG00000016196,ENSOARG00000001232,ENSOARG00000001169,ENSOARG00000001282,ENSOARG00000007738,ENSOARG00000016832,ENSOARG00000001553,ENSOARG00000004873	-|-|-|ATP6V1E2|-|-|-|TAP1|ATP6V1C1|-|ATP4A|
GO:0001756	somitogenesis	biological_process	0.00056819	0.56411	7	553	50	17822	ENSOARG00000008280,ENSOARG00000006544,ENSOARG00000005754,ENSOARG00000019015,ENSOARG00000013596,ENSOARG00000009880,ENSOARG00000003983	MEOX2|WNT3A|MEOX1|TCF15|COBL|ZEB2|KDM6A|
GO:0047025	3-oxoacyl-[acyl-carrier-protein] reductase (NADH) activity	molecular_function	0.00077723	0.72878	2	553	2	17822	ENSOARG00000015550,ENSOARG00000008818	CBR4|HSD17B8|
GO:0044427	chromosomal part	cellular_component	0.001292	1	32	553	629	17822	ENSOARG00000014127,ENSOARG00000018233,ENSOARG00000009247,ENSOARG00000005076,ENSOARG00000009880,ENSOARG00000009196,ENSOARG00000010987,ENSOARG00000016626,ENSOARG00000013765,ENSOARG00000018308,ENSOARG00000018304,ENSOARG00000015181,ENSOARG00000013512,ENSOARG00000016330,ENSOARG00000011452,ENSOARG00000009266,ENSOARG00000009214,ENSOARG00000008217,ENSOARG00000012172,ENSOARG00000009229,ENSOARG00000009204,…	HLCS|-|-|DNA2|ZEB2|-|NUP85|RARG|TCF7|-|-|DYNC1LI1|CDT1|DSCC1|DDX11|-|-|CENPP|ZNF330|-|-|RAD9B|HIST1H2BN|-|-|CBX5|-|-|SIRT7|STAG2|-|-|
GO:0051701	interaction with host	biological_process	0.0013069	1	8	553	74	17822	ENSOARG00000001591,ENSOARG00000016038,ENSOARG00000015177,ENSOARG00000015263,ENSOARG00000018396,ENSOARG00000018038,ENSOARG00000000285,ENSOARG00000015605	FUCA2|TRIM10|IFIT1|CTSB|SCARB1|P4HB|INSR|TRIM26|
GO:0044403	symbiosis, encompassing mutualism through parasitism	biological_process	0.0013609	1	17	553	262	17822	ENSOARG00000013287,ENSOARG00000014815,ENSOARG00000016038,ENSOARG00000000285,ENSOARG00000014502,ENSOARG00000015605,ENSOARG00000018038,ENSOARG00000017803,ENSOARG00000018396,ENSOARG00000010835,ENSOARG00000015177,ENSOARG00000015263,ENSOARG00000011043,ENSOARG00000014801,ENSOARG00000001591,ENSOARG00000012452,ENSOARG00000015773	-|IFIT5|TRIM10|INSR|-|TRIM26|P4HB|-|SCARB1|-|IFIT1|CTSB|ZC3HAV1|CHMP4C|FUCA2|ADARB1|TRIM15|
GO:0044419	interspecies interaction between organisms	biological_process	0.0013609	1	17	553	262	17822	ENSOARG00000000285,ENSOARG00000015605,ENSOARG00000014502,ENSOARG00000017803,ENSOARG00000018038,ENSOARG00000018396,ENSOARG00000013287,ENSOARG00000014815,ENSOARG00000016038,ENSOARG00000012452,ENSOARG00000015773,ENSOARG00000015177,ENSOARG00000010835,ENSOARG00000015263,ENSOARG00000011043,ENSOARG00000014801,ENSOARG00000001591	INSR|TRIM26|-|-|P4HB|SCARB1|-|IFIT5|TRIM10|ADARB1|TRIM15|IFIT1|-|CTSB|ZC3HAV1|CHMP4C|FUCA2|
GO:0005694	chromosome	cellular_component	0.0015703	1	34	553	689	17822	ENSOARG00000016251,ENSOARG00000020028,ENSOARG00000018368,ENSOARG00000017788,ENSOARG00000018192,ENSOARG00000005590,ENSOARG00000013895,ENSOARG00000010979,ENSOARG00000009253,ENSOARG00000009236,ENSOARG00000008217,ENSOARG00000009214,ENSOARG00000009266,ENSOARG00000011452,ENSOARG00000009229,ENSOARG00000012172,ENSOARG00000017042,ENSOARG00000009204,ENSOARG00000020031,ENSOARG00000018259,ENSOARG00000013765,…	CBX5|-|-|SIRT7|-|LIG4|STAG2|RHNO1|-|-|CENPP|-|-|DDX11|-|ZNF330|RAD9B|-|-|HIST1H2BN|TCF7|NUP85|RARG|-|-|DYNC1LI1|DSCC1|CDT1|-|HLCS|DNA2|-|-|ZEB2|
GO:0016032	viral process	biological_process	0.0017037	1	15	553	222	17822	ENSOARG00000014801,ENSOARG00000014815,ENSOARG00000016038,ENSOARG00000013287,ENSOARG00000010835,ENSOARG00000015177,ENSOARG00000011043,ENSOARG00000015263,ENSOARG00000015773,ENSOARG00000017803,ENSOARG00000018038,ENSOARG00000000285,ENSOARG00000015605,ENSOARG00000012452,ENSOARG00000014502	CHMP4C|IFIT5|TRIM10|-|-|IFIT1|ZC3HAV1|CTSB|TRIM15|-|P4HB|INSR|TRIM26|ADARB1|-|
GO:0005159	insulin-like growth factor receptor binding	molecular_function	0.0017162	1	3	553	9	17822	ENSOARG00000000285,ENSOARG00000013778,ENSOARG00000005870	INSR|YWHAG|PIK3R1|
GO:0016887	ATPase activity	molecular_function	0.0017459	1	19	553	304	17822	ENSOARG00000016301,ENSOARG00000016832,ENSOARG00000001553,ENSOARG00000001282,ENSOARG00000002448,ENSOARG00000007738,ENSOARG00000011397,ENSOARG00000001169,ENSOARG00000016330,ENSOARG00000016196,ENSOARG00000001372,ENSOARG00000001067,ENSOARG00000004873,ENSOARG00000011452,ENSOARG00000001232,ENSOARG00000005076,ENSOARG00000013879,ENSOARG00000013405,ENSOARG00000001221	PMS1|ATP6V1C1|-|-|ATP8B2|TAP1|ATP5PD|-|DSCC1|ATP6V1E2|-|-|ATP4A|DDX11|-|DNA2|DNAH3|ABCF1|-|
GO:0009952	anterior/posterior pattern specification	biological_process	0.0018699	1	12	553	158	17822	ENSOARG00000019683,ENSOARG00000006544,ENSOARG00000005754,ENSOARG00000008280,ENSOARG00000010895,ENSOARG00000009880,ENSOARG00000003983,ENSOARG00000016626,ENSOARG00000007142,ENSOARG00000019015,ENSOARG00000011306,ENSOARG00000013596	WNT2B|WNT3A|MEOX1|MEOX2|TULP3|ZEB2|KDM6A|RARG|SSBP3|TCF15|PBX1|COBL|
GO:0004000	adenosine deaminase activity	molecular_function	0.0019331	1	3	553	9	17822	ENSOARG00000001536,ENSOARG00000012452,ENSOARG00000000116	ADAT2|ADARB1|ADAD1|
GO:0044764	multi-organism cellular process	biological_process	0.0019486	1	15	553	225	17822	ENSOARG00000014502,ENSOARG00000015605,ENSOARG00000012452,ENSOARG00000000285,ENSOARG00000018038,ENSOARG00000017803,ENSOARG00000015773,ENSOARG00000011043,ENSOARG00000015263,ENSOARG00000013287,ENSOARG00000015177,ENSOARG00000010835,ENSOARG00000016038,ENSOARG00000014801,ENSOARG00000014815	-|TRIM26|ADARB1|INSR|P4HB|-|TRIM15|ZC3HAV1|CTSB|-|IFIT1|-|TRIM10|CHMP4C|IFIT5|
GO:0048525	negative regulation of viral process	biological_process	0.0021294	1	6	553	47	17822	ENSOARG00000015605,ENSOARG00000011043,ENSOARG00000015177,ENSOARG00000016038,ENSOARG00000015773,ENSOARG00000014815	TRIM26|ZC3HAV1|IFIT1|TRIM10|TRIM15|IFIT5|
GO:0023026	MHC class II protein complex binding	molecular_function	0.0021875	1	2	553	3	17822	ENSOARG00000007972,ENSOARG00000008091	HLA-DMA|HLA-DOA|
GO:0021915	neural tube development	biological_process	0.0022144	1	11	553	137	17822	ENSOARG00000013596,ENSOARG00000016659,ENSOARG00000016626,ENSOARG00000007142,ENSOARG00000013765,ENSOARG00000016622,ENSOARG00000009880,ENSOARG00000003983,ENSOARG00000006544,ENSOARG00000017176,ENSOARG00000010895	COBL|DCHS1|RARG|SSBP3|TCF7|FZD6|ZEB2|KDM6A|WNT3A|TCTN1|TULP3|
GO:0005655	nucleolar ribonuclease P complex	cellular_component	0.0022337	1	2	553	3	17822	ENSOARG00000003510,ENSOARG00000003457	-|-|
GO:0031995	insulin-like growth factor II binding	molecular_function	0.0022801	1	2	553	3	17822	ENSOARG00000000285,ENSOARG00000016699	INSR|IGFBP6|
GO:0002474	antigen processing and presentation of peptide antigen via MHC class I	biological_process	0.0022867	1	4	553	21	17822	ENSOARG00000015002,ENSOARG00000014069,ENSOARG00000007738,ENSOARG00000014493	-|-|TAP1|-|
GO:0019882	antigen processing and presentation	biological_process	0.0023072	1	7	553	65	17822	ENSOARG00000014069,ENSOARG00000007738,ENSOARG00000008091,ENSOARG00000014493,ENSOARG00000007972,ENSOARG00000007906,ENSOARG00000015002	-|TAP1|HLA-DOA|-|HLA-DMA|-|-|
GO:0007379	segment specification	biological_process	0.0023145	1	3	553	10	17822	ENSOARG00000013596,ENSOARG00000005754,ENSOARG00000008280	COBL|MEOX1|MEOX2|
GO:0072718	response to cisplatin	biological_process	0.0024159	1	2	553	3	17822	ENSOARG00000011452,ENSOARG00000018475	DDX11|HMOX1|
GO:0072719	cellular response to cisplatin	biological_process	0.0024159	1	2	553	3	17822	ENSOARG00000018475,ENSOARG00000011452	HMOX1|DDX11|
GO:0035282	segmentation	biological_process	0.0025968	1	7	553	65	17822	ENSOARG00000009880,ENSOARG00000013596,ENSOARG00000003983,ENSOARG00000008280,ENSOARG00000006544,ENSOARG00000005754,ENSOARG00000019015	ZEB2|COBL|KDM6A|MEOX2|WNT3A|MEOX1|TCF15|
GO:0042612	MHC class I protein complex	cellular_component	0.002597	1	3	553	11	17822	ENSOARG00000015002,ENSOARG00000014069,ENSOARG00000014493	-|-|-|
GO:0061053	somite development	biological_process	0.0026476	1	7	553	65	17822	ENSOARG00000003983,ENSOARG00000013596,ENSOARG00000009880,ENSOARG00000019015,ENSOARG00000006544,ENSOARG00000005754,ENSOARG00000008280	KDM6A|COBL|ZEB2|TCF15|WNT3A|MEOX1|MEOX2|
GO:0050792	regulation of viral process	biological_process	0.0036379	1	9	553	106	17822	ENSOARG00000012452,ENSOARG00000015605,ENSOARG00000018038,ENSOARG00000015773,ENSOARG00000011043,ENSOARG00000015177,ENSOARG00000016038,ENSOARG00000014815,ENSOARG00000014801	ADARB1|TRIM26|P4HB|TRIM15|ZC3HAV1|IFIT1|TRIM10|IFIT5|CHMP4C|
GO:0044424	intracellular part	cellular_component	0.0036965	1	305	553	9565	17822	ENSOARG00000007040,ENSOARG00000008766,ENSOARG00000018288,ENSOARG00000004925,ENSOARG00000018767,ENSOARG00000011452,ENSOARG00000014590,ENSOARG00000010801,ENSOARG00000004981,ENSOARG00000003402,ENSOARG00000015126,ENSOARG00000018527,ENSOARG00000010979,ENSOARG00000005362,ENSOARG00000018192,ENSOARG00000002212,ENSOARG00000015497,ENSOARG00000001123,ENSOARG00000015550,ENSOARG00000011662,ENSOARG00000008855,…	MRPL37|RXRB|NCKAP5L|MYPN|-|DDX11|CRYM|PRICKLE3|HNRNPH3|BBS5|JADE1|MCM5|RHNO1|CATSPERE|-|TLK1|CDKL2|ALKBH3|CBR4|IQSEC3|BZW2|SLC30A7|SNF8|AGR2|-|AKAP12|MRM3|TRAPPC2L|TRIM10|FBXL12|ASPSCR1|ACTN2|-|SIM2|CDT1|GNB1|DSCC1|SSR1|XPC|ACTR3|OSGEPL1|EIF4B|LCOR|-|ANKS4B|RRAGD|ZC3HAV1L|-|CTTNBP2NL|SVIL|MOV10|LRRFIP1|-|HSD17B8|RFLNB|FOXP3|HLA-DMA|IPPK|STX12|LSG1|-|APRT|STAG2|LIG4|IFIT3|ST6GALNAC1|OLFM2|-|-|VDAC…
GO:0043231	intracellular membrane-bounded organelle	cellular_component	0.0038148	1	239	553	7266	17822	ENSOARG00000003675,ENSOARG00000005146,ENSOARG00000012452,ENSOARG00000017985,ENSOARG00000000800,ENSOARG00000016196,ENSOARG00000009236,ENSOARG00000016887,ENSOARG00000016301,ENSOARG00000016251,ENSOARG00000006786,ENSOARG00000017916,ENSOARG00000002448,ENSOARG00000017788,ENSOARG00000007738,ENSOARG00000002170,ENSOARG00000011243,ENSOARG00000006976,ENSOARG00000014529,ENSOARG00000002836,ENSOARG00000010747,…	HEATR1|COX20|ADARB1|ARHGDIA|PEX11G|ATP6V1E2|-|APOO|PMS1|CBX5|TTLL6|-|ATP8B2|SIRT7|TAP1|UBAP2L|NT5C|TCEANC2|CMC1|MIB2|SYP|CENPP|HOXB13|VPS29|-|POLR3A|MRPL55|PIK3R1|FAIM2|HMGXB4|MRPL17|KRTDAP|CPNE2|PMAIP1|KDM6A|MAFG|TRIM39|FAM192A|PIEZO1|ST3GAL1|TCF7|ATP5PD|TMEM247|TMEM43|ARF1|CWC22|-|WNT2B|MEOX1|RCHY1|FOXM1|LIPA|NR1I2|-|LAS1L|FMNL3|CRY1|SLC39A7|IFIT5|FASTKD1|-|-|PEX3|-|PARP11|-|GSK3B|PIN1|NECAP2|-…
GO:0043903	regulation of symbiosis, encompassing mutualism through parasitism	biological_process	0.0039757	1	10	553	128	17822	ENSOARG00000016038,ENSOARG00000001591,ENSOARG00000014815,ENSOARG00000014801,ENSOARG00000011043,ENSOARG00000015177,ENSOARG00000015773,ENSOARG00000018038,ENSOARG00000012452,ENSOARG00000015605	TRIM10|FUCA2|IFIT5|CHMP4C|ZC3HAV1|IFIT1|TRIM15|P4HB|ADARB1|TRIM26|
GO:0004045	aminoacyl-tRNA hydrolase activity	molecular_function	0.004035	1	2	553	4	17822	ENSOARG00000011402,ENSOARG00000003891	MRPL58|PTRH2|
GO:0042623	ATPase activity, coupled	molecular_function	0.0040438	1	15	553	234	17822	ENSOARG00000007738,ENSOARG00000002448,ENSOARG00000001282,ENSOARG00000001169,ENSOARG00000001232,ENSOARG00000004873,ENSOARG00000001553,ENSOARG00000011452,ENSOARG00000016832,ENSOARG00000016196,ENSOARG00000001372,ENSOARG00000016330,ENSOARG00000001221,ENSOARG00000001067,ENSOARG00000005076	TAP1|ATP8B2|-|-|-|ATP4A|-|DDX11|ATP6V1C1|ATP6V1E2|-|DSCC1|-|-|DNA2|
GO:0032091	negative regulation of protein binding	biological_process	0.0041466	1	7	553	71	17822	ENSOARG00000018905,ENSOARG00000013457,ENSOARG00000019835,ENSOARG00000011452,ENSOARG00000015169,ENSOARG00000015177,ENSOARG00000018336	FAM192A|PIN1|GSK3B|DDX11|IFIT2|IFIT1|TMBIM6|
GO:0023023	MHC protein complex binding	molecular_function	0.0045179	1	2	553	4	17822	ENSOARG00000008091,ENSOARG00000007972	HLA-DOA|HLA-DMA|
GO:0000172	ribonuclease MRP complex	cellular_component	0.0045863	1	2	553	4	17822	ENSOARG00000003510,ENSOARG00000003457	-|-|
GO:0043227	membrane-bounded organelle	cellular_component	0.0046115	1	239	553	7290	17822	ENSOARG00000011397,ENSOARG00000005641,ENSOARG00000016905,ENSOARG00000006511,ENSOARG00000001057,ENSOARG00000005371,ENSOARG00000013765,ENSOARG00000003983,ENSOARG00000013795,ENSOARG00000005821,ENSOARG00000017782,ENSOARG00000013343,ENSOARG00000018905,ENSOARG00000018189,ENSOARG00000018373,ENSOARG00000016577,ENSOARG00000004804,ENSOARG00000018900,ENSOARG00000014815,ENSOARG00000003284,ENSOARG00000006972,…	ATP5PD|TMEM247|CWC22|ARF1|TMEM43|ST3GAL1|TCF7|KDM6A|TRIM39|PMAIP1|MAFG|PIEZO1|FAM192A|FAIM2|HMGXB4|MRPL17|KRTDAP|CPNE2|IFIT5|FASTKD1|-|PEX3|-|CRY1|FMNL3|SLC39A7|-|NR1I2|LAS1L|-|WNT2B|RCHY1|LIPA|FOXM1|MEOX1|ATP8B2|-|SIRT7|TAP1|CBX5|PMS1|TTLL6|ARHGDIA|ATP6V1E2|PEX11G|-|APOO|HEATR1|COX20|ADARB1|MRPL55|PIK3R1|HOXB13|CENPP|-|VPS29|POLR3A|MIB2|SYP|UBAP2L|NT5C|CMC1|TCEANC2|MGAT5B|NOVA1|RC3H2|UACA|PYCR1|…
GO:0033278	cell proliferation in midbrain	biological_process	0.004911	1	2	553	4	17822	ENSOARG00000016622,ENSOARG00000006544	FZD6|WNT3A|
GO:0033762	response to glucagon stimulus	biological_process	0.004939	1	2	553	4	17822	ENSOARG00000017816,ENSOARG00000018139	CRY1|GCGR|
GO:0042738	exogenous drug catabolic process	biological_process	0.0050047	1	2	553	4	17822	ENSOARG00000019817,ENSOARG00000007274	NR1I2|CYP2B6|
GO:0043559	insulin binding	molecular_function	0.0050536	1	2	553	4	17822	ENSOARG00000000285,ENSOARG00000005870	INSR|PIK3R1|
GO:0044464	cell part	cellular_component	0.0051332	1	365	553	11801	17822	ENSOARG00000018982,ENSOARG00000019749,ENSOARG00000018373,ENSOARG00000018905,ENSOARG00000005821,ENSOARG00000011043,ENSOARG00000005371,ENSOARG00000013765,ENSOARG00000016905,ENSOARG00000009247,ENSOARG00000019683,ENSOARG00000013405,ENSOARG00000015767,ENSOARG00000011054,ENSOARG00000009196,ENSOARG00000013385,ENSOARG00000001541,ENSOARG00000018233,ENSOARG00000003284,ENSOARG00000015101,ENSOARG00000018858,…	SLC52A3|PPM1J|HMGXB4|FAM192A|PMAIP1|ZC3HAV1|ST3GAL1|TCF7|CWC22|-|WNT2B|ABCF1|FBXL2|FOXM1|-|-|PEX3|-|FASTKD1|IMPA1|PJA2|-|COX20|ADARB1|ATP6V1E2|PEX11G|TTLL6|CBX5|-|SIRT7|TAP1|SYP|CENPP|KNTC1|VPS29|PIK3R1|HSPB1|PSMD12|-|UACA|PYCR1|HMMR|MGAT5B|MAT2B|INSR|METTL23|TFE3|SCARB1|PALLD|TFRC|CLASP2|TPD52|-|PIN1|NECAP2|-|GSK3B|ZBTB6|-|VPS53|LGALS8|-|TULP3|ARID5B|THAP6|KLHL15|YWHAG|-|UBC|SLAIN2|ARID2|TRIM15|…
GO:0043229	intracellular organelle	cellular_component	0.0058957	1	268	553	8339	17822	ENSOARG00000003675,ENSOARG00000017985,ENSOARG00000016887,ENSOARG00000009236,ENSOARG00000016301,ENSOARG00000017916,ENSOARG00000002448,ENSOARG00000011243,ENSOARG00000002170,ENSOARG00000006976,ENSOARG00000014529,ENSOARG00000002836,ENSOARG00000006844,ENSOARG00000001845,ENSOARG00000009266,ENSOARG00000009656,ENSOARG00000006369,ENSOARG00000018189,ENSOARG00000016577,ENSOARG00000004804,ENSOARG00000018900,…	HEATR1|ARHGDIA|APOO|-|PMS1|-|ATP8B2|NT5C|UBAP2L|TCEANC2|CMC1|MIB2|HOXB13|TPM3|-|POLR3A|MRPL55|FAIM2|MRPL17|KRTDAP|CPNE2|TRIM39|KDM6A|MAFG|PIEZO1|ATP5PD|TMEM247|TMEM43|ARF1|MEOX1|RCHY1|LIPA|NR1I2|LAS1L|CCDC120|CRY1|FMNL3|SLC39A7|IFIT5|-|PARP11|ZFAND1|-|KLHL41|FAM76A|EPAS1|SEL1L|GTF2A1|-|ITFG2|DTX2|HIST1H2BN|ZNF330|BRI3BP|JRKL|FKBP4|RC3H2|NOVA1|-|SOAT2|LSM3|CATSPERE|RHNO1|MCM5|PRICKLE3|JADE1|HNRNPH…
GO:0015988	energy coupled proton transmembrane transport, against electrochemical gradient	biological_process	0.0059276	1	4	553	26	17822	ENSOARG00000016196,ENSOARG00000006653,ENSOARG00000004873,ENSOARG00000016832	ATP6V1E2|ATP5MC1|ATP4A|ATP6V1C1|
GO:0015991	ATP hydrolysis coupled proton transport	biological_process	0.0059276	1	4	553	26	17822	ENSOARG00000004873,ENSOARG00000016832,ENSOARG00000016196,ENSOARG00000006653	ATP4A|ATP6V1C1|ATP6V1E2|ATP5MC1|
GO:0031570	DNA integrity checkpoint	biological_process	0.0067156	1	7	553	76	17822	ENSOARG00000013512,ENSOARG00000010979,ENSOARG00000000725,ENSOARG00000005076,ENSOARG00000017816,ENSOARG00000017042,ENSOARG00000000732	CDT1|RHNO1|MAP3K20|DNA2|CRY1|RAD9B|XPC|
GO:0035561	regulation of chromatin binding	biological_process	0.0069374	1	3	553	14	17822	ENSOARG00000011452,ENSOARG00000013512,ENSOARG00000013623	DDX11|CDT1|PPP3CA|
GO:0036342	post-anal tail morphogenesis	biological_process	0.0070869	1	3	553	14	17822	ENSOARG00000016659,ENSOARG00000019015,ENSOARG00000006544	DCHS1|TCF15|WNT3A|
GO:0030890	positive regulation of B cell proliferation	biological_process	0.0071781	1	4	553	27	17822	ENSOARG00000020307,ENSOARG00000005617,ENSOARG00000000044,ENSOARG00000006544	TFRC|TNFSF13B|IL2|WNT3A|
GO:0035371	microtubule plus end	cellular_component	0.0073736	1	3	553	14	17822	ENSOARG00000018288,ENSOARG00000011159,ENSOARG00000017174	NCKAP5L|CLIP1|SLAIN2|
GO:0043226	organelle	cellular_component	0.0075002	1	268	553	8372	17822	ENSOARG00000001123,ENSOARG00000015497,ENSOARG00000018192,ENSOARG00000002212,ENSOARG00000011662,ENSOARG00000015550,ENSOARG00000003402,ENSOARG00000010801,ENSOARG00000015126,ENSOARG00000004981,ENSOARG00000018527,ENSOARG00000010979,ENSOARG00000005362,ENSOARG00000018288,ENSOARG00000004925,ENSOARG00000011452,ENSOARG00000018767,ENSOARG00000014590,ENSOARG00000007040,ENSOARG00000008766,ENSOARG00000016326,…	ALKBH3|CDKL2|-|TLK1|IQSEC3|CBR4|BBS5|PRICKLE3|JADE1|HNRNPH3|MCM5|RHNO1|CATSPERE|NCKAP5L|MYPN|DDX11|-|CRYM|MRPL37|RXRB|OSGEPL1|ACTR3|LCOR|-|GNB1|DSCC1|CDT1|XPC|SSR1|TRAPPC2L|ACTN2|-|ASPSCR1|SIM2|SNF8|SLC30A7|MRM3|-|AGR2|OLFM2|ST6GALNAC1|-|VDAC1|USP10|-|CLTC|-|IPPK|HLA-DMA|STX12|LSG1|-|APRT|STAG2|IFIT3|LIG4|CTTNBP2NL|MOV10|SVIL|-|FOXP3|RFLNB|HSD17B8|ANKS4B|-|RRAGD|FGR|ORMDL1|CBFA2T3|-|CAPN11|NEIL2|…
GO:0005623	cell	cellular_component	0.0075326	1	366	553	11891	17822	ENSOARG00000013965,ENSOARG00000011302,ENSOARG00000004870,ENSOARG00000016649,ENSOARG00000008312,ENSOARG00000017707,ENSOARG00000010428,ENSOARG00000011357,ENSOARG00000016418,ENSOARG00000000600,ENSOARG00000008959,ENSOARG00000017503,ENSOARG00000006544,ENSOARG00000016688,ENSOARG00000005723,ENSOARG00000017627,ENSOARG00000003388,ENSOARG00000020028,ENSOARG00000010594,ENSOARG00000003320,ENSOARG00000013983,…	RC3H2|PSMD6|NOVA1|CDC42SE2|JRKL|BRI3BP|CCDC22|FKBP4|-|LSM3|SLIT1|-|WNT3A|SOAT2|-|GPCPD1|KLHL41|-|CACNA1F|FAM76A|PDCL|-|GTF2A1|EPAS1|SEL1L|PARP11|ZFAND1|PDYN|ZNF330|-|ITFG2|-|DTX2|HIST1H2BN|-|MPP2|ATP5PD|TMEM43|ARF1|TMEM247|FAIM2|CPNE2|MRPL17|KRTDAP|MAFG|KDM6A|TRIM39|ALDH8A1|PIEZO1|-|SLC39A7|GPR156|CRY1|FMNL3|-|IFIT5|LIPA|RCHY1|MEOX1|NR1I2|RAPGEF4|CCDC120|LAS1L|PMS1|-|ATP8B2|CRACR2A|HEATR1|ARHGDIA…
GO:0030260	entry into host cell	biological_process	0.007639	1	5	553	43	17822	ENSOARG00000015263,ENSOARG00000015605,ENSOARG00000018038,ENSOARG00000016038,ENSOARG00000001591	CTSB|TRIM26|P4HB|TRIM10|FUCA2|
GO:0044409	entry into host	biological_process	0.007639	1	5	553	43	17822	ENSOARG00000018038,ENSOARG00000016038,ENSOARG00000001591,ENSOARG00000015263,ENSOARG00000015605	P4HB|TRIM10|FUCA2|CTSB|TRIM26|
GO:0051806	entry into cell of other organism involved in symbiotic interaction	biological_process	0.007639	1	5	553	43	17822	ENSOARG00000016038,ENSOARG00000018038,ENSOARG00000001591,ENSOARG00000015263,ENSOARG00000015605	TRIM10|P4HB|FUCA2|CTSB|TRIM26|
GO:0051828	entry into other organism involved in symbiotic interaction	biological_process	0.007639	1	5	553	43	17822	ENSOARG00000001591,ENSOARG00000018038,ENSOARG00000016038,ENSOARG00000015605,ENSOARG00000015263	FUCA2|P4HB|TRIM10|TRIM26|CTSB|
GO:0052126	movement in host environment	biological_process	0.007639	1	5	553	43	17822	ENSOARG00000015263,ENSOARG00000015605,ENSOARG00000018038,ENSOARG00000016038,ENSOARG00000001591	CTSB|TRIM26|P4HB|TRIM10|FUCA2|
GO:0052192	movement in environment of other organism involved in symbiotic interaction	biological_process	0.007639	1	5	553	43	17822	ENSOARG00000015263,ENSOARG00000015605,ENSOARG00000016038,ENSOARG00000018038,ENSOARG00000001591	CTSB|TRIM26|TRIM10|P4HB|FUCA2|
GO:0051100	negative regulation of binding	biological_process	0.0078175	1	8	553	100	17822	ENSOARG00000013457,ENSOARG00000018905,ENSOARG00000013623,ENSOARG00000019835,ENSOARG00000015169,ENSOARG00000011452,ENSOARG00000018336,ENSOARG00000015177	PIN1|FAM192A|PPP3CA|GSK3B|IFIT2|DDX11|TMBIM6|IFIT1|
GO:0043654	recognition of apoptotic cell	biological_process	0.0078842	1	2	553	5	17822	ENSOARG00000018396,ENSOARG00000006678	SCARB1|JMJD6|
GO:0044449	contractile fiber part	cellular_component	0.008036	1	8	553	99	17822	ENSOARG00000004925,ENSOARG00000006867,ENSOARG00000014369,ENSOARG00000006511,ENSOARG00000003388,ENSOARG00000003713,ENSOARG00000013623,ENSOARG00000013748	MYPN|MYOM3|SVIL|ARF1|KLHL41|ACTN2|PPP3CA|HSPB1|
GO:0002568	somatic diversification of T cell receptor genes	biological_process	0.0081495	1	2	553	5	17822	ENSOARG00000005590,ENSOARG00000013765	LIG4|TCF7|
GO:0002681	somatic recombination of T cell receptor gene segments	biological_process	0.0081495	1	2	553	5	17822	ENSOARG00000013765,ENSOARG00000005590	TCF7|LIG4|
GO:0033153	T cell receptor V(D)J recombination	biological_process	0.0081495	1	2	553	5	17822	ENSOARG00000013765,ENSOARG00000005590	TCF7|LIG4|
GO:0042737	drug catabolic process	biological_process	0.0082466	1	2	553	5	17822	ENSOARG00000019817,ENSOARG00000007274	NR1I2|CYP2B6|
GO:0048669	collateral sprouting in absence of injury	biological_process	0.0082967	1	2	553	5	17822	ENSOARG00000013596,ENSOARG00000006544	COBL|WNT3A|
GO:0032456	endocytic recycling	biological_process	0.0084432	1	4	553	28	17822	ENSOARG00000015121,ENSOARG00000003713,ENSOARG00000011703,ENSOARG00000006606	CMTM6|ACTN2|VPS53|SNF8|
GO:0043560	insulin receptor substrate binding	molecular_function	0.0085238	1	2	553	5	17822	ENSOARG00000005870,ENSOARG00000000285	PIK3R1|INSR|
GO:0015031	protein transport	biological_process	0.0085994	1	34	553	763	17822	ENSOARG00000013303,ENSOARG00000010913,ENSOARG00000011378,ENSOARG00000005870,ENSOARG00000016933,ENSOARG00000010278,ENSOARG00000013778,ENSOARG00000019835,ENSOARG00000003303,ENSOARG00000014883,ENSOARG00000018990,ENSOARG00000015149,ENSOARG00000003001,ENSOARG00000002212,ENSOARG00000013545,ENSOARG00000020386,ENSOARG00000015177,ENSOARG00000013249,ENSOARG00000006606,ENSOARG00000013623,ENSOARG00000003112,…	VLDLR|GGA3|-|PIK3R1|VPS29|FOXP3|YWHAG|GSK3B|STX12|ZFAND1|-|-|SEL1L|TLK1|OLFM2|APOD|IFIT1|CLTC|SNF8|PPP3CA|AKAP12|SNX16|PEX3|TFRC|TMBIM6|CMTM6|ASPSCR1|TOM1|TNFSF13B|CCDC22|PBLD|FFAR2|FGR|CHCHD4|
GO:0000075	cell cycle checkpoint	biological_process	0.0087376	1	9	553	121	17822	ENSOARG00000017816,ENSOARG00000009349,ENSOARG00000000725,ENSOARG00000000732,ENSOARG00000005076,ENSOARG00000015181,ENSOARG00000017042,ENSOARG00000013512,ENSOARG00000010979	CRY1|KNTC1|MAP3K20|XPC|DNA2|DYNC1LI1|RAD9B|CDT1|RHNO1|
GO:0017111	nucleoside-triphosphatase activity	molecular_function	0.0088606	1	32	553	708	17822	ENSOARG00000011397,ENSOARG00000016832,ENSOARG00000001553,ENSOARG00000001850,ENSOARG00000014640,ENSOARG00000016330,ENSOARG00000001372,ENSOARG00000019749,ENSOARG00000015181,ENSOARG00000018647,ENSOARG00000014798,ENSOARG00000004873,ENSOARG00000012632,ENSOARG00000001221,ENSOARG00000013405,ENSOARG00000013879,ENSOARG00000017233,ENSOARG00000005076,ENSOARG00000001169,ENSOARG00000010465,ENSOARG00000002448,…	ATP5PD|ATP6V1C1|-|GNB1|-|DSCC1|-|PPM1J|DYNC1LI1|KIF23|-|ATP4A|DHX40|-|ABCF1|DNAH3|GNAT3|DNA2|-|CRACR2A|ATP8B2|-|TAP1|PMS1|-|MCM5|LSG1|ATP6V1E2|-|DDX11|-|RRAGD|
GO:0043228	non-membrane-bounded organelle	cellular_component	0.0092832	1	106	553	2981	17822	ENSOARG00000003713,ENSOARG00000010981,ENSOARG00000014815,ENSOARG00000018858,ENSOARG00000006678,ENSOARG00000006867,ENSOARG00000018233,ENSOARG00000018647,ENSOARG00000005076,ENSOARG00000009247,ENSOARG00000013879,ENSOARG00000015082,ENSOARG00000009196,ENSOARG00000019817,ENSOARG00000011085,ENSOARG00000013623,ENSOARG00000013765,ENSOARG00000011159,ENSOARG00000016626,ENSOARG00000011780,ENSOARG00000006511,…	ACTN2|-|IFIT5|PJA2|JMJD6|MYOM3|-|KIF23|DNA2|-|DNAH3|LIPA|-|NR1I2|CCDC120|PPP3CA|TCF7|CLIP1|RARG|ACTR3|ARF1|STON2|XPC|MRPL17|SLAIN2|NLRC5|DSCC1|TMEM63B|CDT1|CENPP|-|KNTC1|TPM3|-|DDX11|MRPL55|MYPN|-|NCKAP5L|RAD9B|CPNE3|-|MRPL37|CBX5|IQSEC3|TTLL6|SIRT7|TAP1|CDKL2|-|MRPL58|HEATR1|ADARB1|RHNO1|MRPL14|BBS5|PRICKLE3|JADE1|-|PALLD|NEIL2|HLCS|COBL|-|RDX|ARL2BP|TTC26|ZEB2|HMMR|CTSB|NUP85|FGR|-|RREB1|-|SCLT…
GO:0043232	intracellular non-membrane-bounded organelle	cellular_component	0.0092832	1	106	553	2981	17822	ENSOARG00000007738,ENSOARG00000017788,ENSOARG00000011402,ENSOARG00000018192,ENSOARG00000015497,ENSOARG00000011662,ENSOARG00000016251,ENSOARG00000006786,ENSOARG00000008429,ENSOARG00000010979,ENSOARG00000009236,ENSOARG00000015126,ENSOARG00000010801,ENSOARG00000003402,ENSOARG00000003675,ENSOARG00000012452,ENSOARG00000004925,ENSOARG00000009229,ENSOARG00000006369,ENSOARG00000018288,ENSOARG00000001845,…	TAP1|SIRT7|MRPL58|-|CDKL2|IQSEC3|CBX5|TTLL6|MRPL14|RHNO1|-|JADE1|PRICKLE3|BBS5|HEATR1|ADARB1|MYPN|-|MRPL55|NCKAP5L|TPM3|-|KNTC1|-|CENPP|DDX11|MRPL37|-|RAD9B|CPNE3|ACTR3|STON2|ARF1|TCF7|RARG|CLIP1|CDT1|NLRC5|DSCC1|TMEM63B|SLAIN2|XPC|MRPL17|MYOM3|JMJD6|IFIT5|PJA2|-|KIF23|ACTN2|-|NR1I2|-|PPP3CA|CCDC120|DNA2|LIPA|DNAH3|-|KLHL41|-|CLTC|-|-|GSK3B|-|IPPK|ZFAND1|-|LIG4|STAG2|SVIL|MOV10|CTTNBP2NL|ZNF330|R…
GO:0051290	protein heterotetramerization	biological_process	0.0099987	1	3	553	16	17822	ENSOARG00000015550,ENSOARG00000008818,ENSOARG00000000285	CBR4|HSD17B8|INSR|
GO:0030546	receptor activator activity	molecular_function	0.010069	1	4	553	30	17822	ENSOARG00000001440,ENSOARG00000003713,ENSOARG00000006544,ENSOARG00000013902	WNT7A|ACTN2|WNT3A|-|
GO:0042102	positive regulation of T cell proliferation	biological_process	0.010077	1	6	553	64	17822	ENSOARG00000013902,ENSOARG00000020307,ENSOARG00000019030,ENSOARG00000010278,ENSOARG00000005617,ENSOARG00000000044	-|TFRC|CD276|FOXP3|TNFSF13B|IL2|
GO:0002376	immune system process	biological_process	0.010349	1	57	553	1459	17822	ENSOARG00000014493,ENSOARG00000011256,ENSOARG00000015605,ENSOARG00000007866,ENSOARG00000015080,ENSOARG00000005870,ENSOARG00000010278,ENSOARG00000002271,ENSOARG00000017069,ENSOARG00000009656,ENSOARG00000014207,ENSOARG00000017123,ENSOARG00000007972,ENSOARG00000009114,ENSOARG00000005590,ENSOARG00000000044,ENSOARG00000007738,ENSOARG00000005722,ENSOARG00000018475,ENSOARG00000020386,ENSOARG00000019030,…	-|ITFG2|TRIM26|PSMB9|CMTM7|PIK3R1|FOXP3|HAX1|-|POLR3A|ADORA2A|-|HLA-DMA|-|LIG4|IL2|TAP1|EPAS1|HMOX1|APOD|CD276|PBX1|IFIT1|CACNA1F|-|IFNLR1|ITGB7|TFE3|WNT3A|WNT2B|-|JMJD6|TPD52|IFIT5|PJA2|CALCOCO2|TRIM10|TFRC|TMBIM6|PMAIP1|AZI2|NLRC5|-|TRIM15|CBFA2T3|TNFSF
GO:0010948	negative regulation of cell cycle process	biological_process	0.010542	1	12	553	193	17822	ENSOARG00000009349,ENSOARG00000017816,ENSOARG00000000725,ENSOARG00000014801,ENSOARG00000000732,ENSOARG00000017042,ENSOARG00000013895,ENSOARG00000005076,ENSOARG00000015181,ENSOARG00000015126,ENSOARG00000010979,ENSOARG00000013512	KNTC1|CRY1|MAP3K20|CHMP4C|XPC|RAD9B|STAG2|DNA2|DYNC1LI1|JADE1|RHNO1|CDT1|
GO:0007389	pattern specification process	biological_process	0.01056	1	17	553	317	17822	ENSOARG00000014072,ENSOARG00000016659,ENSOARG00000013596,ENSOARG00000010895,ENSOARG00000001440,ENSOARG00000019683,ENSOARG00000006544,ENSOARG00000008280,ENSOARG00000005754,ENSOARG00000009880,ENSOARG00000019015,ENSOARG00000011306,ENSOARG00000016626,ENSOARG00000007142,ENSOARG00000020678,ENSOARG00000017176,ENSOARG00000003983	SIM2|DCHS1|COBL|TULP3|WNT7A|WNT2B|WNT3A|MEOX2|MEOX1|ZEB2|TCF15|PBX1|RARG|SSBP3|-|TCTN1|KDM6A|
GO:0006818	hydrogen transport	biological_process	0.010644	1	5	553	48	17822	ENSOARG00000011397,ENSOARG00000016196,ENSOARG00000006653,ENSOARG00000004873,ENSOARG00000016832	ATP5PD|ATP6V1E2|ATP5MC1|ATP4A|ATP6V1C1|
GO:0015992	proton transport	biological_process	0.010644	1	5	553	48	17822	ENSOARG00000016832,ENSOARG00000004873,ENSOARG00000006653,ENSOARG00000016196,ENSOARG00000011397	ATP6V1C1|ATP4A|ATP5MC1|ATP6V1E2|ATP5PD|
GO:0006886	intracellular protein transport	biological_process	0.010712	1	23	553	470	17822	ENSOARG00000001541,ENSOARG00000005870,ENSOARG00000010913,ENSOARG00000011378,ENSOARG00000013778,ENSOARG00000017643,ENSOARG00000013623,ENSOARG00000006606,ENSOARG00000003112,ENSOARG00000014627,ENSOARG00000002212,ENSOARG00000004941,ENSOARG00000003001,ENSOARG00000001227,ENSOARG00000020386,ENSOARG00000013249,ENSOARG00000015177,ENSOARG00000014883,ENSOARG00000019835,ENSOARG00000018432,ENSOARG00000003303,…	PEX3|PIK3R1|GGA3|-|YWHAG|ASPSCR1|PPP3CA|SNF8|AKAP12|SNX16|TLK1|PBLD|SEL1L|CHCHD4|APOD|CLTC|IFIT1|ZFAND1|GSK3B|TOM1|STX12|CCDC22|-|
GO:0030681	multimeric ribonuclease P complex	cellular_component	0.010747	1	2	553	6	17822	ENSOARG00000003457,ENSOARG00000003510	-|-|
GO:0044770	cell cycle phase transition	biological_process	0.010848	1	15	553	265	17822	ENSOARG00000000725,ENSOARG00000011306,ENSOARG00000009349,ENSOARG00000017816,ENSOARG00000013512,ENSOARG00000015977,ENSOARG00000010979,ENSOARG00000013623,ENSOARG00000015126,ENSOARG00000015181,ENSOARG00000005076,ENSOARG00000017042,ENSOARG00000013286,ENSOARG00000011054,ENSOARG00000000732	MAP3K20|PBX1|KNTC1|CRY1|CDT1|TAF2|RHNO1|PPP3CA|JADE1|DYNC1LI1|DNA2|RAD9B|RDX|FOXM1|XPC|
GO:0006333	chromatin assembly or disassembly	biological_process	0.010861	1	8	553	108	17822	ENSOARG00000009266,ENSOARG00000009214,ENSOARG00000008217,ENSOARG00000002212,ENSOARG00000006972,ENSOARG00000008038,ENSOARG00000019554,ENSOARG00000009253	-|-|CENPP|TLK1|-|BRD2|ARID2|-|
GO:0030016	myofibril	cellular_component	0.011127	1	8	553	105	17822	ENSOARG00000013623,ENSOARG00000013748,ENSOARG00000004925,ENSOARG00000014369,ENSOARG00000006867,ENSOARG00000006511,ENSOARG00000003388,ENSOARG00000003713	PPP3CA|HSPB1|MYPN|SVIL|MYOM3|ARF1|KLHL41|ACTN2|
GO:0050671	positive regulation of lymphocyte proliferation	biological_process	0.011244	1	7	553	85	17822	ENSOARG00000006544,ENSOARG00000019030,ENSOARG00000020307,ENSOARG00000005617,ENSOARG00000010278,ENSOARG00000000044,ENSOARG00000013902	WNT3A|CD276|TFRC|TNFSF13B|FOXP3|IL2|-|
GO:0042613	MHC class II protein complex	cellular_component	0.011248	1	3	553	17	17822	ENSOARG00000008091,ENSOARG00000007972,ENSOARG00000007906	HLA-DOA|HLA-DMA|-|
GO:2000320	negative regulation of T-helper 17 cell differentiation	biological_process	0.011412	1	2	553	6	17822	ENSOARG00000010278,ENSOARG00000013965	FOXP3|RC3H2|
GO:0032991	macromolecular complex	cellular_component	0.011475	1	132	553	3856	17822	ENSOARG00000016967,ENSOARG00000009204,ENSOARG00000018259,ENSOARG00000003388,ENSOARG00000010594,ENSOARG00000020028,ENSOARG00000002918,ENSOARG00000011703,ENSOARG00000003001,ENSOARG00000005722,ENSOARG00000019835,ENSOARG00000009253,ENSOARG00000011923,ENSOARG00000014883,ENSOARG00000015569,ENSOARG00000000600,ENSOARG00000017503,ENSOARG00000000285,ENSOARG00000005723,ENSOARG00000014137,ENSOARG00000006652,…	KLHL15|-|HIST1H2BN|KLHL41|CACNA1F|-|GTF2A1|VPS53|SEL1L|EPAS1|GSK3B|-|NECAP2|ZFAND1|PALLD|LSM3|-|INSR|-|MAT2B|METTL23|PSMD6|PSMD12|-|VPS29|HOXB13|KNTC1|POLR3A|MRPL55|PIK3R1|UBAP2L|MIB2|-|PMS1|CBX5|TAP1|-|SIRT7|PEX11G|ATP6V1E2|-|IFIT5|-|PEX3|FBXL2|RCHY1|-|-|LAS1L|-|ATP5PD|CWC22|ARF1|HMGXB4|MRPL17|KDM6A|HAX1|-|MOV10|VLDLR|GGA3|PSMB9|-|TAF2|GEMIN4|P4HB|-|CLTC|-|USP10|OLFM2|-|LIG4|STAG2|-|STX12|HLA-DM…
GO:0043548	phosphatidylinositol 3-kinase binding	molecular_function	0.011857	1	3	553	17	17822	ENSOARG00000005870,ENSOARG00000015767,ENSOARG00000000285	PIK3R1|FBXL2|INSR|
GO:0032946	positive regulation of mononuclear cell proliferation	biological_process	0.011942	1	7	553	86	17822	ENSOARG00000005617,ENSOARG00000010278,ENSOARG00000000044,ENSOARG00000019030,ENSOARG00000020307,ENSOARG00000006544,ENSOARG00000013902	TNFSF13B|FOXP3|IL2|CD276|TFRC|WNT3A|-|
GO:0016137	glycoside metabolic process	biological_process	0.012031	1	2	553	6	17822	ENSOARG00000001591,ENSOARG00000015550	FUCA2|CBR4|
GO:0009303	rRNA transcription	biological_process	0.012269	1	3	553	17	17822	ENSOARG00000017788,ENSOARG00000008204,ENSOARG00000011452	SIRT7|IPPK|DDX11|
GO:0042308	negative regulation of protein import into nucleus	biological_process	0.012308	1	3	553	17	17822	ENSOARG00000004941,ENSOARG00000010428,ENSOARG00000020386	PBLD|CCDC22|APOD|
GO:1900006	positive regulation of dendrite development	biological_process	0.012447	1	2	553	6	17822	ENSOARG00000013303,ENSOARG00000013596	VLDLR|COBL|
GO:1901988	negative regulation of cell cycle phase transition	biological_process	0.012496	1	10	553	151	17822	ENSOARG00000013512,ENSOARG00000010979,ENSOARG00000015126,ENSOARG00000005076,ENSOARG00000015181,ENSOARG00000017042,ENSOARG00000000732,ENSOARG00000000725,ENSOARG00000017816,ENSOARG00000009349	CDT1|RHNO1|JADE1|DNA2|DYNC1LI1|RAD9B|XPC|MAP3K20|CRY1|KNTC1|
GO:0043901	negative regulation of multi-organism process	biological_process	0.012882	1	6	553	68	17822	ENSOARG00000014815,ENSOARG00000015773,ENSOARG00000016038,ENSOARG00000015177,ENSOARG00000011043,ENSOARG00000015605	IFIT5|TRIM15|TRIM10|IFIT1|ZC3HAV1|TRIM26|
GO:0010564	regulation of cell cycle process	biological_process	0.012891	1	20	553	399	17822	ENSOARG00000010979,ENSOARG00000013512,ENSOARG00000015126,ENSOARG00000013457,ENSOARG00000013895,ENSOARG00000015181,ENSOARG00000000732,ENSOARG00000002405,ENSOARG00000014801,ENSOARG00000011306,ENSOARG00000017042,ENSOARG00000000285,ENSOARG00000005076,ENSOARG00000011054,ENSOARG00000013286,ENSOARG00000018647,ENSOARG00000000725,ENSOARG00000009349,ENSOARG00000017816,ENSOARG00000011452	RHNO1|CDT1|JADE1|PIN1|STAG2|DYNC1LI1|XPC|-|CHMP4C|PBX1|RAD9B|INSR|DNA2|FOXM1|RDX|KIF23|MAP3K20|KNTC1|CRY1|DDX11|
GO:0009615	response to virus	biological_process	0.013019	1	11	553	179	17822	ENSOARG00000015773,ENSOARG00000005821,ENSOARG00000018834,ENSOARG00000006709,ENSOARG00000013748,ENSOARG00000014800,ENSOARG00000014815,ENSOARG00000011043,ENSOARG00000015169,ENSOARG00000010278,ENSOARG00000015177	TRIM15|PMAIP1|NLRC5|IFNLR1|HSPB1|IFIT3|IFIT5|ZC3HAV1|IFIT2|FOXP3|IFIT1|
GO:0042113	B cell activation	biological_process	0.013558	1	10	553	153	17822	ENSOARG00000005870,ENSOARG00000015080,ENSOARG00000008295,ENSOARG00000010278,ENSOARG00000020307,ENSOARG00000011256,ENSOARG00000006544,ENSOARG00000005590,ENSOARG00000005617,ENSOARG00000000044	PIK3R1|CMTM7|TPD52|FOXP3|TFRC|ITFG2|WNT3A|LIG4|TNFSF13B|IL2|
GO:0005739	mitochondrion	cellular_component	0.013984	1	40	553	977	17822	ENSOARG00000001123,ENSOARG00000011402,ENSOARG00000019166,ENSOARG00000013705,ENSOARG00000003891,ENSOARG00000015550,ENSOARG00000016887,ENSOARG00000008429,ENSOARG00000005146,ENSOARG00000003675,ENSOARG00000014800,ENSOARG00000006369,ENSOARG00000002271,ENSOARG00000008818,ENSOARG00000014590,ENSOARG00000007040,ENSOARG00000014529,ENSOARG00000018491,ENSOARG00000012048,ENSOARG00000003341,ENSOARG00000016326,…	ALKBH3|MRPL58|ZBTB6|VDAC1|PTRH2|CBR4|APOO|MRPL14|COX20|HEATR1|IFIT3|MRPL55|HAX1|HSD17B8|CRYM|MRPL37|CMC1|MTERF2|CPNE3|IFI6|OSGEPL1|ATP5PD|IBA57|CHCHD4|PYCR1|TRIM39|PMAIP1|MRPL17|XPC|RMND1|BRI3BP|FASTKD1|CRY1|TMBIM6|ATP5MC1|PPP3CA|ARL2BP|MRM3|LYRM7|DNA2|
GO:0003676	nucleic acid binding	molecular_function	0.014347	1	101	553	2898	17822	ENSOARG00000014998,ENSOARG00000015548,ENSOARG00000014502,ENSOARG00000008280,ENSOARG00000019000,ENSOARG00000011157,ENSOARG00000012632,ENSOARG00000009880,ENSOARG00000020307,ENSOARG00000014961,ENSOARG00000015237,ENSOARG00000008312,ENSOARG00000018304,ENSOARG00000013965,ENSOARG00000004870,ENSOARG00000018168,ENSOARG00000014869,ENSOARG00000018308,ENSOARG00000014950,ENSOARG00000020682,ENSOARG00000018491,…	ZNF432|-|-|MEOX2|RBM44|TFE3|DHX40|ZEB2|TFRC|-|NEIL2|JRKL|-|RC3H2|NOVA1|RREB1|-|-|-|TTC14|MTERF2|-|-|HIST1H2BN|ARID5B|THAP6|TAF2|FOXP3|ZNF358|LRRFIP1|ZNF740|-|-|LIG4|ALYREF|-|-|TCF15|-|IFIT1|ZBTB6|EPAS1|GTF2A1|-|GPKOW|-|MEOX1|FOXM1|MRM3|DNA2|-|NR1I2|-|CRY1|SIM2|-|-|IFIT5|JMJD6|ADAD1|XPC|HMGXB4|ZNF613|ARID2|DSCC1|NLRC5|KDM6A|CDT1|MAFG|EIF4B|RARG|-|LCOR|TCF7|CWC22|ZCCHC8|-|RXRB|-|-|-|DDX11|POLR3A|HO…
GO:0045184	establishment of protein localization	biological_process	0.014521	1	35	553	820	17822	ENSOARG00000011378,ENSOARG00000013303,ENSOARG00000010913,ENSOARG00000005870,ENSOARG00000010278,ENSOARG00000016933,ENSOARG00000013778,ENSOARG00000003303,ENSOARG00000019835,ENSOARG00000014883,ENSOARG00000018990,ENSOARG00000003001,ENSOARG00000015149,ENSOARG00000013545,ENSOARG00000002212,ENSOARG00000013249,ENSOARG00000015177,ENSOARG00000020386,ENSOARG00000006606,ENSOARG00000013623,ENSOARG00000014627,…	-|VLDLR|GGA3|PIK3R1|FOXP3|VPS29|YWHAG|STX12|GSK3B|ZFAND1|-|SEL1L|-|OLFM2|TLK1|CLTC|IFIT1|APOD|SNF8|PPP3CA|SNX16|AKAP12|RDX|PEX3|TMBIM6|TFRC|ASPSCR1|CMTM6|TOM1|TNFSF13B|CCDC22|PBLD|FFAR2|CHCHD4|FGR|
GO:0030677	ribonuclease P complex	cellular_component	0.014534	1	2	553	7	17822	ENSOARG00000003457,ENSOARG00000003510	-|-|
GO:0045072	regulation of interferon-gamma biosynthetic process	biological_process	0.014538	1	2	553	7	17822	ENSOARG00000010278,ENSOARG00000019030	FOXP3|CD276|
GO:0001682	tRNA 5'-leader removal	biological_process	0.014693	1	2	553	7	17822	ENSOARG00000003510,ENSOARG00000003457	-|-|
GO:0045943	positive regulation of transcription from RNA polymerase I promoter	biological_process	0.014848	1	3	553	18	17822	ENSOARG00000008204,ENSOARG00000003675,ENSOARG00000011452	IPPK|HEATR1|DDX11|
GO:0015450	P-P-bond-hydrolysis-driven protein transmembrane transporter activity	molecular_function	0.015212	1	2	553	7	17822	ENSOARG00000011378,ENSOARG00000020307	-|TFRC|
GO:0001841	neural tube formation	biological_process	0.015279	1	7	553	89	17822	ENSOARG00000016626,ENSOARG00000017176,ENSOARG00000010895,ENSOARG00000016622,ENSOARG00000009880,ENSOARG00000013596,ENSOARG00000003983	RARG|TCTN1|TULP3|FZD6|ZEB2|COBL|KDM6A|
GO:0030017	sarcomere	cellular_component	0.015291	1	7	553	90	17822	ENSOARG00000013623,ENSOARG00000006511,ENSOARG00000004925,ENSOARG00000006867,ENSOARG00000003713,ENSOARG00000013748,ENSOARG00000003388	PPP3CA|ARF1|MYPN|MYOM3|ACTN2|HSPB1|KLHL41|
GO:0035457	cellular response to interferon-alpha	biological_process	0.015676	1	2	553	7	17822	ENSOARG00000015169,ENSOARG00000014800	IFIT2|IFIT3|
GO:0000076	DNA replication checkpoint	biological_process	0.015722	1	2	553	7	17822	ENSOARG00000005076,ENSOARG00000013512	DNA2|CDT1|
GO:0006020	inositol metabolic process	biological_process	0.015782	1	2	553	7	17822	ENSOARG00000015101,ENSOARG00000008204	IMPA1|IPPK|
GO:0070665	positive regulation of leukocyte proliferation	biological_process	0.015861	1	7	553	91	17822	ENSOARG00000006544,ENSOARG00000019030,ENSOARG00000020307,ENSOARG00000000044,ENSOARG00000010278,ENSOARG00000005617,ENSOARG00000013902	WNT3A|CD276|TFRC|IL2|FOXP3|TNFSF13B|-|
GO:0035563	positive regulation of chromatin binding	biological_process	0.015872	1	2	553	7	17822	ENSOARG00000013512,ENSOARG00000011452	CDT1|DDX11|
GO:0046596	regulation of viral entry into host cell	biological_process	0.016535	1	3	553	19	17822	ENSOARG00000015605,ENSOARG00000018038,ENSOARG00000016038	TRIM26|P4HB|TRIM10|
GO:0003688	DNA replication origin binding	molecular_function	0.016677	1	2	553	7	17822	ENSOARG00000018527,ENSOARG00000011452	MCM5|DDX11|
GO:0043292	contractile fiber	cellular_component	0.016865	1	8	553	113	17822	ENSOARG00000003388,ENSOARG00000003713,ENSOARG00000004925,ENSOARG00000006867,ENSOARG00000014369,ENSOARG00000006511,ENSOARG00000013748,ENSOARG00000013623	KLHL41|ACTN2|MYPN|MYOM3|SVIL|ARF1|HSPB1|PPP3CA|
GO:0016462	pyrophosphatase activity	molecular_function	0.017011	1	32	553	744	17822	ENSOARG00000011452,ENSOARG00000001232,ENSOARG00000017866,ENSOARG00000012738,ENSOARG00000016301,ENSOARG00000001282,ENSOARG00000002448,ENSOARG00000007738,ENSOARG00000010465,ENSOARG00000001169,ENSOARG00000018527,ENSOARG00000020403,ENSOARG00000016196,ENSOARG00000001067,ENSOARG00000004873,ENSOARG00000014798,ENSOARG00000018647,ENSOARG00000017233,ENSOARG00000005076,ENSOARG00000013879,ENSOARG00000013405,…	DDX11|-|-|RRAGD|PMS1|-|ATP8B2|TAP1|CRACR2A|-|MCM5|LSG1|ATP6V1E2|-|ATP4A|-|KIF23|GNAT3|DNA2|DNAH3|ABCF1|DHX40|-|ATP6V1C1|-|ATP5PD|PPM1J|DYNC1LI1|GNB1|DSCC1|-|-|
GO:0005634	nucleus	cellular_component	0.017169	1	155	553	4642	17822	ENSOARG00000017643,ENSOARG00000011361,ENSOARG00000011221,ENSOARG00000014072,ENSOARG00000018647,ENSOARG00000000725,ENSOARG00000006678,ENSOARG00000000116,ENSOARG00000016228,ENSOARG00000010927,ENSOARG00000015881,ENSOARG00000017776,ENSOARG00000005076,ENSOARG00000013623,ENSOARG00000011123,ENSOARG00000006606,ENSOARG00000016626,ENSOARG00000003174,ENSOARG00000011159,ENSOARG00000008725,ENSOARG00000012697,…	ASPSCR1|UBN2|NXN|SIM2|KIF23|MAP3K20|JMJD6|ADAD1|-|GPKOW|UBP1|-|DNA2|PPP3CA|-|SNF8|RARG|PPIG|CLIP1|LCOR|-|-|STON2|ZCCHC8|XPC|ARID2|NLRC5|DSCC1|CDT1|-|DDX11|-|CRYM|GATA4|-|RXRB|CPNE3|RAD9B|-|PBX1|CDKL2|ALKBH3|TLK1|-|JADE1|PRICKLE3|HNRNPH3|ANKRD6|MCM5|RHNO1|HLCS|NEIL2|ZNF432|MEOX2|ZEB2|ARL2BP|CTSB|NUP85|RREB1|-|-|CBFA2T3|-|HAX1|-|CDCA7|FOXP3|PSMB9|SVIL|BRD2|RRAGD|GEMIN4|TAF2|USP10|UBE2Z|-|OLFM2|HMOX…
GO:0016818	hydrolase activity, acting on acid anhydrides, in phosphorus-containing anhydrides	molecular_function	0.017606	1	32	553	746	17822	ENSOARG00000014798,ENSOARG00000018647,ENSOARG00000004873,ENSOARG00000012632,ENSOARG00000001221,ENSOARG00000017233,ENSOARG00000005076,ENSOARG00000013405,ENSOARG00000013879,ENSOARG00000011397,ENSOARG00000016832,ENSOARG00000001553,ENSOARG00000001850,ENSOARG00000016330,ENSOARG00000014640,ENSOARG00000001372,ENSOARG00000019749,ENSOARG00000015181,ENSOARG00000001232,ENSOARG00000011452,ENSOARG00000017866,…	-|KIF23|ATP4A|DHX40|-|GNAT3|DNA2|ABCF1|DNAH3|ATP5PD|ATP6V1C1|-|GNB1|DSCC1|-|-|PPM1J|DYNC1LI1|-|DDX11|-|RRAGD|ATP8B2|-|TAP1|CRACR2A|-|PMS1|MCM5|LSG1|ATP6V1E2|-|
GO:0051603	proteolysis involved in cellular protein catabolic process	biological_process	0.018128	1	20	553	413	17822	ENSOARG00000013723,ENSOARG00000010428,ENSOARG00000019835,ENSOARG00000012766,ENSOARG00000013795,ENSOARG00000005821,ENSOARG00000018905,ENSOARG00000006622,ENSOARG00000011010,ENSOARG00000015263,ENSOARG00000017905,ENSOARG00000015272,ENSOARG00000015767,ENSOARG00000006606,ENSOARG00000012595,ENSOARG00000018855,ENSOARG00000013413,ENSOARG00000016967,ENSOARG00000011896,ENSOARG00000007866	CBFA2T3|CCDC22|GSK3B|UBE2J1|TRIM39|PMAIP1|FAM192A|UBE2Z|USP10|CTSB|-|RCHY1|FBXL2|SNF8|-|LNX1|FBXL12|KLHL15|-|PSMB9|
GO:0016817	hydrolase activity, acting on acid anhydrides	molecular_function	0.018241	1	32	553	748	17822	ENSOARG00000017866,ENSOARG00000012738,ENSOARG00000011452,ENSOARG00000001232,ENSOARG00000018527,ENSOARG00000020403,ENSOARG00000016196,ENSOARG00000001067,ENSOARG00000016301,ENSOARG00000002448,ENSOARG00000001282,ENSOARG00000007738,ENSOARG00000010465,ENSOARG00000001169,ENSOARG00000017233,ENSOARG00000005076,ENSOARG00000013879,ENSOARG00000013405,ENSOARG00000012632,ENSOARG00000001221,ENSOARG00000004873,…	-|RRAGD|DDX11|-|MCM5|LSG1|ATP6V1E2|-|PMS1|ATP8B2|-|TAP1|CRACR2A|-|GNAT3|DNA2|DNAH3|ABCF1|DHX40|-|ATP4A|-|KIF23|PPM1J|DYNC1LI1|GNB1|-|DSCC1|-|ATP6V1C1|-|ATP5PD|
GO:0071824	protein-DNA complex subunit organization	biological_process	0.018507	1	9	553	141	17822	ENSOARG00000009266,ENSOARG00000009214,ENSOARG00000008217,ENSOARG00000006972,ENSOARG00000017637,ENSOARG00000008038,ENSOARG00000019554,ENSOARG00000013512,ENSOARG00000009253	-|-|CENPP|-|-|BRD2|ARID2|CDT1|-|
GO:0046636	negative regulation of alpha-beta T cell activation	biological_process	0.018618	1	3	553	20	17822	ENSOARG00000014207,ENSOARG00000013965,ENSOARG00000010278	ADORA2A|RC3H2|FOXP3|
GO:0007339	binding of sperm to zona pellucida	biological_process	0.018748	1	3	553	20	17822	ENSOARG00000002170,ENSOARG00000014472,ENSOARG00000013902	UBAP2L|ZP2|-|
GO:0002495	antigen processing and presentation of peptide antigen via MHC class II	biological_process	0.018769	1	2	553	8	17822	ENSOARG00000008091,ENSOARG00000007972	HLA-DOA|HLA-DMA|
GO:0042095	interferon-gamma biosynthetic process	biological_process	0.019136	1	2	553	8	17822	ENSOARG00000010278,ENSOARG00000019030	FOXP3|CD276|
GO:1901987	regulation of cell cycle phase transition	biological_process	0.019316	1	12	553	209	17822	ENSOARG00000011306,ENSOARG00000017816,ENSOARG00000009349,ENSOARG00000000725,ENSOARG00000013286,ENSOARG00000000732,ENSOARG00000005076,ENSOARG00000015181,ENSOARG00000017042,ENSOARG00000015126,ENSOARG00000013512,ENSOARG00000010979	PBX1|CRY1|KNTC1|MAP3K20|RDX|XPC|DNA2|DYNC1LI1|RAD9B|JADE1|CDT1|RHNO1|
GO:0072665	protein localization to vacuole	biological_process	0.019468	1	3	553	20	17822	ENSOARG00000014627,ENSOARG00000010913,ENSOARG00000006606	SNX16|GGA3|SNF8|
GO:0021846	cell proliferation in forebrain	biological_process	0.019616	1	3	553	20	17822	ENSOARG00000001440,ENSOARG00000006544,ENSOARG00000009880	WNT7A|WNT3A|ZEB2|
GO:0002504	antigen processing and presentation of peptide or polysaccharide antigen via MHC class II	biological_process	0.020052	1	3	553	21	17822	ENSOARG00000008091,ENSOARG00000007972,ENSOARG00000007906	HLA-DOA|HLA-DMA|-|
GO:0031390	Ctf18 RFC-like complex	cellular_component	0.020395	1	2	553	8	17822	ENSOARG00000016330,ENSOARG00000011452	DSCC1|DDX11|
GO:0008553	hydrogen-exporting ATPase activity, phosphorylative mechanism	molecular_function	0.020436	1	2	553	8	17822	ENSOARG00000016832,ENSOARG00000016196	ATP6V1C1|ATP6V1E2|
GO:0065004	protein-DNA complex assembly	biological_process	0.020876	1	8	553	121	17822	ENSOARG00000006972,ENSOARG00000009266,ENSOARG00000009214,ENSOARG00000008217,ENSOARG00000013512,ENSOARG00000009253,ENSOARG00000017637,ENSOARG00000008038	-|-|-|CENPP|CDT1|-|-|BRD2|
GO:0048018	receptor agonist activity	molecular_function	0.020983	1	3	553	21	17822	ENSOARG00000013902,ENSOARG00000006544,ENSOARG00000001440	-|WNT3A|WNT7A|
GO:0034236	protein kinase A catalytic subunit binding	molecular_function	0.021282	1	2	553	8	17822	ENSOARG00000018858,ENSOARG00000019835	PJA2|GSK3B|
GO:0034185	apolipoprotein binding	molecular_function	0.021399	1	2	553	8	17822	ENSOARG00000018396,ENSOARG00000013303	SCARB1|VLDLR|
GO:0065003	macromolecular complex assembly	biological_process	0.021646	1	43	553	1087	17822	ENSOARG00000014563,ENSOARG00000008038,ENSOARG00000011477,ENSOARG00000002271,ENSOARG00000008818,ENSOARG00000009266,ENSOARG00000018855,ENSOARG00000009214,ENSOARG00000008217,ENSOARG00000005849,ENSOARG00000005146,ENSOARG00000013895,ENSOARG00000007972,ENSOARG00000019835,ENSOARG00000001081,ENSOARG00000011557,ENSOARG00000009253,ENSOARG00000019712,ENSOARG00000015550,ENSOARG00000013249,ENSOARG00000018475,…	ANKS4B|BRD2|GEMIN4|HAX1|HSD17B8|-|LNX1|-|CENPP|SOST|COX20|STAG2|HLA-DMA|GSK3B|MCOLN1|-|-|-|CBR4|CLTC|HMOX1|-|SOAT2|WNT3A|-|LYRM7|INSR|ACTN2|COBL|KIF23|-|SLAIN2|KCTD2|-|PIEZO1|PMAIP1|FKBP4|CDT1|EIF4B|SSBP3|CLIP1|ACTR3|CHMP4C|
GO:0034728	nucleosome organization	biological_process	0.021664	1	7	553	100	17822	ENSOARG00000008217,ENSOARG00000009214,ENSOARG00000009266,ENSOARG00000008038,ENSOARG00000019554,ENSOARG00000009253,ENSOARG00000006972	CENPP|-|-|BRD2|ARID2|-|-|
GO:0021532	neural tube patterning	biological_process	0.021731	1	4	553	37	17822	ENSOARG00000007142,ENSOARG00000006544,ENSOARG00000017176,ENSOARG00000010895	SSBP3|WNT3A|TCTN1|TULP3|
GO:0000578	embryonic axis specification	biological_process	0.021865	1	3	553	21	17822	ENSOARG00000003983,ENSOARG00000013596,ENSOARG00000001440	KDM6A|COBL|WNT7A|
GO:0006334	nucleosome assembly	biological_process	0.021893	1	6	553	79	17822	ENSOARG00000009214,ENSOARG00000008217,ENSOARG00000008038,ENSOARG00000009266,ENSOARG00000009253,ENSOARG00000006972	-|CENPP|BRD2|-|-|-|
GO:1901838	positive regulation of transcription of nuclear large rRNA transcript from RNA polymerase I promoter	biological_process	0.021951	1	2	553	8	17822	ENSOARG00000008204,ENSOARG00000011452	IPPK|DDX11|
GO:0032794	GTPase activating protein binding	molecular_function	0.02203	1	2	553	8	17822	ENSOARG00000018401,ENSOARG00000013457	FMNL3|PIN1|
GO:0036312	phosphatidylinositol 3-kinase regulatory subunit binding	molecular_function	0.022083	1	2	553	8	17822	ENSOARG00000005870,ENSOARG00000015767	PIK3R1|FBXL2|
GO:0005515	protein binding	molecular_function	0.023184	1	152	553	4571	17822	ENSOARG00000002918,ENSOARG00000005722,ENSOARG00000020028,ENSOARG00000014883,ENSOARG00000013457,ENSOARG00000019835,ENSOARG00000009253,ENSOARG00000013778,ENSOARG00000007354,ENSOARG00000000948,ENSOARG00000006788,ENSOARG00000018259,ENSOARG00000009204,ENSOARG00000003629,ENSOARG00000010895,ENSOARG00000018093,ENSOARG00000016649,ENSOARG00000003234,ENSOARG00000017754,ENSOARG00000011357,ENSOARG00000013748,…	GTF2A1|EPAS1|-|ZFAND1|PIN1|GSK3B|-|YWHAG|PDYN|HSD17B12|IL22RA1|HIST1H2BN|-|LGALS8|TULP3|PPP1R27|CDC42SE2|ARMT1|PYCR1|FKBP4|HSPB1|TPD52|SLIT1|TFRC|SCARB1|TFE3|METTL23|WNT3A|MAT2B|WNT7A|INSR|TAP1|TTLL6|PMS1|CBX5|FZD6|-|PIK3R1|HAS1|-|SOST|LNX1|ASPN|SYP|ARF1|TMEM43|MPP2|TCF7|TRIM39|KDM6A|MAFG|MRPL17|PEX3|-|IMPA1|PJA2|FMNL3|CRY1|RAPGEF4|-|RCHY1|FOXM1|MEOX1|FBXL2|WNT2B|-|HMOX1|ZP2|-|USP10|-|CLTC|TCF15|…
GO:0034622	cellular macromolecular complex assembly	biological_process	0.023207	1	27	553	624	17822	ENSOARG00000006544,ENSOARG00000015548,ENSOARG00000014563,ENSOARG00000016654,ENSOARG00000008038,ENSOARG00000011477,ENSOARG00000002271,ENSOARG00000009266,ENSOARG00000009214,ENSOARG00000008217,ENSOARG00000013596,ENSOARG00000018647,ENSOARG00000006972,ENSOARG00000005146,ENSOARG00000017174,ENSOARG00000017637,ENSOARG00000007972,ENSOARG00000013512,ENSOARG00000011357,ENSOARG00000011557,ENSOARG00000009253,…	WNT3A|-|ANKS4B|LYRM7|BRD2|GEMIN4|HAX1|-|-|CENPP|COBL|KIF23|-|COX20|SLAIN2|-|HLA-DMA|CDT1|FKBP4|-|-|-|CLIP1|EIF4B|CLTC|-|ACTR3|
GO:0001843	neural tube closure	biological_process	0.023683	1	6	553	76	17822	ENSOARG00000010895,ENSOARG00000016626,ENSOARG00000003983,ENSOARG00000016622,ENSOARG00000009880,ENSOARG00000013596	TULP3|RARG|KDM6A|FZD6|ZEB2|COBL|
GO:0044257	cellular protein catabolic process	biological_process	0.024774	1	20	553	427	17822	ENSOARG00000015263,ENSOARG00000011010,ENSOARG00000006622,ENSOARG00000018905,ENSOARG00000012766,ENSOARG00000019835,ENSOARG00000005821,ENSOARG00000013795,ENSOARG00000010428,ENSOARG00000013723,ENSOARG00000007866,ENSOARG00000011896,ENSOARG00000016967,ENSOARG00000013413,ENSOARG00000018855,ENSOARG00000012595,ENSOARG00000006606,ENSOARG00000015272,ENSOARG00000015767,ENSOARG00000017905	CTSB|USP10|UBE2Z|FAM192A|UBE2J1|GSK3B|PMAIP1|TRIM39|CCDC22|CBFA2T3|PSMB9|-|KLHL15|FBXL12|LNX1|-|SNF8|RCHY1|FBXL2|-|
GO:0002478	antigen processing and presentation of exogenous peptide antigen	biological_process	0.024796	1	2	553	9	17822	ENSOARG00000007738,ENSOARG00000008091	TAP1|HLA-DOA|
GO:0060606	tube closure	biological_process	0.025116	1	6	553	77	17822	ENSOARG00000016626,ENSOARG00000010895,ENSOARG00000016622,ENSOARG00000009880,ENSOARG00000013596,ENSOARG00000003983	RARG|TULP3|FZD6|ZEB2|COBL|KDM6A|
GO:0006878	cellular copper ion homeostasis	biological_process	0.025201	1	2	553	9	17822	ENSOARG00000006511,ENSOARG00000010428	ARF1|CCDC22|
GO:0060433	bronchus development	biological_process	0.025657	1	2	553	9	17822	ENSOARG00000010895,ENSOARG00000008972	TULP3|AGR2|
GO:0002055	adenine binding	molecular_function	0.025707	1	1	553	1	17822	ENSOARG00000013556	APRT|
GO:0003999	adenine phosphoribosyltransferase activity	molecular_function	0.025707	1	1	553	1	17822	ENSOARG00000013556	APRT|
GO:0006168	adenine salvage	biological_process	0.025707	1	1	553	1	17822	ENSOARG00000013556	APRT|
GO:0043096	purine nucleobase salvage	biological_process	0.025707	1	1	553	1	17822	ENSOARG00000013556	APRT|
GO:0046083	adenine metabolic process	biological_process	0.025707	1	1	553	1	17822	ENSOARG00000013556	APRT|
GO:0046084	adenine biosynthetic process	biological_process	0.025707	1	1	553	1	17822	ENSOARG00000013556	APRT|
GO:0048668	collateral sprouting	biological_process	0.025738	1	3	553	22	17822	ENSOARG00000013596,ENSOARG00000009880,ENSOARG00000006544	COBL|ZEB2|WNT3A|
GO:0030888	regulation of B cell proliferation	biological_process	0.025742	1	4	553	39	17822	ENSOARG00000005617,ENSOARG00000000044,ENSOARG00000020307,ENSOARG00000006544	TNFSF13B|IL2|TFRC|WNT3A|
GO:0019239	deaminase activity	molecular_function	0.025776	1	3	553	22	17822	ENSOARG00000000116,ENSOARG00000012452,ENSOARG00000001536	ADAD1|ADARB1|ADAT2|
GO:0008426	protein kinase C inhibitor activity	molecular_function	0.025949	1	1	553	1	17822	ENSOARG00000013748	HSPB1|
GO:0043933	macromolecular complex subunit organization	biological_process	0.026033	1	51	553	1342	17822	ENSOARG00000009266,ENSOARG00000008818,ENSOARG00000018855,ENSOARG00000011867,ENSOARG00000009214,ENSOARG00000008217,ENSOARG00000005849,ENSOARG00000002271,ENSOARG00000018288,ENSOARG00000005870,ENSOARG00000008038,ENSOARG00000014563,ENSOARG00000011477,ENSOARG00000015550,ENSOARG00000013249,ENSOARG00000019712,ENSOARG00000020678,ENSOARG00000011402,ENSOARG00000018475,ENSOARG00000013895,ENSOARG00000005146,…	-|HSD17B8|LNX1|RFLNB|-|CENPP|SOST|HAX1|NCKAP5L|PIK3R1|BRD2|ANKS4B|GEMIN4|CBR4|CLTC|-|-|MRPL58|HMOX1|STAG2|COX20|GSK3B|-|MCOLN1|-|HLA-DMA|ZFAND1|ACTN2|-|COBL|KIF23|LYRM7|INSR|WNT3A|RDX|SOAT2|-|SCARB1|EIF4B|SSBP3|CLIP1|ACTR3|CHMP4C|KCTD2|-|SLAIN2|CDT1|FKBP4
GO:0017065	single-strand selective uracil DNA N-glycosylase activity	molecular_function	0.02604	1	1	553	1	17822	ENSOARG00000016261	-|
GO:0070404	NADH binding	molecular_function	0.0261	1	1	553	1	17822	ENSOARG00000008818	HSD17B8|
GO:0035455	response to interferon-alpha	biological_process	0.026403	1	2	553	9	17822	ENSOARG00000014800,ENSOARG00000015169	IFIT3|IFIT2|
GO:0003002	regionalization	biological_process	0.026527	1	13	553	248	17822	ENSOARG00000003983,ENSOARG00000009880,ENSOARG00000010895,ENSOARG00000017176,ENSOARG00000006544,ENSOARG00000008280,ENSOARG00000005754,ENSOARG00000019683,ENSOARG00000013596,ENSOARG00000011306,ENSOARG00000019015,ENSOARG00000007142,ENSOARG00000016626	KDM6A|ZEB2|TULP3|TCTN1|WNT3A|MEOX2|MEOX1|WNT2B|COBL|PBX1|TCF15|SSBP3|RARG|
GO:0042568	insulin-like growth factor binary complex	cellular_component	0.026612	1	1	553	1	17822	ENSOARG00000016699	IGFBP6|
GO:0051102	DNA ligation involved in DNA recombination	biological_process	0.026659	1	1	553	1	17822	ENSOARG00000005590	LIG4|
GO:0035036	sperm-egg recognition	biological_process	0.026697	1	3	553	23	17822	ENSOARG00000013902,ENSOARG00000014472,ENSOARG00000002170	-|ZP2|UBAP2L|
GO:0043623	cellular protein complex assembly	biological_process	0.026884	1	18	553	378	17822	ENSOARG00000013596,ENSOARG00000018647,ENSOARG00000002271,ENSOARG00000016654,ENSOARG00000006544,ENSOARG00000011780,ENSOARG00000020678,ENSOARG00000013249,ENSOARG00000019712,ENSOARG00000016759,ENSOARG00000011159,ENSOARG00000011357,ENSOARG00000013512,ENSOARG00000011557,ENSOARG00000007972,ENSOARG00000017637,ENSOARG00000005146,ENSOARG00000017174	COBL|KIF23|HAX1|LYRM7|WNT3A|ACTR3|-|CLTC|-|EIF4B|CLIP1|FKBP4|CDT1|-|HLA-DMA|-|COX20|SLAIN2|
GO:0045785	positive regulation of cell adhesion	biological_process	0.027031	1	9	553	146	17822	ENSOARG00000013623,ENSOARG00000011157,ENSOARG00000013343,ENSOARG00000019835,ENSOARG00000006544,ENSOARG00000008233,ENSOARG00000008972,ENSOARG00000018168,ENSOARG00000000948	PPP3CA|TFE3|PIEZO1|GSK3B|WNT3A|ECM2|AGR2|RREB1|HSD17B12|
GO:0045041	protein import into mitochondrial intermembrane space	biological_process	0.02708	1	1	553	1	17822	ENSOARG00000001227	CHCHD4|
GO:0005731	nucleolus organizer region	cellular_component	0.02715	1	1	553	1	17822	ENSOARG00000017788	SIRT7|
GO:0007072	positive regulation of transcription on exit from mitosis	biological_process	0.02715	1	1	553	1	17822	ENSOARG00000017788	SIRT7|
GO:0030874	nucleolar chromatin	cellular_component	0.02715	1	1	553	1	17822	ENSOARG00000017788	SIRT7|
GO:0045896	regulation of transcription during mitosis	biological_process	0.02715	1	1	553	1	17822	ENSOARG00000017788	SIRT7|
GO:0045897	positive regulation of transcription during mitosis	biological_process	0.02715	1	1	553	1	17822	ENSOARG00000017788	SIRT7|
GO:0097372	NAD-dependent histone deacetylase activity (H3-K18 specific)	molecular_function	0.02715	1	1	553	1	17822	ENSOARG00000017788	SIRT7|
GO:0002587	negative regulation of antigen processing and presentation of peptide antigen via MHC class II	biological_process	0.0272	1	1	553	1	17822	ENSOARG00000008091	HLA-DOA|
GO:0046718	viral entry into host cell	biological_process	0.027314	1	4	553	40	17822	ENSOARG00000018038,ENSOARG00000016038,ENSOARG00000015605,ENSOARG00000015263	P4HB|TRIM10|TRIM26|CTSB|
GO:0002849	regulation of peripheral T cell tolerance induction	biological_process	0.027436	1	1	553	1	17822	ENSOARG00000010278	FOXP3|
GO:0002851	positive regulation of peripheral T cell tolerance induction	biological_process	0.027436	1	1	553	1	17822	ENSOARG00000010278	FOXP3|
GO:0031064	negative regulation of histone deacetylation	biological_process	0.027436	1	1	553	1	17822	ENSOARG00000010278	FOXP3|
GO:0045077	negative regulation of interferon-gamma biosynthetic process	biological_process	0.027436	1	1	553	1	17822	ENSOARG00000010278	FOXP3|
GO:0006463	steroid hormone receptor complex assembly	biological_process	0.027469	1	1	553	1	17822	ENSOARG00000011357	FKBP4|
GO:0018395	peptidyl-lysine hydroxylation to 5-hydroxy-L-lysine	biological_process	0.027523	1	1	553	1	17822	ENSOARG00000006678	JMJD6|
GO:0033746	histone demethylase activity (H3-R2 specific)	molecular_function	0.027523	1	1	553	1	17822	ENSOARG00000006678	JMJD6|
GO:0033749	histone demethylase activity (H4-R3 specific)	molecular_function	0.027523	1	1	553	1	17822	ENSOARG00000006678	JMJD6|
GO:0070077	histone arginine demethylation	biological_process	0.027523	1	1	553	1	17822	ENSOARG00000006678	JMJD6|
GO:0070078	histone H3-R2 demethylation	biological_process	0.027523	1	1	553	1	17822	ENSOARG00000006678	JMJD6|
GO:0070079	histone H4-R3 demethylation	biological_process	0.027523	1	1	553	1	17822	ENSOARG00000006678	JMJD6|
GO:0002162	dystroglycan binding	molecular_function	0.027545	1	2	553	9	17822	ENSOARG00000009122,ENSOARG00000008972	AGR3|AGR2|
GO:0016150	translation release factor activity, codon nonspecific	molecular_function	0.027572	1	1	553	1	17822	ENSOARG00000011402	MRPL58|
GO:0070126	mitochondrial translational termination	biological_process	0.027572	1	1	553	1	17822	ENSOARG00000011402	MRPL58|
GO:0031430	M band	cellular_component	0.027643	1	2	553	9	17822	ENSOARG00000006867,ENSOARG00000003388	MYOM3|KLHL41|
GO:0010797	regulation of multivesicular body size involved in endosome transport	biological_process	0.027736	1	1	553	1	17822	ENSOARG00000006606	SNF8|
GO:0032511	late endosome to vacuole transport via multivesicular body sorting pathway	biological_process	0.027736	1	1	553	1	17822	ENSOARG00000006606	SNF8|
GO:0043328	protein targeting to vacuole involved in ubiquitin-dependent protein catabolic process via the multivesicular body sorting pathway	biological_process	0.027736	1	1	553	1	17822	ENSOARG00000006606	SNF8|
GO:0002479	antigen processing and presentation of exogenous peptide antigen via MHC class I, TAP-dependent	biological_process	0.027922	1	1	553	1	17822	ENSOARG00000007738	TAP1|
GO:0015433	peptide antigen-transporting ATPase activity	molecular_function	0.027922	1	1	553	1	17822	ENSOARG00000007738	TAP1|
GO:0046967	cytosol to ER transport	biological_process	0.027922	1	1	553	1	17822	ENSOARG00000007738	TAP1|
GO:0046979	TAP2 binding	molecular_function	0.027922	1	1	553	1	17822	ENSOARG00000007738	TAP1|
GO:0051025	negative regulation of immunoglobulin secretion	biological_process	0.028168	1	1	553	1	17822	ENSOARG00000018336	TMBIM6|
GO:0016222	procollagen-proline 4-dioxygenase complex	cellular_component	0.028256	1	1	553	1	17822	ENSOARG00000018038	P4HB|
GO:0001809	positive regulation of type IV hypersensitivity	biological_process	0.028334	1	1	553	1	17822	ENSOARG00000013902	-|
GO:0035804	structural constituent of egg coat	molecular_function	0.028334	1	1	553	1	17822	ENSOARG00000013902	-|
GO:2000386	positive regulation of ovarian follicle development	biological_process	0.028334	1	1	553	1	17822	ENSOARG00000013902	-|
GO:2000387	regulation of antral ovarian follicle growth	biological_process	0.028334	1	1	553	1	17822	ENSOARG00000013902	-|
GO:2000388	positive regulation of antral ovarian follicle growth	biological_process	0.028334	1	1	553	1	17822	ENSOARG00000013902	-|
GO:0004385	guanylate kinase activity	molecular_function	0.028516	1	1	553	1	17822	ENSOARG00000006259	GUK1|
GO:0021904	dorsal/ventral neural tube patterning	biological_process	0.028881	1	3	553	23	17822	ENSOARG00000017176,ENSOARG00000010895,ENSOARG00000006544	TCTN1|TULP3|WNT3A|
GO:0097159	organic cyclic compound binding	molecular_function	0.028902	1	155	553	4739	17822	ENSOARG00000016301,ENSOARG00000006786,ENSOARG00000017788,ENSOARG00000002448,ENSOARG00000007738,ENSOARG00000013408,ENSOARG00000003148,ENSOARG00000010465,ENSOARG00000012452,ENSOARG00000009236,ENSOARG00000006844,ENSOARG00000009266,ENSOARG00000009656,ENSOARG00000013682,ENSOARG00000001232,ENSOARG00000011243,ENSOARG00000010747,ENSOARG00000013765,ENSOARG00000006511,ENSOARG00000016905,ENSOARG00000019749,…	PMS1|TTLL6|SIRT7|ATP8B2|TAP1|-|ZBTB2|CRACR2A|ADARB1|-|HOXB13|-|POLR3A|PABPN1L|-|NT5C|SYP|TCF7|ARF1|CWC22|PPM1J|HMGXB4|-|KDM6A|MAFG|CRY1|-|IFIT5|-|-|ABCF1|FOXM1|MEOX1|NR1I2|-|RAPGEF4|-|-|ZBTB6|-|EPAS1|GTF2A1|-|-|CYP2B6|GSK3B|-|ZNF358|ZNF740|-|-|-|THAP6|HIST1H2BN|ARID5B|RC3H2|NOVA1|JRKL|FKBP4|-|TFRC|-|-|INSR|-|SOAT2|-|TFE3|CBR4|PBX1|CDKL2|-|-|TLK1|-|MRPL58|-|MCM5|HNRNPH3|-|ZBTB26|CRYM|-|DDX11|GATA4…
GO:0030171	voltage-gated proton channel activity	molecular_function	0.028943	1	1	553	1	17822	ENSOARG00000017389	HVCN1|
GO:0008900	hydrogen:potassium-exchanging ATPase activity	molecular_function	0.028985	1	1	553	1	17822	ENSOARG00000004873	ATP4A|
GO:0034439	lipoprotein lipid oxidation	biological_process	0.028997	1	1	553	1	17822	ENSOARG00000020386	APOD|
GO:0060587	regulation of lipoprotein lipid oxidation	biological_process	0.028997	1	1	553	1	17822	ENSOARG00000020386	APOD|
GO:0060588	negative regulation of lipoprotein lipid oxidation	biological_process	0.028997	1	1	553	1	17822	ENSOARG00000020386	APOD|
GO:1901253	negative regulation of egress of virus within host cell	biological_process	0.029077	1	1	553	1	17822	ENSOARG00000015773	TRIM15|
GO:0048270	methionine adenosyltransferase regulator activity	molecular_function	0.029341	1	1	553	1	17822	ENSOARG00000014137	MAT2B|
GO:0043890	N-acetylgalactosamine-6-sulfatase activity	molecular_function	0.029497	1	1	553	1	17822	ENSOARG00000013587	GALNS|
GO:0032002	interleukin-28 receptor complex	cellular_component	0.029615	1	1	553	1	17822	ENSOARG00000006709	IFNLR1|
GO:0008753	NADPH dehydrogenase (quinone) activity	molecular_function	0.029708	1	1	553	1	17822	ENSOARG00000015550	CBR4|
GO:0016331	morphogenesis of embryonic epithelium	biological_process	0.029731	1	8	553	125	17822	ENSOARG00000017176,ENSOARG00000010895,ENSOARG00000019683,ENSOARG00000003983,ENSOARG00000016622,ENSOARG00000009880,ENSOARG00000016626,ENSOARG00000013596	TCTN1|TULP3|WNT2B|KDM6A|FZD6|ZEB2|RARG|COBL|
GO:0034189	very-low-density lipoprotein particle binding	molecular_function	0.029754	1	1	553	1	17822	ENSOARG00000013303	VLDLR|
GO:0038025	reelin receptor activity	molecular_function	0.029754	1	1	553	1	17822	ENSOARG00000013303	VLDLR|
GO:0042908	xenobiotic transport	biological_process	0.029788	1	1	553	1	17822	ENSOARG00000019817	NR1I2|
GO:0046618	drug export	biological_process	0.029788	1	1	553	1	17822	ENSOARG00000019817	NR1I2|
GO:0031403	lithium ion binding	molecular_function	0.029848	1	1	553	1	17822	ENSOARG00000015101	IMPA1|
GO:0045071	negative regulation of viral genome replication	biological_process	0.03001	1	3	553	24	17822	ENSOARG00000011043,ENSOARG00000015177,ENSOARG00000014815	ZC3HAV1|IFIT1|IFIT5|
GO:0008320	protein transmembrane transporter activity	molecular_function	0.030021	1	2	553	10	17822	ENSOARG00000011378,ENSOARG00000020307	-|TFRC|
GO:0097010	eukaryotic translation initiation factor 4F complex assembly	biological_process	0.030069	1	1	553	1	17822	ENSOARG00000016759	EIF4B|
GO:0002100	tRNA wobble adenosine to inosine editing	biological_process	0.030104	1	1	553	1	17822	ENSOARG00000001536	ADAT2|
GO:0004310	farnesyl-diphosphate farnesyltransferase activity	molecular_function	0.030106	1	1	553	1	17822	ENSOARG00000015250	-|
GO:0006696	ergosterol biosynthetic process	biological_process	0.030106	1	1	553	1	17822	ENSOARG00000015250	-|
GO:0008204	ergosterol metabolic process	biological_process	0.030106	1	1	553	1	17822	ENSOARG00000015250	-|
GO:0016128	phytosteroid metabolic process	biological_process	0.030106	1	1	553	1	17822	ENSOARG00000015250	-|
GO:0016129	phytosteroid biosynthetic process	biological_process	0.030106	1	1	553	1	17822	ENSOARG00000015250	-|
GO:0051996	squalene synthase activity	molecular_function	0.030106	1	1	553	1	17822	ENSOARG00000015250	-|
GO:0031296	B cell costimulation	biological_process	0.030113	1	1	553	1	17822	ENSOARG00000005617	TNFSF13B|
GO:0048619	embryonic hindgut morphogenesis	biological_process	0.030113	1	1	553	1	17822	ENSOARG00000013765	TCF7|
GO:0021956	central nervous system interneuron axonogenesis	biological_process	0.030114	1	1	553	1	17822	ENSOARG00000017176	TCTN1|
GO:0003353	positive regulation of cilium movement	biological_process	0.030114	1	1	553	1	17822	ENSOARG00000006786	TTLL6|
GO:0016890	site-specific endodeoxyribonuclease activity, specific for altered base	molecular_function	0.030119	1	1	553	1	17822	ENSOARG00000005076	DNA2|
GO:0004164	diphthine synthase activity	molecular_function	0.03012	1	1	553	1	17822	ENSOARG00000018406	DPH5|
GO:0004771	sterol esterase activity	molecular_function	0.030121	1	1	553	1	17822	ENSOARG00000015082	LIPA|
GO:0021501	prechordal plate formation	biological_process	0.030125	1	1	553	1	17822	ENSOARG00000007142	SSBP3|
GO:0021547	midbrain-hindbrain boundary initiation	biological_process	0.030125	1	1	553	1	17822	ENSOARG00000007142	SSBP3|
GO:0003136	negative regulation of heart induction by canonical Wnt receptor signaling pathway	biological_process	0.030125	1	1	553	1	17822	ENSOARG00000006544	WNT3A|
GO:0009997	negative regulation of cardioblast cell fate specification	biological_process	0.030125	1	1	553	1	17822	ENSOARG00000006544	WNT3A|
GO:0021874	Wnt receptor signaling pathway involved in forebrain neuroblast division	biological_process	0.030125	1	1	553	1	17822	ENSOARG00000006544	WNT3A|
GO:0042660	positive regulation of cell fate specification	biological_process	0.030125	1	1	553	1	17822	ENSOARG00000006544	WNT3A|
GO:0042684	cardioblast cell fate commitment	biological_process	0.030125	1	1	553	1	17822	ENSOARG00000006544	WNT3A|
GO:0042685	cardioblast cell fate specification	biological_process	0.030125	1	1	553	1	17822	ENSOARG00000006544	WNT3A|
GO:0042686	regulation of cardioblast cell fate specification	biological_process	0.030125	1	1	553	1	17822	ENSOARG00000006544	WNT3A|
GO:0048337	positive regulation of mesodermal cell fate specification	biological_process	0.030125	1	1	553	1	17822	ENSOARG00000006544	WNT3A|
GO:0048342	paraxial mesodermal cell differentiation	biological_process	0.030125	1	1	553	1	17822	ENSOARG00000006544	WNT3A|
GO:0048343	paraxial mesodermal cell fate commitment	biological_process	0.030125	1	1	553	1	17822	ENSOARG00000006544	WNT3A|
GO:0060912	cardiac cell fate specification	biological_process	0.030125	1	1	553	1	17822	ENSOARG00000006544	WNT3A|
GO:1901320	negative regulation of heart induction	biological_process	0.030125	1	1	553	1	17822	ENSOARG00000006544	WNT3A|
GO:2000043	regulation of cardiac cell fate specification	biological_process	0.030125	1	1	553	1	17822	ENSOARG00000006544	WNT3A|
GO:2000044	negative regulation of cardiac cell fate specification	biological_process	0.030125	1	1	553	1	17822	ENSOARG00000006544	WNT3A|
GO:2000081	positive regulation of canonical Wnt receptor signaling pathway involved in controlling type B pancreatic cell proliferation	biological_process	0.030125	1	1	553	1	17822	ENSOARG00000006544	WNT3A|
GO:0035299	inositol pentakisphosphate 2-kinase activity	molecular_function	0.030126	1	1	553	1	17822	ENSOARG00000008204	IPPK|
GO:0052746	inositol phosphorylation	biological_process	0.030126	1	1	553	1	17822	ENSOARG00000008204	IPPK|
GO:0086097	phospholipase C-activating angiotensin-mediated signaling pathway	biological_process	0.030126	1	1	553	1	17822	ENSOARG00000003713	ACTN2|
GO:0021566	hypoglossal nerve development	biological_process	0.030126	1	1	553	1	17822	ENSOARG00000012452	ADARB1|
GO:0021618	hypoglossal nerve morphogenesis	biological_process	0.030126	1	1	553	1	17822	ENSOARG00000012452	ADARB1|
GO:0008705	methionine synthase activity	molecular_function	0.030126	1	1	553	1	17822	ENSOARG00000003750	MTR|
GO:0042084	5-methyltetrahydrofolate-dependent methyltransferase activity	molecular_function	0.030126	1	1	553	1	17822	ENSOARG00000003750	MTR|
GO:0005009	insulin-activated receptor activity	molecular_function	0.030126	1	1	553	1	17822	ENSOARG00000000285	INSR|
GO:0004077	biotin-[acetyl-CoA-carboxylase] ligase activity	molecular_function	0.030126	1	1	553	1	17822	ENSOARG00000014127	HLCS|
GO:0004080	biotin-[propionyl-CoA-carboxylase (ATP-hydrolyzing)] ligase activity	molecular_function	0.030126	1	1	553	1	17822	ENSOARG00000014127	HLCS|
GO:0009305	protein biotinylation	biological_process	0.030126	1	1	553	1	17822	ENSOARG00000014127	HLCS|
GO:0018271	biotin-protein ligase activity	molecular_function	0.030126	1	1	553	1	17822	ENSOARG00000014127	HLCS|
GO:0070781	response to biotin	biological_process	0.030126	1	1	553	1	17822	ENSOARG00000014127	HLCS|
GO:0071110	histone biotinylation	biological_process	0.030126	1	1	553	1	17822	ENSOARG00000014127	HLCS|
GO:0071109	superior temporal gyrus development	biological_process	0.030126	1	1	553	1	17822	ENSOARG00000019835	GSK3B|
GO:0045623	negative regulation of T-helper cell differentiation	biological_process	0.030773	1	2	553	10	17822	ENSOARG00000010278,ENSOARG00000013965	FOXP3|RC3H2|
GO:0006289	nucleotide-excision repair	biological_process	0.030868	1	4	553	41	17822	ENSOARG00000015237,ENSOARG00000005590,ENSOARG00000005295,ENSOARG00000000732	NEIL2|LIG4|-|XPC|
GO:0001782	B cell homeostasis	biological_process	0.03128	1	3	553	24	17822	ENSOARG00000010278,ENSOARG00000013965,ENSOARG00000005617	FOXP3|RC3H2|TNFSF13B|
GO:0030097	hemopoiesis	biological_process	0.031428	1	23	553	524	17822	ENSOARG00000013723,ENSOARG00000005590,ENSOARG00000014591,ENSOARG00000007142,ENSOARG00000016626,ENSOARG00000013965,ENSOARG00000011306,ENSOARG00000013765,ENSOARG00000002960,ENSOARG00000005722,ENSOARG00000008091,ENSOARG00000019683,ENSOARG00000011256,ENSOARG00000006544,ENSOARG00000011157,ENSOARG00000002271,ENSOARG00000010278,ENSOARG00000020307,ENSOARG00000005870,ENSOARG00000016038,ENSOARG00000015080,…	CBFA2T3|LIG4|AZI2|SSBP3|RARG|RC3H2|PBX1|TCF7|STON2|EPAS1|HLA-DOA|WNT2B|ITFG2|WNT3A|TFE3|HAX1|FOXP3|TFRC|PIK3R1|TRIM10|CMTM7|TPD52|JMJD6|
GO:0001948	glycoprotein binding	molecular_function	0.03178	1	3	553	24	17822	ENSOARG00000008972,ENSOARG00000009122,ENSOARG00000015263	AGR2|AGR3|CTSB|
GO:0032451	demethylase activity	molecular_function	0.032121	1	3	553	24	17822	ENSOARG00000003983,ENSOARG00000006678,ENSOARG00000001123	KDM6A|JMJD6|ALKBH3|
GO:0097066	response to thyroid hormone stimulus	biological_process	0.032202	1	2	553	10	17822	ENSOARG00000013286,ENSOARG00000015263	RDX|CTSB|
GO:0097067	cellular response to thyroid hormone stimulus	biological_process	0.032202	1	2	553	10	17822	ENSOARG00000015263,ENSOARG00000013286	CTSB|RDX|
GO:0046597	negative regulation of viral entry into host cell	biological_process	0.032508	1	2	553	10	17822	ENSOARG00000015605,ENSOARG00000016038	TRIM26|TRIM10|
GO:0014020	primary neural tube formation	biological_process	0.032759	1	6	553	82	17822	ENSOARG00000010895,ENSOARG00000016626,ENSOARG00000003983,ENSOARG00000013596,ENSOARG00000016622,ENSOARG00000009880	TULP3|RARG|KDM6A|COBL|FZD6|ZEB2|
GO:0004722	protein serine/threonine phosphatase activity	molecular_function	0.032778	1	4	553	42	17822	ENSOARG00000008216,ENSOARG00000019749,ENSOARG00000013623,ENSOARG00000017503	PDP1|PPM1J|PPP3CA|-|
GO:0016018	cyclosporin A binding	molecular_function	0.03285	1	2	553	10	17822	ENSOARG00000003174,ENSOARG00000013623	PPIG|PPP3CA|
GO:0030228	lipoprotein particle receptor activity	molecular_function	0.033029	1	2	553	10	17822	ENSOARG00000013303,ENSOARG00000018396	VLDLR|SCARB1|
GO:0006605	protein targeting	biological_process	0.0331	1	12	553	227	17822	ENSOARG00000001227,ENSOARG00000013778,ENSOARG00000020386,ENSOARG00000005870,ENSOARG00000001541,ENSOARG00000011378,ENSOARG00000004941,ENSOARG00000010428,ENSOARG00000014627,ENSOARG00000003112,ENSOARG00000013623,ENSOARG00000006606	CHCHD4|YWHAG|APOD|PIK3R1|PEX3|-|PBLD|CCDC22|SNX16|AKAP12|PPP3CA|SNF8|
GO:0008037	cell recognition	biological_process	0.03316	1	5	553	62	17822	ENSOARG00000002170,ENSOARG00000013902,ENSOARG00000006678,ENSOARG00000014472,ENSOARG00000018396	UBAP2L|-|JMJD6|ZP2|SCARB1|
GO:0003690	double-stranded DNA binding	molecular_function	0.033455	1	5	553	62	17822	ENSOARG00000011452,ENSOARG00000018491,ENSOARG00000016301,ENSOARG00000017816,ENSOARG00000014815	DDX11|MTERF2|PMS1|CRY1|IFIT5|
GO:0005977	glycogen metabolic process	biological_process	0.034107	1	4	553	43	17822	ENSOARG00000019835,ENSOARG00000018139,ENSOARG00000017889,ENSOARG00000000285	GSK3B|GCGR|PHKA1|INSR|
GO:0006073	cellular glucan metabolic process	biological_process	0.034107	1	4	553	43	17822	ENSOARG00000017889,ENSOARG00000018139,ENSOARG00000000285,ENSOARG00000019835	PHKA1|GCGR|INSR|GSK3B|
GO:0044042	glucan metabolic process	biological_process	0.034107	1	4	553	43	17822	ENSOARG00000019835,ENSOARG00000000285,ENSOARG00000017889,ENSOARG00000018139	GSK3B|INSR|PHKA1|GCGR|
GO:0015485	cholesterol binding	molecular_function	0.034161	1	3	553	25	17822	ENSOARG00000010747,ENSOARG00000020386,ENSOARG00000016688	SYP|APOD|SOAT2|
GO:0060541	respiratory system development	biological_process	0.034447	1	9	553	153	17822	ENSOARG00000005722,ENSOARG00000006678,ENSOARG00000013965,ENSOARG00000014072,ENSOARG00000016626,ENSOARG00000008972,ENSOARG00000010895,ENSOARG00000019683,ENSOARG00000015082	EPAS1|JMJD6|RC3H2|SIM2|RARG|AGR2|TULP3|WNT2B|LIPA|
GO:0022804	active transmembrane transporter activity	molecular_function	0.034508	1	13	553	250	17822	ENSOARG00000001221,ENSOARG00000001067,ENSOARG00000001372,ENSOARG00000016196,ENSOARG00000001232,ENSOARG00000001169,ENSOARG00000007738,ENSOARG00000011378,ENSOARG00000001282,ENSOARG00000001553,ENSOARG00000016832,ENSOARG00000004873,ENSOARG00000020307	-|-|-|ATP6V1E2|-|-|TAP1|-|-|-|ATP6V1C1|ATP4A|TFRC|
GO:0046823	negative regulation of nucleocytoplasmic transport	biological_process	0.035442	1	3	553	25	17822	ENSOARG00000004941,ENSOARG00000020386,ENSOARG00000010428	PBLD|APOD|CCDC22|
GO:0016469	proton-transporting two-sector ATPase complex	cellular_component	0.035655	1	4	553	45	17822	ENSOARG00000016832,ENSOARG00000006653,ENSOARG00000016196,ENSOARG00000011397	ATP6V1C1|ATP5MC1|ATP6V1E2|ATP5PD|
GO:0016814	hydrolase activity, acting on carbon-nitrogen (but not peptide) bonds, in cyclic amidines	molecular_function	0.035793	1	3	553	25	17822	ENSOARG00000012452,ENSOARG00000001536,ENSOARG00000000116	ADARB1|ADAT2|ADAD1|
GO:0006356	regulation of transcription from RNA polymerase I promoter	biological_process	0.035813	1	3	553	25	17822	ENSOARG00000011452,ENSOARG00000003675,ENSOARG00000008204	DDX11|HEATR1|IPPK|
GO:0060071	Wnt receptor signaling pathway, planar cell polarity pathway	biological_process	0.035846	1	3	553	25	17822	ENSOARG00000012668,ENSOARG00000016622,ENSOARG00000001440	ANKRD6|FZD6|WNT7A|
GO:0003823	antigen binding	molecular_function	0.035879	1	2	553	11	17822	ENSOARG00000008091,ENSOARG00000007972	HLA-DOA|HLA-DMA|
GO:0019884	antigen processing and presentation of exogenous antigen	biological_process	0.036572	1	2	553	11	17822	ENSOARG00000008091,ENSOARG00000007738	HLA-DOA|TAP1|
GO:0043371	negative regulation of CD4-positive, alpha-beta T cell differentiation	biological_process	0.037337	1	2	553	11	17822	ENSOARG00000010278,ENSOARG00000013965	FOXP3|RC3H2|
GO:2000319	regulation of T-helper 17 cell differentiation	biological_process	0.037498	1	2	553	11	17822	ENSOARG00000010278,ENSOARG00000013965	FOXP3|RC3H2|
GO:0000315	organellar large ribosomal subunit	cellular_component	0.03757	1	4	553	46	17822	ENSOARG00000016577,ENSOARG00000011402,ENSOARG00000008429,ENSOARG00000006369	MRPL17|MRPL58|MRPL14|MRPL55|
GO:0005762	mitochondrial large ribosomal subunit	cellular_component	0.03757	1	4	553	46	17822	ENSOARG00000011402,ENSOARG00000008429,ENSOARG00000006369,ENSOARG00000016577	MRPL58|MRPL14|MRPL55|MRPL17|
GO:0030163	protein catabolic process	biological_process	0.037681	1	23	553	532	17822	ENSOARG00000017905,ENSOARG00000015767,ENSOARG00000015272,ENSOARG00000006606,ENSOARG00000012595,ENSOARG00000018855,ENSOARG00000016967,ENSOARG00000013413,ENSOARG00000007866,ENSOARG00000011896,ENSOARG00000010913,ENSOARG00000013723,ENSOARG00000017245,ENSOARG00000010428,ENSOARG00000005821,ENSOARG00000012766,ENSOARG00000019835,ENSOARG00000013795,ENSOARG00000013457,ENSOARG00000018905,ENSOARG00000015263,…	-|FBXL2|RCHY1|SNF8|-|LNX1|KLHL15|FBXL12|PSMB9|-|GGA3|CBFA2T3|ABHD13|CCDC22|PMAIP1|UBE2J1|GSK3B|TRIM39|PIN1|FAM192A|CTSB|USP10|UBE2Z|
GO:0044766	multi-organism transport	biological_process	0.037764	1	2	553	11	17822	ENSOARG00000015773,ENSOARG00000015177	TRIM15|IFIT1|
GO:0055070	copper ion homeostasis	biological_process	0.037898	1	2	553	11	17822	ENSOARG00000006511,ENSOARG00000010428	ARF1|CCDC22|
GO:0001838	embryonic epithelial tube formation	biological_process	0.037971	1	7	553	108	17822	ENSOARG00000016622,ENSOARG00000013596,ENSOARG00000009880,ENSOARG00000003983,ENSOARG00000016626,ENSOARG00000010895,ENSOARG00000017176	FZD6|COBL|ZEB2|KDM6A|RARG|TULP3|TCTN1|
GO:0072175	epithelial tube formation	biological_process	0.037971	1	7	553	108	17822	ENSOARG00000017176,ENSOARG00000010895,ENSOARG00000016626,ENSOARG00000003983,ENSOARG00000016622,ENSOARG00000009880,ENSOARG00000013596	TCTN1|TULP3|RARG|KDM6A|FZD6|ZEB2|COBL|
GO:0032069	regulation of nuclease activity	biological_process	0.038075	1	2	553	11	17822	ENSOARG00000018336,ENSOARG00000011452	TMBIM6|DDX11|
GO:0045214	sarcomere organization	biological_process	0.038135	1	3	553	26	17822	ENSOARG00000003388,ENSOARG00000003713,ENSOARG00000004925	KLHL41|ACTN2|MYPN|
GO:0071241	cellular response to inorganic substance	biological_process	0.03823	1	6	553	86	17822	ENSOARG00000012048,ENSOARG00000011452,ENSOARG00000018900,ENSOARG00000001081,ENSOARG00000018475,ENSOARG00000017389	CPNE3|DDX11|CPNE2|MCOLN1|HMOX1|HVCN1|
GO:0045263	proton-transporting ATP synthase complex, coupling factor F(o)	cellular_component	0.038517	1	2	553	12	17822	ENSOARG00000006653,ENSOARG00000011397	ATP5MC1|ATP5PD|
GO:0005518	collagen binding	molecular_function	0.038585	1	4	553	44	17822	ENSOARG00000008249,ENSOARG00000015263,ENSOARG00000008233,ENSOARG00000000948	ASPN|CTSB|ECM2|HSD17B12|
GO:0031497	chromatin assembly	biological_process	0.039008	1	6	553	90	17822	ENSOARG00000009253,ENSOARG00000006972,ENSOARG00000009214,ENSOARG00000008217,ENSOARG00000009266,ENSOARG00000008038	-|-|-|CENPP|-|BRD2|
GO:1902186	regulation of viral release from host cell	biological_process	0.039016	1	3	553	26	17822	ENSOARG00000015773,ENSOARG00000014801,ENSOARG00000015605	TRIM15|CHMP4C|TRIM26|
GO:0002009	morphogenesis of an epithelium	biological_process	0.039058	1	16	553	339	17822	ENSOARG00000019015,ENSOARG00000011306,ENSOARG00000016626,ENSOARG00000012668,ENSOARG00000003983,ENSOARG00000016622,ENSOARG00000017176,ENSOARG00000019749,ENSOARG00000016659,ENSOARG00000013596,ENSOARG00000006844,ENSOARG00000009880,ENSOARG00000010895,ENSOARG00000001440,ENSOARG00000019683,ENSOARG00000006544	TCF15|PBX1|RARG|ANKRD6|KDM6A|FZD6|TCTN1|PPM1J|DCHS1|COBL|HOXB13|ZEB2|TULP3|WNT7A|WNT2B|WNT3A|
GO:0033634	positive regulation of cell-cell adhesion mediated by integrin	biological_process	0.039408	1	2	553	11	17822	ENSOARG00000006544,ENSOARG00000013343	WNT3A|PIEZO1|
GO:0090175	regulation of establishment of planar polarity	biological_process	0.039763	1	3	553	26	17822	ENSOARG00000016622,ENSOARG00000012668,ENSOARG00000001440	FZD6|ANKRD6|WNT7A|
GO:0046475	glycerophospholipid catabolic process	biological_process	0.04037	1	2	553	11	17822	ENSOARG00000018396,ENSOARG00000017627	SCARB1|GPCPD1|
GO:0048639	positive regulation of developmental growth	biological_process	0.041384	1	4	553	45	17822	ENSOARG00000013902,ENSOARG00000006544,ENSOARG00000008972,ENSOARG00000000285	-|WNT3A|AGR2|INSR|
GO:0002675	positive regulation of acute inflammatory response	biological_process	0.042029	1	2	553	12	17822	ENSOARG00000013902,ENSOARG00000011266	-|FFAR2|
GO:0045069	regulation of viral genome replication	biological_process	0.043019	1	4	553	46	17822	ENSOARG00000014815,ENSOARG00000015177,ENSOARG00000011043,ENSOARG00000012452	IFIT5|IFIT1|ZC3HAV1|ADARB1|
GO:0022884	macromolecule transmembrane transporter activity	molecular_function	0.043321	1	2	553	12	17822	ENSOARG00000011378,ENSOARG00000020307	-|TFRC|
GO:0010738	regulation of protein kinase A signaling cascade	biological_process	0.043447	1	2	553	12	17822	ENSOARG00000003112,ENSOARG00000018858	AKAP12|PJA2|
GO:1901363	heterocyclic compound binding	molecular_function	0.0438	1	152	553	4702	17822	ENSOARG00000018308,ENSOARG00000014869,ENSOARG00000018168,ENSOARG00000001553,ENSOARG00000003365,ENSOARG00000014640,ENSOARG00000018304,ENSOARG00000015181,ENSOARG00000015237,ENSOARG00000014798,ENSOARG00000010818,ENSOARG00000014127,ENSOARG00000004873,ENSOARG00000009880,ENSOARG00000020301,ENSOARG00000001221,ENSOARG00000012632,ENSOARG00000019000,ENSOARG00000003750,ENSOARG00000017233,ENSOARG00000008280,…	-|-|RREB1|-|FGR|-|-|DYNC1LI1|NEIL2|-|-|HLCS|ATP4A|ZEB2|-|-|DHX40|RBM44|MTR|GNAT3|MEOX2|ZNF432|-|HMOX1|-|IFIT1|TCF15|LSG1|IPPK|ALYREF|-|LIG4|APRT|LRRFIP1|HSD17B8|FOXP3|TAF2|RRAGD|MTERF2|TTC14|ZCCHC8|ACTR3|LCOR|-|GAPDHS|RARG|EIF4B|CDT1|NLRC5|DSCC1|ARID2|ZNF
GO:0045022	early endosome to late endosome transport	biological_process	0.04424	1	3	553	27	17822	ENSOARG00000006606,ENSOARG00000014627,ENSOARG00000013286	SNF8|SNX16|RDX|
GO:0030545	receptor regulator activity	molecular_function	0.04428	1	4	553	47	17822	ENSOARG00000006544,ENSOARG00000003713,ENSOARG00000001440,ENSOARG00000013902	WNT3A|ACTN2|WNT7A|-|
GO:0048305	immunoglobulin secretion	biological_process	0.04455	1	2	553	12	17822	ENSOARG00000018336,ENSOARG00000005617	TMBIM6|TNFSF13B|
GO:2000316	regulation of T-helper 17 type immune response	biological_process	0.044558	1	2	553	12	17822	ENSOARG00000013965,ENSOARG00000010278	RC3H2|FOXP3|
GO:0035295	tube development	biological_process	0.044848	1	17	553	372	17822	ENSOARG00000006544,ENSOARG00000015082,ENSOARG00000019683,ENSOARG00000008972,ENSOARG00000010895,ENSOARG00000009880,ENSOARG00000014072,ENSOARG00000013596,ENSOARG00000016659,ENSOARG00000006678,ENSOARG00000017176,ENSOARG00000016622,ENSOARG00000003983,ENSOARG00000016626,ENSOARG00000011306,ENSOARG00000013965,ENSOARG00000005722	WNT3A|LIPA|WNT2B|AGR2|TULP3|ZEB2|SIM2|COBL|DCHS1|JMJD6|TCTN1|FZD6|KDM6A|RARG|PBX1|RC3H2|EPAS1|
GO:0043209	myelin sheath	cellular_component	0.045072	1	8	553	137	17822	ENSOARG00000018177,ENSOARG00000006226,ENSOARG00000013286,ENSOARG00000001850,ENSOARG00000013705,ENSOARG00000013778,ENSOARG00000013249,ENSOARG00000011397	UBC|GJC2|RDX|GNB1|VDAC1|YWHAG|CLTC|ATP5PD|
GO:1902187	negative regulation of viral release from host cell	biological_process	0.04509	1	2	553	12	17822	ENSOARG00000015773,ENSOARG00000015605	TRIM15|TRIM26|
GO:0043142	single-stranded DNA-dependent ATPase activity	molecular_function	0.045422	1	2	553	12	17822	ENSOARG00000016330,ENSOARG00000005076	DSCC1|DNA2|
GO:0032934	sterol binding	molecular_function	0.045638	1	3	553	28	17822	ENSOARG00000010747,ENSOARG00000016688,ENSOARG00000020386	SYP|SOAT2|APOD|
GO:0043900	regulation of multi-organism process	biological_process	0.045737	1	11	553	213	17822	ENSOARG00000014815,ENSOARG00000014801,ENSOARG00000016038,ENSOARG00000001591,ENSOARG00000015177,ENSOARG00000011043,ENSOARG00000006709,ENSOARG00000015773,ENSOARG00000018038,ENSOARG00000015605,ENSOARG00000012452	IFIT5|CHMP4C|TRIM10|FUCA2|IFIT1|ZC3HAV1|IFNLR1|TRIM15|P4HB|TRIM26|ADARB1|
GO:0048872	homeostasis of number of cells	biological_process	0.045865	1	10	553	187	17822	ENSOARG00000016038,ENSOARG00000018475,ENSOARG00000006678,ENSOARG00000005722,ENSOARG00000010278,ENSOARG00000010594,ENSOARG00000013965,ENSOARG00000015082,ENSOARG00000002170,ENSOARG00000005617	TRIM10|HMOX1|JMJD6|EPAS1|FOXP3|CACNA1F|RC3H2|LIPA|UBAP2L|TNFSF13B|
GO:0006284	base-excision repair	biological_process	0.045893	1	3	553	28	17822	ENSOARG00000005076,ENSOARG00000015237,ENSOARG00000016261	DNA2|NEIL2|-|
GO:0033151	V(D)J recombination	biological_process	0.046235	1	2	553	12	17822	ENSOARG00000005590,ENSOARG00000013765	LIG4|TCF7|
GO:0008144	drug binding	molecular_function	0.046426	1	4	553	47	17822	ENSOARG00000013623,ENSOARG00000011357,ENSOARG00000019817,ENSOARG00000003174	PPP3CA|FKBP4|NR1I2|PPIG|
GO:0006910	phagocytosis, recognition	biological_process	0.046619	1	2	553	12	17822	ENSOARG00000018396,ENSOARG00000006678	SCARB1|JMJD6|
GO:0042790	transcription of nuclear large rRNA transcript from RNA polymerase I promoter	biological_process	0.046726	1	2	553	12	17822	ENSOARG00000008204,ENSOARG00000011452	IPPK|DDX11|
GO:1901836	regulation of transcription of nuclear large rRNA transcript from RNA polymerase I promoter	biological_process	0.046726	1	2	553	12	17822	ENSOARG00000008204,ENSOARG00000011452	IPPK|DDX11|
GO:0005759	mitochondrial matrix	cellular_component	0.046914	1	9	553	165	17822	ENSOARG00000008429,ENSOARG00000018491,ENSOARG00000016577,ENSOARG00000016654,ENSOARG00000005076,ENSOARG00000011402,ENSOARG00000006369,ENSOARG00000008818,ENSOARG00000015550	MRPL14|MTERF2|MRPL17|LYRM7|DNA2|MRPL58|MRPL55|HSD17B8|CBR4|
GO:0017144	drug metabolic process	biological_process	0.047033	1	2	553	12	17822	ENSOARG00000007274,ENSOARG00000019817	CYP2B6|NR1I2|
GO:0019076	viral release from host cell	biological_process	0.047127	1	3	553	28	17822	ENSOARG00000015605,ENSOARG00000014801,ENSOARG00000015773	TRIM26|CHMP4C|TRIM15|
GO:0002377	immunoglobulin production	biological_process	0.047209	1	5	553	68	17822	ENSOARG00000020307,ENSOARG00000010278,ENSOARG00000005590,ENSOARG00000018336,ENSOARG00000005617	TFRC|FOXP3|LIG4|TMBIM6|TNFSF13B|
GO:0006511	ubiquitin-dependent protein catabolic process	biological_process	0.047661	1	16	553	347	17822	ENSOARG00000012595,ENSOARG00000006606,ENSOARG00000015767,ENSOARG00000015272,ENSOARG00000017905,ENSOARG00000011896,ENSOARG00000016967,ENSOARG00000013413,ENSOARG00000018855,ENSOARG00000019835,ENSOARG00000012766,ENSOARG00000013795,ENSOARG00000010428,ENSOARG00000013723,ENSOARG00000011010,ENSOARG00000006622	-|SNF8|FBXL2|RCHY1|-|-|KLHL15|FBXL12|LNX1|GSK3B|UBE2J1|TRIM39|CCDC22|CBFA2T3|USP10|UBE2Z|
GO:0046649	lymphocyte activation	biological_process	0.049213	1	18	553	407	17822	ENSOARG00000008091,ENSOARG00000013965,ENSOARG00000013765,ENSOARG00000019030,ENSOARG00000014591,ENSOARG00000005590,ENSOARG00000000044,ENSOARG00000005617,ENSOARG00000008295,ENSOARG00000006678,ENSOARG00000005870,ENSOARG00000015080,ENSOARG00000010278,ENSOARG00000020307,ENSOARG00000014207,ENSOARG00000013902,ENSOARG00000006544,ENSOARG00000011256	HLA-DOA|RC3H2|TCF7|CD276|AZI2|LIG4|IL2|TNFSF13B|TPD52|JMJD6|PIK3R1|CMTM7|FOXP3|TFRC|ADORA2A|-|WNT3A|ITFG2|
GO:0002260	lymphocyte homeostasis	biological_process	0.04922	1	4	553	48	17822	ENSOARG00000010594,ENSOARG00000010278,ENSOARG00000013965,ENSOARG00000005617	CACNA1F|FOXP3|RC3H2|TNFSF13B|
GO:0032387	negative regulation of intracellular transport	biological_process	0.050124	1	4	553	48	17822	ENSOARG00000004941,ENSOARG00000018336,ENSOARG00000020386,ENSOARG00000010428	PBLD|TMBIM6|APOD|CCDC22|
GO:0008565	protein transporter activity	molecular_function	0.050179	1	4	553	48	17822	ENSOARG00000020307,ENSOARG00000018990,ENSOARG00000013303,ENSOARG00000011378	TFRC|-|VLDLR|-|
GO:0043009	chordate embryonic development	biological_process	0.050225	1	20	553	464	17822	ENSOARG00000016622,ENSOARG00000017782,ENSOARG00000003983,ENSOARG00000005590,ENSOARG00000017176,ENSOARG00000005722,ENSOARG00000002405,ENSOARG00000016626,ENSOARG00000007142,ENSOARG00000019015,ENSOARG00000013765,ENSOARG00000011306,ENSOARG00000009880,ENSOARG00000013902,ENSOARG00000006544,ENSOARG00000008280,ENSOARG00000005754,ENSOARG00000010895,ENSOARG00000013596,ENSOARG00000016659	FZD6|MAFG|KDM6A|LIG4|TCTN1|EPAS1|-|RARG|SSBP3|TCF15|TCF7|PBX1|ZEB2|-|WNT3A|MEOX2|MEOX1|TULP3|COBL|DCHS1|
GO:1902175	regulation of intrinsic apoptotic signaling pathway in response to oxidative stress	biological_process	0.05057	1	2	553	13	17822	ENSOARG00000013748,ENSOARG00000018038	HSPB1|P4HB|
GO:0002562	somatic diversification of immune receptors via germline recombination within a single locus	biological_process	0.05084	1	4	553	48	17822	ENSOARG00000010278,ENSOARG00000005590,ENSOARG00000020307,ENSOARG00000013765	FOXP3|LIG4|TFRC|TCF7|
GO:0016444	somatic cell DNA recombination	biological_process	0.05084	1	4	553	48	17822	ENSOARG00000005590,ENSOARG00000010278,ENSOARG00000013765,ENSOARG00000020307	LIG4|FOXP3|TCF7|TFRC|
GO:0002525	acute inflammatory response to non-antigenic stimulus	biological_process	0.050926	1	1	553	2	17822	ENSOARG00000011266	FFAR2|
GO:0002877	regulation of acute inflammatory response to non-antigenic stimulus	biological_process	0.050926	1	1	553	2	17822	ENSOARG00000011266	FFAR2|
GO:0002879	positive regulation of acute inflammatory response to non-antigenic stimulus	biological_process	0.050926	1	1	553	2	17822	ENSOARG00000011266	FFAR2|
GO:0046639	negative regulation of alpha-beta T cell differentiation	biological_process	0.051127	1	2	553	13	17822	ENSOARG00000010278,ENSOARG00000013965	FOXP3|RC3H2|
GO:0048662	negative regulation of smooth muscle cell proliferation	biological_process	0.051166	1	2	553	13	17822	ENSOARG00000020386,ENSOARG00000018475	APOD|HMOX1|
GO:0004145	diamine N-acetyltransferase activity	molecular_function	0.051455	1	1	553	2	17822	ENSOARG00000016798	SAT1|
GO:0044422	organelle part	cellular_component	0.051493	1	171	553	5329	17822	ENSOARG00000018950,ENSOARG00000011182,ENSOARG00000009880,ENSOARG00000006653,ENSOARG00000013286,ENSOARG00000014998,ENSOARG00000015237,ENSOARG00000013596,ENSOARG00000014127,ENSOARG00000015121,ENSOARG00000016313,ENSOARG00000018304,ENSOARG00000015181,ENSOARG00000017176,ENSOARG00000013723,ENSOARG00000018308,ENSOARG00000004856,ENSOARG00000018168,ENSOARG00000014865,ENSOARG00000015263,ENSOARG00000001227,…	ARL2BP|TTC26|ZEB2|ATP5MC1|RDX|ZNF432|NEIL2|COBL|HLCS|CMTM6|ORMDL1|-|DYNC1LI1|TCTN1|CBFA2T3|-|TMEM147|RREB1|SCLT1|CTSB|CHCHD4|NUP85|TAF2|GEMIN4|P4HB|BRD2|RRAGD|MTERF2|ANKS4B|SVIL|HSD17B8|RFLNB|FOXP3|CDCA7|HAX1|-|LSG1|IPPK|-|STAG2|LIG4|ALYREF|APRT|OLFM2|CLTC|-|-|UBE2Z|USP10|VDAC1|SNF8|PPP3CA|LYRM7|DNA2|SNX16|UBP1|GPKOW|DNAH3|MYOM3|JMJD6|KIF23|TMBIM6|SIM2|UBN2|ACTN2|ASPSCR1|CDT1|NLRC5|DSCC1|ARID2|SS…
GO:0021955	central nervous system neuron axonogenesis	biological_process	0.051903	1	3	553	29	17822	ENSOARG00000012452,ENSOARG00000017176,ENSOARG00000009880	ADARB1|TCTN1|ZEB2|
GO:0008625	extrinsic apoptotic signaling pathway via death domain receptors	biological_process	0.052503	1	4	553	49	17822	ENSOARG00000005821,ENSOARG00000018475,ENSOARG00000005870,ENSOARG00000018189	PMAIP1|HMOX1|PIK3R1|FAIM2|
GO:0000062	fatty-acyl-CoA binding	molecular_function	0.052587	1	2	553	13	17822	ENSOARG00000004035,ENSOARG00000016688	-|SOAT2|
GO:0006703	estrogen biosynthetic process	biological_process	0.052655	1	1	553	2	17822	ENSOARG00000008818	HSD17B8|
GO:0004392	heme oxygenase (decyclizing) activity	molecular_function	0.052745	1	1	553	2	17822	ENSOARG00000018475	HMOX1|
GO:0006788	heme oxidation	biological_process	0.052745	1	1	553	2	17822	ENSOARG00000018475	HMOX1|
GO:0016055	Wnt receptor signaling pathway	biological_process	0.05289	1	13	553	270	17822	ENSOARG00000011221,ENSOARG00000005849,ENSOARG00000013765,ENSOARG00000001440,ENSOARG00000019683,ENSOARG00000006544,ENSOARG00000012668,ENSOARG00000017695,ENSOARG00000003983,ENSOARG00000015126,ENSOARG00000013457,ENSOARG00000016622,ENSOARG00000009880	NXN|SOST|TCF7|WNT7A|WNT2B|WNT3A|ANKRD6|NOTUM|KDM6A|JADE1|PIN1|FZD6|ZEB2|
GO:0002752	cell surface pattern recognition receptor signaling pathway	biological_process	0.053031	1	1	553	2	17822	ENSOARG00000011266	FFAR2|
GO:0002521	leukocyte differentiation	biological_process	0.053152	1	15	553	327	17822	ENSOARG00000011157,ENSOARG00000014591,ENSOARG00000011256,ENSOARG00000013723,ENSOARG00000005590,ENSOARG00000015080,ENSOARG00000005870,ENSOARG00000008091,ENSOARG00000006678,ENSOARG00000008295,ENSOARG00000002271,ENSOARG00000013765,ENSOARG00000020307,ENSOARG00000013965,ENSOARG00000010278	TFE3|AZI2|ITFG2|CBFA2T3|LIG4|CMTM7|PIK3R1|HLA-DOA|JMJD6|TPD52|HAX1|TCF7|TFRC|RC3H2|FOXP3|
GO:0000280	nuclear division	biological_process	0.053189	1	9	553	166	17822	ENSOARG00000016330,ENSOARG00000013512,ENSOARG00000000285,ENSOARG00000013895,ENSOARG00000015181,ENSOARG00000018647,ENSOARG00000017788,ENSOARG00000014801,ENSOARG00000002405	DSCC1|CDT1|INSR|STAG2|DYNC1LI1|KIF23|SIRT7|CHMP4C|-|
GO:0007067	mitosis	biological_process	0.053189	1	9	553	166	17822	ENSOARG00000013895,ENSOARG00000000285,ENSOARG00000015181,ENSOARG00000016330,ENSOARG00000013512,ENSOARG00000017788,ENSOARG00000014801,ENSOARG00000002405,ENSOARG00000018647	STAG2|INSR|DYNC1LI1|DSCC1|CDT1|SIRT7|CHMP4C|-|KIF23|
GO:0032753	positive regulation of interleukin-4 production	biological_process	0.053266	1	2	553	13	17822	ENSOARG00000010278,ENSOARG00000013902	FOXP3|-|
GO:0043931	ossification involved in bone maturation	biological_process	0.053658	1	2	553	13	17822	ENSOARG00000011867,ENSOARG00000016659	RFLNB|DCHS1|
GO:0070977	bone maturation	biological_process	0.053658	1	2	553	13	17822	ENSOARG00000011867,ENSOARG00000016659	RFLNB|DCHS1|
GO:0002584	negative regulation of antigen processing and presentation of peptide antigen	biological_process	0.053811	1	1	553	2	17822	ENSOARG00000008091	HLA-DOA|
GO:0009988	cell-cell recognition	biological_process	0.053811	1	3	553	30	17822	ENSOARG00000002170,ENSOARG00000013902,ENSOARG00000014472	UBAP2L|-|ZP2|
GO:0019941	modification-dependent protein catabolic process	biological_process	0.053966	1	16	553	353	17822	ENSOARG00000012766,ENSOARG00000019835,ENSOARG00000013795,ENSOARG00000010428,ENSOARG00000013723,ENSOARG00000006622,ENSOARG00000011010,ENSOARG00000012595,ENSOARG00000006606,ENSOARG00000015767,ENSOARG00000015272,ENSOARG00000017905,ENSOARG00000011896,ENSOARG00000013413,ENSOARG00000016967,ENSOARG00000018855	UBE2J1|GSK3B|TRIM39|CCDC22|CBFA2T3|UBE2Z|USP10|-|SNF8|FBXL2|RCHY1|-|-|FBXL12|KLHL15|LNX1|
GO:0046710	GDP metabolic process	biological_process	0.053968	1	1	553	2	17822	ENSOARG00000006259	GUK1|
GO:0050689	negative regulation of defense response to virus by host	biological_process	0.054257	1	1	553	2	17822	ENSOARG00000015177	IFIT1|
GO:0032542	sulfiredoxin activity	molecular_function	0.05437	1	1	553	2	17822	ENSOARG00000019012	-|
GO:0033092	positive regulation of immature T cell proliferation in thymus	biological_process	0.054466	1	1	553	2	17822	ENSOARG00000010278	FOXP3|
GO:0002399	MHC class II protein complex assembly	biological_process	0.054497	1	1	553	2	17822	ENSOARG00000007972	HLA-DMA|
GO:0002503	peptide antigen assembly with MHC class II protein complex	biological_process	0.054497	1	1	553	2	17822	ENSOARG00000007972	HLA-DMA|
GO:0071163	DNA replication preinitiation complex assembly	biological_process	0.054499	1	1	553	2	17822	ENSOARG00000013512	CDT1|
GO:0006623	protein targeting to vacuole	biological_process	0.054526	1	2	553	13	17822	ENSOARG00000014627,ENSOARG00000006606	SNX16|SNF8|
GO:0032829	regulation of CD4-positive, CD25-positive, alpha-beta regulatory T cell differentiation	biological_process	0.054592	1	1	553	2	17822	ENSOARG00000010278	FOXP3|
GO:0032831	positive regulation of CD4-positive, CD25-positive, alpha-beta regulatory T cell differentiation	biological_process	0.054592	1	1	553	2	17822	ENSOARG00000010278	FOXP3|
GO:0035803	egg coat formation	biological_process	0.05466	1	1	553	2	17822	ENSOARG00000013902	-|
GO:0040013	negative regulation of locomotion	biological_process	0.054715	1	10	553	192	17822	ENSOARG00000014933,ENSOARG00000020386,ENSOARG00000016038,ENSOARG00000004941,ENSOARG00000015605,ENSOARG00000006544,ENSOARG00000008280,ENSOARG00000012452,ENSOARG00000019554,ENSOARG00000013457	HAS1|APOD|TRIM10|PBLD|TRIM26|WNT3A|MEOX2|ADARB1|ARID2|PIN1|
GO:0006112	energy reserve metabolic process	biological_process	0.054748	1	4	553	50	17822	ENSOARG00000019835,ENSOARG00000000285,ENSOARG00000018139,ENSOARG00000017889	GSK3B|INSR|GCGR|PHKA1|
GO:0019060	intracellular transport of viral proteins in host cell	biological_process	0.054839	1	1	553	2	17822	ENSOARG00000015177	IFIT1|
GO:0030581	symbiont intracellular protein transport in host	biological_process	0.054839	1	1	553	2	17822	ENSOARG00000015177	IFIT1|
GO:0051708	intracellular protein transport in other organism involved in symbiotic interaction	biological_process	0.054839	1	1	553	2	17822	ENSOARG00000015177	IFIT1|
GO:0048736	appendage development	biological_process	0.054999	1	8	553	142	17822	ENSOARG00000001440,ENSOARG00000010895,ENSOARG00000008280,ENSOARG00000016622,ENSOARG00000011306,ENSOARG00000013965,ENSOARG00000016626,ENSOARG00000000725	WNT7A|TULP3|MEOX2|FZD6|PBX1|RC3H2|RARG|MAP3K20|
GO:0060173	limb development	biological_process	0.054999	1	8	553	142	17822	ENSOARG00000010895,ENSOARG00000001440,ENSOARG00000008280,ENSOARG00000016622,ENSOARG00000011306,ENSOARG00000013965,ENSOARG00000016626,ENSOARG00000000725	TULP3|WNT7A|MEOX2|FZD6|PBX1|RC3H2|RARG|MAP3K20|
GO:0021999	neural plate anterior/posterior regionalization	biological_process	0.055055	1	1	553	2	17822	ENSOARG00000007142	SSBP3|
GO:0002054	nucleobase binding	molecular_function	0.055058	1	1	553	2	17822	ENSOARG00000013556	APRT|
GO:0002060	purine nucleobase binding	molecular_function	0.055058	1	1	553	2	17822	ENSOARG00000013556	APRT|
GO:0070080	titin Z domain binding	molecular_function	0.055068	1	1	553	2	17822	ENSOARG00000003713	ACTN2|
GO:0021767	mammillary body development	biological_process	0.055119	1	1	553	2	17822	ENSOARG00000009880	ZEB2|
GO:0061373	mammillary axonal complex development	biological_process	0.055119	1	1	553	2	17822	ENSOARG00000009880	ZEB2|
GO:0032217	riboflavin transporter activity	molecular_function	0.05515	1	1	553	2	17822	ENSOARG00000018982	SLC52A3|
GO:0032218	riboflavin transport	biological_process	0.05515	1	1	553	2	17822	ENSOARG00000018982	SLC52A3|
GO:2001070	starch binding	molecular_function	0.055153	1	1	553	2	17822	ENSOARG00000017627	GPCPD1|
GO:0006271	DNA strand elongation involved in DNA replication	biological_process	0.055179	1	1	553	2	17822	ENSOARG00000005076	DNA2|
GO:0006273	lagging strand elongation	biological_process	0.055179	1	1	553	2	17822	ENSOARG00000005076	DNA2|
GO:0033567	DNA replication, Okazaki fragment processing	biological_process	0.055179	1	1	553	2	17822	ENSOARG00000005076	DNA2|
GO:0043137	DNA replication, removal of RNA primer	biological_process	0.055179	1	1	553	2	17822	ENSOARG00000005076	DNA2|
GO:1900158	negative regulation of bone mineralization involved in bone maturation	biological_process	0.055457	1	1	553	2	17822	ENSOARG00000011867	RFLNB|
GO:0001515	opioid peptide activity	molecular_function	0.055476	1	1	553	2	17822	ENSOARG00000007354	PDYN|
GO:2000098	negative regulation of smooth muscle cell-matrix adhesion	biological_process	0.055534	1	1	553	2	17822	ENSOARG00000020386	APOD|
GO:0019087	transformation of host cell by virus	biological_process	0.055631	1	1	553	2	17822	ENSOARG00000000285	INSR|
GO:0008652	cellular amino acid biosynthetic process	biological_process	0.055681	1	5	553	71	17822	ENSOARG00000010818,ENSOARG00000014137,ENSOARG00000017754,ENSOARG00000016379,ENSOARG00000003750	-|MAT2B|PYCR1|ASNSD1|MTR|
GO:0036034	mediator complex assembly	biological_process	0.055695	1	1	553	2	17822	ENSOARG00000013512	CDT1|
GO:2001176	regulation of mediator complex assembly	biological_process	0.055695	1	1	553	2	17822	ENSOARG00000013512	CDT1|
GO:2001178	positive regulation of mediator complex assembly	biological_process	0.055695	1	1	553	2	17822	ENSOARG00000013512	CDT1|
GO:0019079	viral genome replication	biological_process	0.055697	1	4	553	50	17822	ENSOARG00000012452,ENSOARG00000011043,ENSOARG00000015177,ENSOARG00000014815	ADARB1|ZC3HAV1|IFIT1|IFIT5|
GO:0016598	protein arginylation	biological_process	0.055766	1	1	553	2	17822	ENSOARG00000011896	-|
GO:0045324	late endosome to vacuole transport	biological_process	0.055826	1	1	553	2	17822	ENSOARG00000006606	SNF8|
GO:0001738	morphogenesis of a polarized epithelium	biological_process	0.055861	1	4	553	49	17822	ENSOARG00000019015,ENSOARG00000001440,ENSOARG00000012668,ENSOARG00000016622	TCF15|WNT7A|ANKRD6|FZD6|
GO:0032807	DNA ligase IV complex	cellular_component	0.055984	1	1	553	2	17822	ENSOARG00000005590	LIG4|
GO:0042825	TAP complex	cellular_component	0.056003	1	1	553	2	17822	ENSOARG00000007738	TAP1|
GO:0046977	TAP binding	molecular_function	0.056003	1	1	553	2	17822	ENSOARG00000007738	TAP1|
GO:0034395	regulation of transcription from RNA polymerase II promoter in response to iron	biological_process	0.056038	1	1	553	2	17822	ENSOARG00000018475	HMOX1|
GO:0035880	embryonic nail plate morphogenesis	biological_process	0.056042	1	1	553	2	17822	ENSOARG00000016622	FZD6|
GO:0048534	hematopoietic or lymphoid organ development	biological_process	0.056045	1	23	553	558	17822	ENSOARG00000002960,ENSOARG00000005722,ENSOARG00000008091,ENSOARG00000016626,ENSOARG00000007142,ENSOARG00000013965,ENSOARG00000011306,ENSOARG00000013765,ENSOARG00000014591,ENSOARG00000013723,ENSOARG00000005590,ENSOARG00000005870,ENSOARG00000016038,ENSOARG00000015080,ENSOARG00000008295,ENSOARG00000006678,ENSOARG00000002271,ENSOARG00000010278,ENSOARG00000020307,ENSOARG00000011157,ENSOARG00000019683,…	STON2|EPAS1|HLA-DOA|RARG|SSBP3|RC3H2|PBX1|TCF7|AZI2|CBFA2T3|LIG4|PIK3R1|TRIM10|CMTM7|TPD52|JMJD6|HAX1|FOXP3|TFRC|TFE3|WNT2B|ITFG2|WNT3A|
GO:0043125	ErbB-3 class receptor binding	molecular_function	0.056078	1	1	553	2	17822	ENSOARG00000005870	PIK3R1|
GO:0004967	glucagon receptor activity	molecular_function	0.056089	1	1	553	2	17822	ENSOARG00000018139	GCGR|
GO:0071377	cellular response to glucagon stimulus	biological_process	0.056089	1	1	553	2	17822	ENSOARG00000018139	GCGR|
GO:0003430	growth plate cartilage chondrocyte growth	biological_process	0.056158	1	1	553	2	17822	ENSOARG00000016626	RARG|
GO:0051747	cytosine C-5 DNA demethylase activity	molecular_function	0.056158	1	1	553	2	17822	ENSOARG00000001123	ALKBH3|
GO:0002458	peripheral T cell tolerance induction	biological_process	0.056174	1	1	553	2	17822	ENSOARG00000010278	FOXP3|
GO:0034739	histone deacetylase activity (H4-K16 specific)	molecular_function	0.056219	1	1	553	2	17822	ENSOARG00000017788	SIRT7|
GO:0002652	regulation of tolerance induction dependent upon immune response	biological_process	0.056259	1	1	553	2	17822	ENSOARG00000010278	FOXP3|
GO:0002654	positive regulation of tolerance induction dependent upon immune response	biological_process	0.056259	1	1	553	2	17822	ENSOARG00000010278	FOXP3|
GO:0002658	regulation of peripheral tolerance induction	biological_process	0.056259	1	1	553	2	17822	ENSOARG00000010278	FOXP3|
GO:0002660	positive regulation of peripheral tolerance induction	biological_process	0.056259	1	1	553	2	17822	ENSOARG00000010278	FOXP3|
GO:2000742	regulation of anterior head development	biological_process	0.05632	1	1	553	2	17822	ENSOARG00000007142	SSBP3|
GO:2000744	positive regulation of anterior head development	biological_process	0.05632	1	1	553	2	17822	ENSOARG00000007142	SSBP3|
GO:0042533	tumor necrosis factor biosynthetic process	biological_process	0.056322	1	2	553	14	17822	ENSOARG00000012766,ENSOARG00000013748	UBE2J1|HSPB1|
GO:0042534	regulation of tumor necrosis factor biosynthetic process	biological_process	0.056322	1	2	553	14	17822	ENSOARG00000012766,ENSOARG00000013748	UBE2J1|HSPB1|
GO:0000839	Hrd1p ubiquitin ligase ERAD-L complex	cellular_component	0.056348	1	1	553	2	17822	ENSOARG00000003001	SEL1L|
GO:0002581	negative regulation of antigen processing and presentation of peptide or polysaccharide antigen via MHC class II	biological_process	0.056508	1	1	553	2	17822	ENSOARG00000008091	HLA-DOA|
GO:0048269	methionine adenosyltransferase complex	cellular_component	0.056608	1	1	553	2	17822	ENSOARG00000014137	MAT2B|
GO:0032714	negative regulation of interleukin-5 production	biological_process	0.056737	1	1	553	2	17822	ENSOARG00000010278	FOXP3|
GO:0000814	ESCRT II complex	cellular_component	0.056793	1	1	553	2	17822	ENSOARG00000006606	SNF8|
GO:0010796	regulation of multivesicular body size	biological_process	0.056958	1	1	553	2	17822	ENSOARG00000006606	SNF8|
GO:0002337	B-1a B cell differentiation	biological_process	0.057032	1	1	553	2	17822	ENSOARG00000015080	CMTM7|
GO:0046651	lymphocyte proliferation	biological_process	0.057097	1	9	553	169	17822	ENSOARG00000005617,ENSOARG00000000044,ENSOARG00000006544,ENSOARG00000013902,ENSOARG00000014591,ENSOARG00000019030,ENSOARG00000020307,ENSOARG00000013965,ENSOARG00000010278	TNFSF13B|IL2|WNT3A|-|AZI2|CD276|TFRC|RC3H2|FOXP3|
GO:0023029	MHC class Ib protein binding	molecular_function	0.057193	1	1	553	2	17822	ENSOARG00000007738	TAP1|
GO:0051097	negative regulation of helicase activity	biological_process	0.057289	1	1	553	2	17822	ENSOARG00000015177	IFIT1|
GO:0060467	negative regulation of fertilization	biological_process	0.057295	1	1	553	2	17822	ENSOARG00000014472	ZP2|
GO:0060468	prevention of polyspermy	biological_process	0.057295	1	1	553	2	17822	ENSOARG00000014472	ZP2|
GO:0001807	regulation of type IV hypersensitivity	biological_process	0.05731	1	1	553	2	17822	ENSOARG00000013902	-|
GO:0048697	positive regulation of collateral sprouting in absence of injury	biological_process	0.057321	1	1	553	2	17822	ENSOARG00000006544	WNT3A|
GO:0003366	cell-matrix adhesion involved in ameboidal cell migration	biological_process	0.057359	1	1	553	2	17822	ENSOARG00000016642	ITGB7|
GO:0034669	alpha4-beta7 integrin complex	cellular_component	0.057359	1	1	553	2	17822	ENSOARG00000016642	ITGB7|
GO:0008428	ribonuclease inhibitor activity	molecular_function	0.057367	1	1	553	2	17822	ENSOARG00000018336	TMBIM6|
GO:0060698	endoribonuclease inhibitor activity	molecular_function	0.057367	1	1	553	2	17822	ENSOARG00000018336	TMBIM6|
GO:0060701	negative regulation of ribonuclease activity	biological_process	0.057367	1	1	553	2	17822	ENSOARG00000018336	TMBIM6|
GO:0060702	negative regulation of endoribonuclease activity	biological_process	0.057367	1	1	553	2	17822	ENSOARG00000018336	TMBIM6|
GO:1902065	response to L-glutamate	biological_process	0.057447	1	1	553	2	17822	ENSOARG00000018336	TMBIM6|
GO:0090381	regulation of heart induction	biological_process	0.057493	1	1	553	2	17822	ENSOARG00000006544	WNT3A|
GO:0004066	asparagine synthase (glutamine-hydrolyzing) activity	molecular_function	0.057523	1	1	553	2	17822	ENSOARG00000016379	ASNSD1|
GO:0006529	asparagine biosynthetic process	biological_process	0.057523	1	1	553	2	17822	ENSOARG00000016379	ASNSD1|
GO:0006741	NADP biosynthetic process	biological_process	0.057543	1	1	553	2	17822	ENSOARG00000002033	NADK|
GO:0008934	inositol monophosphate 1-phosphatase activity	molecular_function	0.057756	1	1	553	2	17822	ENSOARG00000015101	IMPA1|
GO:0052832	inositol monophosphate 3-phosphatase activity	molecular_function	0.057756	1	1	553	2	17822	ENSOARG00000015101	IMPA1|
GO:0034988	Fc-gamma receptor I complex binding	molecular_function	0.057789	1	1	553	2	17822	ENSOARG00000003365	FGR|
GO:0003955	NAD(P)H dehydrogenase (quinone) activity	molecular_function	0.057818	1	1	553	2	17822	ENSOARG00000015550	CBR4|
GO:0004998	transferrin receptor activity	molecular_function	0.05786	1	1	553	2	17822	ENSOARG00000020307	TFRC|
GO:0033570	transferrin transmembrane transporter activity	molecular_function	0.05786	1	1	553	2	17822	ENSOARG00000020307	TFRC|
GO:0034976	response to endoplasmic reticulum stress	biological_process	0.05802	1	6	553	95	17822	ENSOARG00000018336,ENSOARG00000014563,ENSOARG00000003001,ENSOARG00000019835,ENSOARG00000018038,ENSOARG00000005870	TMBIM6|ANKS4B|SEL1L|GSK3B|P4HB|PIK3R1|
GO:0005753	mitochondrial proton-transporting ATP synthase complex	cellular_component	0.058028	1	2	553	15	17822	ENSOARG00000011397,ENSOARG00000006653	ATP5PD|ATP5MC1|
GO:0055076	transition metal ion homeostasis	biological_process	0.058208	1	6	553	98	17822	ENSOARG00000020307,ENSOARG00000010428,ENSOARG00000018397,ENSOARG00000005722,ENSOARG00000006511,ENSOARG00000018475	TFRC|CCDC22|SLC30A7|EPAS1|ARF1|HMOX1|
GO:0033344	cholesterol efflux	biological_process	0.058234	1	3	553	31	17822	ENSOARG00000003303,ENSOARG00000018396,ENSOARG00000016688	STX12|SCARB1|SOAT2|
GO:2000405	negative regulation of T cell migration	biological_process	0.058251	1	1	553	2	17822	ENSOARG00000020386	APOD|
GO:0046788	egress of virus within host cell	biological_process	0.058323	1	1	553	2	17822	ENSOARG00000015773	TRIM15|
GO:1901252	regulation of egress of virus within host cell	biological_process	0.058323	1	1	553	2	17822	ENSOARG00000015773	TRIM15|
GO:0006461	protein complex assembly	biological_process	0.058351	1	32	553	828	17822	ENSOARG00000016654,ENSOARG00000000285,ENSOARG00000006544,ENSOARG00000013596,ENSOARG00000018647,ENSOARG00000003713,ENSOARG00000005821,ENSOARG00000011357,ENSOARG00000013512,ENSOARG00000013343,ENSOARG00000017637,ENSOARG00000011389,ENSOARG00000017174,ENSOARG00000014801,ENSOARG00000011780,ENSOARG00000011159,ENSOARG00000016759,ENSOARG00000008818,ENSOARG00000005849,ENSOARG00000018855,ENSOARG00000002271,…	LYRM7|INSR|WNT3A|COBL|KIF23|ACTN2|PMAIP1|FKBP4|CDT1|PIEZO1|-|KCTD2|SLAIN2|CHMP4C|ACTR3|CLIP1|EIF4B|HSD17B8|SOST|LNX1|HAX1|GSK3B|MCOLN1|-|HLA-DMA|STAG2|COX20|-|HMOX1|CBR4|CLTC|-|
GO:0070271	protein complex biogenesis	biological_process	0.058351	1	32	553	828	17822	ENSOARG00000017174,ENSOARG00000017637,ENSOARG00000011389,ENSOARG00000013343,ENSOARG00000011357,ENSOARG00000013512,ENSOARG00000005821,ENSOARG00000011159,ENSOARG00000016759,ENSOARG00000011780,ENSOARG00000014801,ENSOARG00000006544,ENSOARG00000016654,ENSOARG00000000285,ENSOARG00000003713,ENSOARG00000013596,ENSOARG00000018647,ENSOARG00000005146,ENSOARG00000013895,ENSOARG00000007972,ENSOARG00000019835,…	SLAIN2|-|KCTD2|PIEZO1|FKBP4|CDT1|PMAIP1|CLIP1|EIF4B|ACTR3|CHMP4C|WNT3A|LYRM7|INSR|ACTN2|COBL|KIF23|COX20|STAG2|HLA-DMA|GSK3B|-|MCOLN1|-|CBR4|CLTC|HMOX1|-|HAX1|HSD17B8|SOST|LNX1|
GO:0030638	polyketide metabolic process	biological_process	0.058355	1	1	553	2	17822	ENSOARG00000015550	CBR4|
GO:0030647	aminoglycoside antibiotic metabolic process	biological_process	0.058355	1	1	553	2	17822	ENSOARG00000015550	CBR4|
GO:0044597	daunorubicin metabolic process	biological_process	0.058355	1	1	553	2	17822	ENSOARG00000015550	CBR4|
GO:0044598	doxorubicin metabolic process	biological_process	0.058355	1	1	553	2	17822	ENSOARG00000015550	CBR4|
GO:0000775	chromosome, centromeric region	cellular_component	0.058389	1	7	553	118	17822	ENSOARG00000010987,ENSOARG00000008217,ENSOARG00000016251,ENSOARG00000015181,ENSOARG00000012172,ENSOARG00000016330,ENSOARG00000013512	NUP85|CENPP|CBX5|DYNC1LI1|ZNF330|DSCC1|CDT1|
GO:0009649	entrainment of circadian clock	biological_process	0.058467	1	2	553	14	17822	ENSOARG00000017816,ENSOARG00000004935	CRY1|ATOH7|
GO:0004772	sterol O-acyltransferase activity	molecular_function	0.058493	1	1	553	2	17822	ENSOARG00000016688	SOAT2|
GO:0034736	cholesterol O-acyltransferase activity	molecular_function	0.058493	1	1	553	2	17822	ENSOARG00000016688	SOAT2|
GO:0002636	positive regulation of germinal center formation	biological_process	0.058669	1	1	553	2	17822	ENSOARG00000005617	TNFSF13B|
GO:0005760	gamma DNA polymerase complex	cellular_component	0.058673	1	1	553	2	17822	ENSOARG00000005076	DNA2|
GO:0016667	oxidoreductase activity, acting on a sulfur group of donors	molecular_function	0.058734	1	4	553	51	17822	ENSOARG00000011221,ENSOARG00000001227,ENSOARG00000019012,ENSOARG00000018038	NXN|CHCHD4|-|P4HB|
GO:0032943	mononuclear cell proliferation	biological_process	0.058811	1	9	553	170	17822	ENSOARG00000005617,ENSOARG00000000044,ENSOARG00000006544,ENSOARG00000013902,ENSOARG00000014591,ENSOARG00000020307,ENSOARG00000019030,ENSOARG00000013965,ENSOARG00000010278	TNFSF13B|IL2|WNT3A|-|AZI2|TFRC|CD276|RC3H2|FOXP3|
GO:0009792	embryo development ending in birth or egg hatching	biological_process	0.058862	1	20	553	473	17822	ENSOARG00000016622,ENSOARG00000003983,ENSOARG00000017782,ENSOARG00000005590,ENSOARG00000017176,ENSOARG00000005722,ENSOARG00000002405,ENSOARG00000007142,ENSOARG00000016626,ENSOARG00000019015,ENSOARG00000013765,ENSOARG00000011306,ENSOARG00000009880,ENSOARG00000013902,ENSOARG00000006544,ENSOARG00000008280,ENSOARG00000005754,ENSOARG00000010895,ENSOARG00000013596,ENSOARG00000016659	FZD6|KDM6A|MAFG|LIG4|TCTN1|EPAS1|-|SSBP3|RARG|TCF15|TCF7|PBX1|ZEB2|-|WNT3A|MEOX2|MEOX1|TULP3|COBL|DCHS1|
GO:0060434	bronchus morphogenesis	biological_process	0.058864	1	1	553	2	17822	ENSOARG00000010895	TULP3|
GO:0070171	negative regulation of tooth mineralization	biological_process	0.058887	1	1	553	2	17822	ENSOARG00000008249	ASPN|
GO:0071630	nucleus-associated proteasomal ubiquitin-dependent protein catabolic process	biological_process	0.058907	1	1	553	2	17822	ENSOARG00000016967	KLHL15|
GO:0034436	glycoprotein transport	biological_process	0.058986	1	1	553	2	17822	ENSOARG00000013303	VLDLR|
GO:0034437	glycoprotein transporter activity	molecular_function	0.058986	1	1	553	2	17822	ENSOARG00000013303	VLDLR|
GO:0044265	cellular macromolecule catabolic process	biological_process	0.059151	1	23	553	559	17822	ENSOARG00000015272,ENSOARG00000015767,ENSOARG00000017905,ENSOARG00000005076,ENSOARG00000012595,ENSOARG00000006606,ENSOARG00000016967,ENSOARG00000013413,ENSOARG00000018855,ENSOARG00000007866,ENSOARG00000000600,ENSOARG00000011896,ENSOARG00000010428,ENSOARG00000013723,ENSOARG00000018905,ENSOARG00000012766,ENSOARG00000013795,ENSOARG00000005821,ENSOARG00000019835,ENSOARG00000011010,ENSOARG00000015263,…	RCHY1|FBXL2|-|DNA2|-|SNF8|KLHL15|FBXL12|LNX1|PSMB9|LSM3|-|CCDC22|CBFA2T3|FAM192A|UBE2J1|TRIM39|PMAIP1|GSK3B|USP10|CTSB|UBE2Z|ZC3HAV1|
GO:0003192	mitral valve formation	biological_process	0.059187	1	1	553	2	17822	ENSOARG00000016659	DCHS1|
GO:0000715	nucleotide-excision repair, DNA damage recognition	biological_process	0.059235	1	1	553	2	17822	ENSOARG00000000732	XPC|
GO:0000077	DNA damage checkpoint	biological_process	0.059251	1	5	553	72	17822	ENSOARG00000017816,ENSOARG00000017042,ENSOARG00000000732,ENSOARG00000010979,ENSOARG00000000725	CRY1|RAD9B|XPC|RHNO1|MAP3K20|
GO:0045341	MHC class I biosynthetic process	biological_process	0.059264	1	1	553	2	17822	ENSOARG00000018834	NLRC5|
GO:0045343	regulation of MHC class I biosynthetic process	biological_process	0.059264	1	1	553	2	17822	ENSOARG00000018834	NLRC5|
GO:0045345	positive regulation of MHC class I biosynthetic process	biological_process	0.059264	1	1	553	2	17822	ENSOARG00000018834	NLRC5|
GO:0008251	tRNA-specific adenosine deaminase activity	molecular_function	0.059288	1	1	553	2	17822	ENSOARG00000001536	ADAT2|
GO:0016344	meiotic chromosome movement towards spindle pole	biological_process	0.059308	1	1	553	2	17822	ENSOARG00000011780	ACTR3|
GO:0045142	triplex DNA binding	molecular_function	0.05933	1	1	553	2	17822	ENSOARG00000011452	DDX11|
GO:0070052	collagen V binding	molecular_function	0.059332	1	1	553	2	17822	ENSOARG00000008233	ECM2|
GO:0044336	canonical Wnt receptor signaling pathway involved in negative regulation of apoptotic process	biological_process	0.059334	1	1	553	2	17822	ENSOARG00000013765	TCF7|
GO:0044565	dendritic cell proliferation	biological_process	0.059335	1	1	553	2	17822	ENSOARG00000014591	AZI2|
GO:0070506	high-density lipoprotein particle receptor activity	molecular_function	0.059336	1	1	553	2	17822	ENSOARG00000018396	SCARB1|
GO:0010899	regulation of phosphatidylcholine catabolic process	biological_process	0.059337	1	1	553	2	17822	ENSOARG00000018396	SCARB1|
GO:0097324	melanocyte migration	biological_process	0.05934	1	1	553	2	17822	ENSOARG00000009880	ZEB2|
GO:0015920	lipopolysaccharide transport	biological_process	0.05934	1	1	553	2	17822	ENSOARG00000018396	SCARB1|
GO:0044343	canonical Wnt receptor signaling pathway involved in regulation of type B pancreatic cell proliferation	biological_process	0.05934	1	1	553	2	17822	ENSOARG00000006544	WNT3A|
GO:2000079	regulation of canonical Wnt receptor signaling pathway involved in controlling type B pancreatic cell proliferation	biological_process	0.05934	1	1	553	2	17822	ENSOARG00000006544	WNT3A|
GO:0035552	oxidative single-stranded DNA demethylation	biological_process	0.059342	1	1	553	2	17822	ENSOARG00000001123	ALKBH3|
GO:0047389	glycerophosphocholine phosphodiesterase activity	molecular_function	0.059343	1	1	553	2	17822	ENSOARG00000017627	GPCPD1|
GO:0003290	atrial septum secundum morphogenesis	biological_process	0.059345	1	1	553	2	17822	ENSOARG00000015228	GATA4|
GO:0030144	alpha-1,6-mannosylglycoprotein 6-beta-N-acetylglucosaminyltransferase activity	molecular_function	0.059346	1	1	553	2	17822	ENSOARG00000006412	MGAT5B|
GO:0009374	biotin binding	molecular_function	0.059346	1	1	553	2	17822	ENSOARG00000014127	HLCS|
GO:0005899	insulin receptor complex	cellular_component	0.059346	1	1	553	2	17822	ENSOARG00000000285	INSR|
GO:0051695	actin filament uncapping	biological_process	0.059346	1	1	553	2	17822	ENSOARG00000003713	ACTN2|
GO:0033563	dorsal/ventral axon guidance	biological_process	0.059346	1	1	553	2	17822	ENSOARG00000008959	SLIT1|
GO:0030325	adrenal gland development	biological_process	0.059939	1	2	553	14	17822	ENSOARG00000011306,ENSOARG00000004403	PBX1|ARID5B|
GO:0042110	T cell activation	biological_process	0.060029	1	13	553	278	17822	ENSOARG00000013902,ENSOARG00000014591,ENSOARG00000000044,ENSOARG00000005617,ENSOARG00000005590,ENSOARG00000008091,ENSOARG00000006678,ENSOARG00000014207,ENSOARG00000013765,ENSOARG00000019030,ENSOARG00000020307,ENSOARG00000010278,ENSOARG00000013965	-|AZI2|IL2|TNFSF13B|LIG4|HLA-DOA|JMJD6|ADORA2A|TCF7|CD276|TFRC|FOXP3|RC3H2|
GO:0030018	Z disc	cellular_component	0.060729	1	4	553	51	17822	ENSOARG00000013748,ENSOARG00000003713,ENSOARG00000013623,ENSOARG00000004925	HSPB1|ACTN2|PPP3CA|MYPN|
GO:0019058	viral infectious cycle	biological_process	0.061062	1	8	553	148	17822	ENSOARG00000015773,ENSOARG00000015605,ENSOARG00000012452,ENSOARG00000014815,ENSOARG00000014801,ENSOARG00000011043,ENSOARG00000015177,ENSOARG00000013287	TRIM15|TRIM26|ADARB1|IFIT5|CHMP4C|ZC3HAV1|IFIT1|-|
GO:0043632	modification-dependent macromolecule catabolic process	biological_process	0.061099	1	16	553	359	17822	ENSOARG00000016967,ENSOARG00000013413,ENSOARG00000018855,ENSOARG00000011896,ENSOARG00000015767,ENSOARG00000015272,ENSOARG00000017905,ENSOARG00000012595,ENSOARG00000006606,ENSOARG00000011010,ENSOARG00000006622,ENSOARG00000010428,ENSOARG00000013723,ENSOARG00000019835,ENSOARG00000013795,ENSOARG00000012766	KLHL15|FBXL12|LNX1|-|FBXL2|RCHY1|-|-|SNF8|USP10|UBE2Z|CCDC22|CBFA2T3|GSK3B|TRIM39|UBE2J1|
GO:0002062	chondrocyte differentiation	biological_process	0.061368	1	5	553	73	17822	ENSOARG00000011867,ENSOARG00000001440,ENSOARG00000019683,ENSOARG00000016626,ENSOARG00000008335	RFLNB|WNT7A|WNT2B|RARG|COL11A2|
GO:0035148	tube formation	biological_process	0.06141	1	7	553	120	17822	ENSOARG00000017176,ENSOARG00000010895,ENSOARG00000016626,ENSOARG00000003983,ENSOARG00000016622,ENSOARG00000009880,ENSOARG00000013596	TCTN1|TULP3|RARG|KDM6A|FZD6|ZEB2|COBL|
GO:1901673	regulation of spindle assembly involved in mitosis	biological_process	0.061534	1	2	553	14	17822	ENSOARG00000013895,ENSOARG00000014801	STAG2|CHMP4C|
GO:0072666	establishment of protein localization to vacuole	biological_process	0.062367	1	2	553	14	17822	ENSOARG00000014627,ENSOARG00000006606	SNX16|SNF8|
GO:0002385	mucosal immune response	biological_process	0.063095	1	2	553	15	17822	ENSOARG00000011266,ENSOARG00000006709	FFAR2|IFNLR1|
GO:0042755	eating behavior	biological_process	0.064282	1	2	553	15	17822	ENSOARG00000014207,ENSOARG00000019015	ADORA2A|TCF15|
GO:1902041	regulation of extrinsic apoptotic signaling pathway via death domain receptors	biological_process	0.064569	1	3	553	32	17822	ENSOARG00000018475,ENSOARG00000005821,ENSOARG00000018189	HMOX1|PMAIP1|FAIM2|
GO:0045321	leukocyte activation	biological_process	0.064592	1	20	553	479	17822	ENSOARG00000008091,ENSOARG00000003365,ENSOARG00000013765,ENSOARG00000019030,ENSOARG00000013965,ENSOARG00000014591,ENSOARG00000005617,ENSOARG00000000044,ENSOARG00000005590,ENSOARG00000015080,ENSOARG00000005870,ENSOARG00000006678,ENSOARG00000018858,ENSOARG00000008295,ENSOARG00000014207,ENSOARG00000020307,ENSOARG00000010278,ENSOARG00000013902,ENSOARG00000006544,ENSOARG00000011256	HLA-DOA|FGR|TCF7|CD276|RC3H2|AZI2|TNFSF13B|IL2|LIG4|CMTM7|PIK3R1|JMJD6|PJA2|TPD52|ADORA2A|TFRC|FOXP3|-|WNT3A|ITFG2|
GO:0002200	somatic diversification of immune receptors	biological_process	0.065147	1	4	553	52	17822	ENSOARG00000005590,ENSOARG00000010278,ENSOARG00000020307,ENSOARG00000013765	LIG4|FOXP3|TFRC|TCF7|
GO:0005779	integral to peroxisomal membrane	cellular_component	0.065365	1	2	553	15	17822	ENSOARG00000001541,ENSOARG00000000800	PEX3|PEX11G|
GO:0031231	intrinsic to peroxisomal membrane	cellular_component	0.065365	1	2	553	15	17822	ENSOARG00000000800,ENSOARG00000001541	PEX11G|PEX3|
GO:0060429	epithelium development	biological_process	0.066509	1	29	553	746	17822	ENSOARG00000016970,ENSOARG00000018168,ENSOARG00000016626,ENSOARG00000015263,ENSOARG00000011306,ENSOARG00000019015,ENSOARG00000016622,ENSOARG00000004981,ENSOARG00000003983,ENSOARG00000012766,ENSOARG00000017782,ENSOARG00000012668,ENSOARG00000001813,ENSOARG00000017176,ENSOARG00000019749,ENSOARG00000013596,ENSOARG00000000116,ENSOARG00000016659,ENSOARG00000015228,ENSOARG00000015569,ENSOARG00000006844,…	TPP1|RREB1|RARG|CTSB|PBX1|TCF15|FZD6|HNRNPH3|KDM6A|UBE2J1|MAFG|ANKRD6|NUP210L|TCTN1|PPM1J|COBL|ADAD1|DCHS1|GATA4|PALLD|HOXB13|ZEB2|TTC26|RDX|WNT3A|WNT2B|WNT7A|AGR2|TULP3|
GO:0042100	B cell proliferation	biological_process	0.066688	1	4	553	53	17822	ENSOARG00000006544,ENSOARG00000005617,ENSOARG00000000044,ENSOARG00000020307	WNT3A|TNFSF13B|IL2|TFRC|
GO:0048285	organelle fission	biological_process	0.066709	1	10	553	200	17822	ENSOARG00000018647,ENSOARG00000017788,ENSOARG00000014801,ENSOARG00000002405,ENSOARG00000016330,ENSOARG00000013512,ENSOARG00000000800,ENSOARG00000013895,ENSOARG00000000285,ENSOARG00000015181	KIF23|SIRT7|CHMP4C|-|DSCC1|CDT1|PEX11G|STAG2|INSR|DYNC1LI1|
GO:0033178	proton-transporting two-sector ATPase complex, catalytic domain	cellular_component	0.066726	1	2	553	15	17822	ENSOARG00000016196,ENSOARG00000016832	ATP6V1E2|ATP6V1C1|
GO:0007601	visual perception	biological_process	0.067031	1	6	553	100	17822	ENSOARG00000010594,ENSOARG00000012795,ENSOARG00000013983,ENSOARG00000005722,ENSOARG00000014869,ENSOARG00000013545	CACNA1F|GABRR2|PDCL|EPAS1|-|OLFM2|
GO:0043393	regulation of protein binding	biological_process	0.067776	1	8	553	149	17822	ENSOARG00000015169,ENSOARG00000011452,ENSOARG00000015177,ENSOARG00000018336,ENSOARG00000006544,ENSOARG00000018905,ENSOARG00000013457,ENSOARG00000019835	IFIT2|DDX11|IFIT1|TMBIM6|WNT3A|FAM192A|PIN1|GSK3B|
GO:2000515	negative regulation of CD4-positive, alpha-beta T cell activation	biological_process	0.067787	1	2	553	15	17822	ENSOARG00000013965,ENSOARG00000010278	RC3H2|FOXP3|
GO:0072539	T-helper 17 cell differentiation	biological_process	0.068007	1	2	553	15	17822	ENSOARG00000010278,ENSOARG00000013965	FOXP3|RC3H2|
GO:0030850	prostate gland development	biological_process	0.068379	1	3	553	33	17822	ENSOARG00000016626,ENSOARG00000006844,ENSOARG00000011357	RARG|HOXB13|FKBP4|
GO:0042098	T cell proliferation	biological_process	0.068747	1	7	553	124	17822	ENSOARG00000020307,ENSOARG00000019030,ENSOARG00000000044,ENSOARG00000010278,ENSOARG00000013965,ENSOARG00000005617,ENSOARG00000013902	TFRC|CD276|IL2|FOXP3|RC3H2|TNFSF13B|-|
GO:2000781	positive regulation of double-strand break repair	biological_process	0.069445	1	2	553	15	17822	ENSOARG00000011054,ENSOARG00000011452	FOXM1|DDX11|
GO:0031334	positive regulation of protein complex assembly	biological_process	0.069771	1	8	553	151	17822	ENSOARG00000011159,ENSOARG00000011780,ENSOARG00000017174,ENSOARG00000011557,ENSOARG00000005821,ENSOARG00000019835,ENSOARG00000013512,ENSOARG00000013343	CLIP1|ACTR3|SLAIN2|-|PMAIP1|GSK3B|CDT1|PIEZO1|
GO:0015662	ATPase activity, coupled to transmembrane movement of ions, phosphorylative mechanism	molecular_function	0.070116	1	3	553	33	17822	ENSOARG00000016196,ENSOARG00000016832,ENSOARG00000004873	ATP6V1E2|ATP6V1C1|ATP4A|
GO:0008104	protein localization	biological_process	0.07026	1	46	553	1267	17822	ENSOARG00000005870,ENSOARG00000011378,ENSOARG00000010913,ENSOARG00000013303,ENSOARG00000013778,ENSOARG00000010278,ENSOARG00000016933,ENSOARG00000014883,ENSOARG00000013457,ENSOARG00000017985,ENSOARG00000003303,ENSOARG00000019835,ENSOARG00000018990,ENSOARG00000013545,ENSOARG00000002212,ENSOARG00000003001,ENSOARG00000015149,ENSOARG00000013249,ENSOARG00000015177,ENSOARG00000020386,ENSOARG00000013623,…	PIK3R1|-|GGA3|VLDLR|YWHAG|FOXP3|VPS29|ZFAND1|PIN1|ARHGDIA|STX12|GSK3B|-|OLFM2|TLK1|SEL1L|-|CLTC|IFIT1|APOD|PPP3CA|CCDC120|SNF8|ITGB7|ARL2BP|WNT3A|RDX|SNX16|AKAP12|PEX3|DCHS1|CMTM6|ASPSCR1|ACTN2|TMBIM6|TFRC|TOM1|FKBP4|CDT1|CCDC22|TNFSF13B|FFAR2|PBLD|ACTR3|CHCHD4|FGR|
GO:0006955	immune response	biological_process	0.070358	1	31	553	823	17822	ENSOARG00000018834,ENSOARG00000017123,ENSOARG00000007906,ENSOARG00000015773,ENSOARG00000009114,ENSOARG00000007972,ENSOARG00000000044,ENSOARG00000005617,ENSOARG00000005590,ENSOARG00000008091,ENSOARG00000011780,ENSOARG00000011266,ENSOARG00000010594,ENSOARG00000015002,ENSOARG00000013965,ENSOARG00000015177,ENSOARG00000003365,ENSOARG00000006709,ENSOARG00000013902,ENSOARG00000011157,ENSOARG00000014493,…	NLRC5|-|-|TRIM15|-|HLA-DMA|IL2|TNFSF13B|LIG4|HLA-DOA|ACTR3|FFAR2|CACNA1F|-|RC3H2|IFIT1|FGR|IFNLR1|-|TFE3|-|ITFG2|TRIM26|PJA2|-|TRIM10|CALCOCO2|FOXP3|TFRC|POLR3A|-|
GO:0043254	regulation of protein complex assembly	biological_process	0.070489	1	13	553	284	17822	ENSOARG00000005849,ENSOARG00000019712,ENSOARG00000002271,ENSOARG00000011159,ENSOARG00000011780,ENSOARG00000014801,ENSOARG00000013895,ENSOARG00000017174,ENSOARG00000005821,ENSOARG00000013512,ENSOARG00000019835,ENSOARG00000011557,ENSOARG00000013343	SOST|-|HAX1|CLIP1|ACTR3|CHMP4C|STAG2|SLAIN2|PMAIP1|CDT1|GSK3B|-|PIEZO1|
GO:0002251	organ or tissue specific immune response	biological_process	0.070574	1	2	553	16	17822	ENSOARG00000006709,ENSOARG00000011266	IFNLR1|FFAR2|
GO:0017136	NAD-dependent histone deacetylase activity	molecular_function	0.070644	1	2	553	15	17822	ENSOARG00000017788,ENSOARG00000017776	SIRT7|-|
GO:0050884	neuromuscular process controlling posture	biological_process	0.070852	1	2	553	15	17822	ENSOARG00000019015,ENSOARG00000012452	TCF15|ADARB1|
GO:0048339	paraxial mesoderm development	biological_process	0.070994	1	2	553	15	17822	ENSOARG00000019015,ENSOARG00000006544	TCF15|WNT3A|
GO:0031672	A band	cellular_component	0.071423	1	2	553	15	17822	ENSOARG00000006867,ENSOARG00000003388	MYOM3|KLHL41|
GO:0042733	embryonic digit morphogenesis	biological_process	0.071864	1	4	553	54	17822	ENSOARG00000001440,ENSOARG00000010895,ENSOARG00000016622,ENSOARG00000000725	WNT7A|TULP3|FZD6|MAP3K20|
GO:0005732	small nucleolar ribonucleoprotein complex	cellular_component	0.072266	1	2	553	16	17822	ENSOARG00000003510,ENSOARG00000003457	-|-|
GO:0044264	cellular polysaccharide metabolic process	biological_process	0.072732	1	4	553	55	17822	ENSOARG00000000285,ENSOARG00000018139,ENSOARG00000017889,ENSOARG00000019835	INSR|GCGR|PHKA1|GSK3B|
GO:0060070	canonical Wnt receptor signaling pathway	biological_process	0.073181	1	10	553	203	17822	ENSOARG00000005849,ENSOARG00000013765,ENSOARG00000015126,ENSOARG00000013457,ENSOARG00000016622,ENSOARG00000012668,ENSOARG00000003983,ENSOARG00000019683,ENSOARG00000006544,ENSOARG00000001440	SOST|TCF7|JADE1|PIN1|FZD6|ANKRD6|KDM6A|WNT2B|WNT3A|WNT7A|
GO:0070661	leukocyte proliferation	biological_process	0.073616	1	9	553	178	17822	ENSOARG00000014591,ENSOARG00000013902,ENSOARG00000000044,ENSOARG00000005617,ENSOARG00000006544,ENSOARG00000010278,ENSOARG00000013965,ENSOARG00000020307,ENSOARG00000019030	AZI2|-|IL2|TNFSF13B|WNT3A|FOXP3|RC3H2|TFRC|CD276|
GO:0001775	cell activation	biological_process	0.073687	1	22	553	546	17822	ENSOARG00000005590,ENSOARG00000000044,ENSOARG00000005617,ENSOARG00000016622,ENSOARG00000014591,ENSOARG00000003365,ENSOARG00000013765,ENSOARG00000019030,ENSOARG00000013965,ENSOARG00000014472,ENSOARG00000008091,ENSOARG00000006544,ENSOARG00000011256,ENSOARG00000013902,ENSOARG00000014207,ENSOARG00000020307,ENSOARG00000010278,ENSOARG00000015080,ENSOARG00000005870,ENSOARG00000006678,ENSOARG00000018858,…	LIG4|IL2|TNFSF13B|FZD6|AZI2|FGR|TCF7|CD276|RC3H2|ZP2|HLA-DOA|WNT3A|ITFG2|-|ADORA2A|TFRC|FOXP3|CMTM7|PIK3R1|JMJD6|PJA2|TPD52|
GO:0071467	cellular response to pH	biological_process	0.073712	1	2	553	16	17822	ENSOARG00000017389,ENSOARG00000001081	HVCN1|MCOLN1|
GO:0070873	regulation of glycogen metabolic process	biological_process	0.073763	1	2	553	16	17822	ENSOARG00000018139,ENSOARG00000000285	GCGR|INSR|
GO:0002312	B cell activation involved in immune response	biological_process	0.074344	1	4	553	55	17822	ENSOARG00000005590,ENSOARG00000010278,ENSOARG00000020307,ENSOARG00000011256	LIG4|FOXP3|TFRC|ITFG2|
GO:0010811	positive regulation of cell-substrate adhesion	biological_process	0.074395	1	5	553	77	17822	ENSOARG00000008972,ENSOARG00000000948,ENSOARG00000008233,ENSOARG00000018168,ENSOARG00000019835	AGR2|HSD17B12|ECM2|RREB1|GSK3B|
GO:1901607	alpha-amino acid biosynthetic process	biological_process	0.075249	1	4	553	55	17822	ENSOARG00000017754,ENSOARG00000016379,ENSOARG00000003750,ENSOARG00000010818	PYCR1|ASNSD1|MTR|-|
GO:0031032	actomyosin structure organization	biological_process	0.075501	1	4	553	55	17822	ENSOARG00000003388,ENSOARG00000003713,ENSOARG00000004925,ENSOARG00000018647	KLHL41|ACTN2|MYPN|KIF23|
GO:0050871	positive regulation of B cell activation	biological_process	0.075525	1	4	553	55	17822	ENSOARG00000020307,ENSOARG00000005617,ENSOARG00000000044,ENSOARG00000006544	TFRC|TNFSF13B|IL2|WNT3A|
GO:0071813	lipoprotein particle binding	molecular_function	0.076099	1	2	553	16	17822	ENSOARG00000013303,ENSOARG00000018396	VLDLR|SCARB1|
GO:0071814	protein-lipid complex binding	molecular_function	0.076099	1	2	553	16	17822	ENSOARG00000013303,ENSOARG00000018396	VLDLR|SCARB1|
GO:0046907	intracellular transport	biological_process	0.076376	1	37	553	998	17822	ENSOARG00000002212,ENSOARG00000011703,ENSOARG00000007738,ENSOARG00000003001,ENSOARG00000020386,ENSOARG00000015177,ENSOARG00000013249,ENSOARG00000014883,ENSOARG00000019835,ENSOARG00000003303,ENSOARG00000020403,ENSOARG00000018990,ENSOARG00000005870,ENSOARG00000010913,ENSOARG00000011378,ENSOARG00000013778,ENSOARG00000016933,ENSOARG00000014801,ENSOARG00000004941,ENSOARG00000003365,ENSOARG00000001227,…	TLK1|VPS53|TAP1|SEL1L|APOD|IFIT1|CLTC|ZFAND1|GSK3B|STX12|LSG1|-|PIK3R1|GGA3|-|YWHAG|VPS29|CHMP4C|PBLD|FGR|CHCHD4|PMAIP1|TOM1|CCDC22|TRAPPC2L|KIF23|PEX3|CMTM6|ASPSCR1|ACTN2|TMBIM6|PPP3CA|TTC26|SNF8|RDX|AKAP12|SNX16|
GO:0072538	T-helper 17 type immune response	biological_process	0.076654	1	2	553	16	17822	ENSOARG00000013965,ENSOARG00000010278	RC3H2|FOXP3|
GO:0071248	cellular response to metal ion	biological_process	0.07754	1	5	553	79	17822	ENSOARG00000018475,ENSOARG00000017389,ENSOARG00000001081,ENSOARG00000018900,ENSOARG00000012048	HMOX1|HVCN1|MCOLN1|CPNE2|CPNE3|
GO:0002586	regulation of antigen processing and presentation of peptide antigen via MHC class II	biological_process	0.0778	1	1	553	3	17822	ENSOARG00000008091	HLA-DOA|
GO:0090155	negative regulation of sphingolipid biosynthetic process	biological_process	0.077884	1	1	553	3	17822	ENSOARG00000016313	ORMDL1|
GO:1900060	negative regulation of ceramide biosynthetic process	biological_process	0.077884	1	1	553	3	17822	ENSOARG00000016313	ORMDL1|
GO:0051383	kinetochore organization	biological_process	0.078213	1	2	553	16	17822	ENSOARG00000013512,ENSOARG00000017637	CDT1|-|
GO:0018208	peptidyl-proline modification	biological_process	0.078241	1	4	553	57	17822	ENSOARG00000011357,ENSOARG00000013457,ENSOARG00000018038,ENSOARG00000003174	FKBP4|PIN1|P4HB|PPIG|
GO:0030118	clathrin coat	cellular_component	0.078262	1	3	553	34	17822	ENSOARG00000010913,ENSOARG00000011923,ENSOARG00000013249	GGA3|NECAP2|CLTC|
GO:0009223	pyrimidine deoxyribonucleotide catabolic process	biological_process	0.078505	1	1	553	3	17822	ENSOARG00000011243	NT5C|
GO:0090169	regulation of spindle assembly	biological_process	0.078512	1	2	553	16	17822	ENSOARG00000014801,ENSOARG00000013895	CHMP4C|STAG2|
GO:2000354	regulation of ovarian follicle development	biological_process	0.07853	1	1	553	3	17822	ENSOARG00000013902	-|
GO:0005094	Rho GDP-dissociation inhibitor activity	molecular_function	0.078585	1	1	553	3	17822	ENSOARG00000017985	ARHGDIA|
GO:0004735	pyrroline-5-carboxylate reductase activity	molecular_function	0.078624	1	1	553	3	17822	ENSOARG00000017754	PYCR1|
GO:0060743	epithelial cell maturation involved in prostate gland development	biological_process	0.078704	1	1	553	3	17822	ENSOARG00000006844	HOXB13|
GO:0034442	regulation of lipoprotein oxidation	biological_process	0.079185	1	1	553	3	17822	ENSOARG00000020386	APOD|
GO:0034443	negative regulation of lipoprotein oxidation	biological_process	0.079185	1	1	553	3	17822	ENSOARG00000020386	APOD|
GO:0002396	MHC protein complex assembly	biological_process	0.079543	1	1	553	3	17822	ENSOARG00000007972	HLA-DMA|
GO:0002501	peptide antigen assembly with MHC protein complex	biological_process	0.079543	1	1	553	3	17822	ENSOARG00000007972	HLA-DMA|
GO:0033218	amide binding	molecular_function	0.079821	1	6	553	104	17822	ENSOARG00000003174,ENSOARG00000000285,ENSOARG00000018396,ENSOARG00000013623,ENSOARG00000005870,ENSOARG00000014127	PPIG|INSR|SCARB1|PPP3CA|PIK3R1|HLCS|
GO:0030326	embryonic limb morphogenesis	biological_process	0.079857	1	6	553	103	17822	ENSOARG00000001440,ENSOARG00000010895,ENSOARG00000011306,ENSOARG00000016626,ENSOARG00000000725,ENSOARG00000016622	WNT7A|TULP3|PBX1|RARG|MAP3K20|FZD6|
GO:0035113	embryonic appendage morphogenesis	biological_process	0.079857	1	6	553	103	17822	ENSOARG00000016622,ENSOARG00000000725,ENSOARG00000016626,ENSOARG00000010895,ENSOARG00000001440,ENSOARG00000011306	FZD6|MAP3K20|RARG|TULP3|WNT7A|PBX1|
GO:0044375	regulation of peroxisome size	biological_process	0.08006	1	1	553	3	17822	ENSOARG00000000800	PEX11G|
GO:0006281	DNA repair	biological_process	0.080127	1	14	553	317	17822	ENSOARG00000016967,ENSOARG00000011452,ENSOARG00000016301,ENSOARG00000001123,ENSOARG00000016261,ENSOARG00000015237,ENSOARG00000000732,ENSOARG00000011054,ENSOARG00000017042,ENSOARG00000005295,ENSOARG00000005590,ENSOARG00000005076,ENSOARG00000017637,ENSOARG00000010979	KLHL15|DDX11|PMS1|ALKBH3|-|NEIL2|XPC|FOXM1|RAD9B|-|LIG4|DNA2|-|RHNO1|
GO:0019103	pyrimidine nucleotide binding	molecular_function	0.080265	1	1	553	3	17822	ENSOARG00000011243	NT5C|
GO:0070318	positive regulation of G0 to G1 transition	biological_process	0.080308	1	1	553	3	17822	ENSOARG00000010979	RHNO1|
GO:0030125	clathrin vesicle coat	cellular_component	0.080397	1	2	553	16	17822	ENSOARG00000011923,ENSOARG00000013249	NECAP2|CLTC|
GO:0004844	uracil DNA N-glycosylase activity	molecular_function	0.080429	1	1	553	3	17822	ENSOARG00000016261	-|
GO:0001887	selenium compound metabolic process	biological_process	0.080482	1	1	553	3	17822	ENSOARG00000010818	-|
GO:0004756	selenide, water dikinase activity	molecular_function	0.080482	1	1	553	3	17822	ENSOARG00000010818	-|
GO:0016259	selenocysteine metabolic process	biological_process	0.080482	1	1	553	3	17822	ENSOARG00000010818	-|
GO:0016260	selenocysteine biosynthetic process	biological_process	0.080482	1	1	553	3	17822	ENSOARG00000010818	-|
GO:0016781	phosphotransferase activity, paired acceptors	molecular_function	0.080482	1	1	553	3	17822	ENSOARG00000010818	-|
GO:0071277	cellular response to calcium ion	biological_process	0.080723	1	3	553	35	17822	ENSOARG00000001081,ENSOARG00000012048,ENSOARG00000018900	MCOLN1|CPNE3|CPNE2|
GO:0045259	proton-transporting ATP synthase complex	cellular_component	0.080874	1	2	553	18	17822	ENSOARG00000011397,ENSOARG00000006653	ATP5PD|ATP5MC1|
GO:0090317	negative regulation of intracellular protein transport	biological_process	0.080928	1	3	553	35	17822	ENSOARG00000010428,ENSOARG00000020386,ENSOARG00000004941	CCDC22|APOD|PBLD|
GO:0051373	FATZ binding	molecular_function	0.080928	1	1	553	3	17822	ENSOARG00000003713	ACTN2|
GO:0051018	protein kinase A binding	molecular_function	0.081067	1	3	553	35	17822	ENSOARG00000018858,ENSOARG00000019835,ENSOARG00000003112	PJA2|GSK3B|AKAP12|
GO:0002677	negative regulation of chronic inflammatory response	biological_process	0.081129	1	1	553	3	17822	ENSOARG00000010278	FOXP3|
GO:0002361	CD4-positive, CD25-positive, alpha-beta regulatory T cell differentiation	biological_process	0.081138	1	1	553	3	17822	ENSOARG00000010278	FOXP3|
GO:0048608	reproductive structure development	biological_process	0.081185	1	9	553	181	17822	ENSOARG00000019683,ENSOARG00000001813,ENSOARG00000011357,ENSOARG00000013902,ENSOARG00000004403,ENSOARG00000006844,ENSOARG00000013765,ENSOARG00000016626,ENSOARG00000015228	WNT2B|NUP210L|FKBP4|-|ARID5B|HOXB13|TCF7|RARG|GATA4|
GO:0048846	axon extension involved in axon guidance	biological_process	0.081433	1	2	553	16	17822	ENSOARG00000008959,ENSOARG00000006544	SLIT1|WNT3A|
GO:1902284	neuron projection extension involved in neuron projection guidance	biological_process	0.081433	1	2	553	16	17822	ENSOARG00000008959,ENSOARG00000006544	SLIT1|WNT3A|
GO:0061182	negative regulation of chondrocyte development	biological_process	0.081436	1	1	553	3	17822	ENSOARG00000011867	RFLNB|
GO:0047035	testosterone dehydrogenase (NAD+) activity	molecular_function	0.081565	1	1	553	3	17822	ENSOARG00000008818	HSD17B8|
GO:0030174	regulation of DNA-dependent DNA replication initiation	biological_process	0.081903	1	1	553	3	17822	ENSOARG00000013512	CDT1|
GO:0032914	positive regulation of transforming growth factor beta1 production	biological_process	0.081957	1	1	553	3	17822	ENSOARG00000010278	FOXP3|
GO:0035567	non-canonical Wnt receptor signaling pathway	biological_process	0.081965	1	3	553	35	17822	ENSOARG00000001440,ENSOARG00000012668,ENSOARG00000016622	WNT7A|ANKRD6|FZD6|
GO:0051902	negative regulation of mitochondrial depolarization	biological_process	0.082022	1	1	553	3	17822	ENSOARG00000003341	IFI6|
GO:0036294	cellular response to decreased oxygen levels	biological_process	0.082181	1	4	553	57	17822	ENSOARG00000005821,ENSOARG00000005722,ENSOARG00000018475,ENSOARG00000018038	PMAIP1|EPAS1|HMOX1|P4HB|
GO:0071456	cellular response to hypoxia	biological_process	0.082181	1	4	553	57	17822	ENSOARG00000018475,ENSOARG00000018038,ENSOARG00000005722,ENSOARG00000005821	HMOX1|P4HB|EPAS1|PMAIP1|
GO:0030665	clathrin-coated vesicle membrane	cellular_component	0.082308	1	3	553	35	17822	ENSOARG00000013249,ENSOARG00000011923,ENSOARG00000010747	CLTC|NECAP2|SYP|
GO:2000097	regulation of smooth muscle cell-matrix adhesion	biological_process	0.082345	1	1	553	3	17822	ENSOARG00000020386	APOD|
GO:1990001	inhibition of cysteine-type endopeptidase activity involved in apoptotic process	biological_process	0.082511	1	1	553	3	17822	ENSOARG00000013797	-|
GO:0006021	inositol biosynthetic process	biological_process	0.08255	1	1	553	3	17822	ENSOARG00000015101	IMPA1|
GO:1900157	regulation of bone mineralization involved in bone maturation	biological_process	0.082674	1	1	553	3	17822	ENSOARG00000011867	RFLNB|
GO:0071374	cellular response to parathyroid hormone stimulus	biological_process	0.08268	1	1	553	3	17822	ENSOARG00000005849	SOST|
GO:0072708	response to sorbitol	biological_process	0.08271	1	1	553	3	17822	ENSOARG00000013512	CDT1|
GO:0061184	positive regulation of dermatome development	biological_process	0.082743	1	1	553	3	17822	ENSOARG00000006544	WNT3A|
GO:0033091	positive regulation of immature T cell proliferation	biological_process	0.082946	1	1	553	3	17822	ENSOARG00000010278	FOXP3|
GO:0006974	response to DNA damage stimulus	biological_process	0.083291	1	21	553	523	17822	ENSOARG00000005590,ENSOARG00000005295,ENSOARG00000017637,ENSOARG00000000732,ENSOARG00000010979,ENSOARG00000005821,ENSOARG00000016301,ENSOARG00000016251,ENSOARG00000011010,ENSOARG00000003234,ENSOARG00000001123,ENSOARG00000017042,ENSOARG00000005076,ENSOARG00000011054,ENSOARG00000017816,ENSOARG00000016967,ENSOARG00000011452,ENSOARG00000015237,ENSOARG00000005870,ENSOARG00000000725,ENSOARG00000016261	LIG4|-|-|XPC|RHNO1|PMAIP1|PMS1|CBX5|USP10|ARMT1|ALKBH3|RAD9B|DNA2|FOXM1|CRY1|KLHL15|DDX11|NEIL2|PIK3R1|MAP3K20|-|
GO:0001806	type IV hypersensitivity	biological_process	0.083356	1	1	553	3	17822	ENSOARG00000013902	-|
GO:0004560	alpha-L-fucosidase activity	molecular_function	0.083502	1	1	553	3	17822	ENSOARG00000001591	FUCA2|
GO:0015928	fucosidase activity	molecular_function	0.083502	1	1	553	3	17822	ENSOARG00000001591	FUCA2|
GO:0002249	lymphocyte anergy	biological_process	0.083521	1	1	553	3	17822	ENSOARG00000010278	FOXP3|
GO:0002667	regulation of T cell anergy	biological_process	0.083521	1	1	553	3	17822	ENSOARG00000010278	FOXP3|
GO:0002669	positive regulation of T cell anergy	biological_process	0.083521	1	1	553	3	17822	ENSOARG00000010278	FOXP3|
GO:0002870	T cell anergy	biological_process	0.083521	1	1	553	3	17822	ENSOARG00000010278	FOXP3|
GO:0002911	regulation of lymphocyte anergy	biological_process	0.083521	1	1	553	3	17822	ENSOARG00000010278	FOXP3|
GO:0002913	positive regulation of lymphocyte anergy	biological_process	0.083521	1	1	553	3	17822	ENSOARG00000010278	FOXP3|
GO:0060897	neural plate regionalization	biological_process	0.083526	1	1	553	3	17822	ENSOARG00000007142	SSBP3|
GO:0006382	adenosine to inosine editing	biological_process	0.083528	1	1	553	3	17822	ENSOARG00000012452	ADARB1|
GO:0042129	regulation of T cell proliferation	biological_process	0.083601	1	6	553	105	17822	ENSOARG00000013902,ENSOARG00000019030,ENSOARG00000020307,ENSOARG00000010278,ENSOARG00000000044,ENSOARG00000005617	-|CD276|TFRC|FOXP3|IL2|TNFSF13B|
GO:0002232	leukocyte chemotaxis involved in inflammatory response	biological_process	0.083603	1	1	553	3	17822	ENSOARG00000011266	FFAR2|
GO:0070168	negative regulation of biomineral tissue development	biological_process	0.083695	1	2	553	17	17822	ENSOARG00000011867,ENSOARG00000008249	RFLNB|ASPN|
GO:0038033	positive regulation of endothelial cell chemotaxis by VEGF-activated vascular endothelial growth factor receptor signaling pathway	biological_process	0.083748	1	1	553	3	17822	ENSOARG00000013748	HSPB1|
GO:0051425	PTB domain binding	molecular_function	0.083763	1	1	553	3	17822	ENSOARG00000000285	INSR|
GO:0050863	regulation of T cell activation	biological_process	0.083884	1	9	553	183	17822	ENSOARG00000013902,ENSOARG00000005617,ENSOARG00000000044,ENSOARG00000008091,ENSOARG00000019030,ENSOARG00000020307,ENSOARG00000013965,ENSOARG00000010278,ENSOARG00000014207	-|TNFSF13B|IL2|HLA-DOA|CD276|TFRC|RC3H2|FOXP3|ADORA2A|
GO:0030896	checkpoint clamp complex	cellular_component	0.083912	1	1	553	3	17822	ENSOARG00000017042	RAD9B|
GO:0048294	negative regulation of isotype switching to IgE isotypes	biological_process	0.08392	1	1	553	3	17822	ENSOARG00000010278	FOXP3|
GO:0060480	lung goblet cell differentiation	biological_process	0.084036	1	1	553	3	17822	ENSOARG00000008972	AGR2|
GO:0003285	septum secundum development	biological_process	0.084056	1	1	553	3	17822	ENSOARG00000015228	GATA4|
GO:0003909	DNA ligase activity	molecular_function	0.084104	1	1	553	3	17822	ENSOARG00000005590	LIG4|
GO:0003910	DNA ligase (ATP) activity	molecular_function	0.084104	1	1	553	3	17822	ENSOARG00000005590	LIG4|
GO:0002461	tolerance induction dependent upon immune response	biological_process	0.084147	1	1	553	3	17822	ENSOARG00000010278	FOXP3|
GO:0002465	peripheral tolerance induction	biological_process	0.084147	1	1	553	3	17822	ENSOARG00000010278	FOXP3|
GO:0002335	mature B cell differentiation	biological_process	0.084187	1	2	553	17	17822	ENSOARG00000015080,ENSOARG00000011256	CMTM7|ITFG2|
GO:0051525	NFAT protein binding	molecular_function	0.084297	1	1	553	3	17822	ENSOARG00000010278	FOXP3|
GO:0001759	organ induction	biological_process	0.08432	1	2	553	17	17822	ENSOARG00000006544,ENSOARG00000019683	WNT3A|WNT2B|
GO:0015440	peptide-transporting ATPase activity	molecular_function	0.084384	1	1	553	3	17822	ENSOARG00000007738	TAP1|
GO:0061056	sclerotome development	biological_process	0.084417	1	1	553	3	17822	ENSOARG00000005754	MEOX1|
GO:0032640	tumor necrosis factor production	biological_process	0.084424	1	5	553	82	17822	ENSOARG00000013748,ENSOARG00000010278,ENSOARG00000005870,ENSOARG00000012766,ENSOARG00000014591	HSPB1|FOXP3|PIK3R1|UBE2J1|AZI2|
GO:0006297	nucleotide-excision repair, DNA gap filling	biological_process	0.084426	1	1	553	3	17822	ENSOARG00000005590	LIG4|
GO:0005958	DNA-dependent protein kinase-DNA ligase 4 complex	cellular_component	0.084426	1	1	553	3	17822	ENSOARG00000005590	LIG4|
GO:0007253	cytoplasmic sequestering of NF-kappaB	biological_process	0.084434	1	1	553	3	17822	ENSOARG00000010428	CCDC22|
GO:0042345	regulation of NF-kappaB import into nucleus	biological_process	0.084434	1	1	553	3	17822	ENSOARG00000010428	CCDC22|
GO:0042347	negative regulation of NF-kappaB import into nucleus	biological_process	0.084434	1	1	553	3	17822	ENSOARG00000010428	CCDC22|
GO:0042348	NF-kappaB import into nucleus	biological_process	0.084434	1	1	553	3	17822	ENSOARG00000010428	CCDC22|
GO:0071942	XPC complex	cellular_component	0.084488	1	1	553	3	17822	ENSOARG00000000732	XPC|
GO:0005815	microtubule organizing center	cellular_component	0.084522	1	20	553	487	17822	ENSOARG00000019835,ENSOARG00000018834,ENSOARG00000010801,ENSOARG00000003402,ENSOARG00000015126,ENSOARG00000015181,ENSOARG00000017174,ENSOARG00000007738,ENSOARG00000015497,ENSOARG00000014865,ENSOARG00000014126,ENSOARG00000006786,ENSOARG00000011159,ENSOARG00000011182,ENSOARG00000018950,ENSOARG00000011085,ENSOARG00000012738,ENSOARG00000018288,ENSOARG00000018647,ENSOARG00000011452	GSK3B|NLRC5|PRICKLE3|BBS5|JADE1|DYNC1LI1|SLAIN2|TAP1|CDKL2|SCLT1|HMMR|TTLL6|CLIP1|TTC26|ARL2BP|CCDC120|RRAGD|NCKAP5L|KIF23|DDX11|
GO:0030903	notochord development	biological_process	0.084548	1	2	553	17	17822	ENSOARG00000003983,ENSOARG00000013596	KDM6A|COBL|
GO:0032079	positive regulation of endodeoxyribonuclease activity	biological_process	0.084584	1	1	553	3	17822	ENSOARG00000011452	DDX11|
GO:0035511	oxidative DNA demethylation	biological_process	0.084595	1	1	553	3	17822	ENSOARG00000001123	ALKBH3|
GO:0035514	DNA demethylase activity	molecular_function	0.084595	1	1	553	3	17822	ENSOARG00000001123	ALKBH3|
GO:0043734	DNA-N1-methyladenine dioxygenase activity	molecular_function	0.084595	1	1	553	3	17822	ENSOARG00000001123	ALKBH3|
GO:0044107	cellular alcohol metabolic process	biological_process	0.084623	1	1	553	3	17822	ENSOARG00000015250	-|
GO:0044108	cellular alcohol biosynthetic process	biological_process	0.084623	1	1	553	3	17822	ENSOARG00000015250	-|
GO:0060699	regulation of endoribonuclease activity	biological_process	0.084761	1	1	553	3	17822	ENSOARG00000018336	TMBIM6|
GO:0060700	regulation of ribonuclease activity	biological_process	0.084761	1	1	553	3	17822	ENSOARG00000018336	TMBIM6|
GO:0000835	ER ubiquitin ligase complex	cellular_component	0.084771	1	1	553	3	17822	ENSOARG00000003001	SEL1L|
GO:0000836	Hrd1p ubiquitin ligase complex	cellular_component	0.084771	1	1	553	3	17822	ENSOARG00000003001	SEL1L|
GO:1902042	negative regulation of extrinsic apoptotic signaling pathway via death domain receptors	biological_process	0.084988	1	2	553	17	17822	ENSOARG00000018475,ENSOARG00000018189	HMOX1|FAIM2|
GO:0002314	germinal center B cell differentiation	biological_process	0.085056	1	1	553	3	17822	ENSOARG00000011256	ITFG2|
GO:0006261	DNA-dependent DNA replication	biological_process	0.085111	1	5	553	80	17822	ENSOARG00000013895,ENSOARG00000005076,ENSOARG00000011452,ENSOARG00000018527,ENSOARG00000013512	STAG2|DNA2|DDX11|MCM5|CDT1|
GO:0044319	wound healing, spreading of cells	biological_process	0.085198	1	2	553	17	17822	ENSOARG00000001440,ENSOARG00000019749	WNT7A|PPM1J|
GO:0090505	epiboly involved in wound healing	biological_process	0.085198	1	2	553	17	17822	ENSOARG00000001440,ENSOARG00000019749	WNT7A|PPM1J|
GO:0045504	dynein heavy chain binding	molecular_function	0.085254	1	1	553	3	17822	ENSOARG00000015181	DYNC1LI1|
GO:0061317	canonical Wnt receptor signaling pathway involved in cardiac muscle cell fate commitment	biological_process	0.085277	1	1	553	3	17822	ENSOARG00000006544	WNT3A|
GO:0001665	alpha-N-acetylgalactosaminide alpha-2,6-sialyltransferase activity	molecular_function	0.08528	1	1	553	3	17822	ENSOARG00000006736	ST6GALNAC1|
GO:0042904	9-cis-retinoic acid biosynthetic process	biological_process	0.085343	1	1	553	3	17822	ENSOARG00000014749	ALDH8A1|
GO:0042905	9-cis-retinoic acid metabolic process	biological_process	0.085343	1	1	553	3	17822	ENSOARG00000014749	ALDH8A1|
GO:0001923	B-1 B cell differentiation	biological_process	0.085444	1	1	553	3	17822	ENSOARG00000015080	CMTM7|
GO:0043504	mitochondrial DNA repair	biological_process	0.085465	1	1	553	3	17822	ENSOARG00000005076	DNA2|
GO:0061458	reproductive system development	biological_process	0.085549	1	9	553	183	17822	ENSOARG00000004403,ENSOARG00000013902,ENSOARG00000011357,ENSOARG00000001813,ENSOARG00000019683,ENSOARG00000015228,ENSOARG00000016626,ENSOARG00000013765,ENSOARG00000006844	ARID5B|-|FKBP4|NUP210L|WNT2B|GATA4|RARG|TCF7|HOXB13|
GO:0051152	positive regulation of smooth muscle cell differentiation	biological_process	0.085581	1	1	553	3	17822	ENSOARG00000013545	OLFM2|
GO:0008240	tripeptidyl-peptidase activity	molecular_function	0.085661	1	1	553	3	17822	ENSOARG00000016970	TPP1|
GO:0048696	regulation of collateral sprouting in absence of injury	biological_process	0.085701	1	1	553	3	17822	ENSOARG00000006544	WNT3A|
GO:0032190	acrosin binding	molecular_function	0.085814	1	1	553	3	17822	ENSOARG00000014472	ZP2|
GO:0060423	foregut regionalization	biological_process	0.085871	1	1	553	3	17822	ENSOARG00000019683	WNT2B|
GO:0060424	lung field specification	biological_process	0.085871	1	1	553	3	17822	ENSOARG00000019683	WNT2B|
GO:0060492	lung induction	biological_process	0.085871	1	1	553	3	17822	ENSOARG00000019683	WNT2B|
GO:0046916	cellular transition metal ion homeostasis	biological_process	0.085945	1	5	553	84	17822	ENSOARG00000010428,ENSOARG00000020307,ENSOARG00000018475,ENSOARG00000006511,ENSOARG00000018397	CCDC22|TFRC|HMOX1|ARF1|SLC30A7|
GO:0019048	modulation by virus of host morphology or physiology	biological_process	0.086098	1	2	553	17	17822	ENSOARG00000000285,ENSOARG00000015177	INSR|IFIT1|
GO:0032497	detection of lipopolysaccharide	biological_process	0.086099	1	1	553	3	17822	ENSOARG00000018396	SCARB1|
GO:0030035	microspike assembly	biological_process	0.086103	1	1	553	3	17822	ENSOARG00000003713	ACTN2|
GO:0004311	farnesyltranstransferase activity	molecular_function	0.086118	1	1	553	3	17822	ENSOARG00000015250	-|
GO:0052833	inositol monophosphate 4-phosphatase activity	molecular_function	0.086146	1	1	553	3	17822	ENSOARG00000015101	IMPA1|
GO:0052834	inositol monophosphate phosphatase activity	molecular_function	0.086146	1	1	553	3	17822	ENSOARG00000015101	IMPA1|
GO:0050864	regulation of B cell activation	biological_process	0.086233	1	5	553	81	17822	ENSOARG00000000044,ENSOARG00000010278,ENSOARG00000005617,ENSOARG00000020307,ENSOARG00000006544	IL2|FOXP3|TNFSF13B|TFRC|WNT3A|
GO:0015091	ferric iron transmembrane transporter activity	molecular_function	0.086241	1	1	553	3	17822	ENSOARG00000020307	TFRC|
GO:0072510	trivalent inorganic cation transmembrane transporter activity	molecular_function	0.086241	1	1	553	3	17822	ENSOARG00000020307	TFRC|
GO:0034421	post-translational protein acetylation	biological_process	0.086367	1	1	553	3	17822	ENSOARG00000016330	DSCC1|
GO:0010387	COP9 signalosome assembly	biological_process	0.086409	1	1	553	3	17822	ENSOARG00000006544	WNT3A|
GO:0050815	phosphoserine binding	molecular_function	0.086422	1	1	553	3	17822	ENSOARG00000013457	PIN1|
GO:0050816	phosphothreonine binding	molecular_function	0.086518	1	1	553	3	17822	ENSOARG00000013457	PIN1|
GO:0031116	positive regulation of microtubule polymerization	biological_process	0.086571	1	2	553	17	17822	ENSOARG00000011159,ENSOARG00000017174	CLIP1|SLAIN2|
GO:1901264	carbohydrate derivative transport	biological_process	0.086739	1	3	553	36	17822	ENSOARG00000018396,ENSOARG00000009319,ENSOARG00000013303	SCARB1|SLC29A1|VLDLR|
GO:0038128	ERBB2 signaling pathway	biological_process	0.086823	1	1	553	3	17822	ENSOARG00000012048	CPNE3|
GO:0032673	regulation of interleukin-4 production	biological_process	0.086941	1	2	553	17	17822	ENSOARG00000010278,ENSOARG00000013902	FOXP3|-|
GO:0035513	oxidative RNA demethylation	biological_process	0.087161	1	1	553	3	17822	ENSOARG00000001123	ALKBH3|
GO:0035553	oxidative single-stranded RNA demethylation	biological_process	0.087161	1	1	553	3	17822	ENSOARG00000001123	ALKBH3|
GO:0004879	ligand-activated sequence-specific DNA binding RNA polymerase II transcription factor activity	molecular_function	0.087161	1	3	553	36	17822	ENSOARG00000008766,ENSOARG00000016626,ENSOARG00000019817	RXRB|RARG|NR1I2|
GO:0050953	sensory perception of light stimulus	biological_process	0.087176	1	6	553	107	17822	ENSOARG00000013545,ENSOARG00000014869,ENSOARG00000005722,ENSOARG00000013983,ENSOARG00000012795,ENSOARG00000010594	OLFM2|-|EPAS1|PDCL|GABRR2|CACNA1F|
GO:1900027	regulation of ruffle assembly	biological_process	0.08723	1	2	553	17	17822	ENSOARG00000013286,ENSOARG00000013596	RDX|COBL|
GO:0000912	assembly of actomyosin apparatus involved in cytokinesis	biological_process	0.087271	1	1	553	3	17822	ENSOARG00000018647	KIF23|
GO:0000915	cytokinesis, actomyosin contractile ring assembly	biological_process	0.087271	1	1	553	3	17822	ENSOARG00000018647	KIF23|
GO:0097149	centralspindlin complex	cellular_component	0.087271	1	1	553	3	17822	ENSOARG00000018647	KIF23|
GO:0038026	reelin-mediated signaling pathway	biological_process	0.087312	1	1	553	3	17822	ENSOARG00000013303	VLDLR|
GO:0030229	very-low-density lipoprotein particle receptor activity	molecular_function	0.087329	1	1	553	3	17822	ENSOARG00000013303	VLDLR|
GO:0042015	interleukin-20 binding	molecular_function	0.087378	1	1	553	3	17822	ENSOARG00000006788	IL22RA1|
GO:0006360	transcription from RNA polymerase I promoter	biological_process	0.087482	1	3	553	36	17822	ENSOARG00000008204,ENSOARG00000011452,ENSOARG00000003675	IPPK|DDX11|HEATR1|
GO:0031499	TRAMP complex	cellular_component	0.087523	1	1	553	3	17822	ENSOARG00000010728	ZCCHC8|
GO:0003273	cell migration involved in endocardial cushion formation	biological_process	0.087526	1	1	553	3	17822	ENSOARG00000016659	DCHS1|
GO:0090245	axis elongation involved in somitogenesis	biological_process	0.087583	1	1	553	3	17822	ENSOARG00000006544	WNT3A|
GO:2000643	positive regulation of early endosome to late endosome transport	biological_process	0.087588	1	1	553	3	17822	ENSOARG00000013286	RDX|
GO:2000832	negative regulation of steroid hormone secretion	biological_process	0.087649	1	1	553	3	17822	ENSOARG00000017816	CRY1|
GO:2000847	negative regulation of corticosteroid hormone secretion	biological_process	0.087649	1	1	553	3	17822	ENSOARG00000017816	CRY1|
GO:2000850	negative regulation of glucocorticoid secretion	biological_process	0.087649	1	1	553	3	17822	ENSOARG00000017816	CRY1|
GO:0035279	mRNA cleavage involved in gene silencing by miRNA	biological_process	0.087665	1	1	553	3	17822	ENSOARG00000019733	MOV10|
GO:0004965	G-protein coupled GABA receptor activity	molecular_function	0.087673	1	1	553	3	17822	ENSOARG00000019854	GPR156|
GO:0030538	embryonic genitalia morphogenesis	biological_process	0.087676	1	1	553	3	17822	ENSOARG00000013765	TCF7|
GO:0021965	spinal cord ventral commissure morphogenesis	biological_process	0.087688	1	1	553	3	17822	ENSOARG00000012452	ADARB1|
GO:0032237	activation of store-operated calcium channel activity	biological_process	0.087688	1	1	553	3	17822	ENSOARG00000010465	CRACR2A|
GO:0070932	histone H3 deacetylation	biological_process	0.087842	1	2	553	17	17822	ENSOARG00000017776,ENSOARG00000017788	-|SIRT7|
GO:0034979	NAD-dependent protein deacetylase activity	molecular_function	0.088017	1	2	553	17	17822	ENSOARG00000017788,ENSOARG00000017776	SIRT7|-|
GO:0031674	I band	cellular_component	0.088083	1	4	553	58	17822	ENSOARG00000013623,ENSOARG00000004925,ENSOARG00000003713,ENSOARG00000013748	PPP3CA|MYPN|ACTN2|HSPB1|
GO:0009067	aspartate family amino acid biosynthetic process	biological_process	0.088287	1	2	553	17	17822	ENSOARG00000003750,ENSOARG00000016379	MTR|ASNSD1|
GO:0016799	hydrolase activity, hydrolyzing N-glycosyl compounds	molecular_function	0.088618	1	2	553	18	17822	ENSOARG00000015237,ENSOARG00000016261	NEIL2|-|
GO:0005976	polysaccharide metabolic process	biological_process	0.089658	1	4	553	59	17822	ENSOARG00000000285,ENSOARG00000018139,ENSOARG00000017889,ENSOARG00000019835	INSR|GCGR|PHKA1|GSK3B|
GO:0015985	energy coupled proton transport, down electrochemical gradient	biological_process	0.089983	1	2	553	19	17822	ENSOARG00000006653,ENSOARG00000011397	ATP5MC1|ATP5PD|
GO:0015986	ATP synthesis coupled proton transport	biological_process	0.089983	1	2	553	19	17822	ENSOARG00000011397,ENSOARG00000006653	ATP5PD|ATP5MC1|
GO:0015629	actin cytoskeleton	cellular_component	0.089986	1	14	553	322	17822	ENSOARG00000008632,ENSOARG00000013286,ENSOARG00000019670,ENSOARG00000013596,ENSOARG00000014815,ENSOARG00000011780,ENSOARG00000014369,ENSOARG00000019712,ENSOARG00000003365,ENSOARG00000002271,ENSOARG00000015569,ENSOARG00000011867,ENSOARG00000009349,ENSOARG00000001845	TMEM63B|RDX|CTTNBP2NL|COBL|IFIT5|ACTR3|SVIL|-|FGR|HAX1|PALLD|RFLNB|KNTC1|TPM3|
GO:0030239	myofibril assembly	biological_process	0.091019	1	3	553	37	17822	ENSOARG00000003713,ENSOARG00000003388,ENSOARG00000004925	ACTN2|KLHL41|MYPN|
GO:0032660	regulation of interleukin-17 production	biological_process	0.091176	1	2	553	18	17822	ENSOARG00000000044,ENSOARG00000010278	IL2|FOXP3|
GO:0071706	tumor necrosis factor superfamily cytokine production	biological_process	0.091243	1	5	553	84	17822	ENSOARG00000013748,ENSOARG00000010278,ENSOARG00000005870,ENSOARG00000012766,ENSOARG00000014591	HSPB1|FOXP3|PIK3R1|UBE2J1|AZI2|
GO:0030496	midbody	cellular_component	0.091526	1	6	553	106	17822	ENSOARG00000014801,ENSOARG00000018950,ENSOARG00000018647,ENSOARG00000013457,ENSOARG00000012172,ENSOARG00000011452	CHMP4C|ARL2BP|KIF23|PIN1|ZNF330|DDX11|
GO:0010737	protein kinase A signaling cascade	biological_process	0.091666	1	2	553	18	17822	ENSOARG00000018858,ENSOARG00000003112	PJA2|AKAP12|
GO:0002204	somatic recombination of immunoglobulin genes involved in immune response	biological_process	0.09203	1	3	553	37	17822	ENSOARG00000010278,ENSOARG00000005590,ENSOARG00000020307	FOXP3|LIG4|TFRC|
GO:0002208	somatic diversification of immunoglobulins involved in immune response	biological_process	0.09203	1	3	553	37	17822	ENSOARG00000020307,ENSOARG00000005590,ENSOARG00000010278	TFRC|LIG4|FOXP3|
GO:0045190	isotype switching	biological_process	0.09203	1	3	553	37	17822	ENSOARG00000020307,ENSOARG00000010278,ENSOARG00000005590	TFRC|FOXP3|LIG4|
GO:0042562	hormone binding	molecular_function	0.09371	1	3	553	37	17822	ENSOARG00000005870,ENSOARG00000000285,ENSOARG00000014590	PIK3R1|INSR|CRYM|
GO:0060562	epithelial tube morphogenesis	biological_process	0.09407	1	11	553	242	17822	ENSOARG00000013596,ENSOARG00000016659,ENSOARG00000016626,ENSOARG00000011306,ENSOARG00000016622,ENSOARG00000009880,ENSOARG00000003983,ENSOARG00000019683,ENSOARG00000006544,ENSOARG00000017176,ENSOARG00000010895	COBL|DCHS1|RARG|PBX1|FZD6|ZEB2|KDM6A|WNT2B|WNT3A|TCTN1|TULP3|
GO:0044452	nucleolar part	cellular_component	0.094234	1	7	553	134	17822	ENSOARG00000003457,ENSOARG00000015082,ENSOARG00000011452,ENSOARG00000003510,ENSOARG00000003675,ENSOARG00000018168,ENSOARG00000017788	-|LIPA|DDX11|-|HEATR1|RREB1|SIRT7|
GO:0090307	spindle assembly involved in mitosis	biological_process	0.09444	1	3	553	37	17822	ENSOARG00000018647,ENSOARG00000014801,ENSOARG00000013895	KIF23|CHMP4C|STAG2|
GO:0090504	epiboly	biological_process	0.094452	1	2	553	18	17822	ENSOARG00000019749,ENSOARG00000001440	PPM1J|WNT7A|
GO:2001259	positive regulation of cation channel activity	biological_process	0.094919	1	2	553	18	17822	ENSOARG00000010465,ENSOARG00000003713	CRACR2A|ACTN2|
GO:0001736	establishment of planar polarity	biological_process	0.09496	1	3	553	37	17822	ENSOARG00000001440,ENSOARG00000012668,ENSOARG00000016622	WNT7A|ANKRD6|FZD6|
GO:0007164	establishment of tissue polarity	biological_process	0.09496	1	3	553	37	17822	ENSOARG00000016622,ENSOARG00000012668,ENSOARG00000001440	FZD6|ANKRD6|WNT7A|
GO:0035035	histone acetyltransferase binding	molecular_function	0.095095	1	2	553	18	17822	ENSOARG00000010278,ENSOARG00000005722	FOXP3|EPAS1|
GO:0016879	ligase activity, forming carbon-nitrogen bonds	molecular_function	0.095202	1	11	553	239	17822	ENSOARG00000014127,ENSOARG00000017916,ENSOARG00000018858,ENSOARG00000006786,ENSOARG00000013965,ENSOARG00000018855,ENSOARG00000012595,ENSOARG00000002836,ENSOARG00000015272,ENSOARG00000016379,ENSOARG00000015767	HLCS|-|PJA2|TTLL6|RC3H2|LNX1|-|MIB2|RCHY1|ASNSD1|FBXL2|
GO:0005758	mitochondrial intermembrane space	cellular_component	0.095623	1	3	553	39	17822	ENSOARG00000001227,ENSOARG00000002271,ENSOARG00000018950	CHCHD4|HAX1|ARL2BP|
GO:0010810	regulation of cell-substrate adhesion	biological_process	0.095718	1	7	553	133	17822	ENSOARG00000000948,ENSOARG00000008972,ENSOARG00000020386,ENSOARG00000008233,ENSOARG00000019835,ENSOARG00000018168,ENSOARG00000005870	HSD17B12|AGR2|APOD|ECM2|GSK3B|RREB1|PIK3R1|
GO:0009057	macromolecule catabolic process	biological_process	0.095875	1	26	553	683	17822	ENSOARG00000013413,ENSOARG00000016967,ENSOARG00000018855,ENSOARG00000010913,ENSOARG00000000600,ENSOARG00000011896,ENSOARG00000007866,ENSOARG00000015272,ENSOARG00000015767,ENSOARG00000005076,ENSOARG00000017905,ENSOARG00000012595,ENSOARG00000006606,ENSOARG00000006622,ENSOARG00000011043,ENSOARG00000011010,ENSOARG00000015263,ENSOARG00000017245,ENSOARG00000010428,ENSOARG00000013723,ENSOARG00000018905,…	FBXL12|KLHL15|LNX1|GGA3|LSM3|-|PSMB9|RCHY1|FBXL2|DNA2|-|-|SNF8|UBE2Z|ZC3HAV1|USP10|CTSB|ABHD13|CCDC22|CBFA2T3|FAM192A|PIN1|GSK3B|UBE2J1|TRIM39|PMAIP1|
GO:0050670	regulation of lymphocyte proliferation	biological_process	0.096032	1	7	553	135	17822	ENSOARG00000013902,ENSOARG00000006544,ENSOARG00000010278,ENSOARG00000005617,ENSOARG00000000044,ENSOARG00000019030,ENSOARG00000020307	-|WNT3A|FOXP3|TNFSF13B|IL2|CD276|TFRC|
GO:0051262	protein tetramerization	biological_process	0.097172	1	5	553	84	17822	ENSOARG00000001081,ENSOARG00000003713,ENSOARG00000000285,ENSOARG00000008818,ENSOARG00000015550	MCOLN1|ACTN2|INSR|HSD17B8|CBR4|
GO:0032452	histone demethylase activity	molecular_function	0.097783	1	2	553	18	17822	ENSOARG00000003983,ENSOARG00000006678	KDM6A|JMJD6|
GO:0003950	NAD+ ADP-ribosyltransferase activity	molecular_function	0.097831	1	2	553	18	17822	ENSOARG00000010367,ENSOARG00000011043	PARP11|ZC3HAV1|
GO:0048524	positive regulation of viral process	biological_process	0.097893	1	4	553	60	17822	ENSOARG00000015177,ENSOARG00000012452,ENSOARG00000014801,ENSOARG00000018038	IFIT1|ADARB1|CHMP4C|P4HB|
GO:0002520	immune system development	biological_process	0.098429	1	23	553	596	17822	ENSOARG00000002960,ENSOARG00000005722,ENSOARG00000008091,ENSOARG00000016626,ENSOARG00000007142,ENSOARG00000013965,ENSOARG00000013765,ENSOARG00000011306,ENSOARG00000014591,ENSOARG00000005590,ENSOARG00000013723,ENSOARG00000016038,ENSOARG00000005870,ENSOARG00000015080,ENSOARG00000008295,ENSOARG00000006678,ENSOARG00000002271,ENSOARG00000010278,ENSOARG00000020307,ENSOARG00000011157,ENSOARG00000019683,…	STON2|EPAS1|HLA-DOA|RARG|SSBP3|RC3H2|TCF7|PBX1|AZI2|LIG4|CBFA2T3|TRIM10|PIK3R1|CMTM7|TPD52|JMJD6|HAX1|FOXP3|TFRC|TFE3|WNT2B|ITFG2|WNT3A|
GO:0030324	lung development	biological_process	0.098562	1	7	553	135	17822	ENSOARG00000019683,ENSOARG00000015082,ENSOARG00000013965,ENSOARG00000014072,ENSOARG00000008972,ENSOARG00000005722,ENSOARG00000006678	WNT2B|LIPA|RC3H2|SIM2|AGR2|EPAS1|JMJD6|
GO:0032944	regulation of mononuclear cell proliferation	biological_process	0.098861	1	7	553	136	17822	ENSOARG00000013902,ENSOARG00000019030,ENSOARG00000020307,ENSOARG00000010278,ENSOARG00000005617,ENSOARG00000000044,ENSOARG00000006544	-|CD276|TFRC|FOXP3|TNFSF13B|IL2|WNT3A|
GO:0021510	spinal cord development	biological_process	0.098948	1	4	553	61	17822	ENSOARG00000013303,ENSOARG00000010895,ENSOARG00000017176,ENSOARG00000006544	VLDLR|TULP3|TCTN1|WNT3A|
GO:0045581	negative regulation of T cell differentiation	biological_process	0.099062	1	2	553	19	17822	ENSOARG00000010278,ENSOARG00000013965	FOXP3|RC3H2|
GO:0042035	regulation of cytokine biosynthetic process	biological_process	0.099177	1	4	553	62	17822	ENSOARG00000013748,ENSOARG00000019030,ENSOARG00000010278,ENSOARG00000012766	HSPB1|CD276|FOXP3|UBE2J1|
GO:0051098	regulation of binding	biological_process	0.099329	1	10	553	218	17822	ENSOARG00000015169,ENSOARG00000011452,ENSOARG00000018336,ENSOARG00000015177,ENSOARG00000018905,ENSOARG00000013457,ENSOARG00000013623,ENSOARG00000019835,ENSOARG00000013512,ENSOARG00000006544	IFIT2|DDX11|TMBIM6|IFIT1|FAM192A|PIN1|PPP3CA|GSK3B|CDT1|WNT3A|
GO:0030178	negative regulation of Wnt receptor signaling pathway	biological_process	0.099822	1	6	553	110	17822	ENSOARG00000005849,ENSOARG00000011221,ENSOARG00000017695,ENSOARG00000012668,ENSOARG00000015126,ENSOARG00000016622	SOST|NXN|NOTUM|ANKRD6|JADE1|FZD6|
GO:0005813	centrosome	cellular_component	0.09994	1	17	553	410	17822	ENSOARG00000015181,ENSOARG00000017174,ENSOARG00000019835,ENSOARG00000018834,ENSOARG00000003402,ENSOARG00000010801,ENSOARG00000014126,ENSOARG00000011159,ENSOARG00000015497,ENSOARG00000014865,ENSOARG00000012738,ENSOARG00000011182,ENSOARG00000018950,ENSOARG00000011085,ENSOARG00000011452,ENSOARG00000018288,ENSOARG00000018647	DYNC1LI1|SLAIN2|GSK3B|NLRC5|BBS5|PRICKLE3|HMMR|CLIP1|CDKL2|SCLT1|RRAGD|TTC26|ARL2BP|CCDC120|DDX11|NCKAP5L|KIF23|
GO:0061077	chaperone-mediated protein folding	biological_process	0.10023	1	2	553	19	17822	ENSOARG00000011357,ENSOARG00000013748	FKBP4|HSPB1|
GO:0045309	protein phosphorylated amino acid binding	molecular_function	0.10123	1	3	553	38	17822	ENSOARG00000005870,ENSOARG00000013457,ENSOARG00000003365	PIK3R1|PIN1|FGR|
GO:0030098	lymphocyte differentiation	biological_process	0.10144	1	10	553	218	17822	ENSOARG00000013965,ENSOARG00000010278,ENSOARG00000013765,ENSOARG00000005870,ENSOARG00000015080,ENSOARG00000008295,ENSOARG00000006678,ENSOARG00000008091,ENSOARG00000011256,ENSOARG00000005590	RC3H2|FOXP3|TCF7|PIK3R1|CMTM7|TPD52|JMJD6|HLA-DOA|ITFG2|LIG4|
GO:0034613	cellular protein localization	biological_process	0.10151	1	32	553	867	17822	ENSOARG00000014883,ENSOARG00000013457,ENSOARG00000019835,ENSOARG00000003303,ENSOARG00000018990,ENSOARG00000002212,ENSOARG00000003001,ENSOARG00000020386,ENSOARG00000015177,ENSOARG00000013249,ENSOARG00000005870,ENSOARG00000010913,ENSOARG00000011378,ENSOARG00000013778,ENSOARG00000013512,ENSOARG00000018432,ENSOARG00000010428,ENSOARG00000004941,ENSOARG00000001227,ENSOARG00000011085,ENSOARG00000013623,…	ZFAND1|PIN1|GSK3B|STX12|-|TLK1|SEL1L|APOD|IFIT1|CLTC|PIK3R1|GGA3|-|YWHAG|CDT1|TOM1|CCDC22|PBLD|CHCHD4|CCDC120|PPP3CA|ARL2BP|ITGB7|SNF8|RDX|WNT3A|AKAP12|SNX16|PEX3|DCHS1|ACTN2|ASPSCR1|
GO:0071103	DNA conformation change	biological_process	0.10239	1	8	553	167	17822	ENSOARG00000009253,ENSOARG00000008038,ENSOARG00000005076,ENSOARG00000006972,ENSOARG00000011452,ENSOARG00000009266,ENSOARG00000008217,ENSOARG00000009214	-|BRD2|DNA2|-|DDX11|-|CENPP|-|
GO:0002583	regulation of antigen processing and presentation of peptide antigen	biological_process	0.10303	1	1	553	4	17822	ENSOARG00000008091	HLA-DOA|
GO:0010523	negative regulation of calcium ion transport into cytosol	biological_process	0.10334	1	1	553	4	17822	ENSOARG00000018336	TMBIM6|
GO:0006270	DNA replication initiation	biological_process	0.10367	1	2	553	19	17822	ENSOARG00000018527,ENSOARG00000013512	MCM5|CDT1|
GO:0030323	respiratory tube development	biological_process	0.10436	1	7	553	137	17822	ENSOARG00000005722,ENSOARG00000006678,ENSOARG00000014072,ENSOARG00000013965,ENSOARG00000008972,ENSOARG00000019683,ENSOARG00000015082	EPAS1|JMJD6|SIM2|RC3H2|AGR2|WNT2B|LIPA|
GO:0033632	regulation of cell-cell adhesion mediated by integrin	biological_process	0.10498	1	2	553	19	17822	ENSOARG00000006544,ENSOARG00000013343	WNT3A|PIEZO1|
GO:0008035	high-density lipoprotein particle binding	molecular_function	0.10537	1	1	553	4	17822	ENSOARG00000018396	SCARB1|
GO:0002580	regulation of antigen processing and presentation of peptide or polysaccharide antigen via MHC class II	biological_process	0.10559	1	1	553	4	17822	ENSOARG00000008091	HLA-DOA|
GO:0044772	mitotic cell cycle phase transition	biological_process	0.10576	1	10	553	219	17822	ENSOARG00000013286,ENSOARG00000011054,ENSOARG00000000732,ENSOARG00000015181,ENSOARG00000013623,ENSOARG00000015126,ENSOARG00000015977,ENSOARG00000011306,ENSOARG00000009349,ENSOARG00000000725	RDX|FOXM1|XPC|DYNC1LI1|PPP3CA|JADE1|TAF2|PBX1|KNTC1|MAP3K20|
GO:0016706	oxidoreductase activity, acting on paired donors, with incorporation or reduction of molecular oxygen, 2-oxoglutarate as one donor, and incorporation of one atom each of oxygen into both donors	molecular_function	0.10584	1	3	553	39	17822	ENSOARG00000018038,ENSOARG00000001123,ENSOARG00000006678	P4HB|ALKBH3|JMJD6|
GO:0006352	DNA-dependent transcription, initiation	biological_process	0.10589	1	5	553	88	17822	ENSOARG00000009266,ENSOARG00000009214,ENSOARG00000002918,ENSOARG00000015977,ENSOARG00000009253	-|-|GTF2A1|TAF2|-|
GO:0043566	structure-specific DNA binding	molecular_function	0.10594	1	8	553	166	17822	ENSOARG00000000732,ENSOARG00000018491,ENSOARG00000005295,ENSOARG00000003983,ENSOARG00000011452,ENSOARG00000016301,ENSOARG00000017816,ENSOARG00000014815	XPC|MTERF2|-|KDM6A|DDX11|PMS1|CRY1|IFIT5|
GO:0050501	hyaluronan synthase activity	molecular_function	0.10594	1	1	553	4	17822	ENSOARG00000014933	HAS1|
GO:0070727	cellular macromolecule localization	biological_process	0.10614	1	32	553	871	17822	ENSOARG00000013457,ENSOARG00000014883,ENSOARG00000019835,ENSOARG00000003303,ENSOARG00000018990,ENSOARG00000002212,ENSOARG00000003001,ENSOARG00000020386,ENSOARG00000013249,ENSOARG00000015177,ENSOARG00000005870,ENSOARG00000010913,ENSOARG00000011378,ENSOARG00000013778,ENSOARG00000013512,ENSOARG00000018432,ENSOARG00000010428,ENSOARG00000004941,ENSOARG00000001227,ENSOARG00000011085,ENSOARG00000013623,…	PIN1|ZFAND1|GSK3B|STX12|-|TLK1|SEL1L|APOD|CLTC|IFIT1|PIK3R1|GGA3|-|YWHAG|CDT1|TOM1|CCDC22|PBLD|CHCHD4|CCDC120|PPP3CA|ARL2BP|SNF8|ITGB7|WNT3A|RDX|AKAP12|SNX16|PEX3|DCHS1|ASPSCR1|ACTN2|
GO:0006244	pyrimidine nucleotide catabolic process	biological_process	0.10625	1	1	553	4	17822	ENSOARG00000011243	NT5C|
GO:0017046	peptide hormone binding	molecular_function	0.10641	1	2	553	19	17822	ENSOARG00000005870,ENSOARG00000000285	PIK3R1|INSR|
GO:0019886	antigen processing and presentation of exogenous peptide antigen via MHC class II	biological_process	0.10649	1	1	553	4	17822	ENSOARG00000008091	HLA-DOA|
GO:0002220	innate immune response activating cell surface receptor signaling pathway	biological_process	0.10666	1	1	553	4	17822	ENSOARG00000011266	FFAR2|
GO:0034447	very-low-density lipoprotein particle clearance	biological_process	0.10668	1	1	553	4	17822	ENSOARG00000013303	VLDLR|
GO:0051291	protein heterooligomerization	biological_process	0.10669	1	3	553	40	17822	ENSOARG00000015550,ENSOARG00000008818,ENSOARG00000000285	CBR4|HSD17B8|INSR|
GO:0002578	negative regulation of antigen processing and presentation	biological_process	0.10675	1	1	553	4	17822	ENSOARG00000008091	HLA-DOA|
GO:0042160	lipoprotein modification	biological_process	0.10677	1	1	553	4	17822	ENSOARG00000020386	APOD|
GO:0042161	lipoprotein oxidation	biological_process	0.10677	1	1	553	4	17822	ENSOARG00000020386	APOD|
GO:0006323	DNA packaging	biological_process	0.10696	1	6	553	116	17822	ENSOARG00000009253,ENSOARG00000006972,ENSOARG00000008217,ENSOARG00000009214,ENSOARG00000008038,ENSOARG00000009266	-|-|CENPP|-|BRD2|-|
GO:0009996	negative regulation of cell fate specification	biological_process	0.10706	1	1	553	4	17822	ENSOARG00000006544	WNT3A|
GO:0002885	positive regulation of hypersensitivity	biological_process	0.10726	1	1	553	4	17822	ENSOARG00000013902	-|
GO:0032792	negative regulation of CREB transcription factor activity	biological_process	0.10727	1	1	553	4	17822	ENSOARG00000010278	FOXP3|
GO:0042590	antigen processing and presentation of exogenous peptide antigen via MHC class I	biological_process	0.10731	1	1	553	4	17822	ENSOARG00000007738	TAP1|
GO:0051592	response to calcium ion	biological_process	0.10747	1	4	553	62	17822	ENSOARG00000012048,ENSOARG00000018900,ENSOARG00000001081,ENSOARG00000013623	CPNE3|CPNE2|MCOLN1|PPP3CA|
GO:0048625	myoblast fate commitment	biological_process	0.10766	1	1	553	4	17822	ENSOARG00000005722	EPAS1|
GO:0042167	heme catabolic process	biological_process	0.10777	1	1	553	4	17822	ENSOARG00000018475	HMOX1|
GO:0046149	pigment catabolic process	biological_process	0.10777	1	1	553	4	17822	ENSOARG00000018475	HMOX1|
GO:0001776	leukocyte homeostasis	biological_process	0.10789	1	4	553	63	17822	ENSOARG00000005617,ENSOARG00000010594,ENSOARG00000010278,ENSOARG00000013965	TNFSF13B|CACNA1F|FOXP3|RC3H2|
GO:0042824	MHC class I peptide loading complex	cellular_component	0.10791	1	1	553	4	17822	ENSOARG00000007738	TAP1|
GO:0045085	negative regulation of interleukin-2 biosynthetic process	biological_process	0.10804	1	1	553	4	17822	ENSOARG00000010278	FOXP3|
GO:0016942	insulin-like growth factor binding protein complex	cellular_component	0.10806	1	1	553	4	17822	ENSOARG00000016699	IGFBP6|
GO:0046324	regulation of glucose import	biological_process	0.10809	1	3	553	40	17822	ENSOARG00000005870,ENSOARG00000017643,ENSOARG00000000285	PIK3R1|ASPSCR1|INSR|
GO:0060392	negative regulation of SMAD protein import into nucleus	biological_process	0.1081	1	1	553	4	17822	ENSOARG00000004941	PBLD|
GO:0071806	protein transmembrane transport	biological_process	0.10823	1	3	553	41	17822	ENSOARG00000001227,ENSOARG00000001541,ENSOARG00000011378	CHCHD4|PEX3|-|
GO:0005527	macrolide binding	molecular_function	0.10826	1	1	553	4	17822	ENSOARG00000011357	FKBP4|
GO:0005528	FK506 binding	molecular_function	0.10826	1	1	553	4	17822	ENSOARG00000011357	FKBP4|
GO:0071763	nuclear membrane organization	biological_process	0.10828	1	1	553	4	17822	ENSOARG00000001057	TMEM43|
GO:0044294	dendritic growth cone	cellular_component	0.10829	1	1	553	4	17822	ENSOARG00000013596	COBL|
GO:0061054	dermatome development	biological_process	0.10833	1	1	553	4	17822	ENSOARG00000006544	WNT3A|
GO:0061183	regulation of dermatome development	biological_process	0.10833	1	1	553	4	17822	ENSOARG00000006544	WNT3A|
GO:0048565	digestive tract development	biological_process	0.1084	1	5	553	87	17822	ENSOARG00000013765,ENSOARG00000008972,ENSOARG00000013596,ENSOARG00000015228,ENSOARG00000016659	TCF7|AGR2|COBL|GATA4|DCHS1|
GO:0022417	protein maturation by protein folding	biological_process	0.10854	1	1	553	4	17822	ENSOARG00000001227	CHCHD4|
GO:0003415	chondrocyte hypertrophy	biological_process	0.10855	1	1	553	4	17822	ENSOARG00000016626	RARG|
GO:1900101	regulation of endoplasmic reticulum unfolded protein response	biological_process	0.10869	1	1	553	4	17822	ENSOARG00000005870	PIK3R1|
GO:1900103	positive regulation of endoplasmic reticulum unfolded protein response	biological_process	0.10869	1	1	553	4	17822	ENSOARG00000005870	PIK3R1|
GO:0001205	RNA polymerase II distal enhancer sequence-specific DNA binding transcription factor activity involved in positive regulation of transcription	molecular_function	0.10879	1	2	553	20	17822	ENSOARG00000009880,ENSOARG00000008280	ZEB2|MEOX2|
GO:0070384	Harderian gland development	biological_process	0.10888	1	1	553	4	17822	ENSOARG00000016626	RARG|
GO:0061181	regulation of chondrocyte development	biological_process	0.10909	1	1	553	4	17822	ENSOARG00000011867	RFLNB|
GO:0032075	positive regulation of nuclease activity	biological_process	0.1091	1	1	553	4	17822	ENSOARG00000011452	DDX11|
GO:0032077	positive regulation of deoxyribonuclease activity	biological_process	0.1091	1	1	553	4	17822	ENSOARG00000011452	DDX11|
GO:0003129	heart induction	biological_process	0.10939	1	1	553	4	17822	ENSOARG00000006544	WNT3A|
GO:0001875	lipopolysaccharide receptor activity	molecular_function	0.10969	1	1	553	4	17822	ENSOARG00000018396	SCARB1|
GO:0032436	positive regulation of proteasomal ubiquitin-dependent protein catabolic process	biological_process	0.10976	1	3	553	40	17822	ENSOARG00000019835,ENSOARG00000013723,ENSOARG00000015272	GSK3B|CBFA2T3|RCHY1|
GO:0034186	apolipoprotein A-I binding	molecular_function	0.10984	1	1	553	4	17822	ENSOARG00000018396	SCARB1|
GO:0018171	peptidyl-cysteine oxidation	biological_process	0.10999	1	1	553	4	17822	ENSOARG00000001227	CHCHD4|
GO:0044528	regulation of mitochondrial mRNA stability	biological_process	0.11016	1	1	553	4	17822	ENSOARG00000003284	FASTKD1|
GO:0061469	regulation of type B pancreatic cell proliferation	biological_process	0.11028	1	1	553	4	17822	ENSOARG00000006544	WNT3A|
GO:0046037	GMP metabolic process	biological_process	0.11032	1	1	553	4	17822	ENSOARG00000006259	GUK1|
GO:0010638	positive regulation of organelle organization	biological_process	0.11041	1	14	553	335	17822	ENSOARG00000011557,ENSOARG00000005821,ENSOARG00000019835,ENSOARG00000017174,ENSOARG00000003181,ENSOARG00000005590,ENSOARG00000000285,ENSOARG00000006705,ENSOARG00000011780,ENSOARG00000003713,ENSOARG00000011159,ENSOARG00000011452,ENSOARG00000002271,ENSOARG00000010278	-|PMAIP1|GSK3B|SLAIN2|RMND1|LIG4|INSR|CALCOCO2|ACTR3|ACTN2|CLIP1|DDX11|HAX1|FOXP3|
GO:0005672	transcription factor TFIIA complex	cellular_component	0.11046	1	1	553	4	17822	ENSOARG00000002918	GTF2A1|
GO:0070815	peptidyl-lysine 5-dioxygenase activity	molecular_function	0.11049	1	1	553	4	17822	ENSOARG00000006678	JMJD6|
GO:0032881	regulation of polysaccharide metabolic process	biological_process	0.11061	1	2	553	20	17822	ENSOARG00000018139,ENSOARG00000000285	GCGR|INSR|
GO:0006556	S-adenosylmethionine biosynthetic process	biological_process	0.11097	1	1	553	4	17822	ENSOARG00000014137	MAT2B|
GO:0009235	cobalamin metabolic process	biological_process	0.11109	1	1	553	4	17822	ENSOARG00000003750	MTR|
GO:0061484	hematopoietic stem cell homeostasis	biological_process	0.11117	1	1	553	4	17822	ENSOARG00000002170	UBAP2L|
GO:0061470	T follicular helper cell differentiation	biological_process	0.11124	1	1	553	4	17822	ENSOARG00000013965	RC3H2|
GO:0038089	positive regulation of cell migration by vascular endothelial growth factor signaling pathway	biological_process	0.11134	1	1	553	4	17822	ENSOARG00000013748	HSPB1|
GO:0019966	interleukin-1 binding	molecular_function	0.11139	1	1	553	4	17822	ENSOARG00000002271	HAX1|
GO:0035617	stress granule disassembly	biological_process	0.1114	1	1	553	4	17822	ENSOARG00000014883	ZFAND1|
GO:0018401	peptidyl-proline hydroxylation to 4-hydroxy-L-proline	biological_process	0.11151	1	1	553	4	17822	ENSOARG00000018038	P4HB|
GO:0045829	negative regulation of isotype switching	biological_process	0.11152	1	1	553	4	17822	ENSOARG00000010278	FOXP3|
GO:0060481	lobar bronchus epithelium development	biological_process	0.11162	1	1	553	4	17822	ENSOARG00000008972	AGR2|
GO:0060482	lobar bronchus development	biological_process	0.11162	1	1	553	4	17822	ENSOARG00000008972	AGR2|
GO:0061316	canonical Wnt receptor signaling pathway involved in heart development	biological_process	0.11187	1	1	553	4	17822	ENSOARG00000006544	WNT3A|
GO:0051256	spindle midzone assembly involved in mitosis	biological_process	0.112	1	1	553	4	17822	ENSOARG00000018647	KIF23|
GO:0003431	growth plate cartilage chondrocyte development	biological_process	0.11218	1	1	553	4	17822	ENSOARG00000016626	RARG|
GO:0032713	negative regulation of interleukin-4 production	biological_process	0.11227	1	1	553	4	17822	ENSOARG00000010278	FOXP3|
GO:0044340	canonical Wnt receptor signaling pathway involved in regulation of cell proliferation	biological_process	0.11229	1	1	553	4	17822	ENSOARG00000006544	WNT3A|
GO:0034080	CENP-A containing nucleosome assembly at centromere	biological_process	0.11242	1	1	553	4	17822	ENSOARG00000008217	CENPP|
GO:0032466	negative regulation of cytokinesis	biological_process	0.11248	1	1	553	4	17822	ENSOARG00000014801	CHMP4C|
GO:0009838	abscission	biological_process	0.11258	1	1	553	4	17822	ENSOARG00000014801	CHMP4C|
GO:0016139	glycoside catabolic process	biological_process	0.11261	1	1	553	4	17822	ENSOARG00000001591	FUCA2|
GO:0034379	very-low-density lipoprotein particle assembly	biological_process	0.11262	1	1	553	4	17822	ENSOARG00000016688	SOAT2|
GO:0010513	positive regulation of phosphatidylinositol biosynthetic process	biological_process	0.11266	1	1	553	4	17822	ENSOARG00000013902	-|
GO:0016712	oxidoreductase activity, acting on paired donors, with incorporation or reduction of molecular oxygen, reduced flavin or flavoprotein as one donor, and incorporation of one atom of oxygen	molecular_function	0.11278	1	2	553	20	17822	ENSOARG00000007211,ENSOARG00000007274	-|CYP2B6|
GO:0003836	beta-galactoside (CMP) alpha-2,3-sialyltransferase activity	molecular_function	0.11282	1	1	553	4	17822	ENSOARG00000005371	ST3GAL1|
GO:0072137	condensed mesenchymal cell proliferation	biological_process	0.11282	1	1	553	4	17822	ENSOARG00000016659	DCHS1|
GO:0051036	regulation of endosome size	biological_process	0.11292	1	1	553	4	17822	ENSOARG00000006606	SNF8|
GO:0071557	histone H3-K27 demethylation	biological_process	0.11305	1	1	553	4	17822	ENSOARG00000003983	KDM6A|
GO:0071558	histone demethylase activity (H3-K27 specific)	molecular_function	0.11305	1	1	553	4	17822	ENSOARG00000003983	KDM6A|
GO:0006528	asparagine metabolic process	biological_process	0.11312	1	1	553	4	17822	ENSOARG00000016379	ASNSD1|
GO:0003016	respiratory system process	biological_process	0.11324	1	2	553	20	17822	ENSOARG00000019015,ENSOARG00000003983	TCF15|KDM6A|
GO:0035461	vitamin transmembrane transport	biological_process	0.11329	1	1	553	4	17822	ENSOARG00000018396	SCARB1|
GO:0006004	fucose metabolic process	biological_process	0.11332	1	1	553	4	17822	ENSOARG00000001591	FUCA2|
GO:0060431	primary lung bud formation	biological_process	0.1134	1	1	553	4	17822	ENSOARG00000019683	WNT2B|
GO:0004656	procollagen-proline 4-dioxygenase activity	molecular_function	0.11346	1	1	553	4	17822	ENSOARG00000018038	P4HB|
GO:0070663	regulation of leukocyte proliferation	biological_process	0.11351	1	7	553	141	17822	ENSOARG00000006544,ENSOARG00000019030,ENSOARG00000020307,ENSOARG00000000044,ENSOARG00000010278,ENSOARG00000005617,ENSOARG00000013902	WNT3A|CD276|TFRC|IL2|FOXP3|TNFSF13B|-|
GO:0048729	tissue morphogenesis	biological_process	0.11361	1	17	553	426	17822	ENSOARG00000016626,ENSOARG00000019015,ENSOARG00000011306,ENSOARG00000012452,ENSOARG00000017176,ENSOARG00000019749,ENSOARG00000016622,ENSOARG00000012668,ENSOARG00000003983,ENSOARG00000006844,ENSOARG00000013596,ENSOARG00000016659,ENSOARG00000019683,ENSOARG00000006544,ENSOARG00000001440,ENSOARG00000010895,ENSOARG00000009880	RARG|TCF15|PBX1|ADARB1|TCTN1|PPM1J|FZD6|ANKRD6|KDM6A|HOXB13|COBL|DCHS1|WNT2B|WNT3A|WNT7A|TULP3|ZEB2|
GO:0070739	protein-glutamic acid ligase activity	molecular_function	0.11364	1	1	553	4	17822	ENSOARG00000006786	TTLL6|
GO:0000938	GARP complex	cellular_component	0.11372	1	1	553	4	17822	ENSOARG00000011703	VPS53|
GO:0031313	extrinsic to endosome membrane	cellular_component	0.11374	1	1	553	4	17822	ENSOARG00000014627	SNX16|
GO:0090068	positive regulation of cell cycle process	biological_process	0.11394	1	7	553	140	17822	ENSOARG00000011306,ENSOARG00000015181,ENSOARG00000000285,ENSOARG00000011452,ENSOARG00000013286,ENSOARG00000010979,ENSOARG00000018647	PBX1|DYNC1LI1|INSR|DDX11|RDX|RHNO1|KIF23|
GO:0048104	establishment of body hair or bristle planar orientation	biological_process	0.11394	1	1	553	4	17822	ENSOARG00000016622	FZD6|
GO:0048105	establishment of body hair planar orientation	biological_process	0.11394	1	1	553	4	17822	ENSOARG00000016622	FZD6|
GO:0051639	actin filament network formation	biological_process	0.11399	1	1	553	4	17822	ENSOARG00000013596	COBL|
GO:1901341	positive regulation of store-operated calcium channel activity	biological_process	0.11401	1	1	553	4	17822	ENSOARG00000010465	CRACR2A|
GO:0021914	negative regulation of smoothened signaling pathway involved in ventral spinal cord patterning	biological_process	0.11402	1	1	553	4	17822	ENSOARG00000010895	TULP3|
GO:2000347	positive regulation of hepatocyte proliferation	biological_process	0.11402	1	1	553	4	17822	ENSOARG00000006544	WNT3A|
GO:0005488	binding	molecular_function	0.11413	1	285	553	9440	17822	ENSOARG00000008249,ENSOARG00000002836,ENSOARG00000015605,ENSOARG00000011243,ENSOARG00000013682,ENSOARG00000009656,ENSOARG00000018855,ENSOARG00000006844,ENSOARG00000009266,ENSOARG00000009236,ENSOARG00000016622,ENSOARG00000010465,ENSOARG00000002448,ENSOARG00000016301,ENSOARG00000000850,ENSOARG00000019817,ENSOARG00000012999,ENSOARG00000005754,ENSOARG00000015272,ENSOARG00000014815,ENSOARG00000017816,…	ASPN|MIB2|TRIM26|NT5C|PABPN1L|POLR3A|LNX1|HOXB13|-|-|FZD6|CRACR2A|ATP8B2|PMS1|RAPGEF4|NR1I2|ZC3H12C|MEOX1|RCHY1|IFIT5|CRY1|FMNL3|KDM6A|-|ZC3H12B|MAFG|TRIM39|MRPL17|PRR3|ARF1|TMEM43|MPP2|HIST1H2BN|DTX2|-|-|-|PPP1R27|-|ZNF330|MATN2|PDYN|ZFAND1|RSPRY1|EPAS1|GTF2A1|-|-|GPCPD1|-|WNT3A|SOAT2|-|SLIT1|-|FKBP4|JRKL|CDC42SE2|NOVA1|RC3H2|RXRB|-|MYPN|ADORA2A|DDX11|ZBTB26|CRYM|JADE1|PRICKLE3|BBS5|HNRNPH3|MCM5…
GO:2001137	positive regulation of endocytic recycling	biological_process	0.11439	1	1	553	4	17822	ENSOARG00000003713	ACTN2|
GO:0010861	thyroid hormone receptor activator activity	molecular_function	0.11442	1	1	553	4	17822	ENSOARG00000003713	ACTN2|
GO:0030375	thyroid hormone receptor coactivator activity	molecular_function	0.11442	1	1	553	4	17822	ENSOARG00000003713	ACTN2|
GO:0051305	chromosome movement towards spindle pole	biological_process	0.11449	1	1	553	4	17822	ENSOARG00000011780	ACTR3|
GO:0000313	organellar ribosome	cellular_component	0.11476	1	4	553	67	17822	ENSOARG00000016577,ENSOARG00000011402,ENSOARG00000006369,ENSOARG00000008429	MRPL17|MRPL58|MRPL55|MRPL14|
GO:0005761	mitochondrial ribosome	cellular_component	0.11476	1	4	553	67	17822	ENSOARG00000016577,ENSOARG00000008429,ENSOARG00000006369,ENSOARG00000011402	MRPL17|MRPL14|MRPL55|MRPL58|
GO:0071439	clathrin complex	cellular_component	0.11477	1	1	553	4	17822	ENSOARG00000013249	CLTC|
GO:0007442	hindgut morphogenesis	biological_process	0.11486	1	1	553	4	17822	ENSOARG00000013765	TCF7|
GO:0033206	meiotic cytokinesis	biological_process	0.11491	1	1	553	4	17822	ENSOARG00000011780	ACTR3|
GO:0060696	regulation of phospholipid catabolic process	biological_process	0.11508	1	1	553	4	17822	ENSOARG00000018396	SCARB1|
GO:0004791	thioredoxin-disulfide reductase activity	molecular_function	0.11508	1	1	553	4	17822	ENSOARG00000011221	NXN|
GO:0031112	positive regulation of microtubule polymerization or depolymerization	biological_process	0.11509	1	2	553	20	17822	ENSOARG00000011159,ENSOARG00000017174	CLIP1|SLAIN2|
GO:0005955	calcineurin complex	cellular_component	0.11517	1	1	553	4	17822	ENSOARG00000013623	PPP3CA|
GO:0072383	plus-end-directed vesicle transport along microtubule	biological_process	0.11517	1	1	553	4	17822	ENSOARG00000018647	KIF23|
GO:0072386	plus-end-directed organelle transport along microtubule	biological_process	0.11517	1	1	553	4	17822	ENSOARG00000018647	KIF23|
GO:0051371	muscle alpha-actinin binding	molecular_function	0.11517	1	1	553	4	17822	ENSOARG00000004925	MYPN|
GO:0002381	immunoglobulin production involved in immunoglobulin mediated immune response	biological_process	0.11521	1	3	553	41	17822	ENSOARG00000005590,ENSOARG00000010278,ENSOARG00000020307	LIG4|FOXP3|TFRC|
GO:0044786	cell cycle DNA replication	biological_process	0.11531	1	2	553	20	17822	ENSOARG00000013895,ENSOARG00000013512	STAG2|CDT1|
GO:0051224	negative regulation of protein transport	biological_process	0.11535	1	5	553	89	17822	ENSOARG00000004941,ENSOARG00000010428,ENSOARG00000018336,ENSOARG00000010278,ENSOARG00000020386	PBLD|CCDC22|TMBIM6|FOXP3|APOD|
GO:0000278	mitotic cell cycle	biological_process	0.1154	1	19	553	485	17822	ENSOARG00000011306,ENSOARG00000002405,ENSOARG00000014801,ENSOARG00000017788,ENSOARG00000015181,ENSOARG00000013895,ENSOARG00000000732,ENSOARG00000013512,ENSOARG00000016330,ENSOARG00000014591,ENSOARG00000015126,ENSOARG00000009349,ENSOARG00000000725,ENSOARG00000018647,ENSOARG00000000285,ENSOARG00000013286,ENSOARG00000011054,ENSOARG00000015977,ENSOARG00000013623	PBX1|-|CHMP4C|SIRT7|DYNC1LI1|STAG2|XPC|CDT1|DSCC1|AZI2|JADE1|KNTC1|MAP3K20|KIF23|INSR|RDX|FOXM1|TAF2|PPP3CA|
GO:0031974	membrane-enclosed lumen	cellular_component	0.11543	1	96	553	2950	17822	ENSOARG00000001123,ENSOARG00000011402,ENSOARG00000017788,ENSOARG00000016251,ENSOARG00000015550,ENSOARG00000011306,ENSOARG00000004981,ENSOARG00000015126,ENSOARG00000008429,ENSOARG00000018527,ENSOARG00000012452,ENSOARG00000003675,ENSOARG00000015228,ENSOARG00000006369,ENSOARG00000018767,ENSOARG00000009656,ENSOARG00000011452,ENSOARG00000008217,ENSOARG00000006844,ENSOARG00000012048,ENSOARG00000017042,…	ALKBH3|MRPL58|SIRT7|CBX5|CBR4|PBX1|HNRNPH3|JADE1|MRPL14|MCM5|ADARB1|HEATR1|GATA4|MRPL55|-|POLR3A|DDX11|CENPP|HOXB13|CPNE3|RAD9B|UBAP2L|CWC22|STON2|TMEM43|ATP5PD|ZCCHC8|RARG|PPIG|TCF7|LCOR|ARID2|DSCC1|CDT1|KDM6A|XPC|MRPL17|PEX3|KIF23|JMJD6|ASPSCR1|UBN2|SIM2|SLC39A7|LAS1L|PPP3CA|SNF8|NR1I2|GPKOW|RCHY1|UBP1|LIPA|LYRM7|DNA2|OLFM2|EPAS1|GTF2A1|USP10|FAM76A|UBE2Z|IPPK|PIN1|LSG1|APRT|LIG4|STAG2|ALYREF|-…
GO:0019067	viral assembly, maturation, egress, and release	biological_process	0.11565	1	4	553	67	17822	ENSOARG00000014801,ENSOARG00000015773,ENSOARG00000013287,ENSOARG00000015605	CHMP4C|TRIM15|-|TRIM26|
GO:0044446	intracellular organelle part	cellular_component	0.11613	1	164	553	5246	17822	ENSOARG00000020031,ENSOARG00000017042,ENSOARG00000012048,ENSOARG00000015228,ENSOARG00000009229,ENSOARG00000018288,ENSOARG00000009214,ENSOARG00000018767,ENSOARG00000011452,ENSOARG00000018527,ENSOARG00000008429,ENSOARG00000015126,ENSOARG00000010801,ENSOARG00000004981,ENSOARG00000003402,ENSOARG00000005362,ENSOARG00000015497,ENSOARG00000001123,ENSOARG00000011402,ENSOARG00000018192,ENSOARG00000011662,…	-|RAD9B|CPNE3|GATA4|-|NCKAP5L|-|-|DDX11|MCM5|MRPL14|JADE1|PRICKLE3|HNRNPH3|BBS5|CATSPERE|CDKL2|ALKBH3|MRPL58|-|IQSEC3|PBX1|CBR4|SNF8|PPP3CA|SNX16|LYRM7|DNA2|DNAH3|GPKOW|UBP1|JMJD6|KIF23|SIM2|TMBIM6|ASPSCR1|UBN2|NLRC5|DSCC1|CDT1|ARID2|XPC|SSR1|SLAIN2|ZCCHC
GO:0005496	steroid binding	molecular_function	0.11634	1	3	553	41	17822	ENSOARG00000016688,ENSOARG00000020386,ENSOARG00000010747	SOAT2|APOD|SYP|
GO:0002697	regulation of immune effector process	biological_process	0.11643	1	10	553	225	17822	ENSOARG00000011266,ENSOARG00000020307,ENSOARG00000010278,ENSOARG00000018336,ENSOARG00000013965,ENSOARG00000015177,ENSOARG00000003365,ENSOARG00000013902,ENSOARG00000006709,ENSOARG00000015773	FFAR2|TFRC|FOXP3|TMBIM6|RC3H2|IFIT1|FGR|-|IFNLR1|TRIM15|
GO:0000151	ubiquitin ligase complex	cellular_component	0.11675	1	8	553	168	17822	ENSOARG00000002836,ENSOARG00000015272,ENSOARG00000015767,ENSOARG00000003001,ENSOARG00000017916,ENSOARG00000003388,ENSOARG00000013413,ENSOARG00000016967	MIB2|RCHY1|FBXL2|SEL1L|-|KLHL41|FBXL12|KLHL15|
GO:0016447	somatic recombination of immunoglobulin gene segments	biological_process	0.1171	1	3	553	41	17822	ENSOARG00000005590,ENSOARG00000010278,ENSOARG00000020307	LIG4|FOXP3|TFRC|
GO:0070491	repressing transcription factor binding	molecular_function	0.11774	1	3	553	41	17822	ENSOARG00000016251,ENSOARG00000002918,ENSOARG00000003402	CBX5|GTF2A1|BBS5|
GO:0009268	response to pH	biological_process	0.11814	1	2	553	21	17822	ENSOARG00000001081,ENSOARG00000017389	MCOLN1|HVCN1|
GO:0015078	hydrogen ion transmembrane transporter activity	molecular_function	0.11859	1	5	553	94	17822	ENSOARG00000016196,ENSOARG00000011397,ENSOARG00000006653,ENSOARG00000004873,ENSOARG00000016832	ATP6V1E2|ATP5PD|ATP5MC1|ATP4A|ATP6V1C1|
GO:0097006	regulation of plasma lipoprotein particle levels	biological_process	0.11877	1	3	553	42	17822	ENSOARG00000016688,ENSOARG00000018396,ENSOARG00000013303	SOAT2|SCARB1|VLDLR|
GO:0045622	regulation of T-helper cell differentiation	biological_process	0.11941	1	2	553	21	17822	ENSOARG00000013965,ENSOARG00000010278	RC3H2|FOXP3|
GO:0032620	interleukin-17 production	biological_process	0.11942	1	2	553	21	17822	ENSOARG00000000044,ENSOARG00000010278	IL2|FOXP3|
GO:0071822	protein complex subunit organization	biological_process	0.12053	1	37	553	1047	17822	ENSOARG00000006544,ENSOARG00000013286,ENSOARG00000016654,ENSOARG00000000285,ENSOARG00000013596,ENSOARG00000018647,ENSOARG00000003713,ENSOARG00000013343,ENSOARG00000005821,ENSOARG00000013512,ENSOARG00000011357,ENSOARG00000017174,ENSOARG00000011389,ENSOARG00000017637,ENSOARG00000014801,ENSOARG00000011780,ENSOARG00000011159,ENSOARG00000016759,ENSOARG00000018288,ENSOARG00000005870,ENSOARG00000002271,…	WNT3A|RDX|LYRM7|INSR|COBL|KIF23|ACTN2|PIEZO1|PMAIP1|CDT1|FKBP4|SLAIN2|KCTD2|-|CHMP4C|ACTR3|CLIP1|EIF4B|NCKAP5L|PIK3R1|HAX1|HSD17B8|LNX1|RFLNB|SOST|HLA-DMA|GSK3B|MCOLN1|-|COX20|STAG2|MRPL58|HMOX1|-|-|CBR4|CLTC|
GO:0071357	cellular response to type I interferon	biological_process	0.12062	1	2	553	21	17822	ENSOARG00000015177,ENSOARG00000018834	IFIT1|NLRC5|
GO:0005520	insulin-like growth factor binding	molecular_function	0.12088	1	2	553	21	17822	ENSOARG00000016699,ENSOARG00000000285	IGFBP6|INSR|
GO:0034381	plasma lipoprotein particle clearance	biological_process	0.12094	1	2	553	21	17822	ENSOARG00000013303,ENSOARG00000018396	VLDLR|SCARB1|
GO:0048333	mesodermal cell differentiation	biological_process	0.12222	1	2	553	21	17822	ENSOARG00000006544,ENSOARG00000003983	WNT3A|KDM6A|
GO:0044003	modification by symbiont of host morphology or physiology	biological_process	0.12264	1	2	553	21	17822	ENSOARG00000015177,ENSOARG00000000285	IFIT1|INSR|
GO:0048523	negative regulation of cellular process	biological_process	0.1232	1	89	553	2739	17822	ENSOARG00000000732,ENSOARG00000018189,ENSOARG00000019554,ENSOARG00000019425,ENSOARG00000018905,ENSOARG00000015773,ENSOARG00000019695,ENSOARG00000013512,ENSOARG00000013795,ENSOARG00000017695,ENSOARG00000018834,ENSOARG00000011043,ENSOARG00000016626,ENSOARG00000008725,ENSOARG00000013765,ENSOARG00000011371,ENSOARG00000011054,ENSOARG00000016737,ENSOARG00000005076,ENSOARG00000008972,ENSOARG00000013623,…	XPC|FAIM2|ARID2|-|FAM192A|TRIM15|ST7L|CDT1|TRIM39|NOTUM|NLRC5|ZC3HAV1|RARG|LCOR|TCF7|-|FOXM1|TNS2|DNA2|AGR2|PPP3CA|-|NR1I2|ACTN2|SIM2|CRY1|TMBIM6|NXN|MAP3K20|TRIM10|IFIT5|ADARB1|FZD6|JADE1|ANKRD6|RHNO1|PBX1|CBX5|ZBTB2|SIRT7|TRIM26|RAD9B|ASPN|ADORA2A|HAS1|CRYM|KNTC1|SOST|HOXB13|PIK3R1|HSPB1|CCDC22|DYNC1LI1|CBFA2T3|-|ORMDL1|RC3H2|CHMP4C|PBLD|IFI6|RREB1|RDX|WNT3A|MEOX2|WNT7A|ZEB2|-|STAG2|LIG4|IL2|IF…
GO:0035601	protein deacylation	biological_process	0.12332	1	4	553	65	17822	ENSOARG00000010278,ENSOARG00000017776,ENSOARG00000017245,ENSOARG00000017788	FOXP3|-|ABHD13|SIRT7|
GO:0042451	purine nucleoside biosynthetic process	biological_process	0.12333	1	4	553	67	17822	ENSOARG00000014137,ENSOARG00000013556,ENSOARG00000006653,ENSOARG00000011397	MAT2B|APRT|ATP5MC1|ATP5PD|
GO:0046129	purine ribonucleoside biosynthetic process	biological_process	0.12333	1	4	553	67	17822	ENSOARG00000014137,ENSOARG00000013556,ENSOARG00000006653,ENSOARG00000011397	MAT2B|APRT|ATP5MC1|ATP5PD|
GO:0007062	sister chromatid cohesion	biological_process	0.12335	1	3	553	42	17822	ENSOARG00000016330,ENSOARG00000013895,ENSOARG00000011452	DSCC1|STAG2|DDX11|
GO:0042787	protein ubiquitination involved in ubiquitin-dependent protein catabolic process	biological_process	0.12353	1	2	553	21	17822	ENSOARG00000013795,ENSOARG00000010428	TRIM39|CCDC22|
GO:2000058	regulation of protein ubiquitination involved in ubiquitin-dependent protein catabolic process	biological_process	0.12353	1	2	553	21	17822	ENSOARG00000010428,ENSOARG00000013795	CCDC22|TRIM39|
GO:0001103	RNA polymerase II repressing transcription factor binding	molecular_function	0.12381	1	2	553	21	17822	ENSOARG00000002918,ENSOARG00000003402	GTF2A1|BBS5|
GO:0006805	xenobiotic metabolic process	biological_process	0.12475	1	2	553	21	17822	ENSOARG00000019817,ENSOARG00000007274	NR1I2|CYP2B6|
GO:0001578	microtubule bundle formation	biological_process	0.12489	1	3	553	42	17822	ENSOARG00000018288,ENSOARG00000011159,ENSOARG00000006786	NCKAP5L|CLIP1|TTLL6|
GO:0006110	regulation of glycolysis	biological_process	0.12534	1	2	553	21	17822	ENSOARG00000013723,ENSOARG00000000285	CBFA2T3|INSR|
GO:0017038	protein import	biological_process	0.12539	1	7	553	144	17822	ENSOARG00000010428,ENSOARG00000001227,ENSOARG00000020386,ENSOARG00000013623,ENSOARG00000005870,ENSOARG00000001541,ENSOARG00000004941	CCDC22|CHCHD4|APOD|PPP3CA|PIK3R1|PEX3|PBLD|
GO:2000027	regulation of organ morphogenesis	biological_process	0.12571	1	6	553	118	17822	ENSOARG00000001440,ENSOARG00000006544,ENSOARG00000019683,ENSOARG00000012668,ENSOARG00000008249,ENSOARG00000016622	WNT7A|WNT3A|WNT2B|ANKRD6|ASPN|FZD6|
GO:0043277	apoptotic cell clearance	biological_process	0.12574	1	2	553	21	17822	ENSOARG00000018396,ENSOARG00000006678	SCARB1|JMJD6|
GO:0006357	regulation of transcription from RNA polymerase II promoter	biological_process	0.12574	1	44	553	1280	17822	ENSOARG00000002271,ENSOARG00000005849,ENSOARG00000010278,ENSOARG00000006844,ENSOARG00000014590,ENSOARG00000005870,ENSOARG00000015228,ENSOARG00000019011,ENSOARG00000013303,ENSOARG00000008766,ENSOARG00000008038,ENSOARG00000004403,ENSOARG00000015977,ENSOARG00000019015,ENSOARG00000016251,ENSOARG00000011306,ENSOARG00000003148,ENSOARG00000018475,ENSOARG00000005722,ENSOARG00000017788,ENSOARG00000013457,…	HAX1|SOST|FOXP3|HOXB13|CRYM|PIK3R1|GATA4|LRRFIP1|VLDLR|RXRB|BRD2|ARID5B|TAF2|TCF15|CBX5|PBX1|ZBTB2|HMOX1|EPAS1|SIRT7|PIN1|SIM2|CRY1|-|UBP1|WNT3A|MEOX2|MEOX1|FOXM1|WNT7A|TFE3|METTL23|PPP3CA|ZEB2|SNF8|NR1I2|SSBP3|RARG|TCF7|LCOR|-|RREB1|NLRC5|MAFG|
GO:0016064	immunoglobulin mediated immune response	biological_process	0.1258	1	4	553	67	17822	ENSOARG00000005590,ENSOARG00000010278,ENSOARG00000020307,ENSOARG00000013902	LIG4|FOXP3|TFRC|-|
GO:0019724	B cell mediated immunity	biological_process	0.1258	1	4	553	67	17822	ENSOARG00000010278,ENSOARG00000005590,ENSOARG00000020307,ENSOARG00000013902	FOXP3|LIG4|TFRC|-|
GO:0004407	histone deacetylase activity	molecular_function	0.12608	1	2	553	21	17822	ENSOARG00000017788,ENSOARG00000017776	SIRT7|-|
GO:0016577	histone demethylation	biological_process	0.12609	1	2	553	21	17822	ENSOARG00000006678,ENSOARG00000003983	JMJD6|KDM6A|
GO:0004386	helicase activity	molecular_function	0.12695	1	5	553	91	17822	ENSOARG00000018527,ENSOARG00000012632,ENSOARG00000005076,ENSOARG00000017866,ENSOARG00000011452	MCM5|DHX40|DNA2|-|DDX11|
GO:0002637	regulation of immunoglobulin production	biological_process	0.12711	1	3	553	43	17822	ENSOARG00000020307,ENSOARG00000018336,ENSOARG00000010278	TFRC|TMBIM6|FOXP3|
GO:0032984	macromolecular complex disassembly	biological_process	0.12735	1	6	553	118	17822	ENSOARG00000003713,ENSOARG00000019712,ENSOARG00000014883,ENSOARG00000019554,ENSOARG00000011402,ENSOARG00000018288	ACTN2|-|ZFAND1|ARID2|MRPL58|NCKAP5L|
GO:0002366	leukocyte activation involved in immune response	biological_process	0.12819	1	7	553	145	17822	ENSOARG00000013965,ENSOARG00000010278,ENSOARG00000005590,ENSOARG00000000044,ENSOARG00000020307,ENSOARG00000011256,ENSOARG00000003365	RC3H2|FOXP3|LIG4|IL2|TFRC|ITFG2|FGR|
GO:0005575	cellular_component	cellular_component	0.12875	1	433	553	14827	17822	ENSOARG00000014069,ENSOARG00000016038,ENSOARG00000013640,ENSOARG00000011520,ENSOARG00000014072,ENSOARG00000003713,ENSOARG00000017643,ENSOARG00000010981,ENSOARG00000013413,ENSOARG00000006606,ENSOARG00000018397,ENSOARG00000016798,ENSOARG00000011376,ENSOARG00000017776,ENSOARG00000003112,ENSOARG00000008972,ENSOARG00000016737,ENSOARG00000010698,ENSOARG00000016326,ENSOARG00000010925,ENSOARG00000008091,…	-|TRIM10|TRAPPC2L|FAM57A|SIM2|ACTN2|ASPSCR1|-|FBXL12|SNF8|SLC30A7|SAT1|MRM3|-|AKAP12|AGR2|TNS2|KIAA1549|OSGEPL1|COTL1|HLA-DOA|ACTR3|FFAR2|-|LCOR|EIF4B|ATP6V1C1|TMEM159|DSCC1|GNB1|CDT1|ZNF613|ST7L|-|XPC|GJC2|SSR1|MYPN|COL11A2|CMTM7|NCKAP5L|CRYM|ADORA2A|DDX
GO:0016917	GABA receptor activity	molecular_function	0.129	1	2	553	21	17822	ENSOARG00000019854,ENSOARG00000012795	GPR156|GABRR2|
GO:0051219	phosphoprotein binding	molecular_function	0.12904	1	4	553	66	17822	ENSOARG00000003365,ENSOARG00000011357,ENSOARG00000005870,ENSOARG00000013457	FGR|FKBP4|PIK3R1|PIN1|
GO:0071107	response to parathyroid hormone stimulus	biological_process	0.12939	1	1	553	5	17822	ENSOARG00000005849	SOST|
GO:0050870	positive regulation of T cell activation	biological_process	0.12978	1	6	553	119	17822	ENSOARG00000013902,ENSOARG00000005617,ENSOARG00000010278,ENSOARG00000000044,ENSOARG00000020307,ENSOARG00000019030	-|TNFSF13B|FOXP3|IL2|TFRC|CD276|
GO:0033177	proton-transporting two-sector ATPase complex, proton-transporting domain	cellular_component	0.13	1	2	553	23	17822	ENSOARG00000011397,ENSOARG00000006653	ATP5PD|ATP5MC1|
GO:0060740	prostate gland epithelium morphogenesis	biological_process	0.13004	1	2	553	22	17822	ENSOARG00000006844,ENSOARG00000016626	HOXB13|RARG|
GO:0097352	autophagic vacuole maturation	biological_process	0.13004	1	2	553	22	17822	ENSOARG00000006705,ENSOARG00000001081	CALCOCO2|MCOLN1|
GO:0008134	transcription factor binding	molecular_function	0.13023	1	14	553	346	17822	ENSOARG00000005870,ENSOARG00000015228,ENSOARG00000005722,ENSOARG00000002918,ENSOARG00000016626,ENSOARG00000016251,ENSOARG00000010278,ENSOARG00000017816,ENSOARG00000005849,ENSOARG00000008725,ENSOARG00000006652,ENSOARG00000003402,ENSOARG00000006606,ENSOARG00000019835	PIK3R1|GATA4|EPAS1|GTF2A1|RARG|CBX5|FOXP3|CRY1|SOST|LCOR|METTL23|BBS5|SNF8|GSK3B|
GO:0021953	central nervous system neuron differentiation	biological_process	0.13025	1	6	553	119	17822	ENSOARG00000006544,ENSOARG00000012452,ENSOARG00000010895,ENSOARG00000018189,ENSOARG00000017176,ENSOARG00000009880	WNT3A|ADARB1|TULP3|FAIM2|TCTN1|ZEB2|
GO:0002824	positive regulation of adaptive immune response based on somatic recombination of immune receptors built from immunoglobulin superfamily domains	biological_process	0.13087	1	3	553	44	17822	ENSOARG00000005617,ENSOARG00000010278,ENSOARG00000013902	TNFSF13B|FOXP3|-|
GO:0070988	demethylation	biological_process	0.13097	1	3	553	43	17822	ENSOARG00000003983,ENSOARG00000006678,ENSOARG00000001123	KDM6A|JMJD6|ALKBH3|
GO:0035239	tube morphogenesis	biological_process	0.13101	1	11	553	258	17822	ENSOARG00000009880,ENSOARG00000016622,ENSOARG00000003983,ENSOARG00000006544,ENSOARG00000019683,ENSOARG00000010895,ENSOARG00000017176,ENSOARG00000013596,ENSOARG00000016659,ENSOARG00000016626,ENSOARG00000011306	ZEB2|FZD6|KDM6A|WNT3A|WNT2B|TULP3|TCTN1|COBL|DCHS1|RARG|PBX1|
GO:0035116	embryonic hindlimb morphogenesis	biological_process	0.13102	1	2	553	22	17822	ENSOARG00000001440,ENSOARG00000016626	WNT7A|RARG|
GO:0048009	insulin-like growth factor receptor signaling pathway	biological_process	0.13122	1	2	553	22	17822	ENSOARG00000011371,ENSOARG00000005870	-|PIK3R1|
GO:0005134	interleukin-2 receptor binding	molecular_function	0.13129	1	1	553	5	17822	ENSOARG00000000044	IL2|
GO:0006787	porphyrin-containing compound catabolic process	biological_process	0.13157	1	1	553	5	17822	ENSOARG00000018475	HMOX1|
GO:0033015	tetrapyrrole catabolic process	biological_process	0.13157	1	1	553	5	17822	ENSOARG00000018475	HMOX1|
GO:0033504	floor plate development	biological_process	0.1318	1	1	553	5	17822	ENSOARG00000013596	COBL|
GO:0061302	smooth muscle cell-matrix adhesion	biological_process	0.13214	1	1	553	5	17822	ENSOARG00000020386	APOD|
GO:0006561	proline biosynthetic process	biological_process	0.13214	1	1	553	5	17822	ENSOARG00000017754	PYCR1|
GO:0055129	L-proline biosynthetic process	biological_process	0.13214	1	1	553	5	17822	ENSOARG00000017754	PYCR1|
GO:0070316	regulation of G0 to G1 transition	biological_process	0.13216	1	1	553	5	17822	ENSOARG00000010979	RHNO1|
GO:0050748	negative regulation of lipoprotein metabolic process	biological_process	0.13216	1	1	553	5	17822	ENSOARG00000020386	APOD|
GO:0044429	mitochondrial part	cellular_component	0.13225	1	18	553	478	17822	ENSOARG00000016577,ENSOARG00000005146,ENSOARG00000016887,ENSOARG00000008429,ENSOARG00000001227,ENSOARG00000013705,ENSOARG00000015550,ENSOARG00000011402,ENSOARG00000011397,ENSOARG00000018491,ENSOARG00000005076,ENSOARG00000016654,ENSOARG00000006653,ENSOARG00000018950,ENSOARG00000002271,ENSOARG00000018336,ENSOARG00000008818,ENSOARG00000006369	MRPL17|COX20|APOO|MRPL14|CHCHD4|VDAC1|CBR4|MRPL58|ATP5PD|MTERF2|DNA2|LYRM7|ATP5MC1|ARL2BP|HAX1|TMBIM6|HSD17B8|MRPL55|
GO:0001228	RNA polymerase II transcription regulatory region sequence-specific DNA binding transcription factor activity involved in positive regulation of transcription	molecular_function	0.13229	1	12	553	290	17822	ENSOARG00000011306,ENSOARG00000019015,ENSOARG00000005722,ENSOARG00000018168,ENSOARG00000015228,ENSOARG00000008766,ENSOARG00000005754,ENSOARG00000008280,ENSOARG00000019817,ENSOARG00000017782,ENSOARG00000009880,ENSOARG00000011157	PBX1|TCF15|EPAS1|RREB1|GATA4|RXRB|MEOX1|MEOX2|NR1I2|MAFG|ZEB2|TFE3|
GO:0060078	regulation of postsynaptic membrane potential	biological_process	0.13231	1	4	553	67	17822	ENSOARG00000013623,ENSOARG00000001440,ENSOARG00000006328,ENSOARG00000014207	PPP3CA|WNT7A|MPP2|ADORA2A|
GO:0008179	adenylate cyclase binding	molecular_function	0.13236	1	1	553	5	17822	ENSOARG00000003112	AKAP12|
GO:0051180	vitamin transport	biological_process	0.13237	1	2	553	22	17822	ENSOARG00000018396,ENSOARG00000018982	SCARB1|SLC52A3|
GO:0006950	response to stress	biological_process	0.1325	1	68	553	2067	17822	ENSOARG00000001123,ENSOARG00000007738,ENSOARG00000016301,ENSOARG00000016251,ENSOARG00000009114,ENSOARG00000016622,ENSOARG00000010979,ENSOARG00000005870,ENSOARG00000011452,ENSOARG00000009656,ENSOARG00000014207,ENSOARG00000015605,ENSOARG00000015541,ENSOARG00000017042,ENSOARG00000011266,ENSOARG00000011780,ENSOARG00000010925,ENSOARG00000015773,ENSOARG00000005821,ENSOARG00000009083,ENSOARG00000018834,…	ALKBH3|TAP1|PMS1|CBX5|-|FZD6|RHNO1|PIK3R1|DDX11|POLR3A|ADORA2A|TRIM26|-|RAD9B|FFAR2|ACTR3|COTL1|TRIM15|PMAIP1|-|NLRC5|SLC52A3|XPC|FAIM2|PPM1J|CALCOCO2|MAP3K20|TRIM10|IFIT5|PJA2|CRY1|TMBIM6|PPP3CA|LIPA|FOXM1|WNT2B|DNA2|HMOX1|SEL1L|EPAS1|USP10|VDAC1|GCGR|APOD|IFIT1|GSK3B|STX12|LIG4|-|KLHL15|FOXP3|IL22RA1|P4HB|ITFG2|ANKS4B|ARMT1|PYCR1|FGR|HSPB1|-|CBFA2T3|-|NEIL2|ZEB2|-|IFNLR1|WNT3A|WNT7A|
GO:0060534	trachea cartilage development	biological_process	0.13266	1	1	553	5	17822	ENSOARG00000016626	RARG|
GO:0033630	positive regulation of cell adhesion mediated by integrin	biological_process	0.13301	1	2	553	22	17822	ENSOARG00000013343,ENSOARG00000006544	PIEZO1|WNT3A|
GO:0015919	peroxisomal membrane transport	biological_process	0.13317	1	1	553	5	17822	ENSOARG00000001541	PEX3|
GO:0045046	protein import into peroxisome membrane	biological_process	0.13317	1	1	553	5	17822	ENSOARG00000001541	PEX3|
GO:0032609	interferon-gamma production	biological_process	0.13322	1	4	553	69	17822	ENSOARG00000014591,ENSOARG00000013902,ENSOARG00000010278,ENSOARG00000019030	AZI2|-|FOXP3|CD276|
GO:0004303	estradiol 17-beta-dehydrogenase activity	molecular_function	0.13325	1	1	553	5	17822	ENSOARG00000008818	HSD17B8|
GO:0055123	digestive system development	biological_process	0.13326	1	5	553	93	17822	ENSOARG00000015228,ENSOARG00000016659,ENSOARG00000013596,ENSOARG00000008972,ENSOARG00000013765	GATA4|DCHS1|COBL|AGR2|TCF7|
GO:0019829	cation-transporting ATPase activity	molecular_function	0.13334	1	3	553	44	17822	ENSOARG00000016196,ENSOARG00000004873,ENSOARG00000016832	ATP6V1E2|ATP4A|ATP6V1C1|
GO:0042625	ATPase activity, coupled to transmembrane movement of ions	molecular_function	0.13334	1	3	553	44	17822	ENSOARG00000004873,ENSOARG00000016832,ENSOARG00000016196	ATP4A|ATP6V1C1|ATP6V1E2|
GO:0033008	positive regulation of mast cell activation involved in immune response	biological_process	0.13342	1	1	553	5	17822	ENSOARG00000003365	FGR|
GO:0043306	positive regulation of mast cell degranulation	biological_process	0.13342	1	1	553	5	17822	ENSOARG00000003365	FGR|
GO:0030155	regulation of cell adhesion	biological_process	0.13349	1	12	553	286	17822	ENSOARG00000008972,ENSOARG00000008233,ENSOARG00000006544,ENSOARG00000013286,ENSOARG00000019835,ENSOARG00000013343,ENSOARG00000011157,ENSOARG00000013623,ENSOARG00000020386,ENSOARG00000000948,ENSOARG00000018168,ENSOARG00000005870	AGR2|ECM2|WNT3A|RDX|GSK3B|PIEZO1|TFE3|PPP3CA|APOD|HSD17B12|RREB1|PIK3R1|
GO:0071453	cellular response to oxygen levels	biological_process	0.13364	1	4	553	68	17822	ENSOARG00000005821,ENSOARG00000005722,ENSOARG00000018475,ENSOARG00000018038	PMAIP1|EPAS1|HMOX1|P4HB|
GO:0071243	cellular response to arsenic-containing substance	biological_process	0.13371	1	1	553	5	17822	ENSOARG00000018475	HMOX1|
GO:0071638	negative regulation of monocyte chemotactic protein-1 production	biological_process	0.13371	1	1	553	5	17822	ENSOARG00000020386	APOD|
GO:0002866	positive regulation of acute inflammatory response to antigenic stimulus	biological_process	0.13373	1	1	553	5	17822	ENSOARG00000013902	-|
GO:0006166	purine ribonucleoside salvage	biological_process	0.13386	1	1	553	5	17822	ENSOARG00000013556	APRT|
GO:0043174	nucleoside salvage	biological_process	0.13386	1	1	553	5	17822	ENSOARG00000013556	APRT|
GO:0002883	regulation of hypersensitivity	biological_process	0.13389	1	1	553	5	17822	ENSOARG00000013902	-|
GO:0060526	prostate glandular acinus morphogenesis	biological_process	0.1339	1	1	553	5	17822	ENSOARG00000006844	HOXB13|
GO:0060527	prostate epithelial cord arborization involved in prostate glandular acinus morphogenesis	biological_process	0.1339	1	1	553	5	17822	ENSOARG00000006844	HOXB13|
GO:0048289	isotype switching to IgE isotypes	biological_process	0.13394	1	1	553	5	17822	ENSOARG00000010278	FOXP3|
GO:0048293	regulation of isotype switching to IgE isotypes	biological_process	0.13394	1	1	553	5	17822	ENSOARG00000010278	FOXP3|
GO:0002725	negative regulation of T cell cytokine production	biological_process	0.13422	1	1	553	5	17822	ENSOARG00000010278	FOXP3|
GO:0002246	wound healing involved in inflammatory response	biological_process	0.13433	1	1	553	5	17822	ENSOARG00000018475	HMOX1|
GO:0060054	positive regulation of epithelial cell proliferation involved in wound healing	biological_process	0.13443	1	1	553	5	17822	ENSOARG00000001440	WNT7A|
GO:0070013	intracellular organelle lumen	cellular_component	0.13464	1	94	553	2909	17822	ENSOARG00000012172,ENSOARG00000000578,ENSOARG00000010278,ENSOARG00000008818,ENSOARG00000002271,ENSOARG00000003457,ENSOARG00000011477,ENSOARG00000013982,ENSOARG00000015977,ENSOARG00000018259,ENSOARG00000012738,ENSOARG00000008038,ENSOARG00000010895,ENSOARG00000011256,ENSOARG00000018491,ENSOARG00000005722,ENSOARG00000002918,ENSOARG00000013545,ENSOARG00000011010,ENSOARG00000006622,ENSOARG00000003320,…	ZNF330|CDCA7|FOXP3|HSD17B8|HAX1|-|GEMIN4|DTX2|TAF2|HIST1H2BN|RRAGD|BRD2|TULP3|ITFG2|MTERF2|EPAS1|GTF2A1|OLFM2|USP10|UBE2Z|FAM76A|LSG1|IPPK|PIN1|LIG4|STAG2|ALYREF|-|APRT|NEIL2|HLCS|TFE3|ZEB2|INSR|ZNF432|RREB1|NOVA1|CTSB|FKBP4|CBFA2T3|GATA4|MRPL55|CENPP|HOXB13|POLR3A|-|DDX11|CPNE3|RAD9B|UBAP2L|SIRT7|ALKBH3|MRPL58|CBX5|PBX1|CBR4|MRPL14|MCM5|HNRNPH3|JADE1|HEATR1|ADARB1|JMJD6|PEX3|KIF23|SIM2|SLC39A7|A…
GO:0032074	negative regulation of nuclease activity	biological_process	0.13473	1	1	553	5	17822	ENSOARG00000018336	TMBIM6|
GO:0043470	regulation of carbohydrate catabolic process	biological_process	0.13477	1	2	553	22	17822	ENSOARG00000000285,ENSOARG00000013723	INSR|CBFA2T3|
GO:0043471	regulation of cellular carbohydrate catabolic process	biological_process	0.13477	1	2	553	22	17822	ENSOARG00000000285,ENSOARG00000013723	INSR|CBFA2T3|
GO:1901098	positive regulation of autophagic vacuole maturation	biological_process	0.13482	1	1	553	5	17822	ENSOARG00000006705	CALCOCO2|
GO:0030512	negative regulation of transforming growth factor beta receptor signaling pathway	biological_process	0.13494	1	3	553	44	17822	ENSOARG00000004941,ENSOARG00000013457,ENSOARG00000008249	PBLD|PIN1|ASPN|
GO:0042415	norepinephrine metabolic process	biological_process	0.13513	1	1	553	5	17822	ENSOARG00000005722	EPAS1|
GO:0006858	extracellular transport	biological_process	0.13533	1	1	553	5	17822	ENSOARG00000015177	IFIT1|
GO:0010764	negative regulation of fibroblast migration	biological_process	0.1354	1	1	553	5	17822	ENSOARG00000014933	HAS1|
GO:0051103	DNA ligation involved in DNA repair	biological_process	0.13558	1	1	553	5	17822	ENSOARG00000005590	LIG4|
GO:0051315	attachment of spindle microtubules to kinetochore involved in mitotic sister chromatid segregation	biological_process	0.13574	1	1	553	5	17822	ENSOARG00000013512	CDT1|
GO:0032633	interleukin-4 production	biological_process	0.13587	1	2	553	22	17822	ENSOARG00000013902,ENSOARG00000010278	-|FOXP3|
GO:0097065	anterior head development	biological_process	0.13588	1	1	553	5	17822	ENSOARG00000007142	SSBP3|
GO:0000153	cytoplasmic ubiquitin ligase complex	cellular_component	0.13605	1	1	553	5	17822	ENSOARG00000003001	SEL1L|
GO:0007338	single fertilization	biological_process	0.13613	1	4	553	69	17822	ENSOARG00000013902,ENSOARG00000014472,ENSOARG00000002170,ENSOARG00000014920	-|ZP2|UBAP2L|SPACA6|
GO:0043233	organelle lumen	cellular_component	0.13625	1	94	553	2911	17822	ENSOARG00000016654,ENSOARG00000005076,ENSOARG00000010927,ENSOARG00000015881,ENSOARG00000015272,ENSOARG00000015082,ENSOARG00000006606,ENSOARG00000019817,ENSOARG00000004973,ENSOARG00000013623,ENSOARG00000014072,ENSOARG00000008780,ENSOARG00000017643,ENSOARG00000011361,ENSOARG00000006678,ENSOARG00000001541,ENSOARG00000018647,ENSOARG00000016577,ENSOARG00000000732,ENSOARG00000016330,ENSOARG00000013512,…	LYRM7|DNA2|GPKOW|UBP1|RCHY1|LIPA|SNF8|NR1I2|LAS1L|PPP3CA|SIM2|SLC39A7|ASPSCR1|UBN2|JMJD6|PEX3|KIF23|MRPL17|XPC|DSCC1|CDT1|KDM6A|ARID2|TCF7|LCOR|RARG|PPIG|ATP5PD|ZCCHC8|STON2|TMEM43|CWC22|RAD9B|CPNE3|UBAP2L|CENPP|HOXB13|-|DDX11|POLR3A|GATA4|MRPL55|HEATR1|ADARB1|MCM5|MRPL14|JADE1|HNRNPH3|CBX5|PBX1|CBR4|SIRT7|ALKBH3|MRPL58|INSR|ZNF432|TFE3|ZEB2|NEIL2|HLCS|CBFA2T3|FKBP4|CTSB|RREB1|NOVA1|BRD2|RRAGD|TU…
GO:0006259	DNA metabolic process	biological_process	0.13628	1	27	553	749	17822	ENSOARG00000000732,ENSOARG00000017637,ENSOARG00000005295,ENSOARG00000013895,ENSOARG00000005590,ENSOARG00000013512,ENSOARG00000016330,ENSOARG00000010979,ENSOARG00000018527,ENSOARG00000009253,ENSOARG00000013765,ENSOARG00000016301,ENSOARG00000001123,ENSOARG00000011054,ENSOARG00000005076,ENSOARG00000008038,ENSOARG00000017042,ENSOARG00000011452,ENSOARG00000016967,ENSOARG00000009266,ENSOARG00000020307,…	XPC|-|-|STAG2|LIG4|CDT1|DSCC1|RHNO1|MCM5|-|TCF7|PMS1|ALKBH3|FOXM1|DNA2|BRD2|RAD9B|DDX11|KLHL15|-|TFRC|FOXP3|-|CENPP|-|-|NEIL2|
GO:1902106	negative regulation of leukocyte differentiation	biological_process	0.1365	1	3	553	45	17822	ENSOARG00000005870,ENSOARG00000010278,ENSOARG00000013965	PIK3R1|FOXP3|RC3H2|
GO:0060613	fat pad development	biological_process	0.13675	1	1	553	5	17822	ENSOARG00000004403	ARID5B|
GO:0017182	peptidyl-diphthamide metabolic process	biological_process	0.13679	1	1	553	5	17822	ENSOARG00000018406	DPH5|
GO:0017183	peptidyl-diphthamide biosynthetic process from peptidyl-histidine	biological_process	0.13679	1	1	553	5	17822	ENSOARG00000018406	DPH5|
GO:0042661	regulation of mesodermal cell fate specification	biological_process	0.13687	1	1	553	5	17822	ENSOARG00000006544	WNT3A|
GO:0016567	protein ubiquitination	biological_process	0.13715	1	18	553	467	17822	ENSOARG00000003388,ENSOARG00000013965,ENSOARG00000006622,ENSOARG00000017916,ENSOARG00000010428,ENSOARG00000012766,ENSOARG00000013795,ENSOARG00000013457,ENSOARG00000018855,ENSOARG00000017816,ENSOARG00000011221,ENSOARG00000016967,ENSOARG00000018858,ENSOARG00000015272,ENSOARG00000015767,ENSOARG00000002836,ENSOARG00000013982,ENSOARG00000012595	KLHL41|RC3H2|UBE2Z|-|CCDC22|UBE2J1|TRIM39|PIN1|LNX1|CRY1|NXN|KLHL15|PJA2|RCHY1|FBXL2|MIB2|DTX2|-|
GO:0021523	somatic motor neuron differentiation	biological_process	0.13724	1	1	553	5	17822	ENSOARG00000017176	TCTN1|
GO:0003418	growth plate cartilage chondrocyte differentiation	biological_process	0.13729	1	1	553	5	17822	ENSOARG00000016626	RARG|
GO:0002666	positive regulation of T cell tolerance induction	biological_process	0.13731	1	1	553	5	17822	ENSOARG00000010278	FOXP3|
GO:0032119	sequestering of zinc ion	biological_process	0.13733	1	1	553	5	17822	ENSOARG00000018397	SLC30A7|
GO:0016445	somatic diversification of immunoglobulins	biological_process	0.13738	1	3	553	44	17822	ENSOARG00000020307,ENSOARG00000010278,ENSOARG00000005590	TFRC|FOXP3|LIG4|
GO:0001658	branching involved in ureteric bud morphogenesis	biological_process	0.13749	1	3	553	45	17822	ENSOARG00000019683,ENSOARG00000011306,ENSOARG00000016659	WNT2B|PBX1|DCHS1|
GO:0042089	cytokine biosynthetic process	biological_process	0.13751	1	4	553	70	17822	ENSOARG00000013748,ENSOARG00000010278,ENSOARG00000019030,ENSOARG00000012766	HSPB1|FOXP3|CD276|UBE2J1|
GO:0045792	negative regulation of cell size	biological_process	0.13754	1	1	553	5	17822	ENSOARG00000013286	RDX|
GO:0048702	embryonic neurocranium morphogenesis	biological_process	0.1376	1	1	553	5	17822	ENSOARG00000010895	TULP3|
GO:0045620	negative regulation of lymphocyte differentiation	biological_process	0.1378	1	2	553	23	17822	ENSOARG00000010278,ENSOARG00000013965	FOXP3|RC3H2|
GO:0045636	positive regulation of melanocyte differentiation	biological_process	0.1379	1	1	553	5	17822	ENSOARG00000009880	ZEB2|
GO:0050942	positive regulation of pigment cell differentiation	biological_process	0.1379	1	1	553	5	17822	ENSOARG00000009880	ZEB2|
GO:0016208	AMP binding	molecular_function	0.13791	1	1	553	5	17822	ENSOARG00000013556	APRT|
GO:0060896	neural plate pattern specification	biological_process	0.13792	1	1	553	5	17822	ENSOARG00000007142	SSBP3|
GO:0005168	neurotrophin TRKA receptor binding	molecular_function	0.13802	1	1	553	5	17822	ENSOARG00000005870	PIK3R1|
GO:0060267	positive regulation of respiratory burst	biological_process	0.13814	1	1	553	5	17822	ENSOARG00000000285	INSR|
GO:0002513	tolerance induction to self antigen	biological_process	0.13832	1	1	553	5	17822	ENSOARG00000010278	FOXP3|
GO:0016886	ligase activity, forming phosphoric ester bonds	molecular_function	0.13833	1	1	553	5	17822	ENSOARG00000005590	LIG4|
GO:0016589	NURF complex	cellular_component	0.13836	1	1	553	5	17822	ENSOARG00000018373	HMGXB4|
GO:0033625	positive regulation of integrin activation	biological_process	0.13836	1	1	553	5	17822	ENSOARG00000013343	PIEZO1|
GO:0033152	immunoglobulin V(D)J recombination	biological_process	0.13875	1	1	553	5	17822	ENSOARG00000005590	LIG4|
GO:0003708	retinoic acid receptor activity	molecular_function	0.1388	1	1	553	5	17822	ENSOARG00000016626	RARG|
GO:0006307	DNA dealkylation involved in DNA repair	biological_process	0.13885	1	1	553	5	17822	ENSOARG00000001123	ALKBH3|
GO:0044352	pinosome	cellular_component	0.13894	1	1	553	5	17822	ENSOARG00000011159	CLIP1|
GO:0044354	macropinosome	cellular_component	0.13894	1	1	553	5	17822	ENSOARG00000011159	CLIP1|
GO:0000413	protein peptidyl-prolyl isomerization	biological_process	0.13916	1	3	553	46	17822	ENSOARG00000003174,ENSOARG00000013457,ENSOARG00000011357	PPIG|PIN1|FKBP4|
GO:0003755	peptidyl-prolyl cis-trans isomerase activity	molecular_function	0.13916	1	3	553	46	17822	ENSOARG00000003174,ENSOARG00000011357,ENSOARG00000013457	PPIG|FKBP4|PIN1|
GO:0034638	phosphatidylcholine catabolic process	biological_process	0.13916	1	1	553	5	17822	ENSOARG00000018396	SCARB1|
GO:0090304	nucleic acid metabolic process	biological_process	0.13927	1	110	553	3485	17822	ENSOARG00000005722,ENSOARG00000002918,ENSOARG00000018475,ENSOARG00000019015,ENSOARG00000009253,ENSOARG00000004935,ENSOARG00000008204,ENSOARG00000013457,ENSOARG00000005590,ENSOARG00000013895,ENSOARG00000005295,ENSOARG00000003510,ENSOARG00000019011,ENSOARG00000013303,ENSOARG00000019733,ENSOARG00000010278,ENSOARG00000000578,ENSOARG00000016967,ENSOARG00000002271,ENSOARG00000003457,ENSOARG00000011477,…	EPAS1|GTF2A1|HMOX1|TCF15|-|ATOH7|IPPK|PIN1|LIG4|STAG2|-|-|LRRFIP1|VLDLR|MOV10|FOXP3|CDCA7|KLHL15|HAX1|-|GEMIN4|TAF2|ARID5B|BRD2|-|MTERF2|RREB1|-|NOVA1|RC3H2|CBFA2T3|-|LSM3|NEIL2|-|TFRC|-|TFE3|METTL23|ZEB2|INSR|WNT7A|ZNF432|-|MEOX2|WNT3A|SIRT7|-|ZBTB2|ALKBH3|-|PMS1|CBX5|PBX1|MCM5|RHNO1|FZD6|HEATR1|ADARB1|GATA4|PIK3R1|-|CENPP|SOST|HOXB13|-|CRYM|-|DDX11|POLR3A|RAD9B|RXRB|-|TCEANC2|TRIM26|OSGEPL1|-|L…
GO:0048495	Roundabout binding	molecular_function	0.13938	1	1	553	5	17822	ENSOARG00000008959	SLIT1|
GO:1900246	positive regulation of RIG-I signaling pathway	biological_process	0.13961	1	1	553	5	17822	ENSOARG00000015773	TRIM15|
GO:0007343	egg activation	biological_process	0.13975	1	1	553	5	17822	ENSOARG00000014472	ZP2|
GO:0060332	positive regulation of response to interferon-gamma	biological_process	0.14002	1	1	553	5	17822	ENSOARG00000018834	NLRC5|
GO:0060335	positive regulation of interferon-gamma-mediated signaling pathway	biological_process	0.14002	1	1	553	5	17822	ENSOARG00000018834	NLRC5|
GO:0060512	prostate gland morphogenesis	biological_process	0.14011	1	2	553	23	17822	ENSOARG00000016626,ENSOARG00000006844	RARG|HOXB13|
GO:0019798	procollagen-proline dioxygenase activity	molecular_function	0.14017	1	1	553	5	17822	ENSOARG00000018038	P4HB|
GO:0005381	iron ion transmembrane transporter activity	molecular_function	0.14041	1	1	553	5	17822	ENSOARG00000020307	TFRC|
GO:0006975	DNA damage induced protein phosphorylation	biological_process	0.14057	1	1	553	5	17822	ENSOARG00000017816	CRY1|
GO:0048341	paraxial mesoderm formation	biological_process	0.14066	1	1	553	5	17822	ENSOARG00000006544	WNT3A|
GO:1901339	regulation of store-operated calcium channel activity	biological_process	0.14071	1	1	553	5	17822	ENSOARG00000010465	CRACR2A|
GO:0004723	calcium-dependent protein serine/threonine phosphatase activity	molecular_function	0.14072	1	1	553	5	17822	ENSOARG00000013623	PPP3CA|
GO:0033192	calmodulin-dependent protein phosphatase activity	molecular_function	0.14072	1	1	553	5	17822	ENSOARG00000013623	PPP3CA|
GO:0050321	tau-protein kinase activity	molecular_function	0.14084	1	1	553	5	17822	ENSOARG00000019835	GSK3B|
GO:0030274	LIM domain binding	molecular_function	0.14105	1	1	553	5	17822	ENSOARG00000003713	ACTN2|
GO:0010907	positive regulation of glucose metabolic process	biological_process	0.14109	1	2	553	23	17822	ENSOARG00000005821,ENSOARG00000000285	PMAIP1|INSR|
GO:0007088	regulation of mitosis	biological_process	0.14124	1	5	553	95	17822	ENSOARG00000015181,ENSOARG00000013895,ENSOARG00000000285,ENSOARG00000002405,ENSOARG00000014801	DYNC1LI1|STAG2|INSR|-|CHMP4C|
GO:0051783	regulation of nuclear division	biological_process	0.14124	1	5	553	95	17822	ENSOARG00000013895,ENSOARG00000000285,ENSOARG00000015181,ENSOARG00000014801,ENSOARG00000002405	STAG2|INSR|DYNC1LI1|CHMP4C|-|
GO:0035635	entry of bacterium into host cell	biological_process	0.14138	1	1	553	5	17822	ENSOARG00000001591	FUCA2|
GO:2000535	regulation of entry of bacterium into host cell	biological_process	0.14138	1	1	553	5	17822	ENSOARG00000001591	FUCA2|
GO:0008172	S-methyltransferase activity	molecular_function	0.14138	1	1	553	5	17822	ENSOARG00000003750	MTR|
GO:0061525	hindgut development	biological_process	0.14152	1	1	553	5	17822	ENSOARG00000013765	TCF7|
GO:0032590	dendrite membrane	cellular_component	0.14162	1	1	553	5	17822	ENSOARG00000006328	MPP2|
GO:0005828	kinetochore microtubule	cellular_component	0.14177	1	1	553	5	17822	ENSOARG00000009349	KNTC1|
GO:0002263	cell activation involved in immune response	biological_process	0.1418	1	7	553	149	17822	ENSOARG00000011256,ENSOARG00000003365,ENSOARG00000020307,ENSOARG00000010278,ENSOARG00000013965,ENSOARG00000005590,ENSOARG00000000044	ITFG2|FGR|TFRC|FOXP3|RC3H2|LIG4|IL2|
GO:0008331	high voltage-gated calcium channel activity	molecular_function	0.14183	1	1	553	5	17822	ENSOARG00000010594	CACNA1F|
GO:0034508	centromere complex assembly	biological_process	0.14192	1	2	553	23	17822	ENSOARG00000017637,ENSOARG00000008217	-|CENPP|
GO:0007034	vacuolar transport	biological_process	0.14216	1	4	553	69	17822	ENSOARG00000014627,ENSOARG00000006606,ENSOARG00000011703,ENSOARG00000014801	SNX16|SNF8|VPS53|CHMP4C|
GO:0042306	regulation of protein import into nucleus	biological_process	0.14225	1	4	553	69	17822	ENSOARG00000004941,ENSOARG00000005870,ENSOARG00000020386,ENSOARG00000010428	PBLD|PIK3R1|APOD|CCDC22|
GO:0009888	tissue development	biological_process	0.14229	1	44	553	1289	17822	ENSOARG00000019015,ENSOARG00000011306,ENSOARG00000003388,ENSOARG00000012452,ENSOARG00000012668,ENSOARG00000019835,ENSOARG00000012766,ENSOARG00000004981,ENSOARG00000016622,ENSOARG00000011867,ENSOARG00000006844,ENSOARG00000015228,ENSOARG00000008335,ENSOARG00000014369,ENSOARG00000010895,ENSOARG00000008249,ENSOARG00000004403,ENSOARG00000015263,ENSOARG00000016626,ENSOARG00000004941,ENSOARG00000018168,…	TCF15|PBX1|KLHL41|ADARB1|ANKRD6|GSK3B|UBE2J1|HNRNPH3|FZD6|RFLNB|HOXB13|GATA4|COL11A2|SVIL|TULP3|ASPN|ARID5B|CTSB|RARG|PBLD|RREB1|TPP1|TCTN1|PPM1J|NUP210L|MAFG|KDM6A|ARID2|PALLD|ACTN2|DCHS1|ADAD1|COBL|AGR2|WNT7A|WNT2B|OMD|MEOX2|WNT3A|RDX|TTC26|ZEB2|PPP3CA|GPCPD1|
GO:0008373	sialyltransferase activity	molecular_function	0.1425	1	2	553	23	17822	ENSOARG00000005371,ENSOARG00000006736	ST3GAL1|ST6GALNAC1|
GO:0035107	appendage morphogenesis	biological_process	0.14435	1	6	553	122	17822	ENSOARG00000000725,ENSOARG00000016622,ENSOARG00000016626,ENSOARG00000001440,ENSOARG00000010895,ENSOARG00000011306	MAP3K20|FZD6|RARG|WNT7A|TULP3|PBX1|
GO:0035108	limb morphogenesis	biological_process	0.14435	1	6	553	122	17822	ENSOARG00000011306,ENSOARG00000010895,ENSOARG00000001440,ENSOARG00000016626,ENSOARG00000016622,ENSOARG00000000725	PBX1|TULP3|WNT7A|RARG|FZD6|MAP3K20|
GO:0071466	cellular response to xenobiotic stimulus	biological_process	0.14453	1	2	553	23	17822	ENSOARG00000007274,ENSOARG00000019817	CYP2B6|NR1I2|
GO:0035967	cellular response to topologically incorrect protein	biological_process	0.14477	1	3	553	46	17822	ENSOARG00000005870,ENSOARG00000016967,ENSOARG00000018336	PIK3R1|KLHL15|TMBIM6|
GO:0006482	protein demethylation	biological_process	0.14592	1	2	553	23	17822	ENSOARG00000006678,ENSOARG00000003983	JMJD6|KDM6A|
GO:0008214	protein dealkylation	biological_process	0.14592	1	2	553	23	17822	ENSOARG00000006678,ENSOARG00000003983	JMJD6|KDM6A|
GO:0030111	regulation of Wnt receptor signaling pathway	biological_process	0.14593	1	9	553	205	17822	ENSOARG00000006544,ENSOARG00000009880,ENSOARG00000016622,ENSOARG00000013457,ENSOARG00000015126,ENSOARG00000017695,ENSOARG00000012668,ENSOARG00000011221,ENSOARG00000005849	WNT3A|ZEB2|FZD6|PIN1|JADE1|NOTUM|ANKRD6|NXN|SOST|
GO:0032446	protein modification by small protein conjugation	biological_process	0.14599	1	19	553	502	17822	ENSOARG00000015767,ENSOARG00000015272,ENSOARG00000013982,ENSOARG00000002836,ENSOARG00000011123,ENSOARG00000012595,ENSOARG00000018855,ENSOARG00000011221,ENSOARG00000017816,ENSOARG00000016967,ENSOARG00000018858,ENSOARG00000010428,ENSOARG00000013795,ENSOARG00000012766,ENSOARG00000013457,ENSOARG00000003388,ENSOARG00000013965,ENSOARG00000006622,ENSOARG00000017916	FBXL2|RCHY1|DTX2|MIB2|-|-|LNX1|NXN|CRY1|KLHL15|PJA2|CCDC22|TRIM39|UBE2J1|PIN1|KLHL41|RC3H2|UBE2Z|-|
GO:0005769	early endosome	cellular_component	0.14617	1	7	553	148	17822	ENSOARG00000018432,ENSOARG00000011557,ENSOARG00000002836,ENSOARG00000015121,ENSOARG00000011010,ENSOARG00000014627,ENSOARG00000020307	TOM1|-|MIB2|CMTM6|USP10|SNX16|TFRC|
GO:0016859	cis-trans isomerase activity	molecular_function	0.14617	1	3	553	47	17822	ENSOARG00000013457,ENSOARG00000011357,ENSOARG00000003174	PIN1|FKBP4|PPIG|
GO:0045070	positive regulation of viral genome replication	biological_process	0.14622	1	2	553	23	17822	ENSOARG00000015177,ENSOARG00000012452	IFIT1|ADARB1|
GO:0046323	glucose import	biological_process	0.14696	1	3	553	46	17822	ENSOARG00000005870,ENSOARG00000017643,ENSOARG00000000285	PIK3R1|ASPSCR1|INSR|
GO:0030851	granulocyte differentiation	biological_process	0.14729	1	2	553	24	17822	ENSOARG00000013723,ENSOARG00000002271	CBFA2T3|HAX1|
GO:0002822	regulation of adaptive immune response based on somatic recombination of immune receptors built from immunoglobulin superfamily domains	biological_process	0.14768	1	5	553	97	17822	ENSOARG00000010278,ENSOARG00000005617,ENSOARG00000013965,ENSOARG00000020307,ENSOARG00000013902	FOXP3|TNFSF13B|RC3H2|TFRC|-|
GO:0042107	cytokine metabolic process	biological_process	0.14784	1	4	553	72	17822	ENSOARG00000012766,ENSOARG00000019030,ENSOARG00000010278,ENSOARG00000013748	UBE2J1|CD276|FOXP3|HSPB1|
GO:0016763	transferase activity, transferring pentosyl groups	molecular_function	0.14821	1	3	553	46	17822	ENSOARG00000011043,ENSOARG00000013556,ENSOARG00000010367	ZC3HAV1|APRT|PARP11|
GO:1901360	organic cyclic compound metabolic process	biological_process	0.14835	1	132	553	4231	17822	ENSOARG00000011397,ENSOARG00000013765,ENSOARG00000011043,ENSOARG00000017782,ENSOARG00000003284,ENSOARG00000006972,ENSOARG00000017816,ENSOARG00000013385,ENSOARG00000019817,ENSOARG00000001536,ENSOARG00000011054,ENSOARG00000005754,ENSOARG00000017788,ENSOARG00000003148,ENSOARG00000013408,ENSOARG00000016251,ENSOARG00000016301,ENSOARG00000016622,ENSOARG00000003675,ENSOARG00000012452,ENSOARG00000005870,…	ATP5PD|TCF7|ZC3HAV1|MAFG|FASTKD1|-|CRY1|-|NR1I2|ADAT2|FOXM1|MEOX1|SIRT7|ZBTB2|-|CBX5|PMS1|FZD6|HEATR1|ADARB1|PIK3R1|HOXB13|SOST|CENPP|-|POLR3A|NADK|TBC1D15|NT5C|TCEANC2|TRIM26|NOVA1|RC3H2|PYCR1|-|LSM3|-|TFRC|TFE3|METTL23|SCARB1|INSR|WNT7A|MAT2B|-|SOAT2|WNT3A|EPAS1|GTF2A1|-|CYP2B6|GSK3B|PIN1|-|KLHL15|ARID5B|-|OSGEPL1|-|-|-|LCOR|SSBP3|RARG|NLRC5|DSCC1|CDT1|TRIM15|ARID2|ZNF613|XPC|ADAD1|JMJD6|SIM2|T…
GO:0008631	intrinsic apoptotic signaling pathway in response to oxidative stress	biological_process	0.1493	1	2	553	24	17822	ENSOARG00000018038,ENSOARG00000013748	P4HB|HSPB1|
GO:0002694	regulation of leukocyte activation	biological_process	0.15033	1	12	553	295	17822	ENSOARG00000008091,ENSOARG00000018858,ENSOARG00000020307,ENSOARG00000019030,ENSOARG00000010278,ENSOARG00000013965,ENSOARG00000003365,ENSOARG00000014207,ENSOARG00000013902,ENSOARG00000005617,ENSOARG00000000044,ENSOARG00000006544	HLA-DOA|PJA2|TFRC|CD276|FOXP3|RC3H2|FGR|ADORA2A|-|TNFSF13B|IL2|WNT3A|
GO:0002821	positive regulation of adaptive immune response	biological_process	0.15089	1	3	553	47	17822	ENSOARG00000013902,ENSOARG00000005617,ENSOARG00000010278	-|TNFSF13B|FOXP3|
GO:0023057	negative regulation of signaling	biological_process	0.15167	1	27	553	755	17822	ENSOARG00000005849,ENSOARG00000017816,ENSOARG00000018336,ENSOARG00000011221,ENSOARG00000016365,ENSOARG00000008249,ENSOARG00000010895,ENSOARG00000011054,ENSOARG00000006544,ENSOARG00000002405,ENSOARG00000003341,ENSOARG00000004941,ENSOARG00000011371,ENSOARG00000018475,ENSOARG00000020386,ENSOARG00000011010,ENSOARG00000019835,ENSOARG00000012668,ENSOARG00000018834,ENSOARG00000017695,ENSOARG00000016622,…	SOST|CRY1|TMBIM6|NXN|-|ASPN|TULP3|FOXM1|WNT3A|-|IFI6|PBLD|-|HMOX1|APOD|USP10|GSK3B|ANKRD6|NLRC5|NOTUM|FZD6|PIN1|-|JADE1|FAIM2|HSPB1|CCDC22|
GO:0042176	regulation of protein catabolic process	biological_process	0.15187	1	9	553	208	17822	ENSOARG00000010913,ENSOARG00000013723,ENSOARG00000010428,ENSOARG00000015272,ENSOARG00000006606,ENSOARG00000019835,ENSOARG00000013795,ENSOARG00000018905,ENSOARG00000013457	GGA3|CBFA2T3|CCDC22|RCHY1|SNF8|GSK3B|TRIM39|FAM192A|PIN1|
GO:0010739	positive regulation of protein kinase A signaling cascade	biological_process	0.15252	1	1	553	6	17822	ENSOARG00000003112	AKAP12|
GO:0042277	peptide binding	molecular_function	0.15299	1	5	553	98	17822	ENSOARG00000000285,ENSOARG00000003174,ENSOARG00000018396,ENSOARG00000013623,ENSOARG00000005870	INSR|PPIG|SCARB1|PPP3CA|PIK3R1|
GO:1900407	regulation of cellular response to oxidative stress	biological_process	0.15303	1	2	553	24	17822	ENSOARG00000018038,ENSOARG00000013748	P4HB|HSPB1|
GO:0031970	organelle envelope lumen	cellular_component	0.15321	1	3	553	48	17822	ENSOARG00000018950,ENSOARG00000001227,ENSOARG00000002271	ARL2BP|CHCHD4|HAX1|
GO:1900180	regulation of protein localization to nucleus	biological_process	0.15425	1	5	553	97	17822	ENSOARG00000020386,ENSOARG00000010428,ENSOARG00000004941,ENSOARG00000005870,ENSOARG00000013457	APOD|CCDC22|PBLD|PIK3R1|PIN1|
GO:0048488	synaptic vesicle endocytosis	biological_process	0.15453	1	2	553	24	17822	ENSOARG00000010747,ENSOARG00000002960	SYP|STON2|
GO:0045078	positive regulation of interferon-gamma biosynthetic process	biological_process	0.1546	1	1	553	6	17822	ENSOARG00000019030	CD276|
GO:1901976	regulation of cell cycle checkpoint	biological_process	0.15507	1	2	553	24	17822	ENSOARG00000017816,ENSOARG00000015181	CRY1|DYNC1LI1|
GO:0001609	G-protein coupled adenosine receptor activity	molecular_function	0.15523	1	1	553	6	17822	ENSOARG00000014207	ADORA2A|
GO:0090153	regulation of sphingolipid biosynthetic process	biological_process	0.15526	1	1	553	6	17822	ENSOARG00000016313	ORMDL1|
GO:2000303	regulation of ceramide biosynthetic process	biological_process	0.15526	1	1	553	6	17822	ENSOARG00000016313	ORMDL1|
GO:0034137	positive regulation of toll-like receptor 2 signaling pathway	biological_process	0.15574	1	1	553	6	17822	ENSOARG00000018858	PJA2|
GO:0021952	central nervous system projection neuron axonogenesis	biological_process	0.15583	1	2	553	24	17822	ENSOARG00000009880,ENSOARG00000012452	ZEB2|ADARB1|
GO:0050774	negative regulation of dendrite morphogenesis	biological_process	0.1559	1	1	553	6	17822	ENSOARG00000013623	PPP3CA|
GO:0000977	RNA polymerase II regulatory region sequence-specific DNA binding	molecular_function	0.15608	1	18	553	482	17822	ENSOARG00000005754,ENSOARG00000008280,ENSOARG00000011054,ENSOARG00000008766,ENSOARG00000004403,ENSOARG00000011157,ENSOARG00000019817,ENSOARG00000010278,ENSOARG00000015228,ENSOARG00000019011,ENSOARG00000017782,ENSOARG00000003983,ENSOARG00000018834,ENSOARG00000013765,ENSOARG00000011306,ENSOARG00000019015,ENSOARG00000003148,ENSOARG00000018168	MEOX1|MEOX2|FOXM1|RXRB|ARID5B|TFE3|NR1I2|FOXP3|GATA4|LRRFIP1|MAFG|KDM6A|NLRC5|TCF7|PBX1|TCF15|ZBTB2|RREB1|
GO:0006366	transcription from RNA polymerase II promoter	biological_process	0.15641	1	45	553	1340	17822	ENSOARG00000018475,ENSOARG00000003148,ENSOARG00000005722,ENSOARG00000017788,ENSOARG00000002918,ENSOARG00000016251,ENSOARG00000019015,ENSOARG00000011306,ENSOARG00000013457,ENSOARG00000005870,ENSOARG00000015228,ENSOARG00000019011,ENSOARG00000013303,ENSOARG00000002271,ENSOARG00000005849,ENSOARG00000010278,ENSOARG00000006844,ENSOARG00000014590,ENSOARG00000004403,ENSOARG00000015977,ENSOARG00000008766,…	HMOX1|ZBTB2|EPAS1|SIRT7|GTF2A1|CBX5|TCF15|PBX1|PIN1|PIK3R1|GATA4|LRRFIP1|VLDLR|HAX1|SOST|FOXP3|HOXB13|CRYM|ARID5B|TAF2|RXRB|BRD2|-|RREB1|RARG|SSBP3|TCF7|LCOR|NLRC5|MAFG|CRY1|SIM2|METTL23|TFE3|ZEB2|PPP3CA|SNF8|NR1I2|-|WNT3A|FOXM1|MEOX2|MEOX1|UBP1|WNT7A|
GO:0050917	sensory perception of umami taste	biological_process	0.15642	1	1	553	6	17822	ENSOARG00000017233	GNAT3|
GO:0001953	negative regulation of cell-matrix adhesion	biological_process	0.15648	1	2	553	24	17822	ENSOARG00000020386,ENSOARG00000005870	APOD|PIK3R1|
GO:0000502	proteasome complex	cellular_component	0.15667	1	3	553	48	17822	ENSOARG00000011302,ENSOARG00000007866,ENSOARG00000015809	PSMD6|PSMB9|PSMD12|
GO:0033558	protein deacetylase activity	molecular_function	0.15681	1	2	553	24	17822	ENSOARG00000017788,ENSOARG00000017776	SIRT7|-|
GO:0061046	regulation of branching involved in lung morphogenesis	biological_process	0.15699	1	1	553	6	17822	ENSOARG00000019683	WNT2B|
GO:0003727	single-stranded RNA binding	molecular_function	0.15726	1	3	553	47	17822	ENSOARG00000014815,ENSOARG00000006678,ENSOARG00000011452	IFIT5|JMJD6|DDX11|
GO:0046661	male sex differentiation	biological_process	0.1574	1	5	553	98	17822	ENSOARG00000019683,ENSOARG00000011357,ENSOARG00000015228,ENSOARG00000001813,ENSOARG00000004403	WNT2B|FKBP4|GATA4|NUP210L|ARID5B|
GO:0048585	negative regulation of response to stimulus	biological_process	0.1578	1	31	553	886	17822	ENSOARG00000011010,ENSOARG00000015177,ENSOARG00000020386,ENSOARG00000018475,ENSOARG00000011371,ENSOARG00000003341,ENSOARG00000004941,ENSOARG00000002405,ENSOARG00000010428,ENSOARG00000013748,ENSOARG00000018189,ENSOARG00000019425,ENSOARG00000015126,ENSOARG00000013457,ENSOARG00000016622,ENSOARG00000017695,ENSOARG00000012668,ENSOARG00000018834,ENSOARG00000019835,ENSOARG00000016967,ENSOARG00000014207,…	USP10|IFIT1|APOD|HMOX1|-|IFI6|PBLD|-|CCDC22|HSPB1|FAIM2|-|JADE1|PIN1|FZD6|NOTUM|ANKRD6|NLRC5|GSK3B|KLHL15|ADORA2A|CRY1|FOXP3|TMBIM6|NXN|SOST|FOXM1|WNT3A|TULP3|ASPN|-|
GO:0002524	hypersensitivity	biological_process	0.15782	1	1	553	6	17822	ENSOARG00000013902	-|
GO:0050916	sensory perception of sweet taste	biological_process	0.15785	1	1	553	6	17822	ENSOARG00000017233	GNAT3|
GO:0097049	motor neuron apoptotic process	biological_process	0.15789	1	1	553	6	17822	ENSOARG00000012452	ADARB1|
GO:0045023	G0 to G1 transition	biological_process	0.15799	1	1	553	6	17822	ENSOARG00000010979	RHNO1|
GO:0046598	positive regulation of viral entry into host cell	biological_process	0.158	1	1	553	6	17822	ENSOARG00000018038	P4HB|
GO:0001012	RNA polymerase II regulatory region DNA binding	molecular_function	0.15817	1	18	553	483	17822	ENSOARG00000015228,ENSOARG00000019011,ENSOARG00000010278,ENSOARG00000019817,ENSOARG00000004403,ENSOARG00000011157,ENSOARG00000008766,ENSOARG00000011054,ENSOARG00000008280,ENSOARG00000005754,ENSOARG00000018168,ENSOARG00000003148,ENSOARG00000011306,ENSOARG00000013765,ENSOARG00000019015,ENSOARG00000003983,ENSOARG00000017782,ENSOARG00000018834	GATA4|LRRFIP1|FOXP3|NR1I2|ARID5B|TFE3|RXRB|FOXM1|MEOX2|MEOX1|RREB1|ZBTB2|PBX1|TCF7|TCF15|KDM6A|MAFG|NLRC5|
GO:0033084	regulation of immature T cell proliferation in thymus	biological_process	0.15827	1	1	553	6	17822	ENSOARG00000010278	FOXP3|
GO:0008385	IkappaB kinase complex	cellular_component	0.15829	1	1	553	6	17822	ENSOARG00000014815	IFIT5|
GO:0016757	transferase activity, transferring glycosyl groups	molecular_function	0.15847	1	10	553	242	17822	ENSOARG00000013556,ENSOARG00000010367,ENSOARG00000014441,ENSOARG00000006412,ENSOARG00000006736,ENSOARG00000014933,ENSOARG00000014585,ENSOARG00000014575,ENSOARG00000011043,ENSOARG00000005371	APRT|PARP11|GGTA2P|MGAT5B|ST6GALNAC1|HAS1|-|-|ZC3HAV1|ST3GAL1|
GO:0034987	immunoglobulin receptor binding	molecular_function	0.15848	1	1	553	6	17822	ENSOARG00000003365	FGR|
GO:0009790	embryo development	biological_process	0.15848	1	26	553	728	17822	ENSOARG00000013596,ENSOARG00000000725,ENSOARG00000016659,ENSOARG00000014072,ENSOARG00000009880,ENSOARG00000013902,ENSOARG00000019683,ENSOARG00000006544,ENSOARG00000008280,ENSOARG00000005754,ENSOARG00000000285,ENSOARG00000010895,ENSOARG00000001440,ENSOARG00000005722,ENSOARG00000002405,ENSOARG00000016626,ENSOARG00000007142,ENSOARG00000019015,ENSOARG00000013765,ENSOARG00000011306,ENSOARG00000019554,…	COBL|MAP3K20|DCHS1|SIM2|ZEB2|-|WNT2B|WNT3A|MEOX2|MEOX1|INSR|TULP3|WNT7A|EPAS1|-|RARG|SSBP3|TCF15|TCF7|PBX1|ARID2|FZD6|MAFG|KDM6A|LIG4|TCTN1|
GO:0030854	positive regulation of granulocyte differentiation	biological_process	0.15857	1	1	553	6	17822	ENSOARG00000002271	HAX1|
GO:0050691	regulation of defense response to virus by host	biological_process	0.15864	1	2	553	25	17822	ENSOARG00000006709,ENSOARG00000015177	IFNLR1|IFIT1|
GO:0016575	histone deacetylation	biological_process	0.15907	1	3	553	47	17822	ENSOARG00000017788,ENSOARG00000017776,ENSOARG00000010278	SIRT7|-|FOXP3|
GO:0042149	cellular response to glucose starvation	biological_process	0.1593	1	2	553	25	17822	ENSOARG00000011256,ENSOARG00000005821	ITFG2|PMAIP1|
GO:0010648	negative regulation of cell communication	biological_process	0.15942	1	27	553	760	17822	ENSOARG00000017816,ENSOARG00000011221,ENSOARG00000018336,ENSOARG00000005849,ENSOARG00000010895,ENSOARG00000011054,ENSOARG00000006544,ENSOARG00000016365,ENSOARG00000008249,ENSOARG00000020386,ENSOARG00000011010,ENSOARG00000004941,ENSOARG00000003341,ENSOARG00000002405,ENSOARG00000018475,ENSOARG00000011371,ENSOARG00000018189,ENSOARG00000013748,ENSOARG00000010428,ENSOARG00000018834,ENSOARG00000012668,…	CRY1|NXN|TMBIM6|SOST|TULP3|FOXM1|WNT3A|-|ASPN|APOD|USP10|PBLD|IFI6|-|HMOX1|-|FAIM2|HSPB1|CCDC22|NLRC5|ANKRD6|NOTUM|GSK3B|JADE1|-|PIN1|FZD6|
GO:0061462	protein localization to lysosome	biological_process	0.15957	1	1	553	6	17822	ENSOARG00000010913	GGA3|
GO:0002864	regulation of acute inflammatory response to antigenic stimulus	biological_process	0.15957	1	1	553	6	17822	ENSOARG00000013902	-|
GO:0032525	somite rostral/caudal axis specification	biological_process	0.16008	1	1	553	6	17822	ENSOARG00000003983	KDM6A|
GO:0017108	5'-flap endonuclease activity	molecular_function	0.1601	1	1	553	6	17822	ENSOARG00000005076	DNA2|
GO:0000978	RNA polymerase II core promoter proximal region sequence-specific DNA binding	molecular_function	0.1602	1	13	553	331	17822	ENSOARG00000018834,ENSOARG00000017782,ENSOARG00000003983,ENSOARG00000011157,ENSOARG00000005754,ENSOARG00000008280,ENSOARG00000018168,ENSOARG00000019011,ENSOARG00000003148,ENSOARG00000019015,ENSOARG00000010278,ENSOARG00000013765,ENSOARG00000011306	NLRC5|MAFG|KDM6A|TFE3|MEOX1|MEOX2|RREB1|LRRFIP1|ZBTB2|TCF15|FOXP3|TCF7|PBX1|
GO:0021540	corpus callosum morphogenesis	biological_process	0.16037	1	1	553	6	17822	ENSOARG00000009880	ZEB2|
GO:0002483	antigen processing and presentation of endogenous peptide antigen	biological_process	0.16045	1	1	553	6	17822	ENSOARG00000007738	TAP1|
GO:0019885	antigen processing and presentation of endogenous peptide antigen via MHC class I	biological_process	0.16045	1	1	553	6	17822	ENSOARG00000007738	TAP1|
GO:0042593	glucose homeostasis	biological_process	0.16055	1	6	553	126	17822	ENSOARG00000011266,ENSOARG00000005870,ENSOARG00000018139,ENSOARG00000000285,ENSOARG00000017816,ENSOARG00000017643	FFAR2|PIK3R1|GCGR|INSR|CRY1|ASPSCR1|
GO:0097286	iron ion import	biological_process	0.16061	1	1	553	6	17822	ENSOARG00000020307	TFRC|
GO:0042754	negative regulation of circadian rhythm	biological_process	0.16073	1	1	553	6	17822	ENSOARG00000017816	CRY1|
GO:0003433	chondrocyte development involved in endochondral bone morphogenesis	biological_process	0.16089	1	1	553	6	17822	ENSOARG00000016626	RARG|
GO:0048087	positive regulation of developmental pigmentation	biological_process	0.16097	1	1	553	6	17822	ENSOARG00000009880	ZEB2|
GO:0032905	transforming growth factor beta1 production	biological_process	0.16101	1	1	553	6	17822	ENSOARG00000010278	FOXP3|
GO:0032908	regulation of transforming growth factor beta1 production	biological_process	0.16101	1	1	553	6	17822	ENSOARG00000010278	FOXP3|
GO:0009163	nucleoside biosynthetic process	biological_process	0.16115	1	4	553	74	17822	ENSOARG00000013556,ENSOARG00000014137,ENSOARG00000006653,ENSOARG00000011397	APRT|MAT2B|ATP5MC1|ATP5PD|
GO:0042455	ribonucleoside biosynthetic process	biological_process	0.16115	1	4	553	74	17822	ENSOARG00000006653,ENSOARG00000011397,ENSOARG00000014137,ENSOARG00000013556	ATP5MC1|ATP5PD|MAT2B|APRT|
GO:0009968	negative regulation of signal transduction	biological_process	0.16125	1	26	553	730	17822	ENSOARG00000017816,ENSOARG00000018336,ENSOARG00000011221,ENSOARG00000005849,ENSOARG00000011054,ENSOARG00000010895,ENSOARG00000008249,ENSOARG00000016365,ENSOARG00000011010,ENSOARG00000020386,ENSOARG00000018475,ENSOARG00000011371,ENSOARG00000004941,ENSOARG00000003341,ENSOARG00000002405,ENSOARG00000013748,ENSOARG00000010428,ENSOARG00000018189,ENSOARG00000015126,ENSOARG00000019425,ENSOARG00000013457,…	CRY1|TMBIM6|NXN|SOST|FOXM1|TULP3|ASPN|-|USP10|APOD|HMOX1|-|PBLD|IFI6|-|HSPB1|CCDC22|FAIM2|JADE1|-|PIN1|FZD6|ANKRD6|NLRC5|NOTUM|GSK3B|
GO:0018202	peptidyl-histidine modification	biological_process	0.16132	1	1	553	6	17822	ENSOARG00000018406	DPH5|
GO:0045634	regulation of melanocyte differentiation	biological_process	0.16151	1	1	553	6	17822	ENSOARG00000009880	ZEB2|
GO:0050932	regulation of pigment cell differentiation	biological_process	0.16151	1	1	553	6	17822	ENSOARG00000009880	ZEB2|
GO:0060923	cardiac muscle cell fate commitment	biological_process	0.16154	1	1	553	6	17822	ENSOARG00000006544	WNT3A|
GO:0002696	positive regulation of leukocyte activation	biological_process	0.16154	1	8	553	183	17822	ENSOARG00000005617,ENSOARG00000000044,ENSOARG00000006544,ENSOARG00000013902,ENSOARG00000019030,ENSOARG00000020307,ENSOARG00000010278,ENSOARG00000003365	TNFSF13B|IL2|WNT3A|-|CD276|TFRC|FOXP3|FGR|
GO:0046719	regulation by virus of viral protein levels in host cell	biological_process	0.16185	1	1	553	6	17822	ENSOARG00000015177	IFIT1|
GO:0071294	cellular response to zinc ion	biological_process	0.16186	1	1	553	6	17822	ENSOARG00000017389	HVCN1|
GO:0070884	regulation of calcineurin-NFAT signaling cascade	biological_process	0.16197	1	2	553	25	17822	ENSOARG00000013623,ENSOARG00000019835	PPP3CA|GSK3B|
GO:0032071	regulation of endodeoxyribonuclease activity	biological_process	0.1621	1	1	553	6	17822	ENSOARG00000011452	DDX11|
GO:0016192	vesicle-mediated transport	biological_process	0.16211	1	29	553	822	17822	ENSOARG00000003365,ENSOARG00000013249,ENSOARG00000006511,ENSOARG00000002960,ENSOARG00000011703,ENSOARG00000015149,ENSOARG00000010428,ENSOARG00000011923,ENSOARG00000019835,ENSOARG00000003303,ENSOARG00000003713,ENSOARG00000013833,ENSOARG00000015121,ENSOARG00000020307,ENSOARG00000016933,ENSOARG00000013640,ENSOARG00000006678,ENSOARG00000013303,ENSOARG00000010913,ENSOARG00000013286,ENSOARG00000006544,…	FGR|CLTC|ARF1|STON2|VPS53|-|CCDC22|NECAP2|GSK3B|STX12|ACTN2|SSC4D|CMTM6|TFRC|VPS29|TRAPPC2L|JMJD6|VLDLR|GGA3|RDX|WNT3A|SCFD2|SNX16|PPP3CA|RAPGEF4|SCARB1|SYP|-|SNF8|
GO:0070989	oxidative demethylation	biological_process	0.16242	1	1	553	6	17822	ENSOARG00000001123	ALKBH3|
GO:0000470	maturation of LSU-rRNA	biological_process	0.16242	1	1	553	6	17822	ENSOARG00000015548	-|
GO:0030877	beta-catenin destruction complex	cellular_component	0.16297	1	1	553	6	17822	ENSOARG00000019835	GSK3B|
GO:0035313	wound healing, spreading of epidermal cells	biological_process	0.1631	1	1	553	6	17822	ENSOARG00000001440	WNT7A|
GO:0070419	nonhomologous end joining complex	cellular_component	0.1631	1	1	553	6	17822	ENSOARG00000005590	LIG4|
GO:0060236	regulation of mitotic spindle organization	biological_process	0.16321	1	2	553	25	17822	ENSOARG00000014801,ENSOARG00000013895	CHMP4C|STAG2|
GO:0015252	hydrogen ion channel activity	molecular_function	0.16327	1	1	553	6	17822	ENSOARG00000017389	HVCN1|
GO:0002664	regulation of T cell tolerance induction	biological_process	0.1633	1	1	553	6	17822	ENSOARG00000010278	FOXP3|
GO:0070327	thyroid hormone transport	biological_process	0.16334	1	1	553	6	17822	ENSOARG00000014590	CRYM|
GO:0043983	histone H4-K12 acetylation	biological_process	0.16365	1	1	553	6	17822	ENSOARG00000015126	JADE1|
GO:0010038	response to metal ion	biological_process	0.16367	1	6	553	127	17822	ENSOARG00000012048,ENSOARG00000018900,ENSOARG00000001081,ENSOARG00000013623,ENSOARG00000017389,ENSOARG00000018475	CPNE3|CPNE2|MCOLN1|PPP3CA|HVCN1|HMOX1|
GO:0042990	regulation of transcription factor import into nucleus	biological_process	0.16379	1	1	553	6	17822	ENSOARG00000010428	CCDC22|
GO:0042991	transcription factor import into nucleus	biological_process	0.16379	1	1	553	6	17822	ENSOARG00000010428	CCDC22|
GO:0042992	negative regulation of transcription factor import into nucleus	biological_process	0.16379	1	1	553	6	17822	ENSOARG00000010428	CCDC22|
GO:0042994	cytoplasmic sequestering of transcription factor	biological_process	0.16379	1	1	553	6	17822	ENSOARG00000010428	CCDC22|
GO:0010511	regulation of phosphatidylinositol biosynthetic process	biological_process	0.16399	1	1	553	6	17822	ENSOARG00000013902	-|
GO:0005167	neurotrophin TRK receptor binding	molecular_function	0.16399	1	1	553	6	17822	ENSOARG00000005870	PIK3R1|
GO:0042575	DNA polymerase complex	cellular_component	0.16429	1	1	553	6	17822	ENSOARG00000005076	DNA2|
GO:0033572	transferrin transport	biological_process	0.16446	1	1	553	6	17822	ENSOARG00000020307	TFRC|
GO:2000323	negative regulation of glucocorticoid receptor signaling pathway	biological_process	0.16451	1	1	553	6	17822	ENSOARG00000017816	CRY1|
GO:2000394	positive regulation of lamellipodium morphogenesis	biological_process	0.16454	1	1	553	6	17822	ENSOARG00000018168	RREB1|
GO:0005080	protein kinase C binding	molecular_function	0.16456	1	2	553	25	17822	ENSOARG00000013778,ENSOARG00000013748	YWHAG|HSPB1|
GO:0002063	chondrocyte development	biological_process	0.16477	1	2	553	25	17822	ENSOARG00000016626,ENSOARG00000011867	RARG|RFLNB|
GO:0033500	carbohydrate homeostasis	biological_process	0.16485	1	6	553	127	17822	ENSOARG00000011266,ENSOARG00000005870,ENSOARG00000018139,ENSOARG00000017816,ENSOARG00000000285,ENSOARG00000017643	FFAR2|PIK3R1|GCGR|CRY1|INSR|ASPSCR1|
GO:0032876	negative regulation of DNA endoreduplication	biological_process	0.16491	1	1	553	6	17822	ENSOARG00000013895	STAG2|
GO:0070170	regulation of tooth mineralization	biological_process	0.16493	1	1	553	6	17822	ENSOARG00000008249	ASPN|
GO:0071985	multivesicular body sorting pathway	biological_process	0.16501	1	1	553	6	17822	ENSOARG00000006606	SNF8|
GO:0070324	thyroid hormone binding	molecular_function	0.16506	1	1	553	6	17822	ENSOARG00000014590	CRYM|
GO:0030306	ADP-ribosylation factor binding	molecular_function	0.16509	1	1	553	6	17822	ENSOARG00000010913	GGA3|
GO:0015914	phospholipid transport	biological_process	0.16517	1	3	553	48	17822	ENSOARG00000002448,ENSOARG00000018396,ENSOARG00000015799	ATP8B2|SCARB1|-|
GO:0002252	immune effector process	biological_process	0.16522	1	16	553	426	17822	ENSOARG00000011256,ENSOARG00000006709,ENSOARG00000013902,ENSOARG00000010278,ENSOARG00000018336,ENSOARG00000020307,ENSOARG00000014815,ENSOARG00000005590,ENSOARG00000000044,ENSOARG00000018834,ENSOARG00000005821,ENSOARG00000015773,ENSOARG00000013965,ENSOARG00000015177,ENSOARG00000003365,ENSOARG00000011266	ITFG2|IFNLR1|-|FOXP3|TMBIM6|TFRC|IFIT5|LIG4|IL2|NLRC5|PMAIP1|TRIM15|RC3H2|IFIT1|FGR|FFAR2|
GO:0071073	positive regulation of phospholipid biosynthetic process	biological_process	0.16533	1	1	553	6	17822	ENSOARG00000013902	-|
GO:0030183	B cell differentiation	biological_process	0.16533	1	4	553	74	17822	ENSOARG00000011256,ENSOARG00000008295,ENSOARG00000005870,ENSOARG00000015080	ITFG2|TPD52|PIK3R1|CMTM7|
GO:0031419	cobalamin binding	molecular_function	0.16534	1	1	553	6	17822	ENSOARG00000003750	MTR|
GO:0017062	respiratory chain complex III assembly	biological_process	0.16537	1	1	553	6	17822	ENSOARG00000016654	LYRM7|
GO:0034551	mitochondrial respiratory chain complex III assembly	biological_process	0.16537	1	1	553	6	17822	ENSOARG00000016654	LYRM7|
GO:0097033	mitochondrial respiratory chain complex III biogenesis	biological_process	0.16537	1	1	553	6	17822	ENSOARG00000016654	LYRM7|
GO:0051880	G-quadruplex DNA binding	molecular_function	0.16551	1	1	553	6	17822	ENSOARG00000011452	DDX11|
GO:0002138	retinoic acid biosynthetic process	biological_process	0.16553	1	1	553	6	17822	ENSOARG00000014749	ALDH8A1|
GO:0016102	diterpenoid biosynthetic process	biological_process	0.16553	1	1	553	6	17822	ENSOARG00000014749	ALDH8A1|
GO:0043201	response to leucine	biological_process	0.16574	1	1	553	6	17822	ENSOARG00000012738	RRAGD|
GO:0071233	cellular response to leucine	biological_process	0.16574	1	1	553	6	17822	ENSOARG00000012738	RRAGD|
GO:1901621	negative regulation of smoothened signaling pathway involved in dorsal/ventral neural tube patterning	biological_process	0.16576	1	1	553	6	17822	ENSOARG00000010895	TULP3|
GO:0001758	retinal dehydrogenase activity	molecular_function	0.16596	1	1	553	6	17822	ENSOARG00000014749	ALDH8A1|
GO:0046855	inositol phosphate dephosphorylation	biological_process	0.16598	1	1	553	6	17822	ENSOARG00000015101	IMPA1|
GO:0008283	cell proliferation	biological_process	0.16616	1	39	553	1150	17822	ENSOARG00000010278,ENSOARG00000000578,ENSOARG00000019030,ENSOARG00000011306,ENSOARG00000003388,ENSOARG00000020386,ENSOARG00000001123,ENSOARG00000018475,ENSOARG00000012452,ENSOARG00000000044,ENSOARG00000014800,ENSOARG00000005590,ENSOARG00000016622,ENSOARG00000020307,ENSOARG00000014127,ENSOARG00000016659,ENSOARG00000006544,ENSOARG00000015082,ENSOARG00000011054,ENSOARG00000019683,ENSOARG00000016737,…	FOXP3|CDCA7|CD276|PBX1|KLHL41|APOD|ALKBH3|HMOX1|ADARB1|IL2|IFIT3|LIG4|FZD6|TFRC|HLCS|DCHS1|WNT3A|LIPA|FOXM1|WNT2B|TNS2|WNT7A|INSR|SCARB1|ZEB2|-|SAT1|RARG|SSBP3|TCF7|RC3H2|PBLD|RREB1|CBFA2T3|TNFSF13B|ARID2|MAFG|GNB1|AZI2|
GO:0043234	protein complex	cellular_component	0.16644	1	92	553	2891	17822	ENSOARG00000002836,ENSOARG00000014493,ENSOARG00000017042,ENSOARG00000002170,ENSOARG00000005870,ENSOARG00000018288,ENSOARG00000006844,ENSOARG00000009349,ENSOARG00000016933,ENSOARG00000018767,ENSOARG00000009656,ENSOARG00000011452,ENSOARG00000001081,ENSOARG00000018527,ENSOARG00000016196,ENSOARG00000015126,ENSOARG00000003402,ENSOARG00000005362,ENSOARG00000017916,ENSOARG00000017788,ENSOARG00000007738,…	MIB2|-|RAD9B|UBAP2L|PIK3R1|NCKAP5L|HOXB13|KNTC1|VPS29|-|POLR3A|DDX11|MCOLN1|MCM5|ATP6V1E2|JADE1|BBS5|CATSPERE|-|SIRT7|TAP1|PMS1|CBX5|PBX1|SNF8|LAS1L|PPP3CA|DNA2|DNAH3|RCHY1|FBXL2|IFIT5|-|KIF23|FBXL12|GNB1|DSCC1|KDM6A|CDT1|HMGXB4|XPC|GJC2|SLAIN2|HLA-DOA|ZCCHC8|ACTR3|ATP5PD|-|ATP6V1C1|RARG|CLIP1|GEMIN4|TAF2|P4HB|PSMB9|VLDLR|GGA3|KLHL15|HAX1|STX12|-|GSK3B|NECAP2|HLA-DMA|LIG4|STAG2|SEL1L|EPAS1|VPS53|…
GO:2000049	positive regulation of cell-cell adhesion mediated by cadherin	biological_process	0.16648	1	1	553	6	17822	ENSOARG00000006544	WNT3A|
GO:0030130	clathrin coat of trans-Golgi network vesicle	cellular_component	0.16654	1	1	553	6	17822	ENSOARG00000013249	CLTC|
GO:0033036	macromolecule localization	biological_process	0.16657	1	51	553	1529	17822	ENSOARG00000018950,ENSOARG00000006606,ENSOARG00000016642,ENSOARG00000011085,ENSOARG00000018396,ENSOARG00000013623,ENSOARG00000003112,ENSOARG00000014627,ENSOARG00000013286,ENSOARG00000006544,ENSOARG00000016688,ENSOARG00000016659,ENSOARG00000001541,ENSOARG00000020307,ENSOARG00000018336,ENSOARG00000017816,ENSOARG00000017643,ENSOARG00000003713,ENSOARG00000015121,ENSOARG00000013512,ENSOARG00000011357,…	ARL2BP|SNF8|ITGB7|CCDC120|SCARB1|PPP3CA|AKAP12|SNX16|RDX|WNT3A|SOAT2|DCHS1|PEX3|TFRC|TMBIM6|CRY1|ASPSCR1|ACTN2|CMTM6|CDT1|FKBP4|TOM1|TNFSF13B|CCDC22|ACTR3|PBLD|FFAR2|FGR|CHCHD4|-|GGA3|VLDLR|-|PIK3R1|VPS29|FOXP3|YWHAG|GSK3B|STX12|ARHGDIA|PIN1|ZFAND1|-|-|SEL1L|ATP8B2|TLK1|OLFM2|APOD|IFIT1|CLTC|
GO:0004622	lysophospholipase activity	molecular_function	0.16672	1	1	553	6	17822	ENSOARG00000001448	PNPLA6|
GO:2000096	positive regulation of Wnt receptor signaling pathway, planar cell polarity pathway	biological_process	0.16681	1	1	553	6	17822	ENSOARG00000012668	ANKRD6|
GO:0072711	cellular response to hydroxyurea	biological_process	0.16683	1	1	553	6	17822	ENSOARG00000011452	DDX11|
GO:0045162	clustering of voltage-gated sodium channels	biological_process	0.16691	1	1	553	6	17822	ENSOARG00000014865	SCLT1|
GO:1901659	glycosyl compound biosynthetic process	biological_process	0.16692	1	4	553	75	17822	ENSOARG00000011397,ENSOARG00000006653,ENSOARG00000014137,ENSOARG00000013556	ATP5PD|ATP5MC1|MAT2B|APRT|
GO:2000641	regulation of early endosome to late endosome transport	biological_process	0.16732	1	1	553	6	17822	ENSOARG00000013286	RDX|
GO:0000086	G2/M transition of mitotic cell cycle	biological_process	0.1674	1	3	553	48	17822	ENSOARG00000011054,ENSOARG00000011306,ENSOARG00000015977	FOXM1|PBX1|TAF2|
GO:0032535	regulation of cellular component size	biological_process	0.16744	1	9	553	213	17822	ENSOARG00000000800,ENSOARG00000011557,ENSOARG00000006606,ENSOARG00000013286,ENSOARG00000006544,ENSOARG00000011780,ENSOARG00000019712,ENSOARG00000002271,ENSOARG00000003713	PEX11G|-|SNF8|RDX|WNT3A|ACTR3|-|HAX1|ACTN2|
GO:0010886	positive regulation of cholesterol storage	biological_process	0.16749	1	1	553	6	17822	ENSOARG00000018396	SCARB1|
GO:0050688	regulation of defense response to virus	biological_process	0.16751	1	3	553	49	17822	ENSOARG00000015177,ENSOARG00000006709,ENSOARG00000015773	IFIT1|IFNLR1|TRIM15|
GO:0005243	gap junction channel activity	molecular_function	0.16775	1	1	553	7	17822	ENSOARG00000006226	GJC2|
GO:0016053	organic acid biosynthetic process	biological_process	0.16797	1	8	553	184	17822	ENSOARG00000008818,ENSOARG00000015550,ENSOARG00000017754,ENSOARG00000010818,ENSOARG00000003750,ENSOARG00000016379,ENSOARG00000014137,ENSOARG00000014749	HSD17B8|CBR4|PYCR1|-|MTR|ASNSD1|MAT2B|ALDH8A1|
GO:0046394	carboxylic acid biosynthetic process	biological_process	0.16797	1	8	553	184	17822	ENSOARG00000014137,ENSOARG00000016379,ENSOARG00000003750,ENSOARG00000014749,ENSOARG00000017754,ENSOARG00000008818,ENSOARG00000015550,ENSOARG00000010818	MAT2B|ASNSD1|MTR|ALDH8A1|PYCR1|HSD17B8|CBR4|-|
GO:0044262	cellular carbohydrate metabolic process	biological_process	0.17038	1	8	553	185	17822	ENSOARG00000015101,ENSOARG00000018139,ENSOARG00000008204,ENSOARG00000005821,ENSOARG00000019835,ENSOARG00000017889,ENSOARG00000013723,ENSOARG00000000285	IMPA1|GCGR|IPPK|PMAIP1|GSK3B|PHKA1|CBFA2T3|INSR|
GO:0051704	multi-organism process	biological_process	0.17065	1	29	553	844	17822	ENSOARG00000010835,ENSOARG00000015177,ENSOARG00000015263,ENSOARG00000011043,ENSOARG00000003365,ENSOARG00000010925,ENSOARG00000014801,ENSOARG00000001591,ENSOARG00000014800,ENSOARG00000013748,ENSOARG00000012452,ENSOARG00000018834,ENSOARG00000011357,ENSOARG00000005821,ENSOARG00000009083,ENSOARG00000015773,ENSOARG00000010278,ENSOARG00000013287,ENSOARG00000015169,ENSOARG00000014815,ENSOARG00000016038,…	-|IFIT1|CTSB|ZC3HAV1|FGR|COTL1|CHMP4C|FUCA2|IFIT3|HSPB1|ADARB1|NLRC5|FKBP4|PMAIP1|-|TRIM15|FOXP3|-|IFIT2|IFIT5|TRIM10|INSR|TRIM26|-|IFNLR1|-|P4HB|SCARB1|IL22RA1|
GO:0030279	negative regulation of ossification	biological_process	0.17076	1	2	553	26	17822	ENSOARG00000005849,ENSOARG00000011867	SOST|RFLNB|
GO:0097178	ruffle assembly	biological_process	0.17342	1	2	553	26	17822	ENSOARG00000013596,ENSOARG00000013286	COBL|RDX|
GO:0021766	hippocampus development	biological_process	0.17447	1	3	553	50	17822	ENSOARG00000009880,ENSOARG00000019835,ENSOARG00000006544	ZEB2|GSK3B|WNT3A|
GO:0006998	nuclear envelope organization	biological_process	0.17512	1	2	553	26	17822	ENSOARG00000010367,ENSOARG00000001057	PARP11|TMEM43|
GO:0002523	leukocyte migration involved in inflammatory response	biological_process	0.17521	1	1	553	7	17822	ENSOARG00000011266	FFAR2|
GO:0043467	regulation of generation of precursor metabolites and energy	biological_process	0.17555	1	3	553	50	17822	ENSOARG00000013723,ENSOARG00000000285,ENSOARG00000018139	CBFA2T3|INSR|GCGR|
GO:0044743	intracellular protein transmembrane import	biological_process	0.17563	1	2	553	27	17822	ENSOARG00000001227,ENSOARG00000001541	CHCHD4|PEX3|
GO:0009896	positive regulation of catabolic process	biological_process	0.17569	1	8	553	187	17822	ENSOARG00000006606,ENSOARG00000019835,ENSOARG00000015272,ENSOARG00000000285,ENSOARG00000013723,ENSOARG00000018475,ENSOARG00000010913,ENSOARG00000011043	SNF8|GSK3B|RCHY1|INSR|CBFA2T3|HMOX1|GGA3|ZC3HAV1|
GO:0051289	protein homotetramerization	biological_process	0.17585	1	3	553	50	17822	ENSOARG00000003713,ENSOARG00000015550,ENSOARG00000001081	ACTN2|CBR4|MCOLN1|
GO:0016810	hydrolase activity, acting on carbon-nitrogen (but not peptide) bonds	molecular_function	0.17633	1	5	553	101	17822	ENSOARG00000000116,ENSOARG00000017788,ENSOARG00000017776,ENSOARG00000001536,ENSOARG00000012452	ADAD1|SIRT7|-|ADAT2|ADARB1|
GO:0031128	developmental induction	biological_process	0.17682	1	2	553	27	17822	ENSOARG00000019683,ENSOARG00000006544	WNT2B|WNT3A|
GO:0002262	myeloid cell homeostasis	biological_process	0.1769	1	5	553	103	17822	ENSOARG00000010278,ENSOARG00000006678,ENSOARG00000005722,ENSOARG00000016038,ENSOARG00000018475	FOXP3|JMJD6|EPAS1|TRIM10|HMOX1|
GO:1901505	carbohydrate derivative transporter activity	molecular_function	0.17697	1	2	553	26	17822	ENSOARG00000013303,ENSOARG00000009319	VLDLR|SLC29A1|
GO:2000194	regulation of female gonad development	biological_process	0.17749	1	1	553	7	17822	ENSOARG00000013902	-|
GO:0071827	plasma lipoprotein particle organization	biological_process	0.17755	1	2	553	27	17822	ENSOARG00000018396,ENSOARG00000016688	SCARB1|SOAT2|
GO:0071702	organic substance transport	biological_process	0.17782	1	45	553	1349	17822	ENSOARG00000020386,ENSOARG00000013249,ENSOARG00000015177,ENSOARG00000007738,ENSOARG00000015149,ENSOARG00000002448,ENSOARG00000003001,ENSOARG00000002212,ENSOARG00000013545,ENSOARG00000018990,ENSOARG00000019835,ENSOARG00000003303,ENSOARG00000014883,ENSOARG00000014590,ENSOARG00000016933,ENSOARG00000010278,ENSOARG00000013778,ENSOARG00000010913,ENSOARG00000013303,ENSOARG00000011378,ENSOARG00000005870,…	APOD|CLTC|IFIT1|TAP1|-|ATP8B2|SEL1L|TLK1|OLFM2|-|GSK3B|STX12|ZFAND1|CRYM|VPS29|FOXP3|YWHAG|GGA3|VLDLR|-|PIK3R1|-|FGR|CHCHD4|PBLD|FFAR2|TNFSF13B|CCDC22|SLC52A3|TOM1|SLC29A1|TFRC|TMBIM6|CRY1|ASPSCR1|CMTM6|PEX3|AKAP12|SNX16|INSR|SOAT2|SNF8|RAPGEF4|PPP3CA|SCARB1|
GO:0046386	deoxyribose phosphate catabolic process	biological_process	0.1779	1	1	553	7	17822	ENSOARG00000011243	NT5C|
GO:2000779	regulation of double-strand break repair	biological_process	0.178	1	3	553	50	17822	ENSOARG00000011452,ENSOARG00000011054,ENSOARG00000016967	DDX11|FOXM1|KLHL15|
GO:0030901	midbrain development	biological_process	0.17806	1	2	553	27	17822	ENSOARG00000016622,ENSOARG00000006544	FZD6|WNT3A|
GO:0030917	midbrain-hindbrain boundary development	biological_process	0.17826	1	1	553	7	17822	ENSOARG00000007142	SSBP3|
GO:0002673	regulation of acute inflammatory response	biological_process	0.17829	1	2	553	27	17822	ENSOARG00000013902,ENSOARG00000011266	-|FFAR2|
GO:0016881	acid-amino acid ligase activity	molecular_function	0.17872	1	9	553	214	17822	ENSOARG00000002836,ENSOARG00000012595,ENSOARG00000015767,ENSOARG00000015272,ENSOARG00000017916,ENSOARG00000018858,ENSOARG00000018855,ENSOARG00000013965,ENSOARG00000006786	MIB2|-|FBXL2|RCHY1|-|PJA2|LNX1|RC3H2|TTLL6|
GO:0034384	high-density lipoprotein particle clearance	biological_process	0.17879	1	1	553	7	17822	ENSOARG00000018396	SCARB1|
GO:0050867	positive regulation of cell activation	biological_process	0.17906	1	8	553	188	17822	ENSOARG00000000044,ENSOARG00000005617,ENSOARG00000006544,ENSOARG00000013902,ENSOARG00000019030,ENSOARG00000020307,ENSOARG00000010278,ENSOARG00000003365	IL2|TNFSF13B|WNT3A|-|CD276|TFRC|FOXP3|FGR|
GO:0002676	regulation of chronic inflammatory response	biological_process	0.17917	1	1	553	7	17822	ENSOARG00000010278	FOXP3|
GO:0003707	steroid hormone receptor activity	molecular_function	0.17934	1	3	553	50	17822	ENSOARG00000019817,ENSOARG00000008766,ENSOARG00000016626	NR1I2|RXRB|RARG|
GO:0043902	positive regulation of multi-organism process	biological_process	0.17944	1	4	553	76	17822	ENSOARG00000018038,ENSOARG00000014801,ENSOARG00000012452,ENSOARG00000015177	P4HB|CHMP4C|ADARB1|IFIT1|
GO:0060675	ureteric bud morphogenesis	biological_process	0.17994	1	3	553	51	17822	ENSOARG00000011306,ENSOARG00000019683,ENSOARG00000016659	PBX1|WNT2B|DCHS1|
GO:0034340	response to type I interferon	biological_process	0.17996	1	2	553	27	17822	ENSOARG00000015177,ENSOARG00000018834	IFIT1|NLRC5|
GO:0000027	ribosomal large subunit assembly	biological_process	0.18045	1	1	553	7	17822	ENSOARG00000015548	-|
GO:0050746	regulation of lipoprotein metabolic process	biological_process	0.18054	1	1	553	7	17822	ENSOARG00000020386	APOD|
GO:0003906	DNA-(apurinic or apyrimidinic site) lyase activity	molecular_function	0.18093	1	1	553	7	17822	ENSOARG00000015237	NEIL2|
GO:0043370	regulation of CD4-positive, alpha-beta T cell differentiation	biological_process	0.18104	1	2	553	27	17822	ENSOARG00000013965,ENSOARG00000010278	RC3H2|FOXP3|
GO:0005667	transcription factor complex	cellular_component	0.18108	1	8	553	189	17822	ENSOARG00000016626,ENSOARG00000002271,ENSOARG00000006844,ENSOARG00000011306,ENSOARG00000005722,ENSOARG00000002918,ENSOARG00000006606,ENSOARG00000015977	RARG|HAX1|HOXB13|PBX1|EPAS1|GTF2A1|SNF8|TAF2|
GO:0007031	peroxisome organization	biological_process	0.18117	1	2	553	27	17822	ENSOARG00000000800,ENSOARG00000001541	PEX11G|PEX3|
GO:0035259	glucocorticoid receptor binding	molecular_function	0.18119	1	1	553	7	17822	ENSOARG00000011357	FKBP4|
GO:0032606	type I interferon production	biological_process	0.1818	1	3	553	51	17822	ENSOARG00000009656,ENSOARG00000014591,ENSOARG00000015773	POLR3A|AZI2|TRIM15|
GO:0050687	negative regulation of defense response to virus	biological_process	0.18211	1	1	553	7	17822	ENSOARG00000015177	IFIT1|
GO:0040012	regulation of locomotion	biological_process	0.18216	1	22	553	613	17822	ENSOARG00000020386,ENSOARG00000003365,ENSOARG00000004941,ENSOARG00000018168,ENSOARG00000001591,ENSOARG00000018475,ENSOARG00000012452,ENSOARG00000013748,ENSOARG00000013457,ENSOARG00000019554,ENSOARG00000014933,ENSOARG00000005870,ENSOARG00000016038,ENSOARG00000000285,ENSOARG00000012048,ENSOARG00000008280,ENSOARG00000006544,ENSOARG00000015605,ENSOARG00000013286,ENSOARG00000013902,ENSOARG00000013623,…	APOD|FGR|PBLD|RREB1|FUCA2|HMOX1|ADARB1|HSPB1|PIN1|ARID2|HAS1|PIK3R1|TRIM10|INSR|CPNE3|MEOX2|WNT3A|TRIM26|RDX|-|PPP3CA|P4HB|
GO:0061037	negative regulation of cartilage development	biological_process	0.18223	1	1	553	7	17822	ENSOARG00000016626	RARG|
GO:0002903	negative regulation of B cell apoptotic process	biological_process	0.18224	1	1	553	7	17822	ENSOARG00000000044	IL2|
GO:0046326	positive regulation of glucose import	biological_process	0.18233	1	2	553	27	17822	ENSOARG00000005870,ENSOARG00000000285	PIK3R1|INSR|
GO:0033080	immature T cell proliferation in thymus	biological_process	0.18233	1	1	553	7	17822	ENSOARG00000010278	FOXP3|
GO:0045732	positive regulation of protein catabolic process	biological_process	0.1824	1	5	553	104	17822	ENSOARG00000006606,ENSOARG00000019835,ENSOARG00000010913,ENSOARG00000015272,ENSOARG00000013723	SNF8|GSK3B|GGA3|RCHY1|CBFA2T3|
GO:1900262	regulation of DNA-directed DNA polymerase activity	biological_process	0.18261	1	1	553	7	17822	ENSOARG00000016330	DSCC1|
GO:1900264	positive regulation of DNA-directed DNA polymerase activity	biological_process	0.18261	1	1	553	7	17822	ENSOARG00000016330	DSCC1|
GO:0010092	specification of organ identity	biological_process	0.18262	1	2	553	27	17822	ENSOARG00000019683,ENSOARG00000006544	WNT2B|WNT3A|
GO:0003747	translation release factor activity	molecular_function	0.18332	1	1	553	7	17822	ENSOARG00000011402	MRPL58|
GO:0008079	translation termination factor activity	molecular_function	0.18332	1	1	553	7	17822	ENSOARG00000011402	MRPL58|
GO:0000987	core promoter proximal region sequence-specific DNA binding	molecular_function	0.18333	1	13	553	340	17822	ENSOARG00000010278,ENSOARG00000019015,ENSOARG00000011306,ENSOARG00000013765,ENSOARG00000003148,ENSOARG00000018168,ENSOARG00000019011,ENSOARG00000008280,ENSOARG00000005754,ENSOARG00000011157,ENSOARG00000018834,ENSOARG00000003983,ENSOARG00000017782	FOXP3|TCF15|PBX1|TCF7|ZBTB2|RREB1|LRRFIP1|MEOX2|MEOX1|TFE3|NLRC5|KDM6A|MAFG|
GO:0001159	core promoter proximal region DNA binding	molecular_function	0.18333	1	13	553	340	17822	ENSOARG00000019015,ENSOARG00000010278,ENSOARG00000013765,ENSOARG00000011306,ENSOARG00000019011,ENSOARG00000018168,ENSOARG00000003148,ENSOARG00000008280,ENSOARG00000005754,ENSOARG00000018834,ENSOARG00000017782,ENSOARG00000003983,ENSOARG00000011157	TCF15|FOXP3|TCF7|PBX1|LRRFIP1|RREB1|ZBTB2|MEOX2|MEOX1|NLRC5|MAFG|KDM6A|TFE3|
GO:0033083	regulation of immature T cell proliferation	biological_process	0.18363	1	1	553	7	17822	ENSOARG00000010278	FOXP3|
GO:0006707	cholesterol catabolic process	biological_process	0.18393	1	1	553	7	17822	ENSOARG00000018396	SCARB1|
GO:0016127	sterol catabolic process	biological_process	0.18393	1	1	553	7	17822	ENSOARG00000018396	SCARB1|
GO:0048015	phosphatidylinositol-mediated signaling	biological_process	0.18396	1	5	553	103	17822	ENSOARG00000015767,ENSOARG00000003365,ENSOARG00000002271,ENSOARG00000005870,ENSOARG00000013902	FBXL2|FGR|HAX1|PIK3R1|-|
GO:0009410	response to xenobiotic stimulus	biological_process	0.18422	1	2	553	27	17822	ENSOARG00000019817,ENSOARG00000007274	NR1I2|CYP2B6|
GO:0014883	transition between fast and slow fiber	biological_process	0.18425	1	1	553	7	17822	ENSOARG00000013623	PPP3CA|
GO:0035630	bone mineralization involved in bone maturation	biological_process	0.18426	1	1	553	7	17822	ENSOARG00000011867	RFLNB|
GO:0046822	regulation of nucleocytoplasmic transport	biological_process	0.18455	1	5	553	103	17822	ENSOARG00000004941,ENSOARG00000019835,ENSOARG00000005870,ENSOARG00000020386,ENSOARG00000010428	PBLD|GSK3B|PIK3R1|APOD|CCDC22|
GO:0002084	protein depalmitoylation	biological_process	0.18467	1	1	553	7	17822	ENSOARG00000017245	ABHD13|
GO:0046483	heterocycle metabolic process	biological_process	0.1847	1	127	553	4110	17822	ENSOARG00000000578,ENSOARG00000010278,ENSOARG00000003457,ENSOARG00000002271,ENSOARG00000016967,ENSOARG00000013303,ENSOARG00000019733,ENSOARG00000019011,ENSOARG00000008038,ENSOARG00000018491,ENSOARG00000014950,ENSOARG00000015977,ENSOARG00000011477,ENSOARG00000004403,ENSOARG00000018038,ENSOARG00000019015,ENSOARG00000002918,ENSOARG00000005722,ENSOARG00000018475,ENSOARG00000003510,ENSOARG00000013895,…	CDCA7|FOXP3|-|HAX1|KLHL15|VLDLR|MOV10|LRRFIP1|BRD2|MTERF2|-|TAF2|GEMIN4|ARID5B|P4HB|TCF15|GTF2A1|EPAS1|HMOX1|-|STAG2|-|LIG4|APRT|GSK3B|ATOH7|-|PIN1|IPPK|TFRC|NEIL2|LSM3|-|WNT7A|INSR|MTR|WNT3A|RDX|MEOX2|-|MAT2B|ZNF432|-|ZEB2|METTL23|TFE3|ATP5MC1|RC3H2|PYCR1|-|RREB1|NOVA1|-|CBFA2T3|CRYM|-|HOXB13|-|CENPP|SOST|POLR3A|DDX11|-|GATA4|PIK3R1|NT5C|-|RAD9B|RXRB|TRIM26|TCEANC2|NADK|TBC1D15|RABGAP1|PBX1|PMS1…
GO:0090224	regulation of spindle organization	biological_process	0.18474	1	2	553	27	17822	ENSOARG00000013895,ENSOARG00000014801	STAG2|CHMP4C|
GO:0010822	positive regulation of mitochondrion organization	biological_process	0.18475	1	3	553	52	17822	ENSOARG00000019835,ENSOARG00000005821,ENSOARG00000003181	GSK3B|PMAIP1|RMND1|
GO:0032230	positive regulation of synaptic transmission, GABAergic	biological_process	0.18515	1	1	553	7	17822	ENSOARG00000014207	ADORA2A|
GO:0016529	sarcoplasmic reticulum	cellular_component	0.18523	1	2	553	27	17822	ENSOARG00000003388,ENSOARG00000002271	KLHL41|HAX1|
GO:0009113	purine nucleobase biosynthetic process	biological_process	0.18527	1	1	553	7	17822	ENSOARG00000013556	APRT|
GO:0022616	DNA strand elongation	biological_process	0.18531	1	1	553	7	17822	ENSOARG00000005076	DNA2|
GO:0045591	positive regulation of regulatory T cell differentiation	biological_process	0.18531	1	1	553	7	17822	ENSOARG00000010278	FOXP3|
GO:0016553	base conversion or substitution editing	biological_process	0.18533	1	1	553	7	17822	ENSOARG00000012452	ADARB1|
GO:0043569	negative regulation of insulin-like growth factor receptor signaling pathway	biological_process	0.18548	1	1	553	7	17822	ENSOARG00000011371	-|
GO:0019883	antigen processing and presentation of endogenous antigen	biological_process	0.18575	1	1	553	7	17822	ENSOARG00000007738	TAP1|
GO:0045191	regulation of isotype switching	biological_process	0.18592	1	2	553	27	17822	ENSOARG00000010278,ENSOARG00000020307	FOXP3|TFRC|
GO:0090329	regulation of DNA-dependent DNA replication	biological_process	0.18593	1	2	553	27	17822	ENSOARG00000013895,ENSOARG00000013512	STAG2|CDT1|
GO:0000012	single strand break repair	biological_process	0.18601	1	1	553	7	17822	ENSOARG00000005590	LIG4|
GO:0003857	3-hydroxyacyl-CoA dehydrogenase activity	molecular_function	0.18611	1	1	553	7	17822	ENSOARG00000008818	HSD17B8|
GO:0045168	cell-cell signaling involved in cell fate commitment	biological_process	0.18638	1	2	553	28	17822	ENSOARG00000006544,ENSOARG00000019683	WNT3A|WNT2B|
GO:0010340	carboxyl-O-methyltransferase activity	molecular_function	0.1864	1	1	553	7	17822	ENSOARG00000003234	ARMT1|
GO:0051998	protein carboxyl O-methyltransferase activity	molecular_function	0.1864	1	1	553	7	17822	ENSOARG00000003234	ARMT1|
GO:0045820	negative regulation of glycolysis	biological_process	0.18649	1	1	553	7	17822	ENSOARG00000013723	CBFA2T3|
GO:0009395	phospholipid catabolic process	biological_process	0.18665	1	2	553	27	17822	ENSOARG00000017627,ENSOARG00000018396	GPCPD1|SCARB1|
GO:0035562	negative regulation of chromatin binding	biological_process	0.18666	1	1	553	7	17822	ENSOARG00000013623	PPP3CA|
GO:0003306	Wnt receptor signaling pathway involved in heart development	biological_process	0.18701	1	1	553	7	17822	ENSOARG00000006544	WNT3A|
GO:0016791	phosphatase activity	molecular_function	0.18705	1	9	553	219	17822	ENSOARG00000008216,ENSOARG00000017503,ENSOARG00000005929,ENSOARG00000015101,ENSOARG00000019650,ENSOARG00000019749,ENSOARG00000011243,ENSOARG00000019425,ENSOARG00000013623	PDP1|-|-|IMPA1|PHOSPHO2|PPM1J|NT5C|-|PPP3CA|
GO:0043401	steroid hormone mediated signaling pathway	biological_process	0.18713	1	3	553	51	17822	ENSOARG00000019817,ENSOARG00000016626,ENSOARG00000008766	NR1I2|RARG|RXRB|
GO:0006139	nucleobase-containing compound metabolic process	biological_process	0.18728	1	124	553	4012	17822	ENSOARG00000016326,ENSOARG00000011397,ENSOARG00000014555,ENSOARG00000011371,ENSOARG00000012697,ENSOARG00000008725,ENSOARG00000013765,ENSOARG00000016626,ENSOARG00000007142,ENSOARG00000011043,ENSOARG00000016330,ENSOARG00000018834,ENSOARG00000017782,ENSOARG00000013512,ENSOARG00000015773,ENSOARG00000019554,ENSOARG00000014990,ENSOARG00000000732,ENSOARG00000003284,ENSOARG00000006972,ENSOARG00000006678,…	OSGEPL1|ATP5PD|-|-|-|LCOR|TCF7|RARG|SSBP3|ZC3HAV1|DSCC1|NLRC5|MAFG|CDT1|TRIM15|ARID2|ZNF613|XPC|FASTKD1|-|JMJD6|ADAD1|CRY1|SIM2|TMBIM6|-|SNF8|NR1I2|PPP3CA|ACAP2|MRM3|ADAT2|DNA2|GPKOW|-|MEOX1|FOXM1|UBP1|SIRT7|ZBTB2|ALKBH3|-|-|PMS1|CBX5|PBX1|RHNO1|MCM5|-|GUK1|FZD6|HEATR1|ADARB1|GATA4|PIK3R1|CENPP|-|SOST|HOXB13|CRYM|-|-|POLR3A|DDX11|NADK|RABGAP1|TBC1D15|RXRB|RAD9B|-|NT5C|TCEANC2|TRIM26|RREB1|-|NOVA1…
GO:0032051	clathrin light chain binding	molecular_function	0.18735	1	1	553	7	17822	ENSOARG00000013249	CLTC|
GO:0005652	nuclear lamina	cellular_component	0.18741	1	1	553	7	17822	ENSOARG00000014127	HLCS|
GO:0002517	T cell tolerance induction	biological_process	0.18803	1	1	553	7	17822	ENSOARG00000010278	FOXP3|
GO:0019471	4-hydroxyproline metabolic process	biological_process	0.18817	1	1	553	7	17822	ENSOARG00000018038	P4HB|
GO:0002634	regulation of germinal center formation	biological_process	0.18841	1	1	553	7	17822	ENSOARG00000005617	TNFSF13B|
GO:0090232	positive regulation of spindle checkpoint	biological_process	0.18864	1	1	553	7	17822	ENSOARG00000015181	DYNC1LI1|
GO:0090267	positive regulation of mitotic cell cycle spindle assembly checkpoint	biological_process	0.18864	1	1	553	7	17822	ENSOARG00000015181	DYNC1LI1|
GO:0022028	tangential migration from the subventricular zone to the olfactory bulb	biological_process	0.18872	1	1	553	7	17822	ENSOARG00000008959	SLIT1|
GO:0071545	inositol phosphate catabolic process	biological_process	0.18874	1	1	553	7	17822	ENSOARG00000015101	IMPA1|
GO:0022402	cell cycle process	biological_process	0.18878	1	25	553	711	17822	ENSOARG00000014801,ENSOARG00000011780,ENSOARG00000002405,ENSOARG00000017788,ENSOARG00000011306,ENSOARG00000013512,ENSOARG00000016330,ENSOARG00000010979,ENSOARG00000015126,ENSOARG00000013457,ENSOARG00000015181,ENSOARG00000013895,ENSOARG00000000732,ENSOARG00000000725,ENSOARG00000018647,ENSOARG00000017816,ENSOARG00000009349,ENSOARG00000011452,ENSOARG00000015977,ENSOARG00000013623,ENSOARG00000005076,…	CHMP4C|ACTR3|-|SIRT7|PBX1|CDT1|DSCC1|RHNO1|JADE1|PIN1|DYNC1LI1|STAG2|XPC|MAP3K20|KIF23|CRY1|KNTC1|DDX11|TAF2|PPP3CA|DNA2|RAD9B|INSR|RDX|FOXM1|
GO:0001547	antral ovarian follicle growth	biological_process	0.18882	1	1	553	7	17822	ENSOARG00000013902	-|
GO:0032839	dendrite cytoplasm	cellular_component	0.18889	1	1	553	7	17822	ENSOARG00000017245	ABHD13|
GO:0005639	integral to nuclear inner membrane	cellular_component	0.18914	1	1	553	7	17822	ENSOARG00000001057	TMEM43|
GO:0031229	intrinsic to nuclear inner membrane	cellular_component	0.18914	1	1	553	7	17822	ENSOARG00000001057	TMEM43|
GO:0005165	neurotrophin receptor binding	molecular_function	0.18919	1	1	553	7	17822	ENSOARG00000005870	PIK3R1|
GO:2000345	regulation of hepatocyte proliferation	biological_process	0.18924	1	1	553	7	17822	ENSOARG00000006544	WNT3A|
GO:0043129	surfactant homeostasis	biological_process	0.18925	1	1	553	7	17822	ENSOARG00000005722	EPAS1|
GO:0060982	coronary artery morphogenesis	biological_process	0.18931	1	1	553	7	17822	ENSOARG00000019554	ARID2|
GO:0031545	peptidyl-proline 4-dioxygenase activity	molecular_function	0.18943	1	1	553	7	17822	ENSOARG00000018038	P4HB|
GO:0021954	central nervous system neuron development	biological_process	0.18945	1	3	553	52	17822	ENSOARG00000012452,ENSOARG00000017176,ENSOARG00000009880	ADARB1|TCTN1|ZEB2|
GO:0051890	regulation of cardioblast differentiation	biological_process	0.18955	1	1	553	7	17822	ENSOARG00000006544	WNT3A|
GO:0033261	regulation of S phase	biological_process	0.18957	1	1	553	7	17822	ENSOARG00000013512	CDT1|
GO:0033262	regulation of nuclear cell cycle DNA replication	biological_process	0.18957	1	1	553	7	17822	ENSOARG00000013512	CDT1|
GO:0051320	S phase	biological_process	0.18957	1	1	553	7	17822	ENSOARG00000013512	CDT1|
GO:0021957	corticospinal tract morphogenesis	biological_process	0.18958	1	1	553	7	17822	ENSOARG00000009880	ZEB2|
GO:0022829	wide pore channel activity	molecular_function	0.18961	1	1	553	8	17822	ENSOARG00000006226	GJC2|
GO:2000322	regulation of glucocorticoid receptor signaling pathway	biological_process	0.18969	1	1	553	7	17822	ENSOARG00000017816	CRY1|
GO:0033601	positive regulation of mammary gland epithelial cell proliferation	biological_process	0.18969	1	1	553	7	17822	ENSOARG00000018168	RREB1|
GO:0031994	insulin-like growth factor I binding	molecular_function	0.18979	1	1	553	7	17822	ENSOARG00000000285	INSR|
GO:0015197	peptide transporter activity	molecular_function	0.18983	1	1	553	7	17822	ENSOARG00000007738	TAP1|
GO:0035014	phosphatidylinositol 3-kinase regulator activity	molecular_function	0.18984	1	1	553	7	17822	ENSOARG00000005870	PIK3R1|
GO:0070933	histone H4 deacetylation	biological_process	0.19008	1	1	553	7	17822	ENSOARG00000017788	SIRT7|
GO:0010827	regulation of glucose transport	biological_process	0.19017	1	3	553	52	17822	ENSOARG00000000285,ENSOARG00000017643,ENSOARG00000005870	INSR|ASPSCR1|PIK3R1|
GO:0001672	regulation of chromatin assembly or disassembly	biological_process	0.19022	1	1	553	7	17822	ENSOARG00000002212	TLK1|
GO:0002819	regulation of adaptive immune response	biological_process	0.19043	1	5	553	106	17822	ENSOARG00000020307,ENSOARG00000005617,ENSOARG00000010278,ENSOARG00000013965,ENSOARG00000013902	TFRC|TNFSF13B|FOXP3|RC3H2|-|
GO:0008154	actin polymerization or depolymerization	biological_process	0.19056	1	6	553	134	17822	ENSOARG00000013596,ENSOARG00000011557,ENSOARG00000011780,ENSOARG00000003713,ENSOARG00000002271,ENSOARG00000019712	COBL|-|ACTR3|ACTN2|HAX1|-|
GO:0016114	terpenoid biosynthetic process	biological_process	0.1906	1	1	553	7	17822	ENSOARG00000014749	ALDH8A1|
GO:0051726	regulation of cell cycle	biological_process	0.19064	1	22	553	621	17822	ENSOARG00000002405,ENSOARG00000014801,ENSOARG00000014048,ENSOARG00000011306,ENSOARG00000013457,ENSOARG00000015126,ENSOARG00000010979,ENSOARG00000013512,ENSOARG00000000732,ENSOARG00000012452,ENSOARG00000013895,ENSOARG00000015181,ENSOARG00000018647,ENSOARG00000000725,ENSOARG00000011452,ENSOARG00000009349,ENSOARG00000017816,ENSOARG00000013286,ENSOARG00000011054,ENSOARG00000000285,ENSOARG00000017042,…	-|CHMP4C|CCNG1|PBX1|PIN1|JADE1|RHNO1|CDT1|XPC|ADARB1|STAG2|DYNC1LI1|KIF23|MAP3K20|DDX11|KNTC1|CRY1|RDX|FOXM1|INSR|RAD9B|DNA2|
GO:0002711	positive regulation of T cell mediated immunity	biological_process	0.19068	1	2	553	28	17822	ENSOARG00000013902,ENSOARG00000010278	-|FOXP3|
GO:0003156	regulation of organ formation	biological_process	0.19078	1	2	553	28	17822	ENSOARG00000019683,ENSOARG00000006544	WNT2B|WNT3A|
GO:0045821	positive regulation of glycolysis	biological_process	0.19083	1	1	553	7	17822	ENSOARG00000000285	INSR|
GO:0003006	developmental process involved in reproduction	biological_process	0.19094	1	13	553	341	17822	ENSOARG00000015263,ENSOARG00000016626,ENSOARG00000006844,ENSOARG00000013765,ENSOARG00000015228,ENSOARG00000000116,ENSOARG00000019683,ENSOARG00000004403,ENSOARG00000001813,ENSOARG00000012766,ENSOARG00000011357,ENSOARG00000011182,ENSOARG00000013902	CTSB|RARG|HOXB13|TCF7|GATA4|ADAD1|WNT2B|ARID5B|NUP210L|UBE2J1|FKBP4|TTC26|-|
GO:0060638	mesenchymal-epithelial cell signaling	biological_process	0.1911	1	1	553	7	17822	ENSOARG00000019683	WNT2B|
GO:0052745	inositol phosphate phosphatase activity	molecular_function	0.19111	1	1	553	7	17822	ENSOARG00000015101	IMPA1|
GO:0046838	phosphorylated carbohydrate dephosphorylation	biological_process	0.19112	1	1	553	7	17822	ENSOARG00000015101	IMPA1|
GO:0016503	pheromone receptor activity	molecular_function	0.19112	1	2	553	31	17822	ENSOARG00000001292,ENSOARG00000001362	-|-|
GO:0044087	regulation of cellular component biogenesis	biological_process	0.19128	1	20	553	557	17822	ENSOARG00000011557,ENSOARG00000019835,ENSOARG00000013512,ENSOARG00000005821,ENSOARG00000016313,ENSOARG00000013343,ENSOARG00000013895,ENSOARG00000003675,ENSOARG00000017174,ENSOARG00000014801,ENSOARG00000011780,ENSOARG00000020386,ENSOARG00000011159,ENSOARG00000019712,ENSOARG00000001440,ENSOARG00000013286,ENSOARG00000005870,ENSOARG00000013596,ENSOARG00000005849,ENSOARG00000002271	-|GSK3B|CDT1|PMAIP1|ORMDL1|PIEZO1|STAG2|HEATR1|SLAIN2|CHMP4C|ACTR3|APOD|CLIP1|-|WNT7A|RDX|PIK3R1|COBL|SOST|HAX1|
GO:0006754	ATP biosynthetic process	biological_process	0.1914	1	2	553	29	17822	ENSOARG00000006653,ENSOARG00000011397	ATP5MC1|ATP5PD|
GO:0012510	trans-Golgi network transport vesicle membrane	cellular_component	0.19165	1	1	553	7	17822	ENSOARG00000013249	CLTC|
GO:0030330	DNA damage response, signal transduction by p53 class mediator	biological_process	0.19172	1	3	553	52	17822	ENSOARG00000005821,ENSOARG00000011010,ENSOARG00000011054	PMAIP1|USP10|FOXM1|
GO:0072710	response to hydroxyurea	biological_process	0.19193	1	1	553	7	17822	ENSOARG00000011452	DDX11|
GO:0021873	forebrain neuroblast division	biological_process	0.19197	1	1	553	7	17822	ENSOARG00000006544	WNT3A|
GO:0002285	lymphocyte activation involved in immune response	biological_process	0.19218	1	5	553	106	17822	ENSOARG00000020307,ENSOARG00000005590,ENSOARG00000010278,ENSOARG00000013965,ENSOARG00000011256	TFRC|LIG4|FOXP3|RC3H2|ITFG2|
GO:0051013	microtubule severing	biological_process	0.19233	1	1	553	7	17822	ENSOARG00000006786	TTLL6|
GO:0043034	costamere	cellular_component	0.19256	1	1	553	7	17822	ENSOARG00000014369	SVIL|
GO:0032300	mismatch repair complex	cellular_component	0.19264	1	1	553	7	17822	ENSOARG00000016301	PMS1|
GO:0032680	regulation of tumor necrosis factor production	biological_process	0.19286	1	4	553	80	17822	ENSOARG00000005870,ENSOARG00000012766,ENSOARG00000013748,ENSOARG00000010278	PIK3R1|UBE2J1|HSPB1|FOXP3|
GO:0046470	phosphatidylcholine metabolic process	biological_process	0.19303	1	2	553	28	17822	ENSOARG00000001448,ENSOARG00000018396	PNPLA6|SCARB1|
GO:0048646	anatomical structure formation involved in morphogenesis	biological_process	0.19321	1	26	553	746	17822	ENSOARG00000013596,ENSOARG00000016659,ENSOARG00000004925,ENSOARG00000006678,ENSOARG00000003713,ENSOARG00000006844,ENSOARG00000009880,ENSOARG00000013902,ENSOARG00000016798,ENSOARG00000006544,ENSOARG00000005754,ENSOARG00000008280,ENSOARG00000015881,ENSOARG00000019683,ENSOARG00000010895,ENSOARG00000018475,ENSOARG00000005722,ENSOARG00000007142,ENSOARG00000016626,ENSOARG00000003388,ENSOARG00000019015,…	COBL|DCHS1|MYPN|JMJD6|ACTN2|HOXB13|ZEB2|-|SAT1|WNT3A|MEOX1|MEOX2|UBP1|WNT2B|TULP3|HMOX1|EPAS1|SSBP3|RARG|KLHL41|TCF15|FZD6|KDM6A|HSPB1|FAIM2|TCTN1|
GO:0004842	ubiquitin-protein ligase activity	molecular_function	0.19323	1	8	553	189	17822	ENSOARG00000013965,ENSOARG00000018855,ENSOARG00000018858,ENSOARG00000017916,ENSOARG00000015272,ENSOARG00000015767,ENSOARG00000012595,ENSOARG00000002836	RC3H2|LNX1|PJA2|-|RCHY1|FBXL2|-|MIB2|
GO:0000276	mitochondrial proton-transporting ATP synthase complex, coupling factor F(o)	cellular_component	0.19335	1	1	553	8	17822	ENSOARG00000011397	ATP5PD|
GO:0010557	positive regulation of macromolecule biosynthetic process	biological_process	0.19369	1	39	553	1170	17822	ENSOARG00000015977,ENSOARG00000008766,ENSOARG00000015228,ENSOARG00000005870,ENSOARG00000010278,ENSOARG00000005849,ENSOARG00000002271,ENSOARG00000011452,ENSOARG00000008204,ENSOARG00000013457,ENSOARG00000003675,ENSOARG00000005722,ENSOARG00000017788,ENSOARG00000019015,ENSOARG00000011306,ENSOARG00000019030,ENSOARG00000013902,ENSOARG00000019817,ENSOARG00000011157,ENSOARG00000006652,ENSOARG00000009880,…	TAF2|RXRB|GATA4|PIK3R1|FOXP3|SOST|HAX1|DDX11|IPPK|PIN1|HEATR1|EPAS1|SIRT7|TCF15|PBX1|CD276|-|NR1I2|TFE3|METTL23|ZEB2|PPP3CA|INSR|DNA2|WNT7A|FOXM1|MEOX1|WNT3A|MEOX2|JMJD6|NLRC5|CDT1|MAFG|RMND1|HSPB1|RREB1|-|SSBP3|RARG|
GO:0031331	positive regulation of cellular catabolic process	biological_process	0.19372	1	6	553	134	17822	ENSOARG00000015272,ENSOARG00000011043,ENSOARG00000000285,ENSOARG00000013723,ENSOARG00000018475,ENSOARG00000019835	RCHY1|ZC3HAV1|INSR|CBFA2T3|HMOX1|GSK3B|
GO:0048017	inositol lipid-mediated signaling	biological_process	0.19427	1	5	553	105	17822	ENSOARG00000013902,ENSOARG00000005870,ENSOARG00000003365,ENSOARG00000015767,ENSOARG00000002271	-|PIK3R1|FGR|FBXL2|HAX1|
GO:0035966	response to topologically incorrect protein	biological_process	0.19491	1	3	553	53	17822	ENSOARG00000016967,ENSOARG00000018336,ENSOARG00000005870	KLHL15|TMBIM6|PIK3R1|
GO:0002440	production of molecular mediator of immune response	biological_process	0.19632	1	6	553	135	17822	ENSOARG00000018336,ENSOARG00000010278,ENSOARG00000005617,ENSOARG00000005590,ENSOARG00000020307,ENSOARG00000011266	TMBIM6|FOXP3|TNFSF13B|LIG4|TFRC|FFAR2|
GO:0031396	regulation of protein ubiquitination	biological_process	0.19665	1	6	553	135	17822	ENSOARG00000011221,ENSOARG00000017816,ENSOARG00000010428,ENSOARG00000015272,ENSOARG00000013795,ENSOARG00000013457	NXN|CRY1|CCDC22|RCHY1|TRIM39|PIN1|
GO:0031328	positive regulation of cellular biosynthetic process	biological_process	0.19692	1	40	553	1205	17822	ENSOARG00000015977,ENSOARG00000008766,ENSOARG00000005870,ENSOARG00000015228,ENSOARG00000002271,ENSOARG00000011452,ENSOARG00000010278,ENSOARG00000005849,ENSOARG00000013457,ENSOARG00000008204,ENSOARG00000003675,ENSOARG00000005722,ENSOARG00000017788,ENSOARG00000011306,ENSOARG00000019030,ENSOARG00000019015,ENSOARG00000013623,ENSOARG00000009880,ENSOARG00000018396,ENSOARG00000006652,ENSOARG00000011157,…	TAF2|RXRB|PIK3R1|GATA4|HAX1|DDX11|FOXP3|SOST|PIN1|IPPK|HEATR1|EPAS1|SIRT7|PBX1|CD276|TCF15|PPP3CA|ZEB2|SCARB1|METTL23|TFE3|NR1I2|-|FOXM1|MEOX2|WNT3A|MEOX1|WNT7A|DNA2|INSR|JMJD6|MAFG|CDT1|NLRC5|HSPB1|RMND1|-|RREB1|RARG|SSBP3|
GO:0019915	lipid storage	biological_process	0.19698	1	3	553	53	17822	ENSOARG00000017816,ENSOARG00000018396,ENSOARG00000011266	CRY1|SCARB1|FFAR2|
GO:0001894	tissue homeostasis	biological_process	0.19724	1	6	553	135	17822	ENSOARG00000005722,ENSOARG00000004941,ENSOARG00000008335,ENSOARG00000016970,ENSOARG00000020307,ENSOARG00000015082	EPAS1|PBLD|COL11A2|TPP1|TFRC|LIPA|
GO:0009798	axis specification	biological_process	0.19739	1	3	553	53	17822	ENSOARG00000001440,ENSOARG00000003983,ENSOARG00000013596	WNT7A|KDM6A|COBL|
GO:0048588	developmental cell growth	biological_process	0.19757	1	5	553	106	17822	ENSOARG00000016626,ENSOARG00000006544,ENSOARG00000009880,ENSOARG00000013596,ENSOARG00000008959	RARG|WNT3A|ZEB2|COBL|SLIT1|
GO:0055085	transmembrane transport	biological_process	0.19772	1	34	553	1004	17822	ENSOARG00000006653,ENSOARG00000001221,ENSOARG00000018396,ENSOARG00000017389,ENSOARG00000018397,ENSOARG00000013902,ENSOARG00000001541,ENSOARG00000003713,ENSOARG00000008780,ENSOARG00000004873,ENSOARG00000013343,ENSOARG00000009319,ENSOARG00000001372,ENSOARG00000006226,ENSOARG00000011397,ENSOARG00000016832,ENSOARG00000001227,ENSOARG00000001553,ENSOARG00000012795,ENSOARG00000001232,ENSOARG00000019670,…	ATP5MC1|-|SCARB1|HVCN1|SLC30A7|-|PEX3|ACTN2|SLC39A7|ATP4A|PIEZO1|SLC29A1|-|GJC2|ATP5PD|ATP6V1C1|CHCHD4|-|GABRR2|-|CTTNBP2NL|-|-|SLC16A12|MCOLN1|ATP6V1E2|AQP10|-|CRACR2A|SLC16A5|-|TAP1|VDAC1|CACNA1F|
GO:1901800	positive regulation of proteasomal protein catabolic process	biological_process	0.19823	1	3	553	53	17822	ENSOARG00000019835,ENSOARG00000013723,ENSOARG00000015272	GSK3B|CBFA2T3|RCHY1|
GO:0044085	cellular component biogenesis	biological_process	0.19842	1	55	553	1699	17822	ENSOARG00000018475,ENSOARG00000020678,ENSOARG00000019712,ENSOARG00000013249,ENSOARG00000003388,ENSOARG00000015550,ENSOARG00000020386,ENSOARG00000007972,ENSOARG00000001081,ENSOARG00000009253,ENSOARG00000011557,ENSOARG00000003303,ENSOARG00000019835,ENSOARG00000005146,ENSOARG00000003675,ENSOARG00000013895,ENSOARG00000005870,ENSOARG00000004560,ENSOARG00000004925,ENSOARG00000002271,ENSOARG00000009214,…	HMOX1|-|-|CLTC|KLHL41|CBR4|APOD|HLA-DMA|MCOLN1|-|-|STX12|GSK3B|COX20|HEATR1|STAG2|PIK3R1|-|MYPN|HAX1|-|LNX1|CENPP|SOST|-|HSD17B8|-|GEMIN4|ANKS4B|BRD2|ACTR3|CHMP4C|EIF4B|SSBP3|CLIP1|NUP85|ORMDL1|PIEZO1|PMAIP1|FKBP4|CDT1|SLAIN2|-|KCTD2|KIF23|COBL|-|ACTN2|-|SOAT2|WNT3A|RDX|INSR|WNT7A|LYRM7|
GO:0042803	protein homodimerization activity	molecular_function	0.19851	1	19	553	529	17822	ENSOARG00000018475,ENSOARG00000014801,ENSOARG00000016251,ENSOARG00000013748,ENSOARG00000006705,ENSOARG00000015101,ENSOARG00000008295,ENSOARG00000019011,ENSOARG00000006678,ENSOARG00000006867,ENSOARG00000003713,ENSOARG00000010278,ENSOARG00000014590,ENSOARG00000020307,ENSOARG00000006606,ENSOARG00000013286,ENSOARG00000015272,ENSOARG00000019000,ENSOARG00000008972	HMOX1|CHMP4C|CBX5|HSPB1|CALCOCO2|IMPA1|TPD52|LRRFIP1|JMJD6|MYOM3|ACTN2|FOXP3|CRYM|TFRC|SNF8|RDX|RCHY1|RBM44|AGR2|
GO:0032886	regulation of microtubule-based process	biological_process	0.19859	1	7	553	162	17822	ENSOARG00000006544,ENSOARG00000017174,ENSOARG00000006786,ENSOARG00000011159,ENSOARG00000013895,ENSOARG00000014801,ENSOARG00000019835	WNT3A|SLAIN2|TTLL6|CLIP1|STAG2|CHMP4C|GSK3B|
GO:0090101	negative regulation of transmembrane receptor protein serine/threonine kinase signaling pathway	biological_process	0.1986	1	4	553	80	17822	ENSOARG00000004941,ENSOARG00000013457,ENSOARG00000008249,ENSOARG00000005849	PBLD|PIN1|ASPN|SOST|
GO:0033077	T cell differentiation in thymus	biological_process	0.19899	1	3	553	54	17822	ENSOARG00000006678,ENSOARG00000005590,ENSOARG00000010278	JMJD6|LIG4|FOXP3|
GO:0045910	negative regulation of DNA recombination	biological_process	0.19912	1	2	553	28	17822	ENSOARG00000016967,ENSOARG00000010278	KLHL15|FOXP3|
GO:0035264	multicellular organism growth	biological_process	0.19915	1	6	553	135	17822	ENSOARG00000004403,ENSOARG00000003983,ENSOARG00000012452,ENSOARG00000016737,ENSOARG00000016626,ENSOARG00000013965	ARID5B|KDM6A|ADARB1|TNS2|RARG|RC3H2|
GO:0010761	fibroblast migration	biological_process	0.19936	1	2	553	28	17822	ENSOARG00000004403,ENSOARG00000014933	ARID5B|HAS1|
GO:0071825	protein-lipid complex subunit organization	biological_process	0.19949	1	2	553	29	17822	ENSOARG00000016688,ENSOARG00000018396	SOAT2|SCARB1|
GO:0050804	regulation of synaptic transmission	biological_process	0.20003	1	7	553	164	17822	ENSOARG00000013778,ENSOARG00000006328,ENSOARG00000014207,ENSOARG00000013623,ENSOARG00000010747,ENSOARG00000019020,ENSOARG00000019835	YWHAG|MPP2|ADORA2A|PPP3CA|SYP|NPTN|GSK3B|
GO:0055037	recycling endosome	cellular_component	0.20035	1	4	553	79	17822	ENSOARG00000006606,ENSOARG00000011703,ENSOARG00000020307,ENSOARG00000015121	SNF8|VPS53|TFRC|CMTM6|
GO:0051649	establishment of localization in cell	biological_process	0.20035	1	49	553	1495	17822	ENSOARG00000010747,ENSOARG00000016933,ENSOARG00000010278,ENSOARG00000013778,ENSOARG00000010913,ENSOARG00000011378,ENSOARG00000005870,ENSOARG00000018990,ENSOARG00000019835,ENSOARG00000020403,ENSOARG00000003303,ENSOARG00000014883,ENSOARG00000020386,ENSOARG00000015177,ENSOARG00000013249,ENSOARG00000007738,ENSOARG00000011703,ENSOARG00000003001,ENSOARG00000002212,ENSOARG00000013545,ENSOARG00000018700,…	SYP|VPS29|FOXP3|YWHAG|GGA3|-|PIK3R1|-|GSK3B|LSG1|STX12|ZFAND1|APOD|IFIT1|CLTC|TAP1|VPS53|SEL1L|TLK1|OLFM2|SCFD2|AKAP12|SNX16|RDX|TTC26|-|SNF8|RAPGEF4|PPP3CA|CRY1|TMBIM6|ACTN2|ASPSCR1|CMTM6|SLIT1|TRAPPC2L|KIF23|PEX3|TNFSF13B|CCDC22|PMAIP1|TOM1|FGR|CHCHD4|ACTR3|CHMP4C|PBLD|STON2|FFAR2|
GO:0051607	defense response to virus	biological_process	0.201	1	6	553	139	17822	ENSOARG00000018834,ENSOARG00000014815,ENSOARG00000006709,ENSOARG00000005821,ENSOARG00000015773,ENSOARG00000015177	NLRC5|IFIT5|IFNLR1|PMAIP1|TRIM15|IFIT1|
GO:0035376	sterol import	biological_process	0.2011	1	1	553	8	17822	ENSOARG00000018396	SCARB1|
GO:0035382	sterol transmembrane transport	biological_process	0.2011	1	1	553	8	17822	ENSOARG00000018396	SCARB1|
GO:0070508	cholesterol import	biological_process	0.2011	1	1	553	8	17822	ENSOARG00000018396	SCARB1|
GO:1902176	negative regulation of intrinsic apoptotic signaling pathway in response to oxidative stress	biological_process	0.20111	1	1	553	8	17822	ENSOARG00000013748	HSPB1|
GO:0035329	hippo signaling cascade	biological_process	0.2013	1	2	553	28	17822	ENSOARG00000016659,ENSOARG00000018858	DCHS1|PJA2|
GO:0051249	regulation of lymphocyte activation	biological_process	0.20145	1	10	553	254	17822	ENSOARG00000020307,ENSOARG00000019030,ENSOARG00000013965,ENSOARG00000010278,ENSOARG00000014207,ENSOARG00000008091,ENSOARG00000005617,ENSOARG00000000044,ENSOARG00000006544,ENSOARG00000013902	TFRC|CD276|RC3H2|FOXP3|ADORA2A|HLA-DOA|TNFSF13B|IL2|WNT3A|-|
GO:0051251	positive regulation of lymphocyte activation	biological_process	0.20157	1	7	553	165	17822	ENSOARG00000013902,ENSOARG00000006544,ENSOARG00000019030,ENSOARG00000020307,ENSOARG00000000044,ENSOARG00000010278,ENSOARG00000005617	-|WNT3A|CD276|TFRC|IL2|FOXP3|TNFSF13B|
GO:0004749	ribose phosphate diphosphokinase activity	molecular_function	0.20182	1	1	553	8	17822	ENSOARG00000005207	-|
GO:0043029	T cell homeostasis	biological_process	0.20234	1	2	553	29	17822	ENSOARG00000013965,ENSOARG00000010594	RC3H2|CACNA1F|
GO:0035137	hindlimb morphogenesis	biological_process	0.20235	1	2	553	29	17822	ENSOARG00000001440,ENSOARG00000016626	WNT7A|RARG|
GO:0034135	regulation of toll-like receptor 2 signaling pathway	biological_process	0.20267	1	1	553	8	17822	ENSOARG00000018858	PJA2|
GO:0007548	sex differentiation	biological_process	0.20335	1	7	553	165	17822	ENSOARG00000019683,ENSOARG00000013765,ENSOARG00000004403,ENSOARG00000015228,ENSOARG00000001813,ENSOARG00000011357,ENSOARG00000013902	WNT2B|TCF7|ARID5B|GATA4|NUP210L|FKBP4|-|
GO:0034663	endoplasmic reticulum chaperone complex	cellular_component	0.20358	1	1	553	8	17822	ENSOARG00000018038	P4HB|
GO:0060973	cell migration involved in heart development	biological_process	0.20374	1	1	553	8	17822	ENSOARG00000016659	DCHS1|
GO:0010676	positive regulation of cellular carbohydrate metabolic process	biological_process	0.20412	1	2	553	29	17822	ENSOARG00000000285,ENSOARG00000005821	INSR|PMAIP1|
GO:1901990	regulation of mitotic cell cycle phase transition	biological_process	0.20424	1	7	553	165	17822	ENSOARG00000013286,ENSOARG00000000732,ENSOARG00000011306,ENSOARG00000015181,ENSOARG00000009349,ENSOARG00000000725,ENSOARG00000015126	RDX|XPC|PBX1|DYNC1LI1|KNTC1|MAP3K20|JADE1|
GO:0002698	negative regulation of immune effector process	biological_process	0.20447	1	3	553	54	17822	ENSOARG00000015177,ENSOARG00000010278,ENSOARG00000013965	IFIT1|FOXP3|RC3H2|
GO:0051258	protein polymerization	biological_process	0.20477	1	7	553	166	17822	ENSOARG00000011780,ENSOARG00000011557,ENSOARG00000013596,ENSOARG00000002271,ENSOARG00000017174,ENSOARG00000019712,ENSOARG00000011159	ACTR3|-|COBL|HAX1|SLAIN2|-|CLIP1|
GO:0006983	ER overload response	biological_process	0.20488	1	1	553	8	17822	ENSOARG00000019835	GSK3B|
GO:0022607	cellular component assembly	biological_process	0.20506	1	52	553	1604	17822	ENSOARG00000007142,ENSOARG00000016759,ENSOARG00000010987,ENSOARG00000011159,ENSOARG00000011780,ENSOARG00000014801,ENSOARG00000017174,ENSOARG00000017637,ENSOARG00000011389,ENSOARG00000013343,ENSOARG00000011357,ENSOARG00000013512,ENSOARG00000005821,ENSOARG00000003713,ENSOARG00000018647,ENSOARG00000013596,ENSOARG00000006972,ENSOARG00000015548,ENSOARG00000006544,ENSOARG00000013286,ENSOARG00000016688,…	SSBP3|EIF4B|NUP85|CLIP1|ACTR3|CHMP4C|SLAIN2|-|KCTD2|PIEZO1|FKBP4|CDT1|PMAIP1|ACTN2|KIF23|COBL|-|-|WNT3A|RDX|SOAT2|INSR|WNT7A|LYRM7|-|CLTC|KLHL41|APOD|CBR4|HMOX1|-|COX20|STAG2|HLA-DMA|STX12|MCOLN1|-|-|GSK3B|HAX1|LNX1|-|CENPP|SOST|-|HSD17B8|-|PIK3R1|MYPN|ANKS4B|BRD2|GEMIN4|
GO:0048513	organ development	biological_process	0.20517	1	67	553	2095	17822	ENSOARG00000003713,ENSOARG00000014072,ENSOARG00000016038,ENSOARG00000006678,ENSOARG00000016737,ENSOARG00000019683,ENSOARG00000015082,ENSOARG00000008972,ENSOARG00000013623,ENSOARG00000016626,ENSOARG00000007142,ENSOARG00000013765,ENSOARG00000002960,ENSOARG00000008091,ENSOARG00000018189,ENSOARG00000019554,ENSOARG00000001813,ENSOARG00000001850,ENSOARG00000017782,ENSOARG00000003983,ENSOARG00000006844,…	ACTN2|SIM2|TRIM10|JMJD6|TNS2|WNT2B|LIPA|AGR2|PPP3CA|RARG|SSBP3|TCF7|STON2|HLA-DOA|FAIM2|ARID2|NUP210L|GNB1|MAFG|KDM6A|HOXB13|PIK3R1|CMTM7|GATA4|COL11A2|ASPN|PBX1|ADARB1|FZD6|ANKRD6|PALLD|TFRC|COBL|TPD52|SLIT1|DCHS1|OMD|MEOX2|WNT3A|INSR|WNT7A|TFE3|GPCPD1|ZEB2|-|CTSB|RC3H2|PBLD|RREB1|TCTN1|CBFA2T3|AZI2|FKBP4|HAX1|FOXP3|RFLNB|SVIL|ITFG2|TULP3|ARID5B|TCF15|KLHL41|EPAS1|-|LIG4|GSK3B|ATOH7|
GO:0031432	titin binding	molecular_function	0.20519	1	1	553	8	17822	ENSOARG00000003713	ACTN2|
GO:0000164	protein phosphatase type 1 complex	cellular_component	0.20526	1	1	553	8	17822	ENSOARG00000017503	-|
GO:0001819	positive regulation of cytokine production	biological_process	0.20553	1	9	553	226	17822	ENSOARG00000013748,ENSOARG00000006544,ENSOARG00000000044,ENSOARG00000015773,ENSOARG00000013902,ENSOARG00000009656,ENSOARG00000010278,ENSOARG00000005870,ENSOARG00000011266	HSPB1|WNT3A|IL2|TRIM15|-|POLR3A|FOXP3|PIK3R1|FFAR2|
GO:0010906	regulation of glucose metabolic process	biological_process	0.2057	1	4	553	81	17822	ENSOARG00000005821,ENSOARG00000000285,ENSOARG00000013723,ENSOARG00000018139	PMAIP1|INSR|CBFA2T3|GCGR|
GO:0046961	proton-transporting ATPase activity, rotational mechanism	molecular_function	0.20596	1	1	553	8	17822	ENSOARG00000016196	ATP6V1E2|
GO:0032490	detection of molecule of bacterial origin	biological_process	0.20625	1	1	553	8	17822	ENSOARG00000018396	SCARB1|
GO:0060911	cardiac cell fate commitment	biological_process	0.20625	1	1	553	8	17822	ENSOARG00000006544	WNT3A|
GO:2000344	positive regulation of acrosome reaction	biological_process	0.20635	1	1	553	8	17822	ENSOARG00000013902	-|
GO:0046965	retinoid X receptor binding	molecular_function	0.20649	1	1	553	8	17822	ENSOARG00000016626	RARG|
GO:0001655	urogenital system development	biological_process	0.2066	1	9	553	224	17822	ENSOARG00000019683,ENSOARG00000016737,ENSOARG00000004403,ENSOARG00000011357,ENSOARG00000016626,ENSOARG00000006844,ENSOARG00000011306,ENSOARG00000016659,ENSOARG00000006678	WNT2B|TNS2|ARID5B|FKBP4|RARG|HOXB13|PBX1|DCHS1|JMJD6|
GO:0046685	response to arsenic-containing substance	biological_process	0.20664	1	1	553	8	17822	ENSOARG00000018475	HMOX1|
GO:0000981	sequence-specific DNA binding RNA polymerase II transcription factor activity	molecular_function	0.20681	1	17	553	475	17822	ENSOARG00000017782,ENSOARG00000018168,ENSOARG00000005722,ENSOARG00000016626,ENSOARG00000019015,ENSOARG00000013765,ENSOARG00000011306,ENSOARG00000011157,ENSOARG00000009880,ENSOARG00000004403,ENSOARG00000019817,ENSOARG00000005754,ENSOARG00000008280,ENSOARG00000008766,ENSOARG00000015228,ENSOARG00000019011,ENSOARG00000010278	MAFG|RREB1|EPAS1|RARG|TCF15|TCF7|PBX1|TFE3|ZEB2|ARID5B|NR1I2|MEOX1|MEOX2|RXRB|GATA4|LRRFIP1|FOXP3|
GO:0016197	endosomal transport	biological_process	0.20686	1	7	553	165	17822	ENSOARG00000006606,ENSOARG00000011703,ENSOARG00000014627,ENSOARG00000016933,ENSOARG00000015121,ENSOARG00000003713,ENSOARG00000013286	SNF8|VPS53|SNX16|VPS29|CMTM6|ACTN2|RDX|
GO:0043619	regulation of transcription from RNA polymerase II promoter in response to oxidative stress	biological_process	0.20696	1	1	553	8	17822	ENSOARG00000005722	EPAS1|
GO:0033079	immature T cell proliferation	biological_process	0.20696	1	1	553	8	17822	ENSOARG00000010278	FOXP3|
GO:0032465	regulation of cytokinesis	biological_process	0.20706	1	3	553	54	17822	ENSOARG00000014801,ENSOARG00000018647,ENSOARG00000013457	CHMP4C|KIF23|PIN1|
GO:0042288	MHC class I protein binding	molecular_function	0.20718	1	1	553	8	17822	ENSOARG00000007738	TAP1|
GO:1901017	negative regulation of potassium ion transmembrane transporter activity	biological_process	0.20725	1	1	553	8	17822	ENSOARG00000003713	ACTN2|
GO:1900029	positive regulation of ruffle assembly	biological_process	0.2073	1	1	553	8	17822	ENSOARG00000013596	COBL|
GO:0071281	cellular response to iron ion	biological_process	0.20734	1	1	553	8	17822	ENSOARG00000018475	HMOX1|
GO:0031463	Cul3-RING ubiquitin ligase complex	cellular_component	0.2074	1	2	553	29	17822	ENSOARG00000003388,ENSOARG00000016967	KLHL41|KLHL15|
GO:0032388	positive regulation of intracellular transport	biological_process	0.20742	1	6	553	137	17822	ENSOARG00000019835,ENSOARG00000014883,ENSOARG00000005870,ENSOARG00000003365,ENSOARG00000013286,ENSOARG00000003713	GSK3B|ZFAND1|PIK3R1|FGR|RDX|ACTN2|
GO:0048256	flap endonuclease activity	molecular_function	0.20769	1	1	553	8	17822	ENSOARG00000005076	DNA2|
GO:2000291	regulation of myoblast proliferation	biological_process	0.20784	1	1	553	8	17822	ENSOARG00000003388	KLHL41|
GO:2000628	regulation of miRNA metabolic process	biological_process	0.20811	1	1	553	8	17822	ENSOARG00000013965	RC3H2|
GO:0051255	spindle midzone assembly	biological_process	0.20811	1	1	553	8	17822	ENSOARG00000018647	KIF23|
GO:0031055	chromatin remodeling at centromere	biological_process	0.20813	1	1	553	8	17822	ENSOARG00000008217	CENPP|
GO:0032070	regulation of deoxyribonuclease activity	biological_process	0.20814	1	1	553	8	17822	ENSOARG00000011452	DDX11|
GO:0046503	glycerolipid catabolic process	biological_process	0.20817	1	2	553	29	17822	ENSOARG00000017627,ENSOARG00000018396	GPCPD1|SCARB1|
GO:0075733	intracellular transport of viral material	biological_process	0.20824	1	1	553	8	17822	ENSOARG00000015773	TRIM15|
GO:0034314	Arp2/3 complex-mediated actin nucleation	biological_process	0.2084	1	2	553	30	17822	ENSOARG00000011780,ENSOARG00000011557	ACTR3|-|
GO:0021554	optic nerve development	biological_process	0.20844	1	1	553	8	17822	ENSOARG00000004935	ATOH7|
GO:0035878	nail development	biological_process	0.20847	1	1	553	8	17822	ENSOARG00000016622	FZD6|
GO:0071636	positive regulation of transforming growth factor beta production	biological_process	0.20876	1	1	553	8	17822	ENSOARG00000010278	FOXP3|
GO:0007005	mitochondrion organization	biological_process	0.20883	1	11	553	289	17822	ENSOARG00000005146,ENSOARG00000003181,ENSOARG00000016654,ENSOARG00000005076,ENSOARG00000016887,ENSOARG00000005821,ENSOARG00000019835,ENSOARG00000001227,ENSOARG00000011402,ENSOARG00000003341,ENSOARG00000005722	COX20|RMND1|LYRM7|DNA2|APOO|PMAIP1|GSK3B|CHCHD4|MRPL58|IFI6|EPAS1|
GO:0014733	regulation of skeletal muscle adaptation	biological_process	0.20883	1	1	553	8	17822	ENSOARG00000013623	PPP3CA|
GO:0044183	protein binding involved in protein folding	molecular_function	0.209	1	1	553	8	17822	ENSOARG00000013748	HSPB1|
GO:2000009	negative regulation of protein localization to cell surface	biological_process	0.20904	1	1	553	8	17822	ENSOARG00000003713	ACTN2|
GO:0008210	estrogen metabolic process	biological_process	0.20905	1	1	553	8	17822	ENSOARG00000008818	HSD17B8|
GO:0009066	aspartate family amino acid metabolic process	biological_process	0.20923	1	2	553	29	17822	ENSOARG00000003750,ENSOARG00000016379	MTR|ASNSD1|
GO:0032507	maintenance of protein location in cell	biological_process	0.20923	1	4	553	80	17822	ENSOARG00000011085,ENSOARG00000018950,ENSOARG00000013512,ENSOARG00000010428	CCDC120|ARL2BP|CDT1|CCDC22|
GO:0010867	positive regulation of triglyceride biosynthetic process	biological_process	0.20934	1	1	553	8	17822	ENSOARG00000018396	SCARB1|
GO:0002039	p53 binding	molecular_function	0.20938	1	3	553	54	17822	ENSOARG00000019835,ENSOARG00000015272,ENSOARG00000011010	GSK3B|RCHY1|USP10|
GO:0002645	positive regulation of tolerance induction	biological_process	0.20956	1	1	553	8	17822	ENSOARG00000010278	FOXP3|
GO:0008253	5'-nucleotidase activity	molecular_function	0.20959	1	1	553	8	17822	ENSOARG00000011243	NT5C|
GO:0017185	peptidyl-lysine hydroxylation	biological_process	0.20976	1	1	553	8	17822	ENSOARG00000006678	JMJD6|
GO:0043551	regulation of phosphatidylinositol 3-kinase activity	biological_process	0.20979	1	2	553	29	17822	ENSOARG00000005870,ENSOARG00000003365	PIK3R1|FGR|
GO:0042599	lamellar body	cellular_component	0.2098	1	1	553	8	17822	ENSOARG00000004804	KRTDAP|
GO:0006379	mRNA cleavage	biological_process	0.20995	1	1	553	8	17822	ENSOARG00000019733	MOV10|
GO:0033631	cell-cell adhesion mediated by integrin	biological_process	0.21021	1	2	553	29	17822	ENSOARG00000006544,ENSOARG00000013343	WNT3A|PIEZO1|
GO:0006264	mitochondrial DNA replication	biological_process	0.21024	1	1	553	8	17822	ENSOARG00000005076	DNA2|
GO:0040019	positive regulation of embryonic development	biological_process	0.21032	1	1	553	8	17822	ENSOARG00000006544	WNT3A|
GO:1901018	positive regulation of potassium ion transmembrane transporter activity	biological_process	0.2104	1	1	553	8	17822	ENSOARG00000003713	ACTN2|
GO:0060263	regulation of respiratory burst	biological_process	0.21048	1	1	553	8	17822	ENSOARG00000000285	INSR|
GO:0033013	tetrapyrrole metabolic process	biological_process	0.21067	1	2	553	30	17822	ENSOARG00000003750,ENSOARG00000018475	MTR|HMOX1|
GO:0032838	cell projection cytoplasm	cellular_component	0.21077	1	1	553	8	17822	ENSOARG00000017245	ABHD13|
GO:0043139	5'-3' DNA helicase activity	molecular_function	0.21078	1	1	553	8	17822	ENSOARG00000005076	DNA2|
GO:0044666	MLL3/4 complex	cellular_component	0.2108	1	1	553	8	17822	ENSOARG00000003983	KDM6A|
GO:0044387	negative regulation of protein kinase activity by regulation of protein phosphorylation	biological_process	0.21084	1	1	553	8	17822	ENSOARG00000012452	ADARB1|
GO:0016705	oxidoreductase activity, acting on paired donors, with incorporation or reduction of molecular oxygen	molecular_function	0.21088	1	7	553	167	17822	ENSOARG00000007211,ENSOARG00000007316,ENSOARG00000018475,ENSOARG00000001123,ENSOARG00000018038,ENSOARG00000007274,ENSOARG00000006678	-|-|HMOX1|ALKBH3|P4HB|CYP2B6|JMJD6|
GO:0005737	cytoplasm	cellular_component	0.21096	1	198	553	6556	17822	ENSOARG00000011923,ENSOARG00000014883,ENSOARG00000013457,ENSOARG00000019835,ENSOARG00000002918,ENSOARG00000020678,ENSOARG00000011703,ENSOARG00000019166,ENSOARG00000003001,ENSOARG00000005722,ENSOARG00000013983,ENSOARG00000003388,ENSOARG00000018259,ENSOARG00000011256,ENSOARG00000003629,ENSOARG00000013797,ENSOARG00000011357,ENSOARG00000013748,ENSOARG00000017707,ENSOARG00000006412,ENSOARG00000018732,…	NECAP2|ZFAND1|PIN1|GSK3B|GTF2A1|-|VPS53|ZBTB6|SEL1L|EPAS1|PDCL|KLHL41|HIST1H2BN|ITFG2|LGALS8|-|FKBP4|HSPB1|BRI3BP|MGAT5B|UACA|PYCR1|HMMR|SCARB1|GPCPD1|METTL23|TFE3|SOAT2|-|CLASP2|-|TPD52|TFRC|PALLD|APOO|ATP6V1E2|PEX11G|ARHGDIA|ADARB1|COX20|HEATR1|CRACR2A|TAP1|ATP8B2|TBC1D15|SYP|MIB2|TRIM26|CMC1|NT5C|PIK3R1|MRPL55|MYADML2|TPM3|VPS29|KNTC1|LNX1|PIEZO1|PMAIP1|TRIM39|CPNE2|MRPL17|KRTDAP|FAIM2|ARF1|TM…
GO:0044453	nuclear membrane part	cellular_component	0.21101	1	1	553	8	17822	ENSOARG00000001057	TMEM43|
GO:0007200	phospholipase C-activating G-protein coupled receptor signaling pathway	biological_process	0.21122	1	2	553	30	17822	ENSOARG00000001850,ENSOARG00000003713	GNB1|ACTN2|
GO:0006266	DNA ligation	biological_process	0.21139	1	1	553	8	17822	ENSOARG00000005590	LIG4|
GO:0045876	positive regulation of sister chromatid cohesion	biological_process	0.21147	1	1	553	8	17822	ENSOARG00000011452	DDX11|
GO:0015682	ferric iron transport	biological_process	0.21149	1	1	553	8	17822	ENSOARG00000020307	TFRC|
GO:0072512	trivalent inorganic cation transport	biological_process	0.21149	1	1	553	8	17822	ENSOARG00000020307	TFRC|
GO:0038024	cargo receptor activity	molecular_function	0.21151	1	4	553	82	17822	ENSOARG00000013833,ENSOARG00000020307,ENSOARG00000018396,ENSOARG00000013303	SSC4D|TFRC|SCARB1|VLDLR|
GO:0051095	regulation of helicase activity	biological_process	0.21186	1	1	553	8	17822	ENSOARG00000015177	IFIT1|
GO:0048172	regulation of short-term neuronal synaptic plasticity	biological_process	0.21203	1	1	553	8	17822	ENSOARG00000010747	SYP|
GO:0001527	microfibril	cellular_component	0.21216	1	1	553	8	17822	ENSOARG00000011553	-|
GO:0043205	fibril	cellular_component	0.21216	1	1	553	8	17822	ENSOARG00000011553	-|
GO:0021702	cerebellar Purkinje cell differentiation	biological_process	0.21218	1	1	553	8	17822	ENSOARG00000018189	FAIM2|
GO:2000105	positive regulation of DNA-dependent DNA replication	biological_process	0.21228	1	1	553	8	17822	ENSOARG00000013512	CDT1|
GO:0034454	microtubule anchoring at centrosome	biological_process	0.2125	1	1	553	8	17822	ENSOARG00000011085	CCDC120|
GO:0031573	intra-S DNA damage checkpoint	biological_process	0.21253	1	1	553	8	17822	ENSOARG00000000732	XPC|
GO:0031005	filamin binding	molecular_function	0.21272	1	1	553	8	17822	ENSOARG00000011867	RFLNB|
GO:0060339	negative regulation of type I interferon-mediated signaling pathway	biological_process	0.21278	1	1	553	8	17822	ENSOARG00000018834	NLRC5|
GO:0070254	mucus secretion	biological_process	0.21289	1	1	553	8	17822	ENSOARG00000008972	AGR2|
GO:0017004	cytochrome complex assembly	biological_process	0.21291	1	1	553	8	17822	ENSOARG00000016654	LYRM7|
GO:0032481	positive regulation of type I interferon production	biological_process	0.21316	1	2	553	30	17822	ENSOARG00000009656,ENSOARG00000015773	POLR3A|TRIM15|
GO:0030276	clathrin binding	molecular_function	0.21333	1	2	553	29	17822	ENSOARG00000013249,ENSOARG00000018432	CLTC|TOM1|
GO:0005778	peroxisomal membrane	cellular_component	0.21335	1	2	553	30	17822	ENSOARG00000000800,ENSOARG00000001541	PEX11G|PEX3|
GO:0031903	microbody membrane	cellular_component	0.21335	1	2	553	30	17822	ENSOARG00000000800,ENSOARG00000001541	PEX11G|PEX3|
GO:0060077	inhibitory synapse	cellular_component	0.21356	1	1	553	8	17822	ENSOARG00000011662	IQSEC3|
GO:0008356	asymmetric cell division	biological_process	0.21362	1	1	553	8	17822	ENSOARG00000011780	ACTR3|
GO:0034464	BBSome	cellular_component	0.21365	1	1	553	8	17822	ENSOARG00000003402	BBS5|
GO:0072574	hepatocyte proliferation	biological_process	0.21368	1	1	553	8	17822	ENSOARG00000006544	WNT3A|
GO:0072575	epithelial cell proliferation involved in liver morphogenesis	biological_process	0.21368	1	1	553	8	17822	ENSOARG00000006544	WNT3A|
GO:0008033	tRNA processing	biological_process	0.21389	1	4	553	83	17822	ENSOARG00000016326,ENSOARG00000001536,ENSOARG00000003510,ENSOARG00000003457	OSGEPL1|ADAT2|-|-|
GO:0031010	ISWI-type complex	cellular_component	0.21393	1	1	553	8	17822	ENSOARG00000018373	HMGXB4|
GO:2001135	regulation of endocytic recycling	biological_process	0.21411	1	1	553	8	17822	ENSOARG00000003713	ACTN2|
GO:2000392	regulation of lamellipodium morphogenesis	biological_process	0.21414	1	1	553	8	17822	ENSOARG00000018168	RREB1|
GO:1901620	regulation of smoothened signaling pathway involved in dorsal/ventral neural tube patterning	biological_process	0.21414	1	1	553	8	17822	ENSOARG00000010895	TULP3|
GO:0071203	WASH complex	cellular_component	0.21419	1	1	553	8	17822	ENSOARG00000011557	-|
GO:0021910	smoothened signaling pathway involved in ventral spinal cord patterning	biological_process	0.21424	1	1	553	8	17822	ENSOARG00000010895	TULP3|
GO:0070647	protein modification by small protein conjugation or removal	biological_process	0.21448	1	21	553	597	17822	ENSOARG00000018858,ENSOARG00000016967,ENSOARG00000018855,ENSOARG00000011221,ENSOARG00000017816,ENSOARG00000012595,ENSOARG00000011123,ENSOARG00000013982,ENSOARG00000002836,ENSOARG00000015272,ENSOARG00000015767,ENSOARG00000017916,ENSOARG00000011010,ENSOARG00000006622,ENSOARG00000013965,ENSOARG00000003388,ENSOARG00000013457,ENSOARG00000012766,ENSOARG00000013795,ENSOARG00000005223,ENSOARG00000010428	PJA2|KLHL15|LNX1|NXN|CRY1|-|-|DTX2|MIB2|RCHY1|FBXL2|-|USP10|UBE2Z|RC3H2|KLHL41|PIN1|UBE2J1|TRIM39|DESI2|CCDC22|
GO:0050865	regulation of cell activation	biological_process	0.21452	1	12	553	318	17822	ENSOARG00000013965,ENSOARG00000010278,ENSOARG00000019030,ENSOARG00000020307,ENSOARG00000014207,ENSOARG00000003365,ENSOARG00000018858,ENSOARG00000008091,ENSOARG00000000044,ENSOARG00000005617,ENSOARG00000006544,ENSOARG00000013902	RC3H2|FOXP3|CD276|TFRC|ADORA2A|FGR|PJA2|HLA-DOA|IL2|TNFSF13B|WNT3A|-|
GO:0048843	negative regulation of axon extension involved in axon guidance	biological_process	0.21472	1	1	553	8	17822	ENSOARG00000006544	WNT3A|
GO:2000727	positive regulation of cardiac muscle cell differentiation	biological_process	0.21474	1	1	553	8	17822	ENSOARG00000006544	WNT3A|
GO:0018095	protein polyglutamylation	biological_process	0.21484	1	1	553	8	17822	ENSOARG00000006786	TTLL6|
GO:0010828	positive regulation of glucose transport	biological_process	0.21497	1	2	553	30	17822	ENSOARG00000005870,ENSOARG00000000285	PIK3R1|INSR|
GO:0008584	male gonad development	biological_process	0.21518	1	4	553	82	17822	ENSOARG00000001813,ENSOARG00000015228,ENSOARG00000004403,ENSOARG00000019683	NUP210L|GATA4|ARID5B|WNT2B|
GO:0003705	RNA polymerase II distal enhancer sequence-specific DNA binding transcription factor activity	molecular_function	0.21521	1	3	553	56	17822	ENSOARG00000010278,ENSOARG00000008280,ENSOARG00000009880	FOXP3|MEOX2|ZEB2|
GO:0033554	cellular response to stress	biological_process	0.21547	1	37	553	1113	17822	ENSOARG00000009880,ENSOARG00000005076,ENSOARG00000011054,ENSOARG00000019683,ENSOARG00000015237,ENSOARG00000018858,ENSOARG00000000725,ENSOARG00000016261,ENSOARG00000018336,ENSOARG00000017816,ENSOARG00000005821,ENSOARG00000017637,ENSOARG00000013748,ENSOARG00000000732,ENSOARG00000018982,ENSOARG00000003234,ENSOARG00000017754,ENSOARG00000018038,ENSOARG00000017042,ENSOARG00000011256,ENSOARG00000014563,…	ZEB2|DNA2|FOXM1|WNT2B|NEIL2|PJA2|MAP3K20|-|TMBIM6|CRY1|PMAIP1|-|HSPB1|XPC|SLC52A3|ARMT1|PYCR1|P4HB|RAD9B|ITFG2|ANKS4B|-|PIK3R1|DDX11|KLHL15|GSK3B|RHNO1|STX12|-|LIG4|SEL1L|EPAS1|HMOX1|ALKBH3|PMS1|CBX5|USP10|
GO:0045176	apical protein localization	biological_process	0.21568	1	1	553	8	17822	ENSOARG00000013286	RDX|
GO:0032386	regulation of intracellular transport	biological_process	0.21584	1	10	553	257	17822	ENSOARG00000014883,ENSOARG00000019835,ENSOARG00000010428,ENSOARG00000013286,ENSOARG00000005870,ENSOARG00000004941,ENSOARG00000003713,ENSOARG00000003365,ENSOARG00000018336,ENSOARG00000020386	ZFAND1|GSK3B|CCDC22|RDX|PIK3R1|PBLD|ACTN2|FGR|TMBIM6|APOD|
GO:0031080	nuclear pore outer ring	cellular_component	0.21589	1	1	553	8	17822	ENSOARG00000010987	NUP85|
GO:0048340	paraxial mesoderm morphogenesis	biological_process	0.21598	1	1	553	8	17822	ENSOARG00000006544	WNT3A|
GO:0045161	neuronal ion channel clustering	biological_process	0.21601	1	1	553	8	17822	ENSOARG00000014865	SCLT1|
GO:0005669	transcription factor TFIID complex	cellular_component	0.21602	1	2	553	30	17822	ENSOARG00000015977,ENSOARG00000002918	TAF2|GTF2A1|
GO:0051051	negative regulation of transport	biological_process	0.21724	1	9	553	229	17822	ENSOARG00000010428,ENSOARG00000015773,ENSOARG00000003713,ENSOARG00000020386,ENSOARG00000010278,ENSOARG00000018336,ENSOARG00000017816,ENSOARG00000019670,ENSOARG00000004941	CCDC22|TRIM15|ACTN2|APOD|FOXP3|TMBIM6|CRY1|CTTNBP2NL|PBLD|
GO:0031589	cell-substrate adhesion	biological_process	0.21738	1	9	553	225	17822	ENSOARG00000018168,ENSOARG00000005870,ENSOARG00000020386,ENSOARG00000000948,ENSOARG00000003713,ENSOARG00000019835,ENSOARG00000016642,ENSOARG00000008972,ENSOARG00000008233	RREB1|PIK3R1|APOD|HSD17B12|ACTN2|GSK3B|ITGB7|AGR2|ECM2|
GO:0016070	RNA metabolic process	biological_process	0.21758	1	93	553	3002	17822	ENSOARG00000013723,ENSOARG00000018168,ENSOARG00000014869,ENSOARG00000004870,ENSOARG00000013965,ENSOARG00000013902,ENSOARG00000011157,ENSOARG00000006652,ENSOARG00000009880,ENSOARG00000000285,ENSOARG00000001440,ENSOARG00000014998,ENSOARG00000015548,ENSOARG00000006544,ENSOARG00000008280,ENSOARG00000000600,ENSOARG00000009253,ENSOARG00000004935,ENSOARG00000013457,ENSOARG00000008204,ENSOARG00000003510,…	CBFA2T3|RREB1|-|NOVA1|RC3H2|-|TFE3|METTL23|ZEB2|INSR|WNT7A|ZNF432|-|WNT3A|MEOX2|LSM3|-|ATOH7|PIN1|IPPK|-|EPAS1|GTF2A1|HMOX1|TCF15|GEMIN4|TAF2|ARID5B|BRD2|-|MTERF2|LRRFIP1|MOV10|VLDLR|CDCA7|FOXP3|HAX1|-|NLRC5|MAFG|ZNF613|ARID2|TRIM15|OSGEPL1|-|-|LCOR|TCF7|RARG|SSBP3|ZC3HAV1|SNF8|NR1I2|PPP3CA|ADAT2|MRM3|DNA2|GPKOW|-|FOXM1|MEOX1|UBP1|FASTKD1|JMJD6|ADAD1|CRY1|SIM2|TMBIM6|-|FZD6|HEATR1|ADARB1|SIRT7|AL…
GO:0034605	cellular response to heat	biological_process	0.21759	1	2	553	30	17822	ENSOARG00000018982,ENSOARG00000018475	SLC52A3|HMOX1|
GO:0005930	axoneme	cellular_component	0.21782	1	4	553	81	17822	ENSOARG00000010895,ENSOARG00000003402,ENSOARG00000011182,ENSOARG00000020678	TULP3|BBS5|TTC26|-|
GO:0001071	nucleic acid binding transcription factor activity	molecular_function	0.21901	1	25	553	742	17822	ENSOARG00000008766,ENSOARG00000016228,ENSOARG00000008280,ENSOARG00000011054,ENSOARG00000005754,ENSOARG00000015881,ENSOARG00000019817,ENSOARG00000011157,ENSOARG00000004403,ENSOARG00000009880,ENSOARG00000014072,ENSOARG00000010278,ENSOARG00000019011,ENSOARG00000015228,ENSOARG00000013723,ENSOARG00000017782,ENSOARG00000019015,ENSOARG00000012697,ENSOARG00000008725,ENSOARG00000013765,ENSOARG00000011306,…	RXRB|-|MEOX2|FOXM1|MEOX1|UBP1|NR1I2|TFE3|ARID5B|ZEB2|SIM2|FOXP3|LRRFIP1|GATA4|CBFA2T3|MAFG|TCF15|-|LCOR|TCF7|PBX1|RARG|RREB1|EPAS1|-|
GO:0003700	sequence-specific DNA binding transcription factor activity	molecular_function	0.21901	1	25	553	742	17822	ENSOARG00000008766,ENSOARG00000008280,ENSOARG00000011054,ENSOARG00000015881,ENSOARG00000005754,ENSOARG00000016228,ENSOARG00000019817,ENSOARG00000004403,ENSOARG00000009880,ENSOARG00000011157,ENSOARG00000014072,ENSOARG00000010278,ENSOARG00000019011,ENSOARG00000015228,ENSOARG00000013723,ENSOARG00000017782,ENSOARG00000011306,ENSOARG00000012697,ENSOARG00000013765,ENSOARG00000008725,ENSOARG00000019015,…	RXRB|MEOX2|FOXM1|UBP1|MEOX1|-|NR1I2|ARID5B|ZEB2|TFE3|SIM2|FOXP3|LRRFIP1|GATA4|CBFA2T3|MAFG|PBX1|-|TCF7|LCOR|TCF15|RARG|-|RREB1|EPAS1|
GO:0019213	deacetylase activity	molecular_function	0.21929	1	2	553	30	17822	ENSOARG00000017776,ENSOARG00000017788	-|SIRT7|
GO:0060323	head morphogenesis	biological_process	0.21931	1	2	553	30	17822	ENSOARG00000007142,ENSOARG00000004403	SSBP3|ARID5B|
GO:0007346	regulation of mitotic cell cycle	biological_process	0.21973	1	11	553	289	17822	ENSOARG00000015126,ENSOARG00000015181,ENSOARG00000000285,ENSOARG00000013895,ENSOARG00000013286,ENSOARG00000000732,ENSOARG00000014801,ENSOARG00000002405,ENSOARG00000000725,ENSOARG00000011306,ENSOARG00000009349	JADE1|DYNC1LI1|INSR|STAG2|RDX|XPC|CHMP4C|-|MAP3K20|PBX1|KNTC1|
GO:0015036	disulfide oxidoreductase activity	molecular_function	0.21977	1	2	553	31	17822	ENSOARG00000001227,ENSOARG00000018038	CHCHD4|P4HB|
GO:2001020	regulation of response to DNA damage stimulus	biological_process	0.22074	1	6	553	140	17822	ENSOARG00000016967,ENSOARG00000011452,ENSOARG00000011054,ENSOARG00000017816,ENSOARG00000003234,ENSOARG00000005821	KLHL15|DDX11|FOXM1|CRY1|ARMT1|PMAIP1|
GO:0010332	response to gamma radiation	biological_process	0.22178	1	2	553	31	17822	ENSOARG00000000725,ENSOARG00000005590	MAP3K20|LIG4|
GO:0019236	response to pheromone	biological_process	0.22194	1	2	553	34	17822	ENSOARG00000001362,ENSOARG00000001292	-|-|
GO:0010644	cell communication by electrical coupling	biological_process	0.22204	1	1	553	9	17822	ENSOARG00000006226	GJC2|
GO:0009891	positive regulation of biosynthetic process	biological_process	0.2226	1	40	553	1222	17822	ENSOARG00000008766,ENSOARG00000015977,ENSOARG00000011452,ENSOARG00000002271,ENSOARG00000010278,ENSOARG00000005849,ENSOARG00000005870,ENSOARG00000015228,ENSOARG00000003675,ENSOARG00000008204,ENSOARG00000013457,ENSOARG00000019015,ENSOARG00000019030,ENSOARG00000011306,ENSOARG00000005722,ENSOARG00000017788,ENSOARG00000005754,ENSOARG00000011054,ENSOARG00000006544,ENSOARG00000008280,ENSOARG00000000285,…	RXRB|TAF2|DDX11|HAX1|FOXP3|SOST|PIK3R1|GATA4|HEATR1|IPPK|PIN1|TCF15|CD276|PBX1|EPAS1|SIRT7|MEOX1|FOXM1|WNT3A|MEOX2|INSR|WNT7A|DNA2|TFE3|METTL23|ZEB2|PPP3CA|SCARB1|NR1I2|-|JMJD6|HSPB1|RMND1|NLRC5|CDT1|MAFG|RARG|SSBP3|-|RREB1|
GO:0048536	spleen development	biological_process	0.22317	1	2	553	31	17822	ENSOARG00000013965,ENSOARG00000011306	RC3H2|PBX1|
GO:0019787	small conjugating protein ligase activity	molecular_function	0.22325	1	8	553	197	17822	ENSOARG00000017916,ENSOARG00000018858,ENSOARG00000018855,ENSOARG00000013965,ENSOARG00000002836,ENSOARG00000012595,ENSOARG00000015272,ENSOARG00000015767	-|PJA2|LNX1|RC3H2|MIB2|-|RCHY1|FBXL2|
GO:0009264	deoxyribonucleotide catabolic process	biological_process	0.22346	1	1	553	9	17822	ENSOARG00000011243	NT5C|
GO:0002863	positive regulation of inflammatory response to antigenic stimulus	biological_process	0.22374	1	1	553	9	17822	ENSOARG00000013902	-|
GO:0042535	positive regulation of tumor necrosis factor biosynthetic process	biological_process	0.22388	1	1	553	9	17822	ENSOARG00000013748	HSPB1|
GO:0033617	mitochondrial respiratory chain complex IV assembly	biological_process	0.22389	1	1	553	9	17822	ENSOARG00000005146	COX20|
GO:0097034	mitochondrial respiratory chain complex IV biogenesis	biological_process	0.22389	1	1	553	9	17822	ENSOARG00000005146	COX20|
GO:0015980	energy derivation by oxidation of organic compounds	biological_process	0.22409	1	6	553	142	17822	ENSOARG00000005146,ENSOARG00000017889,ENSOARG00000016654,ENSOARG00000018139,ENSOARG00000000285,ENSOARG00000019835	COX20|PHKA1|LYRM7|GCGR|INSR|GSK3B|
GO:2001234	negative regulation of apoptotic signaling pathway	biological_process	0.22442	1	6	553	142	17822	ENSOARG00000013748,ENSOARG00000018189,ENSOARG00000018336,ENSOARG00000018475,ENSOARG00000002405,ENSOARG00000003341	HSPB1|FAIM2|TMBIM6|HMOX1|-|IFI6|
GO:0010454	negative regulation of cell fate commitment	biological_process	0.22467	1	1	553	9	17822	ENSOARG00000006544	WNT3A|
GO:0051276	chromosome organization	biological_process	0.22492	1	24	553	699	17822	ENSOARG00000017788,ENSOARG00000014801,ENSOARG00000002212,ENSOARG00000005590,ENSOARG00000013895,ENSOARG00000017637,ENSOARG00000000732,ENSOARG00000016330,ENSOARG00000009253,ENSOARG00000003983,ENSOARG00000013512,ENSOARG00000015126,ENSOARG00000019554,ENSOARG00000010278,ENSOARG00000009214,ENSOARG00000008217,ENSOARG00000009266,ENSOARG00000011452,ENSOARG00000006678,ENSOARG00000006972,ENSOARG00000014127,…	SIRT7|CHMP4C|TLK1|LIG4|STAG2|-|XPC|DSCC1|-|KDM6A|CDT1|JADE1|ARID2|FOXP3|-|CENPP|-|DDX11|JMJD6|-|HLCS|BRD2|-|DNA2|
GO:0035097	histone methyltransferase complex	cellular_component	0.22522	1	3	553	56	17822	ENSOARG00000004973,ENSOARG00000003983,ENSOARG00000016251	LAS1L|KDM6A|CBX5|
GO:0031076	embryonic camera-type eye development	biological_process	0.22556	1	2	553	31	17822	ENSOARG00000016626,ENSOARG00000010895	RARG|TULP3|
GO:0045725	positive regulation of glycogen biosynthetic process	biological_process	0.22557	1	1	553	9	17822	ENSOARG00000000285	INSR|
GO:0070875	positive regulation of glycogen metabolic process	biological_process	0.22557	1	1	553	9	17822	ENSOARG00000000285	INSR|
GO:0016778	diphosphotransferase activity	molecular_function	0.22588	1	1	553	9	17822	ENSOARG00000005207	-|
GO:0051023	regulation of immunoglobulin secretion	biological_process	0.22626	1	1	553	9	17822	ENSOARG00000018336	TMBIM6|
GO:2000146	negative regulation of cell motility	biological_process	0.22653	1	7	553	170	17822	ENSOARG00000008280,ENSOARG00000012452,ENSOARG00000014933,ENSOARG00000020386,ENSOARG00000013457,ENSOARG00000019554,ENSOARG00000004941	MEOX2|ADARB1|HAS1|APOD|PIN1|ARID2|PBLD|
GO:0006952	defense response	biological_process	0.22663	1	26	553	779	17822	ENSOARG00000009083,ENSOARG00000005821,ENSOARG00000018834,ENSOARG00000009114,ENSOARG00000015773,ENSOARG00000011780,ENSOARG00000007738,ENSOARG00000010925,ENSOARG00000011266,ENSOARG00000018475,ENSOARG00000020386,ENSOARG00000015177,ENSOARG00000003365,ENSOARG00000013705,ENSOARG00000013902,ENSOARG00000006709,ENSOARG00000006788,ENSOARG00000015605,ENSOARG00000015082,ENSOARG00000018858,ENSOARG00000014815,…	-|PMAIP1|NLRC5|-|TRIM15|ACTR3|TAP1|COTL1|FFAR2|HMOX1|APOD|IFIT1|FGR|VDAC1|-|IFNLR1|IL22RA1|TRIM26|LIPA|PJA2|IFIT5|CALCOCO2|TRIM10|FOXP3|POLR3A|ADORA2A|
GO:0031397	negative regulation of protein ubiquitination	biological_process	0.22685	1	3	553	57	17822	ENSOARG00000011221,ENSOARG00000017816,ENSOARG00000013795	NXN|CRY1|TRIM39|
GO:0080135	regulation of cellular response to stress	biological_process	0.22695	1	15	553	415	17822	ENSOARG00000018038,ENSOARG00000009880,ENSOARG00000005821,ENSOARG00000013748,ENSOARG00000015541,ENSOARG00000011054,ENSOARG00000005870,ENSOARG00000018475,ENSOARG00000000725,ENSOARG00000018858,ENSOARG00000003234,ENSOARG00000016967,ENSOARG00000011452,ENSOARG00000018336,ENSOARG00000017816	P4HB|ZEB2|PMAIP1|HSPB1|-|FOXM1|PIK3R1|HMOX1|MAP3K20|PJA2|ARMT1|KLHL15|DDX11|TMBIM6|CRY1|
GO:0016874	ligase activity	molecular_function	0.22723	1	12	553	318	17822	ENSOARG00000005590,ENSOARG00000015272,ENSOARG00000016379,ENSOARG00000015767,ENSOARG00000002836,ENSOARG00000012595,ENSOARG00000013965,ENSOARG00000018855,ENSOARG00000006786,ENSOARG00000017916,ENSOARG00000018858,ENSOARG00000014127	LIG4|RCHY1|ASNSD1|FBXL2|MIB2|-|RC3H2|LNX1|TTLL6|-|PJA2|HLCS|
GO:0051495	positive regulation of cytoskeleton organization	biological_process	0.22732	1	6	553	142	17822	ENSOARG00000002271,ENSOARG00000017174,ENSOARG00000011159,ENSOARG00000003713,ENSOARG00000011780,ENSOARG00000011557	HAX1|SLAIN2|CLIP1|ACTN2|ACTR3|-|
GO:0060442	branching involved in prostate gland morphogenesis	biological_process	0.22748	1	1	553	9	17822	ENSOARG00000006844	HOXB13|
GO:0003188	heart valve formation	biological_process	0.22777	1	1	553	9	17822	ENSOARG00000016659	DCHS1|
GO:0016528	sarcoplasm	cellular_component	0.22796	1	2	553	31	17822	ENSOARG00000003388,ENSOARG00000002271	KLHL41|HAX1|
GO:0016559	peroxisome fission	biological_process	0.22831	1	1	553	9	17822	ENSOARG00000000800	PEX11G|
GO:0060340	positive regulation of type I interferon-mediated signaling pathway	biological_process	0.22833	1	1	553	9	17822	ENSOARG00000018834	NLRC5|
GO:0044292	dendrite terminus	cellular_component	0.2286	1	1	553	9	17822	ENSOARG00000013596	COBL|
GO:0003697	single-stranded DNA binding	molecular_function	0.22878	1	3	553	57	17822	ENSOARG00000011452,ENSOARG00000000732,ENSOARG00000005295	DDX11|XPC|-|
GO:0043268	positive regulation of potassium ion transport	biological_process	0.22885	1	1	553	9	17822	ENSOARG00000003713	ACTN2|
GO:0060525	prostate glandular acinus development	biological_process	0.22895	1	1	553	9	17822	ENSOARG00000006844	HOXB13|
GO:0000976	transcription regulatory region sequence-specific DNA binding	molecular_function	0.229	1	18	553	515	17822	ENSOARG00000015228,ENSOARG00000019011,ENSOARG00000010278,ENSOARG00000019817,ENSOARG00000004403,ENSOARG00000011157,ENSOARG00000008766,ENSOARG00000005754,ENSOARG00000008280,ENSOARG00000011054,ENSOARG00000018168,ENSOARG00000003148,ENSOARG00000013765,ENSOARG00000011306,ENSOARG00000019015,ENSOARG00000017782,ENSOARG00000003983,ENSOARG00000018834	GATA4|LRRFIP1|FOXP3|NR1I2|ARID5B|TFE3|RXRB|MEOX1|MEOX2|FOXM1|RREB1|ZBTB2|TCF7|PBX1|TCF15|MAFG|KDM6A|NLRC5|
GO:0018158	protein oxidation	biological_process	0.22909	1	1	553	9	17822	ENSOARG00000001227	CHCHD4|
GO:0003713	transcription coactivator activity	molecular_function	0.22925	1	7	553	172	17822	ENSOARG00000006678,ENSOARG00000018950,ENSOARG00000015228,ENSOARG00000004403,ENSOARG00000015126,ENSOARG00000006544,ENSOARG00000003713	JMJD6|ARL2BP|GATA4|ARID5B|JADE1|WNT3A|ACTN2|
GO:0032271	regulation of protein polymerization	biological_process	0.22948	1	6	553	142	17822	ENSOARG00000011557,ENSOARG00000011780,ENSOARG00000011159,ENSOARG00000019712,ENSOARG00000017174,ENSOARG00000002271	-|ACTR3|CLIP1|-|SLAIN2|HAX1|
GO:0031113	regulation of microtubule polymerization	biological_process	0.22953	1	2	553	31	17822	ENSOARG00000011159,ENSOARG00000017174	CLIP1|SLAIN2|
GO:1901096	regulation of autophagic vacuole maturation	biological_process	0.22984	1	1	553	9	17822	ENSOARG00000006705	CALCOCO2|
GO:0006560	proline metabolic process	biological_process	0.23002	1	1	553	9	17822	ENSOARG00000017754	PYCR1|
GO:0048672	positive regulation of collateral sprouting	biological_process	0.23003	1	1	553	9	17822	ENSOARG00000006544	WNT3A|
GO:0015918	sterol transport	biological_process	0.23005	1	3	553	57	17822	ENSOARG00000016688,ENSOARG00000003303,ENSOARG00000018396	SOAT2|STX12|SCARB1|
GO:0030301	cholesterol transport	biological_process	0.23005	1	3	553	57	17822	ENSOARG00000018396,ENSOARG00000003303,ENSOARG00000016688	SCARB1|STX12|SOAT2|
GO:0090049	regulation of cell migration involved in sprouting angiogenesis	biological_process	0.23007	1	2	553	31	17822	ENSOARG00000008280,ENSOARG00000018475	MEOX2|HMOX1|
GO:0002328	pro-B cell differentiation	biological_process	0.23008	1	1	553	9	17822	ENSOARG00000005590	LIG4|
GO:0014065	phosphatidylinositol 3-kinase cascade	biological_process	0.23009	1	4	553	84	17822	ENSOARG00000003365,ENSOARG00000015767,ENSOARG00000002271,ENSOARG00000005870	FGR|FBXL2|HAX1|PIK3R1|
GO:0008290	F-actin capping protein complex	cellular_component	0.23022	1	1	553	9	17822	ENSOARG00000019712	-|
GO:0007501	mesodermal cell fate specification	biological_process	0.23034	1	1	553	9	17822	ENSOARG00000006544	WNT3A|
GO:0034101	erythrocyte homeostasis	biological_process	0.23055	1	4	553	85	17822	ENSOARG00000005722,ENSOARG00000006678,ENSOARG00000016038,ENSOARG00000018475	EPAS1|JMJD6|TRIM10|HMOX1|
GO:0008474	palmitoyl-(protein) hydrolase activity	molecular_function	0.23061	1	1	553	9	17822	ENSOARG00000017245	ABHD13|
GO:0030213	hyaluronan biosynthetic process	biological_process	0.23079	1	1	553	9	17822	ENSOARG00000014933	HAS1|
GO:0003334	keratinocyte development	biological_process	0.23081	1	1	553	9	17822	ENSOARG00000015569	PALLD|
GO:0060742	epithelial cell differentiation involved in prostate gland development	biological_process	0.23083	1	1	553	9	17822	ENSOARG00000006844	HOXB13|
GO:0003689	DNA clamp loader activity	molecular_function	0.23113	1	1	553	9	17822	ENSOARG00000016330	DSCC1|
GO:0033170	protein-DNA loading ATPase activity	molecular_function	0.23113	1	1	553	9	17822	ENSOARG00000016330	DSCC1|
GO:0060394	negative regulation of pathway-restricted SMAD protein phosphorylation	biological_process	0.23123	1	1	553	9	17822	ENSOARG00000004941	PBLD|
GO:0061548	ganglion development	biological_process	0.23144	1	1	553	9	17822	ENSOARG00000010895	TULP3|
GO:0090280	positive regulation of calcium ion import	biological_process	0.23147	1	1	553	9	17822	ENSOARG00000013902	-|
GO:0071837	HMG box domain binding	molecular_function	0.23158	1	1	553	9	17822	ENSOARG00000005754	MEOX1|
GO:0035933	glucocorticoid secretion	biological_process	0.23164	1	1	553	9	17822	ENSOARG00000017816	CRY1|
GO:2000849	regulation of glucocorticoid secretion	biological_process	0.23164	1	1	553	9	17822	ENSOARG00000017816	CRY1|
GO:0044342	type B pancreatic cell proliferation	biological_process	0.23171	1	1	553	9	17822	ENSOARG00000006544	WNT3A|
GO:0043101	purine-containing compound salvage	biological_process	0.23173	1	1	553	9	17822	ENSOARG00000013556	APRT|
GO:0046500	S-adenosylmethionine metabolic process	biological_process	0.2319	1	1	553	9	17822	ENSOARG00000014137	MAT2B|
GO:0009135	purine nucleoside diphosphate metabolic process	biological_process	0.23196	1	1	553	9	17822	ENSOARG00000006259	GUK1|
GO:0009179	purine ribonucleoside diphosphate metabolic process	biological_process	0.23196	1	1	553	9	17822	ENSOARG00000006259	GUK1|
GO:0003183	mitral valve morphogenesis	biological_process	0.23204	1	1	553	9	17822	ENSOARG00000016659	DCHS1|
GO:0048644	muscle organ morphogenesis	biological_process	0.23215	1	3	553	58	17822	ENSOARG00000004403,ENSOARG00000012452,ENSOARG00000019015	ARID5B|ADARB1|TCF15|
GO:0043534	blood vessel endothelial cell migration	biological_process	0.23226	1	4	553	84	17822	ENSOARG00000018396,ENSOARG00000018475,ENSOARG00000008280,ENSOARG00000013748	SCARB1|HMOX1|MEOX2|HSPB1|
GO:0005905	coated pit	cellular_component	0.23246	1	2	553	31	17822	ENSOARG00000020307,ENSOARG00000013249	TFRC|CLTC|
GO:0042659	regulation of cell fate specification	biological_process	0.23262	1	1	553	9	17822	ENSOARG00000006544	WNT3A|
GO:0033005	positive regulation of mast cell activation	biological_process	0.23295	1	1	553	9	17822	ENSOARG00000003365	FGR|
GO:0008252	nucleotidase activity	molecular_function	0.23319	1	1	553	9	17822	ENSOARG00000011243	NT5C|
GO:0042693	muscle cell fate commitment	biological_process	0.23323	1	1	553	9	17822	ENSOARG00000006544	WNT3A|
GO:0070914	UV-damage excision repair	biological_process	0.23343	1	1	553	9	17822	ENSOARG00000000732	XPC|
GO:0000018	regulation of DNA recombination	biological_process	0.2337	1	3	553	57	17822	ENSOARG00000016967,ENSOARG00000020307,ENSOARG00000010278	KLHL15|TFRC|FOXP3|
GO:0060396	growth hormone receptor signaling pathway	biological_process	0.2338	1	1	553	9	17822	ENSOARG00000005870	PIK3R1|
GO:0071378	cellular response to growth hormone stimulus	biological_process	0.2338	1	1	553	9	17822	ENSOARG00000005870	PIK3R1|
GO:0046174	polyol catabolic process	biological_process	0.23383	1	1	553	9	17822	ENSOARG00000015101	IMPA1|
GO:0007018	microtubule-based movement	biological_process	0.23394	1	7	553	169	17822	ENSOARG00000015181,ENSOARG00000006786,ENSOARG00000013879,ENSOARG00000011780,ENSOARG00000011182,ENSOARG00000020678,ENSOARG00000018647	DYNC1LI1|TTLL6|DNAH3|ACTR3|TTC26|-|KIF23|
GO:0050868	negative regulation of T cell activation	biological_process	0.23396	1	3	553	58	17822	ENSOARG00000014207,ENSOARG00000013965,ENSOARG00000010278	ADORA2A|RC3H2|FOXP3|
GO:2000402	negative regulation of lymphocyte migration	biological_process	0.23421	1	1	553	9	17822	ENSOARG00000020386	APOD|
GO:0021681	cerebellar granular layer development	biological_process	0.23422	1	1	553	9	17822	ENSOARG00000018189	FAIM2|
GO:2000047	regulation of cell-cell adhesion mediated by cadherin	biological_process	0.23426	1	1	553	9	17822	ENSOARG00000006544	WNT3A|
GO:0006996	organelle organization	biological_process	0.23427	1	69	553	2177	17822	ENSOARG00000000285,ENSOARG00000013286,ENSOARG00000006544,ENSOARG00000015548,ENSOARG00000013596,ENSOARG00000014127,ENSOARG00000015569,ENSOARG00000015181,ENSOARG00000017637,ENSOARG00000003181,ENSOARG00000014801,ENSOARG00000003341,ENSOARG00000001227,ENSOARG00000008038,ENSOARG00000014369,ENSOARG00000011867,ENSOARG00000010278,ENSOARG00000002271,ENSOARG00000019835,ENSOARG00000003303,ENSOARG00000009253,…	INSR|RDX|WNT3A|-|COBL|HLCS|PALLD|DYNC1LI1|-|RMND1|CHMP4C|IFI6|CHCHD4|BRD2|SVIL|RFLNB|FOXP3|HAX1|GSK3B|STX12|-|-|STAG2|PARP11|LIG4|-|EPAS1|KLHL41|CLTC|-|CCDC120|LYRM7|-|DNA2|-|JMJD6|CALCOCO2|MAP3K20|PEX3|KIF23|FMNL3|ACTN2|KDM6A|CDT1|PMAIP1|DSCC1|ARID2|SLAIN2|XPC|ACTR3|TMEM43|TPP1|CLIP1|MYPN|NCKAP5L|PIK3R1|-|-|CENPP|DDX11|PEX11G|MCOLN1|APOO|JADE1|COX20|SIRT7|TLK1|MRPL58|TTLL6|
GO:2000234	positive regulation of rRNA processing	biological_process	0.2343	1	1	553	9	17822	ENSOARG00000003675	HEATR1|
GO:0016668	oxidoreductase activity, acting on a sulfur group of donors, NAD(P) as acceptor	molecular_function	0.23438	1	1	553	9	17822	ENSOARG00000011221	NXN|
GO:0003197	endocardial cushion development	biological_process	0.23444	1	2	553	32	17822	ENSOARG00000016659,ENSOARG00000015228	DCHS1|GATA4|
GO:0046634	regulation of alpha-beta T cell activation	biological_process	0.23445	1	3	553	58	17822	ENSOARG00000014207,ENSOARG00000010278,ENSOARG00000013965	ADORA2A|FOXP3|RC3H2|
GO:0004197	cysteine-type endopeptidase activity	molecular_function	0.23446	1	3	553	57	17822	ENSOARG00000009035,ENSOARG00000015263,ENSOARG00000011010	CAPN11|CTSB|USP10|
GO:0008381	mechanically-gated ion channel activity	molecular_function	0.2346	1	1	553	9	17822	ENSOARG00000013343	PIEZO1|
GO:0022833	mechanically gated channel activity	molecular_function	0.2346	1	1	553	9	17822	ENSOARG00000013343	PIEZO1|
GO:0070402	NADPH binding	molecular_function	0.23494	1	1	553	9	17822	ENSOARG00000015550	CBR4|
GO:0060009	Sertoli cell development	biological_process	0.23502	1	1	553	9	17822	ENSOARG00000001813	NUP210L|
GO:1900016	negative regulation of cytokine production involved in inflammatory response	biological_process	0.23524	1	1	553	9	17822	ENSOARG00000020386	APOD|
GO:0003756	protein disulfide isomerase activity	molecular_function	0.23529	1	1	553	9	17822	ENSOARG00000018038	P4HB|
GO:0016864	intramolecular oxidoreductase activity, transposing S-S bonds	molecular_function	0.23529	1	1	553	9	17822	ENSOARG00000018038	P4HB|
GO:0010721	negative regulation of cell development	biological_process	0.23569	1	5	553	114	17822	ENSOARG00000006544,ENSOARG00000001440,ENSOARG00000011867,ENSOARG00000013623,ENSOARG00000004941	WNT3A|WNT7A|RFLNB|PPP3CA|PBLD|
GO:0021694	cerebellar Purkinje cell layer formation	biological_process	0.23592	1	1	553	9	17822	ENSOARG00000018189	FAIM2|
GO:0033180	proton-transporting V-type ATPase, V1 domain	cellular_component	0.23595	1	1	553	9	17822	ENSOARG00000016832	ATP6V1C1|
GO:0001836	release of cytochrome c from mitochondria	biological_process	0.23597	1	2	553	33	17822	ENSOARG00000003341,ENSOARG00000005821	IFI6|PMAIP1|
GO:1901978	positive regulation of cell cycle checkpoint	biological_process	0.23603	1	1	553	9	17822	ENSOARG00000015181	DYNC1LI1|
GO:0042493	response to drug	biological_process	0.23606	1	5	553	114	17822	ENSOARG00000019817,ENSOARG00000007274,ENSOARG00000015228,ENSOARG00000013623,ENSOARG00000020307	NR1I2|CYP2B6|GATA4|PPP3CA|TFRC|
GO:0072393	microtubule anchoring at microtubule organizing center	biological_process	0.23609	1	1	553	9	17822	ENSOARG00000011085	CCDC120|
GO:0006006	glucose metabolic process	biological_process	0.23615	1	6	553	144	17822	ENSOARG00000005821,ENSOARG00000018139,ENSOARG00000020386,ENSOARG00000000285,ENSOARG00000017816,ENSOARG00000013723	PMAIP1|GCGR|APOD|INSR|CRY1|CBFA2T3|
GO:0005391	sodium:potassium-exchanging ATPase activity	molecular_function	0.23663	1	1	553	9	17822	ENSOARG00000004873	ATP4A|
GO:0008556	potassium-transporting ATPase activity	molecular_function	0.23663	1	1	553	9	17822	ENSOARG00000004873	ATP4A|
GO:0031434	mitogen-activated protein kinase kinase binding	molecular_function	0.23689	1	1	553	9	17822	ENSOARG00000013457	PIN1|
GO:2000060	positive regulation of protein ubiquitination involved in ubiquitin-dependent protein catabolic process	biological_process	0.23697	1	1	553	9	17822	ENSOARG00000010428	CCDC22|
GO:2000095	regulation of Wnt receptor signaling pathway, planar cell polarity pathway	biological_process	0.23708	1	1	553	9	17822	ENSOARG00000012668	ANKRD6|
GO:0051010	microtubule plus-end binding	molecular_function	0.23713	1	1	553	9	17822	ENSOARG00000011159	CLIP1|
GO:0016620	oxidoreductase activity, acting on the aldehyde or oxo group of donors, NAD or NADP as acceptor	molecular_function	0.23719	1	2	553	32	17822	ENSOARG00000004849,ENSOARG00000014749	GAPDHS|ALDH8A1|
GO:0033623	regulation of integrin activation	biological_process	0.23724	1	1	553	9	17822	ENSOARG00000013343	PIEZO1|
GO:0072576	liver morphogenesis	biological_process	0.23738	1	1	553	9	17822	ENSOARG00000006544	WNT3A|
GO:0048875	chemical homeostasis within a tissue	biological_process	0.23738	1	1	553	9	17822	ENSOARG00000005722	EPAS1|
GO:0031543	peptidyl-proline dioxygenase activity	molecular_function	0.23754	1	1	553	9	17822	ENSOARG00000018038	P4HB|
GO:0032875	regulation of DNA endoreduplication	biological_process	0.23781	1	1	553	9	17822	ENSOARG00000013895	STAG2|
GO:0034086	maintenance of sister chromatid cohesion	biological_process	0.238	1	1	553	9	17822	ENSOARG00000016330	DSCC1|
GO:0034088	maintenance of mitotic sister chromatid cohesion	biological_process	0.238	1	1	553	9	17822	ENSOARG00000016330	DSCC1|
GO:0030041	actin filament polymerization	biological_process	0.2383	1	5	553	115	17822	ENSOARG00000002271,ENSOARG00000019712,ENSOARG00000013596,ENSOARG00000011557,ENSOARG00000011780	HAX1|-|COBL|-|ACTR3|
GO:0033173	calcineurin-NFAT signaling cascade	biological_process	0.23832	1	2	553	32	17822	ENSOARG00000019835,ENSOARG00000013623	GSK3B|PPP3CA|
GO:0005829	cytosol	cellular_component	0.23834	1	69	553	2175	17822	ENSOARG00000018732,ENSOARG00000010987,ENSOARG00000014126,ENSOARG00000011357,ENSOARG00000018432,ENSOARG00000016028,ENSOARG00000014127,ENSOARG00000015569,ENSOARG00000009880,ENSOARG00000011157,ENSOARG00000003750,ENSOARG00000002918,ENSOARG00000020678,ENSOARG00000011703,ENSOARG00000006622,ENSOARG00000011010,ENSOARG00000003388,ENSOARG00000015177,ENSOARG00000003303,ENSOARG00000020403,ENSOARG00000013556,…	UACA|NUP85|HMMR|FKBP4|TOM1|CLASP2|HLCS|PALLD|ZEB2|TFE3|MTR|GTF2A1|-|VPS53|UBE2Z|USP10|KLHL41|IFIT1|STX12|LSG1|APRT|IFIT3|SVIL|MOV10|PSMB9|LRRFIP1|CDCA7|HIST1H2BN|GEMIN4|ITFG2|LGALS8|ZC3HAV1L|STON2|CWC22|ARF1|ZC3HAV1|EIF4B|PPIG|TRIM39|PMAIP1|NLRC5|SLAIN2|MAP3K20|CALCOCO2|TRAPPC2L|JMJD6|IFIT5|ASPSCR1|FMNL3|PPP3CA|RAPGEF4|SNF8|RCHY1|UBP1|ABCF1|AKAP12|SNX16|ALKBH3|APOO|MCOLN1|ADARB1|PIK3R1|CRYM|TPM3|…
GO:0042407	cristae formation	biological_process	0.23848	1	1	553	9	17822	ENSOARG00000016887	APOO|
GO:0035112	genitalia morphogenesis	biological_process	0.23899	1	1	553	9	17822	ENSOARG00000013765	TCF7|
GO:2001233	regulation of apoptotic signaling pathway	biological_process	0.239	1	10	553	267	17822	ENSOARG00000018336,ENSOARG00000014207,ENSOARG00000002405,ENSOARG00000003341,ENSOARG00000018475,ENSOARG00000018189,ENSOARG00000013748,ENSOARG00000005821,ENSOARG00000013795,ENSOARG00000018038	TMBIM6|ADORA2A|-|IFI6|HMOX1|FAIM2|HSPB1|PMAIP1|TRIM39|P4HB|
GO:0002250	adaptive immune response	biological_process	0.23901	1	7	553	175	17822	ENSOARG00000013902,ENSOARG00000010278,ENSOARG00000000044,ENSOARG00000013965,ENSOARG00000005590,ENSOARG00000005617,ENSOARG00000020307	-|FOXP3|IL2|RC3H2|LIG4|TNFSF13B|TFRC|
GO:0008105	asymmetric protein localization	biological_process	0.23932	1	1	553	9	17822	ENSOARG00000013286	RDX|
GO:0034452	dynactin binding	molecular_function	0.24051	1	1	553	9	17822	ENSOARG00000019835	GSK3B|
GO:0032273	positive regulation of protein polymerization	biological_process	0.24067	1	4	553	87	17822	ENSOARG00000011557,ENSOARG00000011780,ENSOARG00000011159,ENSOARG00000017174	-|ACTR3|CLIP1|SLAIN2|
GO:0008013	beta-catenin binding	molecular_function	0.24078	1	3	553	58	17822	ENSOARG00000013457,ENSOARG00000019835,ENSOARG00000013765	PIN1|GSK3B|TCF7|
GO:0032410	negative regulation of transporter activity	biological_process	0.24094	1	2	553	33	17822	ENSOARG00000003713,ENSOARG00000019670	ACTN2|CTTNBP2NL|
GO:0070997	neuron death	biological_process	0.24163	1	7	553	174	17822	ENSOARG00000012452,ENSOARG00000006544,ENSOARG00000008280,ENSOARG00000018189,ENSOARG00000005590,ENSOARG00000013797,ENSOARG00000019835	ADARB1|WNT3A|MEOX2|FAIM2|LIG4|-|GSK3B|
GO:0019318	hexose metabolic process	biological_process	0.24168	1	7	553	175	17822	ENSOARG00000000285,ENSOARG00000017816,ENSOARG00000013723,ENSOARG00000018139,ENSOARG00000020386,ENSOARG00000005821,ENSOARG00000001591	INSR|CRY1|CBFA2T3|GCGR|APOD|PMAIP1|FUCA2|
GO:0044260	cellular macromolecule metabolic process	biological_process	0.24219	1	180	553	6010	17822	ENSOARG00000013408,ENSOARG00000003148,ENSOARG00000017788,ENSOARG00000017916,ENSOARG00000006786,ENSOARG00000016301,ENSOARG00000016251,ENSOARG00000016622,ENSOARG00000012452,ENSOARG00000003675,ENSOARG00000005870,ENSOARG00000018406,ENSOARG00000009656,ENSOARG00000009266,ENSOARG00000018855,ENSOARG00000006844,ENSOARG00000005849,ENSOARG00000008217,ENSOARG00000012595,ENSOARG00000002836,ENSOARG00000015605,…	-|ZBTB2|SIRT7|-|TTLL6|PMS1|CBX5|FZD6|ADARB1|HEATR1|PIK3R1|DPH5|POLR3A|-|LNX1|HOXB13|SOST|CENPP|-|MIB2|TRIM26|TCEANC2|ZC3HAV1|TCF7|ST3GAL1|FAM192A|KDM6A|TRIM39|MAFG|PMAIP1|MRPL17|PPM1J|-|PJA2|FASTKD1|-|CRY1|-|NR1I2|RCHY1|FBXL2|FOXM1|MEOX1|ADAT2|GTF2A1|EPAS
GO:0033157	regulation of intracellular protein transport	biological_process	0.24251	1	6	553	144	17822	ENSOARG00000004941,ENSOARG00000019835,ENSOARG00000014883,ENSOARG00000005870,ENSOARG00000020386,ENSOARG00000010428	PBLD|GSK3B|ZFAND1|PIK3R1|APOD|CCDC22|
GO:0044444	cytoplasmic part	cellular_component	0.2426	1	162	553	5361	17822	ENSOARG00000002448,ENSOARG00000007738,ENSOARG00000012452,ENSOARG00000005146,ENSOARG00000003675,ENSOARG00000016887,ENSOARG00000016196,ENSOARG00000000800,ENSOARG00000009349,ENSOARG00000016933,ENSOARG00000001845,ENSOARG00000005870,ENSOARG00000006369,ENSOARG00000014529,ENSOARG00000011243,ENSOARG00000010747,ENSOARG00000002836,ENSOARG00000011043,ENSOARG00000005371,ENSOARG00000005641,ENSOARG00000001057,…	ATP8B2|TAP1|ADARB1|COX20|HEATR1|APOO|ATP6V1E2|PEX11G|KNTC1|VPS29|TPM3|PIK3R1|MRPL55|CMC1|NT5C|SYP|MIB2|ZC3HAV1|ST3GAL1|TMEM247|TMEM43|ARF1|CWC22|ATP5PD|MRPL17|KRTDAP|FAIM2|PIEZO1|TRIM39|PMAIP1|CRY1|FMNL3|SLC39A7|PEX3|IFIT5|FASTKD1|ABCF1|RCHY1|RAPGEF4|CCDC120|KLHL41|SEL1L|ZBTB6|VPS53|GTF2A1|-|ZFAND1|NECAP2|GSK3B|ITFG2|LGALS8|HIST1H2BN|UACA|PYCR1|HMMR|MGAT5B|HSPB1|BRI3BP|FKBP4|PALLD|TFRC|-|CLASP2|T…
GO:0006476	protein deacetylation	biological_process	0.24298	1	3	553	58	17822	ENSOARG00000010278,ENSOARG00000017776,ENSOARG00000017788	FOXP3|-|SIRT7|
GO:0009219	pyrimidine deoxyribonucleotide metabolic process	biological_process	0.24303	1	1	553	10	17822	ENSOARG00000011243	NT5C|
GO:0002070	epithelial cell maturation	biological_process	0.24418	1	1	553	10	17822	ENSOARG00000006844	HOXB13|
GO:0000776	kinetochore	cellular_component	0.24538	1	4	553	86	17822	ENSOARG00000015181,ENSOARG00000016251,ENSOARG00000010987,ENSOARG00000013512	DYNC1LI1|CBX5|NUP85|CDT1|
GO:0006606	protein import into nucleus	biological_process	0.24575	1	5	553	115	17822	ENSOARG00000020386,ENSOARG00000010428,ENSOARG00000004941,ENSOARG00000005870,ENSOARG00000013623	APOD|CCDC22|PBLD|PIK3R1|PPP3CA|
GO:0044744	protein targeting to nucleus	biological_process	0.24575	1	5	553	115	17822	ENSOARG00000020386,ENSOARG00000010428,ENSOARG00000004941,ENSOARG00000013623,ENSOARG00000005870	APOD|CCDC22|PBLD|PPP3CA|PIK3R1|
GO:0005903	brush border	cellular_component	0.24603	1	3	553	58	17822	ENSOARG00000011780,ENSOARG00000014563,ENSOARG00000016688	ACTR3|ANKS4B|SOAT2|
GO:0032845	negative regulation of homeostatic process	biological_process	0.24613	1	2	553	33	17822	ENSOARG00000003341,ENSOARG00000018336	IFI6|TMBIM6|
GO:0044438	microbody part	cellular_component	0.24668	1	2	553	33	17822	ENSOARG00000000800,ENSOARG00000001541	PEX11G|PEX3|
GO:0044439	peroxisomal part	cellular_component	0.24668	1	2	553	33	17822	ENSOARG00000000800,ENSOARG00000001541	PEX11G|PEX3|
GO:0045913	positive regulation of carbohydrate metabolic process	biological_process	0.24748	1	2	553	33	17822	ENSOARG00000005821,ENSOARG00000000285	PMAIP1|INSR|
GO:0016327	apicolateral plasma membrane	cellular_component	0.24773	1	1	553	10	17822	ENSOARG00000016622	FZD6|
GO:0022409	positive regulation of cell-cell adhesion	biological_process	0.24832	1	2	553	33	17822	ENSOARG00000013343,ENSOARG00000006544	PIEZO1|WNT3A|
GO:0051271	negative regulation of cellular component movement	biological_process	0.24841	1	7	553	175	17822	ENSOARG00000008280,ENSOARG00000012452,ENSOARG00000014933,ENSOARG00000020386,ENSOARG00000013457,ENSOARG00000019554,ENSOARG00000004941	MEOX2|ADARB1|HAS1|APOD|PIN1|ARID2|PBLD|
GO:0021903	rostrocaudal neural tube patterning	biological_process	0.24843	1	1	553	10	17822	ENSOARG00000007142	SSBP3|
GO:0009161	ribonucleoside monophosphate metabolic process	biological_process	0.2486	1	2	553	33	17822	ENSOARG00000005207,ENSOARG00000006259	-|GUK1|
GO:0021527	spinal cord association neuron differentiation	biological_process	0.24874	1	1	553	10	17822	ENSOARG00000006544	WNT3A|
GO:0043302	positive regulation of leukocyte degranulation	biological_process	0.24893	1	1	553	10	17822	ENSOARG00000003365	FGR|
GO:0017157	regulation of exocytosis	biological_process	0.24894	1	4	553	88	17822	ENSOARG00000003365,ENSOARG00000019835,ENSOARG00000013902,ENSOARG00000000850	FGR|GSK3B|-|RAPGEF4|
GO:0002699	positive regulation of immune effector process	biological_process	0.24894	1	5	553	117	17822	ENSOARG00000011266,ENSOARG00000013902,ENSOARG00000003365,ENSOARG00000010278,ENSOARG00000020307	FFAR2|-|FGR|FOXP3|TFRC|
GO:0032740	positive regulation of interleukin-17 production	biological_process	0.24897	1	1	553	10	17822	ENSOARG00000000044	IL2|
GO:0030836	positive regulation of actin filament depolymerization	biological_process	0.24927	1	1	553	10	17822	ENSOARG00000003713	ACTN2|
GO:0034504	protein localization to nucleus	biological_process	0.24941	1	7	553	175	17822	ENSOARG00000004941,ENSOARG00000018950,ENSOARG00000005870,ENSOARG00000013457,ENSOARG00000013623,ENSOARG00000020386,ENSOARG00000010428	PBLD|ARL2BP|PIK3R1|PIN1|PPP3CA|APOD|CCDC22|
GO:0045087	innate immune response	biological_process	0.24954	1	12	553	334	17822	ENSOARG00000006705,ENSOARG00000011266,ENSOARG00000016038,ENSOARG00000011780,ENSOARG00000018858,ENSOARG00000009656,ENSOARG00000003365,ENSOARG00000015177,ENSOARG00000009114,ENSOARG00000015773,ENSOARG00000018834,ENSOARG00000015605	CALCOCO2|FFAR2|TRIM10|ACTR3|PJA2|POLR3A|FGR|IFIT1|-|TRIM15|NLRC5|TRIM26|
GO:0036038	TCTN-B9D complex	cellular_component	0.2501	1	1	553	10	17822	ENSOARG00000017176	TCTN1|
GO:0002544	chronic inflammatory response	biological_process	0.25045	1	1	553	10	17822	ENSOARG00000010278	FOXP3|
GO:0034641	cellular nitrogen compound metabolic process	biological_process	0.25047	1	128	553	4216	17822	ENSOARG00000004870,ENSOARG00000013965,ENSOARG00000017637,ENSOARG00000016261,ENSOARG00000000600,ENSOARG00000020307,ENSOARG00000011157,ENSOARG00000006652,ENSOARG00000018396,ENSOARG00000014137,ENSOARG00000015548,ENSOARG00000006544,ENSOARG00000000285,ENSOARG00000001440,ENSOARG00000005722,ENSOARG00000002918,ENSOARG00000013457,ENSOARG00000009253,ENSOARG00000019835,ENSOARG00000005295,ENSOARG00000016967,…	NOVA1|RC3H2|-|-|LSM3|TFRC|TFE3|METTL23|SCARB1|MAT2B|-|WNT3A|INSR|WNT7A|EPAS1|GTF2A1|PIN1|-|GSK3B|-|KLHL15|ARID5B|-|ATP5PD|ZC3HAV1|TCF7|MAFG|ASNSD1|FASTKD1|-|CRY1|-|NR1I2|MEOX1|FOXM1|ADAT2|-|ZBTB2|SIRT7|CBX5|PMS1|FZD6|ADARB1|HEATR1|PIK3R1|POLR3A|CENPP|HOXB13|SOST|-|TBC1D15|NADK|TCEANC2|TRIM26|NT5C|RREB1|-|CBFA2T3|NEIL2|ATP5MC1|ZEB2|-|ZNF432|RDX|MEOX2|HMOX1|TCF15|IPPK|ATOH7|APRT|STAG2|LIG4|-|LRRFIP…
GO:0038166	angiotensin-mediated signaling pathway	biological_process	0.25074	1	1	553	10	17822	ENSOARG00000003713	ACTN2|
GO:0032797	SMN complex	cellular_component	0.25082	1	1	553	10	17822	ENSOARG00000011477	GEMIN4|
GO:0002438	acute inflammatory response to antigenic stimulus	biological_process	0.25141	1	1	553	10	17822	ENSOARG00000013902	-|
GO:0015758	glucose transport	biological_process	0.25155	1	3	553	60	17822	ENSOARG00000005870,ENSOARG00000017643,ENSOARG00000000285	PIK3R1|ASPSCR1|INSR|
GO:0003174	mitral valve development	biological_process	0.25189	1	1	553	10	17822	ENSOARG00000016659	DCHS1|
GO:0032700	negative regulation of interleukin-17 production	biological_process	0.25216	1	1	553	10	17822	ENSOARG00000010278	FOXP3|
GO:0043195	terminal bouton	cellular_component	0.25222	1	1	553	10	17822	ENSOARG00000010747	SYP|
GO:0008287	protein serine/threonine phosphatase complex	cellular_component	0.25223	1	2	553	33	17822	ENSOARG00000017503,ENSOARG00000013623	-|PPP3CA|
GO:0035930	corticosteroid hormone secretion	biological_process	0.2524	1	1	553	10	17822	ENSOARG00000017816	CRY1|
GO:2000846	regulation of corticosteroid hormone secretion	biological_process	0.2524	1	1	553	10	17822	ENSOARG00000017816	CRY1|
GO:0003413	chondrocyte differentiation involved in endochondral bone morphogenesis	biological_process	0.25247	1	1	553	10	17822	ENSOARG00000016626	RARG|
GO:0032693	negative regulation of interleukin-10 production	biological_process	0.25262	1	1	553	10	17822	ENSOARG00000010278	FOXP3|
GO:0042159	lipoprotein catabolic process	biological_process	0.25298	1	1	553	10	17822	ENSOARG00000017245	ABHD13|
GO:0070885	negative regulation of calcineurin-NFAT signaling cascade	biological_process	0.25305	1	1	553	10	17822	ENSOARG00000019835	GSK3B|
GO:0016888	endodeoxyribonuclease activity, producing 5'-phosphomonoesters	molecular_function	0.2531	1	1	553	10	17822	ENSOARG00000005076	DNA2|
GO:0043624	cellular protein complex disassembly	biological_process	0.25353	1	4	553	88	17822	ENSOARG00000011402,ENSOARG00000018288,ENSOARG00000019712,ENSOARG00000003713	MRPL58|NCKAP5L|-|ACTN2|
GO:0044406	adhesion to host	biological_process	0.25365	1	1	553	10	17822	ENSOARG00000018396	SCARB1|
GO:0051825	adhesion to other organism involved in symbiotic interaction	biological_process	0.25365	1	1	553	10	17822	ENSOARG00000018396	SCARB1|
GO:0051054	positive regulation of DNA metabolic process	biological_process	0.25365	1	5	553	116	17822	ENSOARG00000020307,ENSOARG00000005076,ENSOARG00000011452,ENSOARG00000011054,ENSOARG00000013512	TFRC|DNA2|DDX11|FOXM1|CDT1|
GO:0015037	peptide disulfide oxidoreductase activity	molecular_function	0.25374	1	1	553	10	17822	ENSOARG00000018038	P4HB|
GO:0048570	notochord morphogenesis	biological_process	0.25381	1	1	553	10	17822	ENSOARG00000003983	KDM6A|
GO:0001975	response to amphetamine	biological_process	0.2539	1	1	553	10	17822	ENSOARG00000014207	ADORA2A|
GO:0014075	response to amine stimulus	biological_process	0.2539	1	1	553	10	17822	ENSOARG00000014207	ADORA2A|
GO:0048705	skeletal system morphogenesis	biological_process	0.25406	1	7	553	178	17822	ENSOARG00000004403,ENSOARG00000008335,ENSOARG00000016626,ENSOARG00000010895,ENSOARG00000001440,ENSOARG00000019015,ENSOARG00000011867	ARID5B|COL11A2|RARG|TULP3|WNT7A|TCF15|RFLNB|
GO:0051000	positive regulation of nitric-oxide synthase activity	biological_process	0.25411	1	1	553	10	17822	ENSOARG00000018396	SCARB1|
GO:0043124	negative regulation of I-kappaB kinase/NF-kappaB cascade	biological_process	0.25419	1	2	553	33	17822	ENSOARG00000010428,ENSOARG00000011010	CCDC22|USP10|
GO:0001784	phosphotyrosine binding	molecular_function	0.25422	1	2	553	33	17822	ENSOARG00000005870,ENSOARG00000003365	PIK3R1|FGR|
GO:0002710	negative regulation of T cell mediated immunity	biological_process	0.25454	1	1	553	10	17822	ENSOARG00000010278	FOXP3|
GO:1902043	positive regulation of extrinsic apoptotic signaling pathway via death domain receptors	biological_process	0.25457	1	1	553	10	17822	ENSOARG00000005821	PMAIP1|
GO:0007625	grooming behavior	biological_process	0.25459	1	1	553	10	17822	ENSOARG00000013556	APRT|
GO:0031981	nuclear lumen	cellular_component	0.25463	1	85	553	2730	17822	ENSOARG00000015228,ENSOARG00000008217,ENSOARG00000006844,ENSOARG00000018767,ENSOARG00000009656,ENSOARG00000011452,ENSOARG00000012048,ENSOARG00000017042,ENSOARG00000002170,ENSOARG00000017788,ENSOARG00000001123,ENSOARG00000016251,ENSOARG00000011306,ENSOARG00000018527,ENSOARG00000004981,ENSOARG00000015126,ENSOARG00000003675,ENSOARG00000012452,ENSOARG00000006678,ENSOARG00000001541,ENSOARG00000018647,…	GATA4|CENPP|HOXB13|-|POLR3A|DDX11|CPNE3|RAD9B|UBAP2L|SIRT7|ALKBH3|CBX5|PBX1|MCM5|HNRNPH3|JADE1|HEATR1|ADARB1|JMJD6|PEX3|KIF23|SIM2|SLC39A7|ASPSCR1|UBN2|SNF8|NR1I2|LAS1L|PPP3CA|DNA2|GPKOW|LIPA|RCHY1|UBP1|ATP5PD|ZCCHC8|STON2|CWC22|TCF7|LCOR|RARG|PPIG|DSCC1|CDT1|KDM6A|ARID2|XPC|ZNF330|CDCA7|FOXP3|-|HAX1|GEMIN4|DTX2|TAF2|HIST1H2BN|BRD2|RRAGD|TULP3|ITFG2|EPAS1|GTF2A1|OLFM2|USP10|UBE2Z|FAM76A|LSG1|IPPK…
GO:0000910	cytokinesis	biological_process	0.25482	1	4	553	88	17822	ENSOARG00000014801,ENSOARG00000011780,ENSOARG00000018647,ENSOARG00000013457	CHMP4C|ACTR3|KIF23|PIN1|
GO:0060322	head development	biological_process	0.25499	1	3	553	60	17822	ENSOARG00000007142,ENSOARG00000016626,ENSOARG00000004403	SSBP3|RARG|ARID5B|
GO:0060079	regulation of excitatory postsynaptic membrane potential	biological_process	0.255	1	3	553	60	17822	ENSOARG00000013623,ENSOARG00000006328,ENSOARG00000001440	PPP3CA|MPP2|WNT7A|
GO:0010043	response to zinc ion	biological_process	0.25503	1	1	553	10	17822	ENSOARG00000017389	HVCN1|
GO:0032330	regulation of chondrocyte differentiation	biological_process	0.25517	1	2	553	34	17822	ENSOARG00000011867,ENSOARG00000016626	RFLNB|RARG|
GO:0051213	dioxygenase activity	molecular_function	0.25524	1	3	553	60	17822	ENSOARG00000018038,ENSOARG00000001123,ENSOARG00000006678	P4HB|ALKBH3|JMJD6|
GO:0006725	cellular aromatic compound metabolic process	biological_process	0.25529	1	125	553	4119	17822	ENSOARG00000019015,ENSOARG00000018475,ENSOARG00000005722,ENSOARG00000002918,ENSOARG00000013556,ENSOARG00000005295,ENSOARG00000013895,ENSOARG00000005590,ENSOARG00000003510,ENSOARG00000008204,ENSOARG00000013457,ENSOARG00000009253,ENSOARG00000004935,ENSOARG00000019835,ENSOARG00000016967,ENSOARG00000002271,ENSOARG00000003457,ENSOARG00000010278,ENSOARG00000000578,ENSOARG00000019011,ENSOARG00000013303,…	TCF15|HMOX1|EPAS1|GTF2A1|APRT|-|STAG2|LIG4|-|IPPK|PIN1|-|ATOH7|GSK3B|KLHL15|HAX1|-|FOXP3|CDCA7|LRRFIP1|VLDLR|MOV10|-|MTERF2|BRD2|ARID5B|GEMIN4|TAF2|RC3H2|NOVA1|RREB1|-|CBFA2T3|-|TFRC|-|NEIL2|LSM3|MAT2B|-|ZNF432|WNT3A|RDX|MEOX2|MTR|INSR|WNT7A|METTL23|TFE3|ATP5MC1|ZEB2|-|CBX5|PMS1|PBX1|ZBTB2|ALKBH3|-|-|SIRT7|ADARB1|HEATR1|GUK1|FZD6|RHNO1|MCM5|-|-|DDX11|POLR3A|-|CENPP|HOXB13|SOST|-|CRYM|PIK3R1|GATA4…
GO:0036128	CatSper complex	cellular_component	0.2554	1	1	553	10	17822	ENSOARG00000005362	CATSPERE|
GO:0001540	beta-amyloid binding	molecular_function	0.25541	1	2	553	34	17822	ENSOARG00000000285,ENSOARG00000018396	INSR|SCARB1|
GO:0033260	nuclear cell cycle DNA replication	biological_process	0.25572	1	1	553	10	17822	ENSOARG00000013512	CDT1|
GO:0043517	positive regulation of DNA damage response, signal transduction by p53 class mediator	biological_process	0.25572	1	1	553	10	17822	ENSOARG00000005821	PMAIP1|
GO:0021517	ventral spinal cord development	biological_process	0.25586	1	2	553	34	17822	ENSOARG00000013303,ENSOARG00000017176	VLDLR|TCTN1|
GO:0035970	peptidyl-threonine dephosphorylation	biological_process	0.25624	1	1	553	10	17822	ENSOARG00000008216	PDP1|
GO:0070507	regulation of microtubule cytoskeleton organization	biological_process	0.25634	1	6	553	146	17822	ENSOARG00000006544,ENSOARG00000017174,ENSOARG00000011159,ENSOARG00000013895,ENSOARG00000019835,ENSOARG00000014801	WNT3A|SLAIN2|CLIP1|STAG2|GSK3B|CHMP4C|
GO:0002643	regulation of tolerance induction	biological_process	0.25648	1	1	553	10	17822	ENSOARG00000010278	FOXP3|
GO:0034111	negative regulation of homotypic cell-cell adhesion	biological_process	0.25669	1	1	553	10	17822	ENSOARG00000013286	RDX|
GO:0060416	response to growth hormone stimulus	biological_process	0.2567	1	1	553	10	17822	ENSOARG00000005870	PIK3R1|
GO:0045780	positive regulation of bone resorption	biological_process	0.25674	1	1	553	10	17822	ENSOARG00000020307	TFRC|
GO:0046852	positive regulation of bone remodeling	biological_process	0.25674	1	1	553	10	17822	ENSOARG00000020307	TFRC|
GO:0045198	establishment of epithelial cell apical/basal polarity	biological_process	0.25677	1	1	553	10	17822	ENSOARG00000019015	TCF15|
GO:2001275	positive regulation of glucose import in response to insulin stimulus	biological_process	0.25678	1	1	553	10	17822	ENSOARG00000005870	PIK3R1|
GO:0016884	carbon-nitrogen ligase activity, with glutamine as amido-N-donor	molecular_function	0.25683	1	1	553	10	17822	ENSOARG00000016379	ASNSD1|
GO:0032703	negative regulation of interleukin-2 production	biological_process	0.25707	1	1	553	10	17822	ENSOARG00000010278	FOXP3|
GO:0070410	co-SMAD binding	molecular_function	0.25718	1	1	553	10	17822	ENSOARG00000015228	GATA4|
GO:0051493	regulation of cytoskeleton organization	biological_process	0.25718	1	13	553	361	17822	ENSOARG00000011159,ENSOARG00000003713,ENSOARG00000019712,ENSOARG00000002271,ENSOARG00000011780,ENSOARG00000014801,ENSOARG00000005870,ENSOARG00000013895,ENSOARG00000017174,ENSOARG00000006544,ENSOARG00000013286,ENSOARG00000011557,ENSOARG00000019835	CLIP1|ACTN2|-|HAX1|ACTR3|CHMP4C|PIK3R1|STAG2|SLAIN2|WNT3A|RDX|-|GSK3B|
GO:2000514	regulation of CD4-positive, alpha-beta T cell activation	biological_process	0.2572	1	2	553	34	17822	ENSOARG00000013965,ENSOARG00000010278	RC3H2|FOXP3|
GO:0060080	regulation of inhibitory postsynaptic membrane potential	biological_process	0.25726	1	1	553	10	17822	ENSOARG00000014207	ADORA2A|
GO:2001028	positive regulation of endothelial cell chemotaxis	biological_process	0.25785	1	1	553	10	17822	ENSOARG00000013748	HSPB1|
GO:0036159	inner dynein arm assembly	biological_process	0.25802	1	1	553	10	17822	ENSOARG00000020678	-|
GO:0032649	regulation of interferon-gamma production	biological_process	0.2581	1	3	553	62	17822	ENSOARG00000013902,ENSOARG00000010278,ENSOARG00000019030	-|FOXP3|CD276|
GO:0008589	regulation of smoothened signaling pathway	biological_process	0.25834	1	3	553	60	17822	ENSOARG00000017176,ENSOARG00000010895,ENSOARG00000013983	TCTN1|TULP3|PDCL|
GO:0016862	intramolecular oxidoreductase activity, interconverting keto- and enol-groups	molecular_function	0.25834	1	1	553	10	17822	ENSOARG00000018038	P4HB|
GO:0035613	RNA stem-loop binding	molecular_function	0.2585	1	1	553	10	17822	ENSOARG00000013965	RC3H2|
GO:1901642	nucleoside transmembrane transport	biological_process	0.25877	1	1	553	10	17822	ENSOARG00000009319	SLC29A1|
GO:0006622	protein targeting to lysosome	biological_process	0.2589	1	1	553	10	17822	ENSOARG00000014627	SNX16|
GO:0030169	low-density lipoprotein particle binding	molecular_function	0.25894	1	1	553	10	17822	ENSOARG00000018396	SCARB1|
GO:0009086	methionine biosynthetic process	biological_process	0.25901	1	1	553	10	17822	ENSOARG00000003750	MTR|
GO:0045185	maintenance of protein location	biological_process	0.25912	1	4	553	88	17822	ENSOARG00000011085,ENSOARG00000013512,ENSOARG00000018950,ENSOARG00000010428	CCDC120|CDT1|ARL2BP|CCDC22|
GO:0060977	coronary vasculature morphogenesis	biological_process	0.25913	1	1	553	10	17822	ENSOARG00000019554	ARID2|
GO:0042023	DNA endoreduplication	biological_process	0.2592	1	1	553	10	17822	ENSOARG00000013895	STAG2|
GO:0048546	digestive tract morphogenesis	biological_process	0.25923	1	2	553	34	17822	ENSOARG00000008972,ENSOARG00000013765	AGR2|TCF7|
[truncated: 8,454 more rows]
[truncated: 1 more columns]

## Sheet: Table S7
Table S7-1. GO enrichment analysis for DE trans-lncRNAs in biceps femoris .
[truncated: 6,679 more rows]
[truncated: 1 more columns]
