# Supplementary material for: Integrated analysis of the whole transcriptome of skeletal muscle reveals the ceRNA regulatory network related to the formation of muscle fibers in Tan sheep
Source: Front Genet. 2022 Oct 18;13:991606. doi: 10.3389/fgene.2022.991606 (PMC9624228; doi:10.3389/fgene.2022.991606)
Supplement: Supplementary file 5 [file Table1.XLSX]

## Sheet: Table S1
Table S1-1. Overview of the data for RNA sequencing
Sample name	Raw reads	Clean reads	clean bases	Error rate(%)	Q20(%)	Q30(%)	GC content(%)
D2_B	84700358	80368012	12.06G	0.02	96.41	91.16	50.67
D2_L	101251582	95907944	14.39G	0.02	96.27	91.24	50.59
D3_B	107339646	101873942	15.28G	0.02	96.8	91.88	50.06
D3_L	99796768	94988094	14.25G	0.02	96.76	92.22	50.86
D4_B	118722876	113187062	16.98G	0.03	93.52	85.11	49.9
D4_L	122420198	115448482	17.32G	0.03	93.82	85.65	50.9
T2_B	95226138	90888448	13.63G	0.02	94.96	88.36	50.78
T2_L	94677062	91603960	13.74G	0.02	96.67	92.14	51.64
T3_B	98140222	93299540	13.99G	0.02	96.75	92.2	52.24
T3_L	108195324	104580366	15.69G	0.02	96.68	92.19	51.07
T4_B	95312930	90488732	13.57G	0.02	96.62	91.93	52.14
T4_L	105018598	99887814	14.98G	0.02	96.73	92.16	51.72
Table S1-2. Overview of the data for small RNA sequencing
Library	Sample	Reads	Bases	Error rate	Q20	Q30	GC content
FRRN192296817-1a	T2_L	18293663	0.915G	0.0001	0.9972	0.9932	0.4347
FRRN192296819-1a	T3_L	14501681	0.725G	0.0001	0.9961	0.9904	0.448
FRRN192296821-1a	T4_L	15528693	0.776G	0.0001	0.9974	0.9935	0.4359
FRRN192297103-1a	D2_L	16470753	0.824G	0.0001	0.9972	0.9929	0.443
FRRN192297105-1a	D3_L	18584663	0.929G	0.0001	0.9968	0.9921	0.4348
FRRN192298423-1a	D4_L	14222780	0.711G	0.0001	0.9964	0.991	0.4532
FRRN192298429-1a	T2_B	14277011	0.714G	0.0001	0.9976	0.9933	0.4381
FRRN192297401-1a	T3_B	17043379	0.852G	0.0001	0.9959	0.9901	0.4408
FRRN192297403-1a	T4_B	16027155	0.801G	0.0001	0.9973	0.9933	0.4377
FRRN192297405-1a	D2_B	14835961	0.742G	0.0001	0.9972	0.993	0.4424
FRRN192297407-1a	D3_B	15678746	0.784G	0.0001	0.9968	0.9919	0.4427
FRRN192297409-1a	D4_B	13356377	0.668G	0.0001	0.9965	0.9913	0.4443
Reference genome is Ovis aries_ensembl_94， fa download link：ftp://ftp.ensembl.org/pub/release-94/fasta/ovis_aries/dna/； gtf download link：ftp://ftp.ensembl.org/pub/release-94/gtf/ovis_aries/.

## Sheet: Table S12
Table S12. IRES analysis results of circRNA sequence.
ID	Index	Score
novel_circ_0004260_junction_seq	IRES	0.997145
novel_circ_0002741_junction_seq	IRES	0.996894
novel_circ_0012237_junction_seq	IRES	0.996813
novel_circ_0008079_junction_seq	IRES	0.996443
novel_circ_0009697_junction_seq	IRES	0.995968
novel_circ_0018431_junction_seq	IRES	0.995812
novel_circ_0002787_junction_seq	IRES	0.995496
novel_circ_0006616_junction_seq	IRES	0.995148
novel_circ_0017425_junction_seq	IRES	0.995086
novel_circ_0016798_junction_seq	IRES	0.994072
novel_circ_0001286_junction_seq	IRES	0.99378
novel_circ_0007438_junction_seq	IRES	0.993265
novel_circ_0012422_junction_seq	IRES	0.993103
novel_circ_0003461_junction_seq	IRES	0.992533
novel_circ_0002252_junction_seq	IRES	0.992501
novel_circ_0002076_junction_seq	IRES	0.992156
novel_circ_0000315_junction_seq	IRES	0.991106
novel_circ_0012257_junction_seq	IRES	0.99049
novel_circ_0007093_junction_seq	IRES	0.990145
novel_circ_0001824_junction_seq	IRES	0.990026
novel_circ_0007115_junction_seq	IRES	0.989468
novel_circ_0013923_junction_seq	IRES	0.98925
novel_circ_0017425	IRES	0.988889
novel_circ_0014616_junction_seq	IRES	0.988847
novel_circ_0002265	IRES	0.987975
novel_circ_0003744_junction_seq	IRES	0.987283
novel_circ_0018033_junction_seq	IRES	0.987219
novel_circ_0012154	IRES	0.985575
novel_circ_0015796_junction_seq	IRES	0.985158
novel_circ_0001336_junction_seq	IRES	0.984972
novel_circ_0014759_junction_seq	IRES	0.984773
novel_circ_0010877_junction_seq	IRES	0.984536
novel_circ_0005755_junction_seq	IRES	0.984508
novel_circ_0002265_junction_seq	IRES	0.984309
novel_circ_0018225_junction_seq	IRES	0.98375
novel_circ_0002011_junction_seq	IRES	0.983633
novel_circ_0001825_junction_seq	IRES	0.982582
novel_circ_0011958_junction_seq	IRES	0.982508
novel_circ_0018040_junction_seq	IRES	0.980682
novel_circ_0007220_junction_seq	IRES	0.980617
novel_circ_0016212_junction_seq	IRES	0.980544
novel_circ_0002168_junction_seq	IRES	0.98036
novel_circ_0011306_junction_seq	IRES	0.980317
novel_circ_0003341_junction_seq	IRES	0.980151
novel_circ_0011565_junction_seq	IRES	0.980105
novel_circ_0002254_junction_seq	IRES	0.979415
novel_circ_0018721_junction_seq	IRES	0.979036
novel_circ_0009108_junction_seq	IRES	0.978736
novel_circ_0008085_junction_seq	IRES	0.978728
novel_circ_0004682_junction_seq	IRES	0.978265
novel_circ_0004758_junction_seq	IRES	0.978246
novel_circ_0001593_junction_seq	IRES	0.978197
novel_circ_0017124_junction_seq	IRES	0.977446
novel_circ_0012095_junction_seq	IRES	0.976185
novel_circ_0013363_junction_seq	IRES	0.976043
novel_circ_0000481_junction_seq	IRES	0.976003
novel_circ_0006635_junction_seq	IRES	0.975818
novel_circ_0010275_junction_seq	IRES	0.975583
novel_circ_0007625_junction_seq	IRES	0.975405
novel_circ_0017915_junction_seq	IRES	0.975371
novel_circ_0005971_junction_seq	IRES	0.975152
novel_circ_0014278_junction_seq	IRES	0.974722
novel_circ_0014634_junction_seq	IRES	0.974654
novel_circ_0013853_junction_seq	IRES	0.974649
novel_circ_0009316_junction_seq	IRES	0.974593
novel_circ_0002172_junction_seq	IRES	0.974089
novel_circ_0015579_junction_seq	IRES	0.97405
novel_circ_0014071_junction_seq	IRES	0.974021
novel_circ_0005650_junction_seq	IRES	0.973795
novel_circ_0015810_junction_seq	IRES	0.973651
novel_circ_0004936_junction_seq	IRES	0.973333
novel_circ_0004511_junction_seq	IRES	0.973333
novel_circ_0018269_junction_seq	IRES	0.972938
novel_circ_0012534_junction_seq	IRES	0.972846
novel_circ_0008900_junction_seq	IRES	0.972707
novel_circ_0002074_junction_seq	IRES	0.972684
novel_circ_0015188	IRES	0.972314
novel_circ_0001969_junction_seq	IRES	0.972016
novel_circ_0008785_junction_seq	IRES	0.971861
novel_circ_0016335_junction_seq	IRES	0.971274
novel_circ_0004768_junction_seq	IRES	0.970919
novel_circ_0008126_junction_seq	IRES	0.970701
novel_circ_0011337_junction_seq	IRES	0.970673
novel_circ_0003237_junction_seq	IRES	0.970294
novel_circ_0006989_junction_seq	IRES	0.970208
novel_circ_0016204_junction_seq	IRES	0.969662
novel_circ_0004959_junction_seq	IRES	0.969288
novel_circ_0013851_junction_seq	IRES	0.969231
novel_circ_0006142_junction_seq	IRES	0.968896
novel_circ_0002456_junction_seq	IRES	0.968463
novel_circ_0013021_junction_seq	IRES	0.968236
novel_circ_0000992_junction_seq	IRES	0.967673
novel_circ_0017019_junction_seq	IRES	0.967383
novel_circ_0004763_junction_seq	IRES	0.967256
novel_circ_0016227_junction_seq	IRES	0.96706
novel_circ_0015483_junction_seq	IRES	0.967022
novel_circ_0010278_junction_seq	IRES	0.966463
novel_circ_0003077_junction_seq	IRES	0.966453
novel_circ_0002411_junction_seq	IRES	0.966339
novel_circ_0015994_junction_seq	IRES	0.96617
novel_circ_0010338_junction_seq	IRES	0.965974
novel_circ_0014608_junction_seq	IRES	0.965878
novel_circ_0014114_junction_seq	IRES	0.965794
novel_circ_0012094_junction_seq	IRES	0.965416
novel_circ_0012098_junction_seq	IRES	0.965416
novel_circ_0004084_junction_seq	IRES	0.965394
novel_circ_0001006_junction_seq	IRES	0.965043
novel_circ_0008929_junction_seq	IRES	0.965013
novel_circ_0010275	IRES	0.964423
novel_circ_0013451_junction_seq	IRES	0.964129
novel_circ_0007167_junction_seq	IRES	0.964076
novel_circ_0017430_junction_seq	IRES	0.963516
novel_circ_0002176_junction_seq	IRES	0.96344
novel_circ_0009840_junction_seq	IRES	0.963398
novel_circ_0009412_junction_seq	IRES	0.963244
novel_circ_0017755_junction_seq	IRES	0.962311
novel_circ_0005235_junction_seq	IRES	0.96219
novel_circ_0003461	IRES	0.96168
novel_circ_0002158	IRES	0.961492
novel_circ_0006720_junction_seq	IRES	0.96138
novel_circ_0001549_junction_seq	IRES	0.961251
novel_circ_0012660_junction_seq	IRES	0.961195
novel_circ_0013521_junction_seq	IRES	0.961121
novel_circ_0013909_junction_seq	IRES	0.96112
novel_circ_0004853_junction_seq	IRES	0.960804
novel_circ_0000466_junction_seq	IRES	0.960648
novel_circ_0010586_junction_seq	IRES	0.960386
novel_circ_0005067_junction_seq	IRES	0.960183
novel_circ_0007913_junction_seq	IRES	0.959949
novel_circ_0003227_junction_seq	IRES	0.959786
novel_circ_0004261_junction_seq	IRES	0.959766
novel_circ_0008003_junction_seq	IRES	0.959487
novel_circ_0010594_junction_seq	IRES	0.959404
novel_circ_0008712_junction_seq	IRES	0.959317
novel_circ_0013452_junction_seq	IRES	0.959296
novel_circ_0007220	IRES	0.958892
novel_circ_0006393_junction_seq	IRES	0.958876
novel_circ_0010801_junction_seq	IRES	0.958567
novel_circ_0017283_junction_seq	IRES	0.958508
novel_circ_0004026_junction_seq	IRES	0.958279
novel_circ_0003929_junction_seq	IRES	0.958249
novel_circ_0014050_junction_seq	IRES	0.958119
novel_circ_0008137_junction_seq	IRES	0.958043
novel_circ_0006405_junction_seq	IRES	0.957989
novel_circ_0006093_junction_seq	IRES	0.957966
novel_circ_0010129_junction_seq	IRES	0.957428
novel_circ_0006437_junction_seq	IRES	0.957309
novel_circ_0016881_junction_seq	IRES	0.957135
novel_circ_0008972_junction_seq	IRES	0.956938
novel_circ_0014633_junction_seq	IRES	0.956561
novel_circ_0018373_junction_seq	IRES	0.956418
novel_circ_0010889_junction_seq	IRES	0.956158
novel_circ_0012403_junction_seq	IRES	0.956097
novel_circ_0007827_junction_seq	IRES	0.956039
novel_circ_0017171_junction_seq	IRES	0.955059
novel_circ_0000092_junction_seq	IRES	0.954929
novel_circ_0013297_junction_seq	IRES	0.954922
novel_circ_0012464_junction_seq	IRES	0.954627
novel_circ_0009745_junction_seq	IRES	0.954586
novel_circ_0011022_junction_seq	IRES	0.954526
novel_circ_0012024_junction_seq	IRES	0.954402
novel_circ_0002735_junction_seq	IRES	0.954295
novel_circ_0006953_junction_seq	IRES	0.954284
novel_circ_0016597_junction_seq	IRES	0.954242
novel_circ_0007542_junction_seq	IRES	0.954006
novel_circ_0003228_junction_seq	IRES	0.953759
novel_circ_0013258_junction_seq	IRES	0.953728
novel_circ_0015079_junction_seq	IRES	0.953565
novel_circ_0003955	IRES	0.953519
novel_circ_0000217_junction_seq	IRES	0.953127
novel_circ_0008973_junction_seq	IRES	0.953084
novel_circ_0006311_junction_seq	IRES	0.952825
novel_circ_0002421_junction_seq	IRES	0.952397
novel_circ_0003862_junction_seq	IRES	0.951569
novel_circ_0006736_junction_seq	IRES	0.951405
novel_circ_0015428_junction_seq	IRES	0.951383
novel_circ_0018742_junction_seq	IRES	0.951315
novel_circ_0015396_junction_seq	IRES	0.950829
novel_circ_0005972_junction_seq	IRES	0.950717
novel_circ_0009337_junction_seq	IRES	0.950492
novel_circ_0011748	IRES	0.950474
novel_circ_0017160_junction_seq	IRES	0.95045
novel_circ_0012697_junction_seq	IRES	0.950255
novel_circ_0015320_junction_seq	IRES	0.950238
novel_circ_0015303_junction_seq	IRES	0.949766
novel_circ_0008663_junction_seq	IRES	0.949742
novel_circ_0015764_junction_seq	IRES	0.949549
novel_circ_0010276_junction_seq	IRES	0.949375
novel_circ_0004887_junction_seq	IRES	0.949353
novel_circ_0009718_junction_seq	IRES	0.949239
novel_circ_0018132_junction_seq	IRES	0.949164
novel_circ_0012972_junction_seq	IRES	0.949088
novel_circ_0012154_junction_seq	IRES	0.948718
novel_circ_0001985_junction_seq	IRES	0.948359
novel_circ_0001987_junction_seq	IRES	0.948359
novel_circ_0007096_junction_seq	IRES	0.9483
novel_circ_0003288	IRES	0.948241
novel_circ_0010594	IRES	0.948096
novel_circ_0015879_junction_seq	IRES	0.947821
novel_circ_0012445_junction_seq	IRES	0.947395
novel_circ_0017755	IRES	0.947195
novel_circ_0007389_junction_seq	IRES	0.946713
novel_circ_0013100_junction_seq	IRES	0.946106
novel_circ_0006446_junction_seq	IRES	0.946049
novel_circ_0011561_junction_seq	IRES	0.946007
novel_circ_0013272_junction_seq	IRES	0.945943
novel_circ_0010714_junction_seq	IRES	0.945902
novel_circ_0016797_junction_seq	IRES	0.945832
novel_circ_0001251_junction_seq	IRES	0.945528
novel_circ_0012888_junction_seq	IRES	0.945367
novel_circ_0005077_junction_seq	IRES	0.945215
novel_circ_0006394_junction_seq	IRES	0.945112
novel_circ_0008970_junction_seq	IRES	0.944559
novel_circ_0003832_junction_seq	IRES	0.944418
novel_circ_0018718_junction_seq	IRES	0.943674
novel_circ_0016143_junction_seq	IRES	0.943266
novel_circ_0016798	IRES	0.943167
novel_circ_0015411_junction_seq	IRES	0.943076
novel_circ_0016316_junction_seq	IRES	0.942916
novel_circ_0005993	IRES	0.942554
novel_circ_0003528_junction_seq	IRES	0.942314
novel_circ_0015875_junction_seq	IRES	0.941924
novel_circ_0010297_junction_seq	IRES	0.941309
novel_circ_0009709_junction_seq	IRES	0.941301
novel_circ_0011912_junction_seq	IRES	0.940806
novel_circ_0004972_junction_seq	IRES	0.940707
novel_circ_0012079_junction_seq	IRES	0.940442
novel_circ_0009618	IRES	0.94019
novel_circ_0005404_junction_seq	IRES	0.94007
novel_circ_0014722_junction_seq	IRES	0.93984
novel_circ_0005776_junction_seq	IRES	0.939527
novel_circ_0011707_junction_seq	IRES	0.939504
novel_circ_0013310_junction_seq	IRES	0.939277
novel_circ_0001339_junction_seq	IRES	0.939192
novel_circ_0010680_junction_seq	IRES	0.938887
novel_circ_0008715_junction_seq	IRES	0.938873
novel_circ_0003082_junction_seq	IRES	0.938312
novel_circ_0004866_junction_seq	IRES	0.938123
novel_circ_0014304_junction_seq	IRES	0.938103
novel_circ_0007605_junction_seq	IRES	0.937618
novel_circ_0003590_junction_seq	IRES	0.937331
novel_circ_0008124_junction_seq	IRES	0.937314
novel_circ_0003033_junction_seq	IRES	0.937257
novel_circ_0013039_junction_seq	IRES	0.936622
novel_circ_0006791_junction_seq	IRES	0.936358
novel_circ_0014243_junction_seq	IRES	0.936171
novel_circ_0007823_junction_seq	IRES	0.935953
novel_circ_0006535	IRES	0.935812
novel_circ_0017458_junction_seq	IRES	0.935074
novel_circ_0011052_junction_seq	IRES	0.934958
novel_circ_0008128_junction_seq	IRES	0.934939
novel_circ_0003288_junction_seq	IRES	0.934934
novel_circ_0003062_junction_seq	IRES	0.934814
novel_circ_0004708_junction_seq	IRES	0.93436
novel_circ_0010642_junction_seq	IRES	0.934325
novel_circ_0016713_junction_seq	IRES	0.934274
novel_circ_0016427_junction_seq	IRES	0.933637
novel_circ_0013826	IRES	0.933597
novel_circ_0013873_junction_seq	IRES	0.933185
novel_circ_0007261_junction_seq	IRES	0.932759
novel_circ_0010138_junction_seq	IRES	0.93274
novel_circ_0005582_junction_seq	IRES	0.932716
novel_circ_0008083_junction_seq	IRES	0.93253
novel_circ_0007261	IRES	0.932418
novel_circ_0006163_junction_seq	IRES	0.932127
novel_circ_0002735	IRES	0.932045
novel_circ_0002191_junction_seq	IRES	0.931954
novel_circ_0003956	IRES	0.931814
novel_circ_0005019_junction_seq	IRES	0.931564
novel_circ_0016366_junction_seq	IRES	0.931171
novel_circ_0004429_junction_seq	IRES	0.931066
novel_circ_0007613_junction_seq	IRES	0.930533
novel_circ_0007612	IRES	0.930382
novel_circ_0014181_junction_seq	IRES	0.930367
novel_circ_0011334_junction_seq	IRES	0.930135
novel_circ_0013324	IRES	0.929655
novel_circ_0002674_junction_seq	IRES	0.929632
novel_circ_0015955_junction_seq	IRES	0.929461
novel_circ_0016860_junction_seq	IRES	0.929195
novel_circ_0018860_junction_seq	IRES	0.928997
novel_circ_0014369_junction_seq	IRES	0.928981
novel_circ_0018861_junction_seq	IRES	0.928889
novel_circ_0018612_junction_seq	IRES	0.928601
novel_circ_0002907_junction_seq	IRES	0.928598
novel_circ_0016872_junction_seq	IRES	0.928304
novel_circ_0013640_junction_seq	IRES	0.928114
novel_circ_0015303	IRES	0.92806
novel_circ_0001935_junction_seq	IRES	0.92799
novel_circ_0006615	IRES	0.927813
novel_circ_0001231	IRES	0.927638
novel_circ_0004398	IRES	0.927174
novel_circ_0004398	IRES	0.927174
novel_circ_0009414_junction_seq	IRES	0.92715
novel_circ_0010521_junction_seq	IRES	0.926907
novel_circ_0007436_junction_seq	IRES	0.926653
novel_circ_0002456	IRES	0.926623
novel_circ_0017781_junction_seq	IRES	0.926456
novel_circ_0011685_junction_seq	IRES	0.926436
novel_circ_0016797	IRES	0.926397
novel_circ_0013451	IRES	0.926271
novel_circ_0015586_junction_seq	IRES	0.926174
novel_circ_0012551_junction_seq	IRES	0.92617
novel_circ_0018218_junction_seq	IRES	0.926057
novel_circ_0017773_junction_seq	IRES	0.925946
novel_circ_0003267_junction_seq	IRES	0.925279
novel_circ_0014129	IRES	0.925109
novel_circ_0002147_junction_seq	IRES	0.925053
novel_circ_0012046_junction_seq	IRES	0.925038
novel_circ_0014775_junction_seq	IRES	0.924962
novel_circ_0002412_junction_seq	IRES	0.924549
novel_circ_0009092	IRES	0.924489
novel_circ_0007552_junction_seq	IRES	0.924427
novel_circ_0013067_junction_seq	IRES	0.924363
novel_circ_0006859_junction_seq	IRES	0.924219
novel_circ_0016673_junction_seq	IRES	0.923874
novel_circ_0010629_junction_seq	IRES	0.923831
novel_circ_0006401_junction_seq	IRES	0.923716
novel_circ_0003763_junction_seq	IRES	0.923617
novel_circ_0011658_junction_seq	IRES	0.923389
novel_circ_0017247_junction_seq	IRES	0.923072
novel_circ_0006714_junction_seq	IRES	0.922881
novel_circ_0016294_junction_seq	IRES	0.92277
novel_circ_0010571_junction_seq	IRES	0.922746
novel_circ_0007549_junction_seq	IRES	0.922624
novel_circ_0003325_junction_seq	IRES	0.922533
novel_circ_0001958_junction_seq	IRES	0.922398
novel_circ_0018372_junction_seq	IRES	0.922296
novel_circ_0008737_junction_seq	IRES	0.922225
novel_circ_0016157_junction_seq	IRES	0.922034
novel_circ_0003771_junction_seq	IRES	0.92195
novel_circ_0015188_junction_seq	IRES	0.921893
novel_circ_0012941_junction_seq	IRES	0.921877
novel_circ_0015857_junction_seq	IRES	0.921715
novel_circ_0016587	IRES	0.921634
novel_circ_0007082_junction_seq	IRES	0.921606
novel_circ_0017799	IRES	0.921087
novel_circ_0008279_junction_seq	IRES	0.921054
novel_circ_0003720_junction_seq	IRES	0.9209
novel_circ_0001041_junction_seq	IRES	0.920801
novel_circ_0005933_junction_seq	IRES	0.920753
novel_circ_0006859	IRES	0.919601
novel_circ_0010603_junction_seq	IRES	0.919505
novel_circ_0002148_junction_seq	IRES	0.919471
novel_circ_0002158_junction_seq	IRES	0.919345
novel_circ_0004867_junction_seq	IRES	0.919123
novel_circ_0006751_junction_seq	IRES	0.919018
novel_circ_0017966_junction_seq	IRES	0.918218
novel_circ_0006630_junction_seq	IRES	0.918126
novel_circ_0016194_junction_seq	IRES	0.918068
novel_circ_0012097_junction_seq	IRES	0.917891
novel_circ_0001962_junction_seq	IRES	0.917646
novel_circ_0012608_junction_seq	IRES	0.917494
novel_circ_0003171_junction_seq	IRES	0.917444
novel_circ_0013778_junction_seq	IRES	0.917383
novel_circ_0007850_junction_seq	IRES	0.917301
novel_circ_0005362_junction_seq	IRES	0.917146
novel_circ_0007023_junction_seq	IRES	0.916988
novel_circ_0002778_junction_seq	IRES	0.916764
novel_circ_0018025	IRES	0.916444
novel_circ_0013140_junction_seq	IRES	0.91639
novel_circ_0015591_junction_seq	IRES	0.916384
novel_circ_0011939_junction_seq	IRES	0.916342
novel_circ_0016676_junction_seq	IRES	0.916337
novel_circ_0011642_junction_seq	IRES	0.916291
novel_circ_0010274_junction_seq	IRES	0.91508
novel_circ_0000993_junction_seq	IRES	0.91506
novel_circ_0001005_junction_seq	IRES	0.914784
novel_circ_0006204_junction_seq	IRES	0.91476
novel_circ_0002146_junction_seq	IRES	0.914367
novel_circ_0000369_junction_seq	IRES	0.914124
novel_circ_0018054_junction_seq	IRES	0.913776
novel_circ_0000149_junction_seq	IRES	0.913539
novel_circ_0006136	IRES	0.913277
novel_circ_0008680_junction_seq	IRES	0.912984
novel_circ_0013198_junction_seq	IRES	0.912958
novel_circ_0013558_junction_seq	IRES	0.912818
novel_circ_0016316	IRES	0.912749
novel_circ_0012392_junction_seq	IRES	0.912628
novel_circ_0010547_junction_seq	IRES	0.912592
novel_circ_0011658	IRES	0.912589
novel_circ_0016579	IRES	0.912302
novel_circ_0001969	IRES	0.912294
novel_circ_0013363	IRES	0.91219
novel_circ_0006147	IRES	0.912078
novel_circ_0012091_junction_seq	IRES	0.912044
novel_circ_0014071	IRES	0.911769
novel_circ_0002511_junction_seq	IRES	0.911394
novel_circ_0007331_junction_seq	IRES	0.911262
novel_circ_0010877	IRES	0.911194
novel_circ_0003691	IRES	0.911194
novel_circ_0013407_junction_seq	IRES	0.910835
novel_circ_0007044_junction_seq	IRES	0.910797
novel_circ_0003401_junction_seq	IRES	0.910419
novel_circ_0017220	IRES	0.910249
novel_circ_0018025_junction_seq	IRES	0.910197
novel_circ_0015589_junction_seq	IRES	0.910191
novel_circ_0016972_junction_seq	IRES	0.910132
novel_circ_0017844_junction_seq	IRES	0.910089
novel_circ_0011271_junction_seq	IRES	0.91004
novel_circ_0010161_junction_seq	IRES	0.91001
novel_circ_0016174_junction_seq	IRES	0.909525
novel_circ_0015850_junction_seq	IRES	0.909454
novel_circ_0018269	IRES	0.909425
novel_circ_0007093	IRES	0.909001
novel_circ_0016246_junction_seq	IRES	0.908794
novel_circ_0010171	IRES	0.908667
novel_circ_0001808_junction_seq	IRES	0.90777
novel_circ_0004796_junction_seq	IRES	0.907619
novel_circ_0010678	IRES	0.907463
novel_circ_0017171	IRES	0.90718
novel_circ_0010429_junction_seq	IRES	0.906934
novel_circ_0012421_junction_seq	IRES	0.906675
novel_circ_0006304	IRES	0.906627
novel_circ_0018041_junction_seq	IRES	0.906542
novel_circ_0007613	IRES	0.906361
novel_circ_0013289_junction_seq	IRES	0.906279
novel_circ_0006339_junction_seq	IRES	0.906136
novel_circ_0016796_junction_seq	IRES	0.905981
novel_circ_0017522_junction_seq	IRES	0.90595
novel_circ_0018036_junction_seq	IRES	0.905861
novel_circ_0014501	IRES	0.905797
novel_circ_0000137	IRES	0.90571
novel_circ_0007780_junction_seq	IRES	0.905488
novel_circ_0016294	IRES	0.905482
novel_circ_0013049_junction_seq	IRES	0.905342
novel_circ_0013901_junction_seq	IRES	0.905181
novel_circ_0001537_junction_seq	IRES	0.905003
novel_circ_0015628_junction_seq	IRES	0.904815
novel_circ_0001367_junction_seq	IRES	0.904543
novel_circ_0001996_junction_seq	IRES	0.904479
novel_circ_0012096_junction_seq	IRES	0.904232
novel_circ_0002132_junction_seq	IRES	0.90403
novel_circ_0018498	IRES	0.903929
novel_circ_0016596_junction_seq	IRES	0.903853
novel_circ_0015998	IRES	0.903784
novel_circ_0012293_junction_seq	IRES	0.903727
novel_circ_0008761_junction_seq	IRES	0.903639
novel_circ_0017265_junction_seq	IRES	0.903405
novel_circ_0003752_junction_seq	IRES	0.903271
novel_circ_0016289_junction_seq	IRES	0.903185
novel_circ_0015773	IRES	0.903112
novel_circ_0017072_junction_seq	IRES	0.903103
novel_circ_0004353_junction_seq	IRES	0.902942
novel_circ_0015561_junction_seq	IRES	0.902928
novel_circ_0015899_junction_seq	IRES	0.902891
novel_circ_0008207_junction_seq	IRES	0.902806
novel_circ_0000738_junction_seq	IRES	0.902596
novel_circ_0018178	IRES	0.902571
novel_circ_0015304	IRES	0.902234
novel_circ_0006511_junction_seq	IRES	0.902186
novel_circ_0014428_junction_seq	IRES	0.902013
novel_circ_0015762_junction_seq	IRES	0.901802
novel_circ_0001962	IRES	0.901184
novel_circ_0011554_junction_seq	IRES	0.900732
novel_circ_0013208_junction_seq	IRES	0.900716
novel_circ_0008291_junction_seq	IRES	0.900706
novel_circ_0016348_junction_seq	IRES	0.900609
novel_circ_0001123_junction_seq	IRES	0.900388
novel_circ_0013087	IRES	0.900318
novel_circ_0013710_junction_seq	IRES	0.90009
novel_circ_0011828_junction_seq	IRES	0.899974
novel_circ_0006312_junction_seq	IRES	0.899847
novel_circ_0005003	IRES	0.899672
novel_circ_0014643_junction_seq	IRES	0.899042
novel_circ_0014123_junction_seq	IRES	0.898996
novel_circ_0015994	IRES	0.898965
novel_circ_0016208_junction_seq	IRES	0.898941
novel_circ_0011751_junction_seq	IRES	0.89892
novel_circ_0016857_junction_seq	IRES	0.89887
novel_circ_0011922	IRES	0.898653
novel_circ_0016108_junction_seq	IRES	0.898611
novel_circ_0005439_junction_seq	IRES	0.897855
novel_circ_0006635	IRES	0.897776
novel_circ_0007824_junction_seq	IRES	0.897559
novel_circ_0015285_junction_seq	IRES	0.897305
novel_circ_0015628	IRES	0.896742
novel_circ_0009064_junction_seq	IRES	0.896701
novel_circ_0018437	IRES	0.896689
novel_circ_0002244_junction_seq	IRES	0.896684
novel_circ_0017270_junction_seq	IRES	0.896634
novel_circ_0010337_junction_seq	IRES	0.896601
novel_circ_0004398_junction_seq	IRES	0.89624
novel_circ_0004398_junction_seq	IRES	0.89624
novel_circ_0013902_junction_seq	IRES	0.89617
novel_circ_0002344_junction_seq	IRES	0.896107
novel_circ_0000571_junction_seq	IRES	0.896093
novel_circ_0017891	IRES	0.896044
novel_circ_0014450_junction_seq	IRES	0.895909
novel_circ_0007649_junction_seq	IRES	0.895581
novel_circ_0007390	IRES	0.895463
novel_circ_0003771	IRES	0.895252
novel_circ_0016427	IRES	0.895219
novel_circ_0016227	IRES	0.895204
novel_circ_0006615_junction_seq	IRES	0.895093
novel_circ_0017940_junction_seq	IRES	0.895089
novel_circ_0009093_junction_seq	IRES	0.895051
novel_circ_0002077_junction_seq	IRES	0.89489
novel_circ_0016009_junction_seq	IRES	0.894483
novel_circ_0013475_junction_seq	IRES	0.894167
novel_circ_0007616	IRES	0.89411
novel_circ_0006945_junction_seq	IRES	0.893943
novel_circ_0014163	IRES	0.893723
novel_circ_0009594_junction_seq	IRES	0.893613
novel_circ_0000058_junction_seq	IRES	0.893525
novel_circ_0014617	IRES	0.893497
novel_circ_0015051_junction_seq	IRES	0.89338
novel_circ_0006616	IRES	0.893306
novel_circ_0010463_junction_seq	IRES	0.893204
novel_circ_0018040	IRES	0.89311
novel_circ_0001267_junction_seq	IRES	0.892901
novel_circ_0009791_junction_seq	IRES	0.892757
novel_circ_0006403_junction_seq	IRES	0.892707
novel_circ_0007526_junction_seq	IRES	0.892489
novel_circ_0012464	IRES	0.892413
novel_circ_0006775_junction_seq	IRES	0.892405
novel_circ_0011257_junction_seq	IRES	0.892217
novel_circ_0016796	IRES	0.892138
novel_circ_0017354_junction_seq	IRES	0.891802
novel_circ_0016587_junction_seq	IRES	0.89176
novel_circ_0016157	IRES	0.891595
novel_circ_0007866_junction_seq	IRES	0.890868
novel_circ_0009226_junction_seq	IRES	0.89069
novel_circ_0015776	IRES	0.890576
novel_circ_0004759_junction_seq	IRES	0.890497
novel_circ_0013773_junction_seq	IRES	0.890485
novel_circ_0002868	IRES	0.890352
novel_circ_0015689_junction_seq	IRES	0.890272
novel_circ_0003850_junction_seq	IRES	0.890222
novel_circ_0007841_junction_seq	IRES	0.890142
novel_circ_0006865	IRES	0.890066
novel_circ_0011728_junction_seq	IRES	0.890025
novel_circ_0002283_junction_seq	IRES	0.890016
novel_circ_0017300_junction_seq	IRES	0.889854
novel_circ_0003016_junction_seq	IRES	0.889831
novel_circ_0010200_junction_seq	IRES	0.889821
novel_circ_0011099_junction_seq	IRES	0.889811
novel_circ_0007115	IRES	0.889809
novel_circ_0011681_junction_seq	IRES	0.889772
novel_circ_0012257	IRES	0.889758
novel_circ_0001954_junction_seq	IRES	0.889481
novel_circ_0017997_junction_seq	IRES	0.889353
novel_circ_0001948_junction_seq	IRES	0.8893
novel_circ_0009697	IRES	0.889293
novel_circ_0017822_junction_seq	IRES	0.888936
novel_circ_0009049_junction_seq	IRES	0.888773
novel_circ_0018178_junction_seq	IRES	0.888732
novel_circ_0014182_junction_seq	IRES	0.888585
novel_circ_0017821_junction_seq	IRES	0.888325
novel_circ_0001340_junction_seq	IRES	0.888292
novel_circ_0006794_junction_seq	IRES	0.887909
novel_circ_0005955_junction_seq	IRES	0.887788
novel_circ_0018503	IRES	0.887667
novel_circ_0002787	IRES	0.887626
novel_circ_0014862	IRES	0.887324
novel_circ_0004380_junction_seq	IRES	0.887265
novel_circ_0011187_junction_seq	IRES	0.887091
novel_circ_0010978_junction_seq	IRES	0.887087
novel_circ_0017564_junction_seq	IRES	0.887024
novel_circ_0001286	IRES	0.886612
novel_circ_0012717_junction_seq	IRES	0.886589
novel_circ_0003577	IRES	0.886547
novel_circ_0006511	IRES	0.886309
novel_circ_0013160_junction_seq	IRES	0.886116
novel_circ_0016581	IRES	0.886109
novel_circ_0003450_junction_seq	IRES	0.885996
novel_circ_0012960	IRES	0.885749
novel_circ_0008183_junction_seq	IRES	0.885708
novel_circ_0003577_junction_seq	IRES	0.885698
novel_circ_0002946	IRES	0.885623
novel_circ_0017916_junction_seq	IRES	0.885587
novel_circ_0001279_junction_seq	IRES	0.885421
novel_circ_0013923	IRES	0.885132
novel_circ_0011263	IRES	0.884944
novel_circ_0016623_junction_seq	IRES	0.884776
novel_circ_0011748_junction_seq	IRES	0.884744
novel_circ_0005569	IRES	0.884709
novel_circ_0013671_junction_seq	IRES	0.884693
novel_circ_0011182_junction_seq	IRES	0.884638
novel_circ_0009237_junction_seq	IRES	0.884598
novel_circ_0008622_junction_seq	IRES	0.884461
novel_circ_0018804_junction_seq	IRES	0.884461
novel_circ_0009412	IRES	0.884215
novel_circ_0002156	IRES	0.884109
novel_circ_0015881_junction_seq	IRES	0.884071
novel_circ_0008867_junction_seq	IRES	0.883984
novel_circ_0010793_junction_seq	IRES	0.883975
novel_circ_0005446_junction_seq	IRES	0.88391
novel_circ_0001593	IRES	0.883822
novel_circ_0018498_junction_seq	IRES	0.883698
novel_circ_0015998_junction_seq	IRES	0.883656
novel_circ_0006338_junction_seq	IRES	0.883485
novel_circ_0004962_junction_seq	IRES	0.883397
novel_circ_0013901	IRES	0.883291
novel_circ_0002581_junction_seq	IRES	0.883285
novel_circ_0018665_junction_seq	IRES	0.883264
novel_circ_0016011_junction_seq	IRES	0.883196
novel_circ_0015143_junction_seq	IRES	0.883192
novel_circ_0012819_junction_seq	IRES	0.882543
novel_circ_0001975	IRES	0.882393
novel_circ_0003341	IRES	0.882181
novel_circ_0006880	IRES	0.882111
novel_circ_0007847_junction_seq	IRES	0.881922
novel_circ_0006439_junction_seq	IRES	0.881735
novel_circ_0015550_junction_seq	IRES	0.881375
novel_circ_0011139_junction_seq	IRES	0.881083
novel_circ_0016406_junction_seq	IRES	0.881064
novel_circ_0018502	IRES	0.880891
novel_circ_0008140	IRES	0.880877
novel_circ_0002963_junction_seq	IRES	0.88081
novel_circ_0018487_junction_seq	IRES	0.880796
novel_circ_0002072_junction_seq	IRES	0.880548
novel_circ_0005137_junction_seq	IRES	0.880492
novel_circ_0018824	IRES	0.880237
novel_circ_0015579	IRES	0.880096
novel_circ_0009414	IRES	0.879951
novel_circ_0004744_junction_seq	IRES	0.879442
novel_circ_0007915_junction_seq	IRES	0.879233
novel_circ_0009435_junction_seq	IRES	0.879024
novel_circ_0008585_junction_seq	IRES	0.878971
novel_circ_0011040_junction_seq	IRES	0.878768
novel_circ_0002946_junction_seq	IRES	0.878508
novel_circ_0016109	IRES	0.878045
novel_circ_0005102_junction_seq	IRES	0.87769
novel_circ_0000396_junction_seq	IRES	0.87762
novel_circ_0009465_junction_seq	IRES	0.87757
novel_circ_0014897_junction_seq	IRES	0.877541
novel_circ_0013086_junction_seq	IRES	0.87737
novel_circ_0015321_junction_seq	IRES	0.877269
novel_circ_0002426_junction_seq	IRES	0.877214
novel_circ_0015827	IRES	0.87685
novel_circ_0004867	IRES	0.876835
novel_circ_0010604_junction_seq	IRES	0.876755
novel_circ_0011806_junction_seq	IRES	0.876696
novel_circ_0015926_junction_seq	IRES	0.876521
novel_circ_0014748	IRES	0.876428
novel_circ_0011303_junction_seq	IRES	0.876335
novel_circ_0016972	IRES	0.876051
novel_circ_0012302_junction_seq	IRES	0.875748
novel_circ_0011448	IRES	0.875651
novel_circ_0001356_junction_seq	IRES	0.87548
novel_circ_0001103_junction_seq	IRES	0.875084
novel_circ_0006074_junction_seq	IRES	0.874978
novel_circ_0003822_junction_seq	IRES	0.874974
novel_circ_0006074	IRES	0.874919
novel_circ_0002074	IRES	0.874823
novel_circ_0018541_junction_seq	IRES	0.874738
novel_circ_0008650_junction_seq	IRES	0.874732
novel_circ_0017989_junction_seq	IRES	0.874592
novel_circ_0001754_junction_seq	IRES	0.874489
novel_circ_0008642	IRES	0.874463
novel_circ_0003720	IRES	0.873938
novel_circ_0013258	IRES	0.873818
novel_circ_0010962_junction_seq	IRES	0.873659
novel_circ_0016676	IRES	0.873481
novel_circ_0000673_junction_seq	IRES	0.873312
novel_circ_0013122_junction_seq	IRES	0.873293
novel_circ_0009635_junction_seq	IRES	0.872905
novel_circ_0002344	IRES	0.872689
novel_circ_0015364_junction_seq	IRES	0.87266
novel_circ_0014622_junction_seq	IRES	0.872611
novel_circ_0001906_junction_seq	IRES	0.872376
novel_circ_0018502_junction_seq	IRES	0.872359
novel_circ_0000371_junction_seq	IRES	0.872226
novel_circ_0011305_junction_seq	IRES	0.872223
novel_circ_0005421_junction_seq	IRES	0.871886
novel_circ_0015689	IRES	0.871847
novel_circ_0003835_junction_seq	IRES	0.871822
novel_circ_0005003_junction_seq	IRES	0.871822
novel_circ_0014604_junction_seq	IRES	0.871756
novel_circ_0007832_junction_seq	IRES	0.871628
novel_circ_0001252_junction_seq	IRES	0.871514
novel_circ_0006961	IRES	0.871373
novel_circ_0018431	IRES	0.871269
novel_circ_0018283	IRES	0.870937
novel_circ_0012995_junction_seq	IRES	0.870788
novel_circ_0013873	IRES	0.870581
novel_circ_0001820	IRES	0.87037
novel_circ_0013703_junction_seq	IRES	0.870297
novel_circ_0016109_junction_seq	IRES	0.86966
novel_circ_0007913	IRES	0.869177
novel_circ_0004403	IRES	0.869101
novel_circ_0013166_junction_seq	IRES	0.869009
novel_circ_0015899	IRES	0.86892
novel_circ_0012406_junction_seq	IRES	0.868914
novel_circ_0014112_junction_seq	IRES	0.868866
novel_circ_0005198	IRES	0.868843
novel_circ_0005043	IRES	0.868709
novel_circ_0001044_junction_seq	IRES	0.868687
novel_circ_0018643_junction_seq	IRES	0.868686
novel_circ_0014930_junction_seq	IRES	0.868542
novel_circ_0005142	IRES	0.86833
novel_circ_0005144_junction_seq	IRES	0.868197
novel_circ_0013311_junction_seq	IRES	0.868155
novel_circ_0016159_junction_seq	IRES	0.868083
novel_circ_0002137	IRES	0.867749
novel_circ_0017516_junction_seq	IRES	0.867689
novel_circ_0016608_junction_seq	IRES	0.867684
novel_circ_0018865_junction_seq	IRES	0.867602
novel_circ_0011098_junction_seq	IRES	0.867581
novel_circ_0015522_junction_seq	IRES	0.867406
novel_circ_0018041	IRES	0.867386
novel_circ_0001300_junction_seq	IRES	0.867304
novel_circ_0003101_junction_seq	IRES	0.867256
novel_circ_0011993	IRES	0.867083
novel_circ_0001794_junction_seq	IRES	0.866965
novel_circ_0002459_junction_seq	IRES	0.866806
novel_circ_0013940_junction_seq	IRES	0.866737
novel_circ_0017311_junction_seq	IRES	0.866551
novel_circ_0007829	IRES	0.866336
novel_circ_0011851	IRES	0.866185
novel_circ_0005568_junction_seq	IRES	0.866152
novel_circ_0014831_junction_seq	IRES	0.86615
novel_circ_0002341_junction_seq	IRES	0.86609
novel_circ_0016520	IRES	0.86599
novel_circ_0012887_junction_seq	IRES	0.865944
novel_circ_0010673_junction_seq	IRES	0.865735
novel_circ_0018865	IRES	0.865631
novel_circ_0007329_junction_seq	IRES	0.865569
novel_circ_0003417_junction_seq	IRES	0.865558
novel_circ_0001930_junction_seq	IRES	0.865492
novel_circ_0017237_junction_seq	IRES	0.865034
novel_circ_0005165_junction_seq	IRES	0.864802
novel_circ_0004150_junction_seq	IRES	0.864754
novel_circ_0014958_junction_seq	IRES	0.864409
novel_circ_0006791	IRES	0.864374
novel_circ_0013088	IRES	0.864318
novel_circ_0011143_junction_seq	IRES	0.864271
novel_circ_0009416	IRES	0.864225
novel_circ_0016183_junction_seq	IRES	0.864114
novel_circ_0016139_junction_seq	IRES	0.864042
novel_circ_0015411	IRES	0.863925
novel_circ_0001666	IRES	0.863855
novel_circ_0013179_junction_seq	IRES	0.8637
novel_circ_0006646_junction_seq	IRES	0.863673
novel_circ_0003228	IRES	0.863636
novel_circ_0001977	IRES	0.863491
novel_circ_0006794	IRES	0.863252
novel_circ_0006401	IRES	0.862861
novel_circ_0016282_junction_seq	IRES	0.862822
novel_circ_0001954	IRES	0.862753
novel_circ_0000129_junction_seq	IRES	0.86231
novel_circ_0015306_junction_seq	IRES	0.862166
novel_circ_0005142_junction_seq	IRES	0.862007
novel_circ_0010501_junction_seq	IRES	0.861872
novel_circ_0009009_junction_seq	IRES	0.861814
novel_circ_0001816_junction_seq	IRES	0.861764
novel_circ_0018410_junction_seq	IRES	0.86173
novel_circ_0006075_junction_seq	IRES	0.86171
novel_circ_0008302_junction_seq	IRES	0.861553
novel_circ_0011020	IRES	0.861529
novel_circ_0016674_junction_seq	IRES	0.861512
novel_circ_0015658_junction_seq	IRES	0.861459
novel_circ_0005439	IRES	0.861433
novel_circ_0005044	IRES	0.86136
novel_circ_0007082	IRES	0.861008
novel_circ_0014295_junction_seq	IRES	0.860857
novel_circ_0005725_junction_seq	IRES	0.860833
novel_circ_0008129	IRES	0.860655
novel_circ_0004392_junction_seq	IRES	0.860634
novel_circ_0000748_junction_seq	IRES	0.860064
novel_circ_0000754_junction_seq	IRES	0.860064
novel_circ_0002129_junction_seq	IRES	0.859685
novel_circ_0011949	IRES	0.8596
novel_circ_0012625_junction_seq	IRES	0.859567
novel_circ_0001042_junction_seq	IRES	0.859523
novel_circ_0004713_junction_seq	IRES	0.859176
novel_circ_0012086_junction_seq	IRES	0.858703
novel_circ_0008518_junction_seq	IRES	0.858452
novel_circ_0010928_junction_seq	IRES	0.858207
novel_circ_0002073_junction_seq	IRES	0.858011
novel_circ_0010356_junction_seq	IRES	0.857949
novel_circ_0009325	IRES	0.857793
novel_circ_0012718_junction_seq	IRES	0.857768
novel_circ_0015147_junction_seq	IRES	0.857553
novel_circ_0017684_junction_seq	IRES	0.857532
novel_circ_0001564_junction_seq	IRES	0.857485
novel_circ_0008900	IRES	0.857423
novel_circ_0011993_junction_seq	IRES	0.857423
novel_circ_0001802_junction_seq	IRES	0.857367
novel_circ_0006146	IRES	0.85731
novel_circ_0017781	IRES	0.857271
novel_circ_0007439_junction_seq	IRES	0.857191
novel_circ_0013965	IRES	0.857185
novel_circ_0016889_junction_seq	IRES	0.857077
novel_circ_0005720	IRES	0.857026
novel_circ_0006423	IRES	0.856905
novel_circ_0006443	IRES	0.856905
novel_circ_0006975_junction_seq	IRES	0.856905
novel_circ_0004277_junction_seq	IRES	0.856898
novel_circ_0003471_junction_seq	IRES	0.856879
novel_circ_0000396	IRES	0.856611
novel_circ_0001314_junction_seq	IRES	0.856352
novel_circ_0008673_junction_seq	IRES	0.856276
novel_circ_0011738_junction_seq	IRES	0.856209
novel_circ_0007335_junction_seq	IRES	0.856074
novel_circ_0008736_junction_seq	IRES	0.856
novel_circ_0011805_junction_seq	IRES	0.855921
novel_circ_0015637	IRES	0.855898
novel_circ_0008496_junction_seq	IRES	0.855881
novel_circ_0003062	IRES	0.855844
novel_circ_0001687_junction_seq	IRES	0.855844
novel_circ_0012306	IRES	0.855812
novel_circ_0014501_junction_seq	IRES	0.855709
novel_circ_0016348	IRES	0.855404
novel_circ_0015566_junction_seq	IRES	0.855379
novel_circ_0006726	IRES	0.855265
novel_circ_0007209_junction_seq	IRES	0.855247
novel_circ_0013087_junction_seq	IRES	0.855236
novel_circ_0012184	IRES	0.855076
novel_circ_0001820_junction_seq	IRES	0.855073
novel_circ_0016751	IRES	0.855037
novel_circ_0006253_junction_seq	IRES	0.854501
novel_circ_0003637_junction_seq	IRES	0.854481
novel_circ_0013229_junction_seq	IRES	0.854465
novel_circ_0012268	IRES	0.854436
novel_circ_0003196_junction_seq	IRES	0.854361
novel_circ_0005114_junction_seq	IRES	0.854348
novel_circ_0007780	IRES	0.85404
novel_circ_0008221_junction_seq	IRES	0.854039
novel_circ_0017952_junction_seq	IRES	0.854025
novel_circ_0000424	IRES	0.853908
novel_circ_0000431	IRES	0.853908
novel_circ_0003076_junction_seq	IRES	0.853713
novel_circ_0018107_junction_seq	IRES	0.853667
novel_circ_0015776_junction_seq	IRES	0.853425
novel_circ_0016204	IRES	0.853329
novel_circ_0007023	IRES	0.853322
novel_circ_0001974	IRES	0.853306
novel_circ_0006526_junction_seq	IRES	0.853295
novel_circ_0016285_junction_seq	IRES	0.853202
novel_circ_0005768_junction_seq	IRES	0.852865
novel_circ_0013874_junction_seq	IRES	0.852696
novel_circ_0002924	IRES	0.852607
novel_circ_0002556_junction_seq	IRES	0.85253
novel_circ_0006405	IRES	0.852522
novel_circ_0018503_junction_seq	IRES	0.852455
novel_circ_0013872	IRES	0.852427
novel_circ_0008290_junction_seq	IRES	0.852213
novel_circ_0014720_junction_seq	IRES	0.852118
novel_circ_0011506_junction_seq	IRES	0.851756
novel_circ_0007826_junction_seq	IRES	0.851664
novel_circ_0014063_junction_seq	IRES	0.851589
novel_circ_0013464_junction_seq	IRES	0.851447
novel_circ_0005120_junction_seq	IRES	0.851247
novel_circ_0005123_junction_seq	IRES	0.851247
novel_circ_0016428_junction_seq	IRES	0.851089
novel_circ_0012063_junction_seq	IRES	0.85106
novel_circ_0005720_junction_seq	IRES	0.850637
novel_circ_0011603_junction_seq	IRES	0.8505
novel_circ_0017072	IRES	0.850404
novel_circ_0004358	IRES	0.850265
novel_circ_0016023	IRES	0.850241
novel_circ_0006865_junction_seq	IRES	0.849917
novel_circ_0005077	IRES	0.849865
novel_circ_0016286_junction_seq	IRES	0.8497
novel_circ_0016667_junction_seq	IRES	0.849607
novel_circ_0004928_junction_seq	IRES	0.849554
novel_circ_0010849_junction_seq	IRES	0.849513
novel_circ_0017264	IRES	0.849417
novel_circ_0004836	IRES	0.849277
novel_circ_0012183	IRES	0.849241
novel_circ_0005727_junction_seq	IRES	0.848873
novel_circ_0017995_junction_seq	IRES	0.848299
novel_circ_0007162_junction_seq	IRES	0.848254
novel_circ_0002129	IRES	0.84822
novel_circ_0011458_junction_seq	IRES	0.848153
novel_circ_0003843	IRES	0.848071
novel_circ_0010354_junction_seq	IRES	0.847666
novel_circ_0015862	IRES	0.847622
novel_circ_0013665_junction_seq	IRES	0.847563
novel_circ_0001550_junction_seq	IRES	0.847364
novel_circ_0007955_junction_seq	IRES	0.847097
novel_circ_0018377	IRES	0.846764
novel_circ_0016573_junction_seq	IRES	0.846596
novel_circ_0017143_junction_seq	IRES	0.8465
novel_circ_0011021	IRES	0.846325
novel_circ_0006383_junction_seq	IRES	0.846309
novel_circ_0017570_junction_seq	IRES	0.846277
novel_circ_0006608_junction_seq	IRES	0.846243
novel_circ_0014094_junction_seq	IRES	0.846122
novel_circ_0003971_junction_seq	IRES	0.845734
novel_circ_0005928_junction_seq	IRES	0.845624
novel_circ_0012333_junction_seq	IRES	0.845493
novel_circ_0016889	IRES	0.845355
novel_circ_0017688_junction_seq	IRES	0.845285
novel_circ_0014865_junction_seq	IRES	0.845241
novel_circ_0009760	IRES	0.845189
novel_circ_0018165	IRES	0.845106
novel_circ_0000545_junction_seq	IRES	0.845033
novel_circ_0002191	IRES	0.844977
novel_circ_0006322_junction_seq	IRES	0.844951
novel_circ_0000648_junction_seq	IRES	0.844915
novel_circ_0015965	IRES	0.844867
novel_circ_0001008_junction_seq	IRES	0.844572
novel_circ_0007823	IRES	0.844544
novel_circ_0016974	IRES	0.844171
novel_circ_0016428	IRES	0.844131
novel_circ_0015588_junction_seq	IRES	0.844002
novel_circ_0002035_junction_seq	IRES	0.84397
novel_circ_0007224_junction_seq	IRES	0.84393
novel_circ_0005423	IRES	0.843801
novel_circ_0005570_junction_seq	IRES	0.843734
novel_circ_0008850	IRES	0.843707
novel_circ_0016881	IRES	0.843532
novel_circ_0007026_junction_seq	IRES	0.843515
novel_circ_0010683	IRES	0.843378
novel_circ_0016197_junction_seq	IRES	0.84306
novel_circ_0002414_junction_seq	IRES	0.842918
novel_circ_0005395	IRES	0.842624
novel_circ_0018774_junction_seq	IRES	0.842541
novel_circ_0005712	IRES	0.842449
novel_circ_0002137_junction_seq	IRES	0.842448
novel_circ_0002132	IRES	0.842286
novel_circ_0009092_junction_seq	IRES	0.842099
novel_circ_0013293_junction_seq	IRES	0.842013
novel_circ_0017638	IRES	0.841829
novel_circ_0003709_junction_seq	IRES	0.841822
novel_circ_0002518_junction_seq	IRES	0.841652
novel_circ_0007506_junction_seq	IRES	0.841611
novel_circ_0013909	IRES	0.841579
novel_circ_0007098_junction_seq	IRES	0.841459
novel_circ_0005385	IRES	0.841427
novel_circ_0017348	IRES	0.841307
novel_circ_0013219	IRES	0.841253
novel_circ_0009331	IRES	0.841216
novel_circ_0015166_junction_seq	IRES	0.841189
novel_circ_0004355	IRES	0.84111
novel_circ_0008334	IRES	0.840964
novel_circ_0012422	IRES	0.840854
novel_circ_0018596	IRES	0.840774
novel_circ_0002076	IRES	0.840663
novel_circ_0018627_junction_seq	IRES	0.840598
novel_circ_0016110_junction_seq	IRES	0.840508
novel_circ_0004866	IRES	0.840492
novel_circ_0007915	IRES	0.840379
novel_circ_0005119	IRES	0.840277
novel_circ_0002704	IRES	0.840253
novel_circ_0009250	IRES	0.840204
novel_circ_0003555_junction_seq	IRES	0.839994
novel_circ_0001971	IRES	0.839763
novel_circ_0007309_junction_seq	IRES	0.839747
novel_circ_0010301_junction_seq	IRES	0.839707
novel_circ_0015501_junction_seq	IRES	0.839472
novel_circ_0006741	IRES	0.839362
novel_circ_0002715_junction_seq	IRES	0.839159
novel_circ_0000424_junction_seq	IRES	0.839015
novel_circ_0000431_junction_seq	IRES	0.839015
novel_circ_0012220	IRES	0.838921
novel_circ_0013259_junction_seq	IRES	0.838916
novel_circ_0010909_junction_seq	IRES	0.838894
novel_circ_0010230	IRES	0.838885
novel_circ_0010234	IRES	0.838885
novel_circ_0013070_junction_seq	IRES	0.838869
novel_circ_0016302_junction_seq	IRES	0.838795
novel_circ_0004134_junction_seq	IRES	0.838222
novel_circ_0003832	IRES	0.838089
novel_circ_0013872_junction_seq	IRES	0.838027
novel_circ_0014163_junction_seq	IRES	0.838004
novel_circ_0017480_junction_seq	IRES	0.837963
novel_circ_0014073_junction_seq	IRES	0.837945
novel_circ_0013558	IRES	0.837711
novel_circ_0016435	IRES	0.837689
novel_circ_0018360	IRES	0.837549
novel_circ_0018861	IRES	0.837264
novel_circ_0006438_junction_seq	IRES	0.837195
novel_circ_0003339	IRES	0.837106
novel_circ_0012916	IRES	0.837018
novel_circ_0014129_junction_seq	IRES	0.836923
novel_circ_0014599_junction_seq	IRES	0.836808
novel_circ_0016460_junction_seq	IRES	0.836636
novel_circ_0014923_junction_seq	IRES	0.836592
novel_circ_0009277_junction_seq	IRES	0.836544
novel_circ_0000938_junction_seq	IRES	0.836474
novel_circ_0012037_junction_seq	IRES	0.836318
novel_circ_0012657_junction_seq	IRES	0.836186
novel_circ_0018482_junction_seq	IRES	0.836186
novel_circ_0009046_junction_seq	IRES	0.836094
novel_circ_0003951	IRES	0.83592
novel_circ_0018035	IRES	0.835891
novel_circ_0009591_junction_seq	IRES	0.835692
novel_circ_0013992_junction_seq	IRES	0.835649
novel_circ_0001336	IRES	0.835577
novel_circ_0017283	IRES	0.835371
novel_circ_0002072	IRES	0.835233
novel_circ_0009306_junction_seq	IRES	0.834991
novel_circ_0013965_junction_seq	IRES	0.834851
novel_circ_0003758	IRES	0.834736
novel_circ_0005500_junction_seq	IRES	0.834544
novel_circ_0010801	IRES	0.834041
novel_circ_0007993_junction_seq	IRES	0.833815
novel_circ_0009465	IRES	0.833562
novel_circ_0007561	IRES	0.833378
novel_circ_0002947	IRES	0.833209
novel_circ_0003691_junction_seq	IRES	0.833178
novel_circ_0002077	IRES	0.833127
novel_circ_0010679_junction_seq	IRES	0.833113
novel_circ_0002741	IRES	0.833109
novel_circ_0018855	IRES	0.832984
novel_circ_0013681	IRES	0.832822
novel_circ_0014690_junction_seq	IRES	0.832613
novel_circ_0012326_junction_seq	IRES	0.832479
novel_circ_0001340	IRES	0.832329
novel_circ_0002333	IRES	0.832177
novel_circ_0013963_junction_seq	IRES	0.832066
novel_circ_0002989_junction_seq	IRES	0.832043
novel_circ_0017080_junction_seq	IRES	0.831958
novel_circ_0014181	IRES	0.831949
novel_circ_0006962	IRES	0.831735
novel_circ_0014373_junction_seq	IRES	0.831552
novel_circ_0000394_junction_seq	IRES	0.831465
novel_circ_0004388	IRES	0.831406
novel_circ_0018054	IRES	0.831343
novel_circ_0012480_junction_seq	IRES	0.830934
novel_circ_0014508_junction_seq	IRES	0.830928
novel_circ_0007561_junction_seq	IRES	0.830776
novel_circ_0000361_junction_seq	IRES	0.830742
novel_circ_0012901	IRES	0.830623
novel_circ_0003294_junction_seq	IRES	0.830361
novel_circ_0008085	IRES	0.830205
novel_circ_0008853	IRES	0.830078
novel_circ_0005043_junction_seq	IRES	0.830014
novel_circ_0012052_junction_seq	IRES	0.829966
novel_circ_0009730_junction_seq	IRES	0.829785
novel_circ_0018516_junction_seq	IRES	0.82971
novel_circ_0010843	IRES	0.829632
novel_circ_0010828_junction_seq	IRES	0.829539
novel_circ_0003320_junction_seq	IRES	0.829502
novel_circ_0011145	IRES	0.829496
novel_circ_0008020_junction_seq	IRES	0.829357
novel_circ_0006269_junction_seq	IRES	0.829282
novel_circ_0013490	IRES	0.82921
novel_circ_0003214_junction_seq	IRES	0.829195
novel_circ_0005502_junction_seq	IRES	0.829132
novel_circ_0006586_junction_seq	IRES	0.829125
novel_circ_0013924	IRES	0.829053
novel_circ_0008849	IRES	0.829027
novel_circ_0000533_junction_seq	IRES	0.828883
novel_circ_0008249	IRES	0.828806
novel_circ_0016194	IRES	0.828801
novel_circ_0004393	IRES	0.828768
novel_circ_0001937_junction_seq	IRES	0.828663
novel_circ_0003405_junction_seq	IRES	0.828627
novel_circ_0005058_junction_seq	IRES	0.828627
novel_circ_0011166	IRES	0.828557
novel_circ_0007172	IRES	0.8285
novel_circ_0011073_junction_seq	IRES	0.828046
novel_circ_0006521_junction_seq	IRES	0.828046
novel_circ_0015569_junction_seq	IRES	0.827923
novel_circ_0007752_junction_seq	IRES	0.827592
novel_circ_0003214	IRES	0.82731
novel_circ_0001902_junction_seq	IRES	0.827308
novel_circ_0009742_junction_seq	IRES	0.827294
novel_circ_0001429	IRES	0.827201
novel_circ_0003597_junction_seq	IRES	0.827089
novel_circ_0007781_junction_seq	IRES	0.826948
novel_circ_0004392	IRES	0.826914
novel_circ_0001696_junction_seq	IRES	0.826872
novel_circ_0017237	IRES	0.82678
novel_circ_0007039_junction_seq	IRES	0.826526
novel_circ_0012091	IRES	0.826434
novel_circ_0009391_junction_seq	IRES	0.826418
novel_circ_0009391_junction_seq	IRES	0.826418
novel_circ_0009392_junction_seq	IRES	0.826418
novel_circ_0006164_junction_seq	IRES	0.826392
novel_circ_0013086	IRES	0.826342
novel_circ_0010853_junction_seq	IRES	0.826285
novel_circ_0009337	IRES	0.8262
novel_circ_0008175_junction_seq	IRES	0.825911
novel_circ_0012960_junction_seq	IRES	0.82566
novel_circ_0001190	IRES	0.825615
novel_circ_0018859_junction_seq	IRES	0.825603
novel_circ_0007096	IRES	0.825601
novel_circ_0018175	IRES	0.825525
novel_circ_0018217	IRES	0.825389
novel_circ_0013088_junction_seq	IRES	0.825198
novel_circ_0015080	IRES	0.825078
novel_circ_0005278_junction_seq	IRES	0.825072
novel_circ_0009124_junction_seq	IRES	0.824959
novel_circ_0000512_junction_seq	IRES	0.824936
novel_circ_0015877_junction_seq	IRES	0.824754
novel_circ_0015711_junction_seq	IRES	0.82473
novel_circ_0003414	IRES	0.824714
novel_circ_0008084	IRES	0.824712
novel_circ_0013465	IRES	0.824668
novel_circ_0003069	IRES	0.824614
novel_circ_0002948	IRES	0.824325
novel_circ_0002247_junction_seq	IRES	0.82414
novel_circ_0000169	IRES	0.824139
novel_circ_0001701	IRES	0.823955
novel_circ_0006075	IRES	0.823876
novel_circ_0018664_junction_seq	IRES	0.823732
novel_circ_0001182_junction_seq	IRES	0.82373
novel_circ_0006000_junction_seq	IRES	0.823678
novel_circ_0014231_junction_seq	IRES	0.823667
novel_circ_0006226	IRES	0.823654
novel_circ_0015353_junction_seq	IRES	0.823454
novel_circ_0017528_junction_seq	IRES	0.823422
novel_circ_0017666_junction_seq	IRES	0.822838
novel_circ_0004959	IRES	0.822618
novel_circ_0003951_junction_seq	IRES	0.822604
novel_circ_0001405	IRES	0.822597
novel_circ_0017430	IRES	0.822531
novel_circ_0016298_junction_seq	IRES	0.822521
novel_circ_0006269	IRES	0.822452
novel_circ_0001842_junction_seq	IRES	0.822401
novel_circ_0017118	IRES	0.822375
novel_circ_0015694_junction_seq	IRES	0.822281
novel_circ_0016423	IRES	0.822242
novel_circ_0007944	IRES	0.82222
novel_circ_0011263_junction_seq	IRES	0.821943
novel_circ_0006476	IRES	0.821738
novel_circ_0001687	IRES	0.82171
novel_circ_0014692_junction_seq	IRES	0.821651
novel_circ_0006775	IRES	0.821562
novel_circ_0006535_junction_seq	IRES	0.821375
novel_circ_0016597	IRES	0.821349
novel_circ_0006563_junction_seq	IRES	0.821346
novel_circ_0000277	IRES	0.821247
novel_circ_0016416_junction_seq	IRES	0.821245
novel_circ_0017943_junction_seq	IRES	0.821053
novel_circ_0017207_junction_seq	IRES	0.820907
novel_circ_0006055_junction_seq	IRES	0.820697
novel_circ_0018581_junction_seq	IRES	0.820688
novel_circ_0018165_junction_seq	IRES	0.820605
novel_circ_0007811_junction_seq	IRES	0.820567
novel_circ_0000217	IRES	0.820491
novel_circ_0006741_junction_seq	IRES	0.820119
novel_circ_0013505	IRES	0.820085
novel_circ_0001273_junction_seq	IRES	0.820056
novel_circ_0005171	IRES	0.819988
novel_circ_0000236_junction_seq	IRES	0.819653
novel_circ_0015237	IRES	0.819498
novel_circ_0004962	IRES	0.819199
novel_circ_0017143	IRES	0.819097
novel_circ_0016108	IRES	0.818998
novel_circ_0008715	IRES	0.818743
novel_circ_0009760_junction_seq	IRES	0.818475
novel_circ_0018283_junction_seq	IRES	0.818419
novel_circ_0003227	IRES	0.818315
novel_circ_0016579_junction_seq	IRES	0.818314
novel_circ_0011806	IRES	0.818252
novel_circ_0009302_junction_seq	IRES	0.818164
novel_circ_0002688_junction_seq	IRES	0.818026
novel_circ_0001665_junction_seq	IRES	0.817871
novel_circ_0005329_junction_seq	IRES	0.817715
novel_circ_0016572	IRES	0.817636
novel_circ_0004220_junction_seq	IRES	0.817622
novel_circ_0002410_junction_seq	IRES	0.817615
novel_circ_0007241_junction_seq	IRES	0.81757
novel_circ_0007233	IRES	0.81756
novel_circ_0015823_junction_seq	IRES	0.81749
novel_circ_0016197	IRES	0.817471
novel_circ_0002073	IRES	0.817294
novel_circ_0007775_junction_seq	IRES	0.817255
novel_circ_0004380	IRES	0.817162
novel_circ_0017856	IRES	0.816799
novel_circ_0007099	IRES	0.816721
novel_circ_0004882_junction_seq	IRES	0.81646
novel_circ_0013259	IRES	0.816391
novel_circ_0003131_junction_seq	IRES	0.816362
novel_circ_0011145_junction_seq	IRES	0.816096
novel_circ_0001339	IRES	0.816011
novel_circ_0012408	IRES	0.815846
novel_circ_0001461_junction_seq	IRES	0.815763
novel_circ_0011442	IRES	0.815751
novel_circ_0012626_junction_seq	IRES	0.815676
novel_circ_0008726_junction_seq	IRES	0.815329
novel_circ_0005252_junction_seq	IRES	0.815092
novel_circ_0003358_junction_seq	IRES	0.815028
novel_circ_0008084_junction_seq	IRES	0.815018
novel_circ_0011550_junction_seq	IRES	0.814928
novel_circ_0016159	IRES	0.814844
novel_circ_0000565_junction_seq	IRES	0.814809
novel_circ_0002590_junction_seq	IRES	0.814767
novel_circ_0007178_junction_seq	IRES	0.81469
novel_circ_0014722	IRES	0.814657
novel_circ_0001495_junction_seq	IRES	0.814512
novel_circ_0004764_junction_seq	IRES	0.814327
novel_circ_0010824_junction_seq	IRES	0.814132
novel_circ_0005866	IRES	0.814004
novel_circ_0006463_junction_seq	IRES	0.813992
novel_circ_0006711	IRES	0.813943
novel_circ_0009227_junction_seq	IRES	0.813926
novel_circ_0013963	IRES	0.813846
novel_circ_0005394	IRES	0.813771
novel_circ_0018562_junction_seq	IRES	0.813678
novel_circ_0006885	IRES	0.813672
novel_circ_0012302	IRES	0.813511
novel_circ_0016436	IRES	0.81349
novel_circ_0004706_junction_seq	IRES	0.813484
novel_circ_0009493	IRES	0.813413
novel_circ_0016406	IRES	0.813063
novel_circ_0017816	IRES	0.812957
novel_circ_0009768	IRES	0.812861
novel_circ_0002156_junction_seq	IRES	0.812703
novel_circ_0013905_junction_seq	IRES	0.812592
novel_circ_0001688_junction_seq	IRES	0.812541
novel_circ_0015762	IRES	0.812497
novel_circ_0001024	IRES	0.812306
novel_circ_0007827	IRES	0.812213
novel_circ_0006341_junction_seq	IRES	0.812213
novel_circ_0000582_junction_seq	IRES	0.812205
novel_circ_0004433_junction_seq	IRES	0.812177
novel_circ_0012046	IRES	0.812028
novel_circ_0018043_junction_seq	IRES	0.811966
novel_circ_0009135	IRES	0.811848
novel_circ_0005866_junction_seq	IRES	0.811669
novel_circ_0014789	IRES	0.811598
novel_circ_0004130_junction_seq	IRES	0.81142
novel_circ_0018281_junction_seq	IRES	0.81126
novel_circ_0009696_junction_seq	IRES	0.811236
novel_circ_0001231_junction_seq	IRES	0.811122
novel_circ_0007778	IRES	0.811066
novel_circ_0011811	IRES	0.810952
novel_circ_0001664	IRES	0.81094
novel_circ_0008017	IRES	0.810836
novel_circ_0014862_junction_seq	IRES	0.810681
novel_circ_0003334	IRES	0.81066
novel_circ_0006767_junction_seq	IRES	0.810464
novel_circ_0005044_junction_seq	IRES	0.81046
novel_circ_0007781	IRES	0.81014
novel_circ_0003450	IRES	0.81005
novel_circ_0006989	IRES	0.809959
novel_circ_0009265	IRES	0.809912
novel_circ_0011344_junction_seq	IRES	0.809817
novel_circ_0003758_junction_seq	IRES	0.809637
novel_circ_0002025_junction_seq	IRES	0.809611
novel_circ_0015573_junction_seq	IRES	0.809611
novel_circ_0006646	IRES	0.809392
novel_circ_0015966	IRES	0.809292
novel_circ_0013758_junction_seq	IRES	0.809248
novel_circ_0003929	IRES	0.809162
novel_circ_0001958	IRES	0.809127
novel_circ_0000214_junction_seq	IRES	0.809065
novel_circ_0004133_junction_seq	IRES	0.808768
novel_circ_0007196_junction_seq	IRES	0.808718
novel_circ_0011305	IRES	0.808709
novel_circ_0007779_junction_seq	IRES	0.808706
novel_circ_0017116_junction_seq	IRES	0.808544
novel_circ_0012625	IRES	0.808395
novel_circ_0002161	IRES	0.808198
novel_circ_0008970	IRES	0.808033
novel_circ_0010681	IRES	0.80794
novel_circ_0005862	IRES	0.807938
novel_circ_0018848	IRES	0.807702
novel_circ_0005099_junction_seq	IRES	0.807594
novel_circ_0015346_junction_seq	IRES	0.807554
novel_circ_0009666_junction_seq	IRES	0.807408
novel_circ_0003101	IRES	0.807274
novel_circ_0003225	IRES	0.807227
novel_circ_0015906_junction_seq	IRES	0.807175
novel_circ_0005913_junction_seq	IRES	0.807109
novel_circ_0013650	IRES	0.807059
novel_circ_0016286	IRES	0.806965
novel_circ_0008126	IRES	0.806893
novel_circ_0015318_junction_seq	IRES	0.806869
novel_circ_0001824	IRES	0.806822
novel_circ_0016494_junction_seq	IRES	0.806687
novel_circ_0009117_junction_seq	IRES	0.806675
novel_circ_0007221_junction_seq	IRES	0.806566
novel_circ_0004153	IRES	0.806527
novel_circ_0005992	IRES	0.806522
novel_circ_0004999	IRES	0.80632
novel_circ_0000092	IRES	0.806251
novel_circ_0011733_junction_seq	IRES	0.80616
novel_circ_0013750	IRES	0.80595
novel_circ_0015320	IRES	0.805877
novel_circ_0002868_junction_seq	IRES	0.805868
novel_circ_0012100_junction_seq	IRES	0.80576
novel_circ_0003134_junction_seq	IRES	0.805748
novel_circ_0010243_junction_seq	IRES	0.805574
novel_circ_0013521	IRES	0.805554
novel_circ_0016624	IRES	0.805406
novel_circ_0008368_junction_seq	IRES	0.80525
novel_circ_0004841	IRES	0.805166
novel_circ_0014142_junction_seq	IRES	0.805129
novel_circ_0000481	IRES	0.805085
novel_circ_0012105	IRES	0.80487
novel_circ_0012493_junction_seq	IRES	0.804844
novel_circ_0003292	IRES	0.804517
novel_circ_0014961	IRES	0.804401
novel_circ_0004887	IRES	0.804278
novel_circ_0014273	IRES	0.804261
novel_circ_0015447_junction_seq	IRES	0.804098
novel_circ_0006150_junction_seq	IRES	0.803609
novel_circ_0006151_junction_seq	IRES	0.803609
novel_circ_0002490	IRES	0.803522
novel_circ_0018218	IRES	0.803454
novel_circ_0001966	IRES	0.803397
novel_circ_0016244_junction_seq	IRES	0.803393
novel_circ_0013399	IRES	0.803361
novel_circ_0016369_junction_seq	IRES	0.803357
novel_circ_0015428	IRES	0.803281
novel_circ_0011052	IRES	0.803277
novel_circ_0005714_junction_seq	IRES	0.803045
novel_circ_0007996	IRES	0.803012
novel_circ_0015796	IRES	0.802874
novel_circ_0005769	IRES	0.802777
novel_circ_0012932	IRES	0.802744
novel_circ_0011443	IRES	0.802696
novel_circ_0016857	IRES	0.802632
novel_circ_0007351_junction_seq	IRES	0.802528
novel_circ_0004882	IRES	0.802355
novel_circ_0004511	IRES	0.802262
novel_circ_0016751_junction_seq	IRES	0.802249
novel_circ_0013272	IRES	0.802212
novel_circ_0007099_junction_seq	IRES	0.802164
novel_circ_0018349_junction_seq	IRES	0.801929
novel_circ_0004871_junction_seq	IRES	0.801894
novel_circ_0007341_junction_seq	IRES	0.801831
novel_circ_0006187_junction_seq	IRES	0.801631
novel_circ_0001696	IRES	0.801587
novel_circ_0010356	IRES	0.801413
novel_circ_0016674	IRES	0.801387
novel_circ_0002460_junction_seq	IRES	0.801145
novel_circ_0000404_junction_seq	IRES	0.801004
novel_circ_0006112	IRES	0.800927
novel_circ_0015911_junction_seq	IRES	0.800908
novel_circ_0005670_junction_seq	IRES	0.800871
novel_circ_0004655_junction_seq	IRES	0.800795
novel_circ_0005993_junction_seq	IRES	0.800716
novel_circ_0001888_junction_seq	IRES	0.800676
novel_circ_0007826	IRES	0.800356
novel_circ_0008363_junction_seq	IRES	0.800336
novel_circ_0009306	IRES	0.80031
novel_circ_0005165	IRES	0.800303
novel_circ_0016673	IRES	0.800291
novel_circ_0011467	IRES	0.800158
novel_circ_0018310	IRES	0.799877
novel_circ_0006136_junction_seq	IRES	0.799815
novel_circ_0006002_junction_seq	IRES	0.799778
novel_circ_0016067_junction_seq	IRES	0.799738
novel_circ_0018447	IRES	0.799654
novel_circ_0007233_junction_seq	IRES	0.799437
novel_circ_0001191	IRES	0.799434
novel_circ_0006954	IRES	0.799414
novel_circ_0002035	IRES	0.799336
novel_circ_0009779_junction_seq	IRES	0.799282
novel_circ_0014488_junction_seq	IRES	0.799279
novel_circ_0015578_junction_seq	IRES	0.799229
novel_circ_0017124	IRES	0.799167
novel_circ_0011679_junction_seq	IRES	0.799092
novel_circ_0012096	IRES	0.798984
novel_circ_0001796_junction_seq	IRES	0.798802
novel_circ_0010339_junction_seq	IRES	0.798675
novel_circ_0018377_junction_seq	IRES	0.798625
novel_circ_0003478_junction_seq	IRES	0.79847
novel_circ_0010243	IRES	0.798243
novel_circ_0010464_junction_seq	IRES	0.798151
novel_circ_0001794	IRES	0.798
novel_circ_0005137	IRES	0.797939
novel_circ_0008785	IRES	0.797764
novel_circ_0002931	IRES	0.797659
novel_circ_0005444_junction_seq	IRES	0.79764
novel_circ_0008471_junction_seq	IRES	0.797571
novel_circ_0015820	IRES	0.797547
novel_circ_0016581_junction_seq	IRES	0.797466
novel_circ_0011303	IRES	0.797395
novel_circ_0003955_junction_seq	IRES	0.797387
novel_circ_0014891	IRES	0.79738
novel_circ_0005878	IRES	0.797376
novel_circ_0003327	IRES	0.797262
novel_circ_0008814_junction_seq	IRES	0.797228
novel_circ_0012615	IRES	0.797224
novel_circ_0013118_junction_seq	IRES	0.796801
novel_circ_0016845_junction_seq	IRES	0.79676
novel_circ_0014278	IRES	0.796586
novel_circ_0015071	IRES	0.796579
novel_circ_0000748	IRES	0.796374
novel_circ_0000754	IRES	0.796374
novel_circ_0013310	IRES	0.796333
novel_circ_0012608	IRES	0.796316
novel_circ_0005275_junction_seq	IRES	0.796286
novel_circ_0011465_junction_seq	IRES	0.796249
novel_circ_0012863_junction_seq	IRES	0.796249
novel_circ_0015364	IRES	0.796146
novel_circ_0009096_junction_seq	IRES	0.79612
novel_circ_0011738	IRES	0.796015
novel_circ_0012658	IRES	0.796004
novel_circ_0011069_junction_seq	IRES	0.795616
novel_circ_0008292_junction_seq	IRES	0.795534
novel_circ_0012705_junction_seq	IRES	0.795397
novel_circ_0012842_junction_seq	IRES	0.795337
novel_circ_0012582_junction_seq	IRES	0.795009
novel_circ_0005661_junction_seq	IRES	0.795007
novel_circ_0002162	IRES	0.794889
novel_circ_0005570	IRES	0.794719
novel_circ_0003692	IRES	0.794715
novel_circ_0005690	IRES	0.7947
novel_circ_0016742	IRES	0.794633
novel_circ_0012105_junction_seq	IRES	0.794567
novel_circ_0012215	IRES	0.794383
novel_circ_0012990_junction_seq	IRES	0.794275
novel_circ_0007955	IRES	0.794228
novel_circ_0017570	IRES	0.794175
novel_circ_0006099	IRES	0.794136
novel_circ_0003102	IRES	0.794104
novel_circ_0017704_junction_seq	IRES	0.794102
novel_circ_0012001	IRES	0.794037
novel_circ_0001851_junction_seq	IRES	0.794035
novel_circ_0000908	IRES	0.793954
novel_circ_0015908_junction_seq	IRES	0.793949
novel_circ_0007625	IRES	0.793559
novel_circ_0010887_junction_seq	IRES	0.793336
novel_circ_0006137	IRES	0.793128
novel_circ_0001708	IRES	0.793098
novel_circ_0008373	IRES	0.793093
novel_circ_0016508_junction_seq	IRES	0.792792
novel_circ_0001272_junction_seq	IRES	0.7927
novel_circ_0007902_junction_seq	IRES	0.792664
novel_circ_0013068_junction_seq	IRES	0.792602
novel_circ_0009618_junction_seq	IRES	0.792591
novel_circ_0015920	IRES	0.792424
novel_circ_0008226_junction_seq	IRES	0.792323
novel_circ_0010681_junction_seq	IRES	0.792321
novel_circ_0008642_junction_seq	IRES	0.792147
novel_circ_0006585	IRES	0.792028
novel_circ_0010308	IRES	0.79192
novel_circ_0016623	IRES	0.791885
novel_circ_0006819_junction_seq	IRES	0.791552
novel_circ_0003416	IRES	0.79155
novel_circ_0002001_junction_seq	IRES	0.791427
novel_circ_0001356	IRES	0.79138
novel_circ_0011664	IRES	0.791227
novel_circ_0008083	IRES	0.791094
novel_circ_0003436_junction_seq	IRES	0.790798
novel_circ_0015626	IRES	0.790764
novel_circ_0002333_junction_seq	IRES	0.790714
novel_circ_0001700	IRES	0.790711
novel_circ_0013379	IRES	0.790702
novel_circ_0005157_junction_seq	IRES	0.790439
novel_circ_0017599_junction_seq	IRES	0.790388
novel_circ_0012702_junction_seq	IRES	0.790309
novel_circ_0013406_junction_seq	IRES	0.790257
novel_circ_0015561	IRES	0.790243
novel_circ_0013093	IRES	0.790221
novel_circ_0013526	IRES	0.790133
novel_circ_0002506_junction_seq	IRES	0.790127
novel_circ_0017516	IRES	0.789971
novel_circ_0011873_junction_seq	IRES	0.789824
novel_circ_0018482	IRES	0.789811
novel_circ_0011825_junction_seq	IRES	0.789772
novel_circ_0012314_junction_seq	IRES	0.789687
novel_circ_0005054	IRES	0.789675
novel_circ_0016732	IRES	0.78949
novel_circ_0013502_junction_seq	IRES	0.789356
novel_circ_0003130_junction_seq	IRES	0.789301
novel_circ_0005053	IRES	0.789282
novel_circ_0001975_junction_seq	IRES	0.789242
novel_circ_0014788	IRES	0.789242
novel_circ_0005815	IRES	0.789192
novel_circ_0014630	IRES	0.789062
novel_circ_0014115_junction_seq	IRES	0.78889
novel_circ_0001291_junction_seq	IRES	0.788886
novel_circ_0016075_junction_seq	IRES	0.788699
novel_circ_0011465	IRES	0.788587
novel_circ_0018721	IRES	0.788496
novel_circ_0015688_junction_seq	IRES	0.788455
novel_circ_0001966_junction_seq	IRES	0.788071
novel_circ_0000673	IRES	0.78801
novel_circ_0008984	IRES	0.788002
novel_circ_0008851_junction_seq	IRES	0.787964
novel_circ_0014956_junction_seq	IRES	0.78795
novel_circ_0007026	IRES	0.787594
novel_circ_0000540	IRES	0.787559
novel_circ_0014782	IRES	0.787288
novel_circ_0007817	IRES	0.787058
novel_circ_0006314_junction_seq	IRES	0.787015
novel_circ_0003744	IRES	0.786877
novel_circ_0016200_junction_seq	IRES	0.786832
novel_circ_0003436	IRES	0.786735
novel_circ_0015875	IRES	0.786695
novel_circ_0009745	IRES	0.786691
novel_circ_0013555_junction_seq	IRES	0.786666
novel_circ_0006233_junction_seq	IRES	0.786486
novel_circ_0005793	IRES	0.786467
novel_circ_0016174	IRES	0.786438
novel_circ_0006403	IRES	0.786429
novel_circ_0016023_junction_seq	IRES	0.78616
novel_circ_0015658	IRES	0.786131
novel_circ_0011306	IRES	0.785975
novel_circ_0005446	IRES	0.78597
novel_circ_0014141_junction_seq	IRES	0.785817
novel_circ_0011265_junction_seq	IRES	0.785812
novel_circ_0016009	IRES	0.785657
novel_circ_0005499_junction_seq	IRES	0.785451
novel_circ_0011222	IRES	0.785215
novel_circ_0010874	IRES	0.784992
novel_circ_0012508_junction_seq	IRES	0.784932
novel_circ_0013637_junction_seq	IRES	0.784659
novel_circ_0001404	IRES	0.784471
novel_circ_0018035_junction_seq	IRES	0.784171
novel_circ_0006907_junction_seq	IRES	0.784057
novel_circ_0001802	IRES	0.783861
novel_circ_0016010	IRES	0.783805
novel_circ_0016310_junction_seq	IRES	0.783728
novel_circ_0013506	IRES	0.783727
novel_circ_0011271	IRES	0.783637
novel_circ_0016212	IRES	0.78347
novel_circ_0012408_junction_seq	IRES	0.783439
novel_circ_0004356	IRES	0.783411
novel_circ_0014891_junction_seq	IRES	0.78336
novel_circ_0013992	IRES	0.783088
novel_circ_0001333	IRES	0.783028
novel_circ_0018237_junction_seq	IRES	0.783025
novel_circ_0016835_junction_seq	IRES	0.782954
novel_circ_0008137	IRES	0.782804
novel_circ_0017160	IRES	0.782649
novel_circ_0015285	IRES	0.782602
novel_circ_0015772_junction_seq	IRES	0.78252
novel_circ_0007066_junction_seq	IRES	0.782443
novel_circ_0006002	IRES	0.782405
novel_circ_0017995	IRES	0.782331
novel_circ_0004797	IRES	0.782316
novel_circ_0003396_junction_seq	IRES	0.782185
novel_circ_0014782_junction_seq	IRES	0.782107
novel_circ_0007037	IRES	0.782103
novel_circ_0001103	IRES	0.782061
novel_circ_0012101	IRES	0.781992
novel_circ_0010354	IRES	0.781991
novel_circ_0015147	IRES	0.781964
novel_circ_0005890	IRES	0.781734
novel_circ_0003336	IRES	0.781677
novel_circ_0002176	IRES	0.781453
novel_circ_0009378_junction_seq	IRES	0.78133
novel_circ_0011139	IRES	0.781007
novel_circ_0011794_junction_seq	IRES	0.780984
novel_circ_0016363_junction_seq	IRES	0.780936
novel_circ_0010685_junction_seq	IRES	0.780933
novel_circ_0015552	IRES	0.780889
novel_circ_0016667	IRES	0.780855
novel_circ_0014690	IRES	0.780844
novel_circ_0008101	IRES	0.780704
novel_circ_0003225_junction_seq	IRES	0.780601
novel_circ_0012582	IRES	0.780468
novel_circ_0011811_junction_seq	IRES	0.78046
novel_circ_0013671	IRES	0.780434
novel_circ_0009325_junction_seq	IRES	0.780201
novel_circ_0015675_junction_seq	IRES	0.780184
novel_circ_0002438	IRES	0.780168
novel_circ_0003289	IRES	0.780084
novel_circ_0001157_junction_seq	IRES	0.780077
novel_circ_0008531_junction_seq	IRES	0.780039
novel_circ_0017019	IRES	0.779905
novel_circ_0001123	IRES	0.779877
novel_circ_0003493_junction_seq	IRES	0.779856
novel_circ_0012037	IRES	0.779778
novel_circ_0011175	IRES	0.779691
novel_circ_0018217_junction_seq	IRES	0.77958
novel_circ_0004734_junction_seq	IRES	0.779386
novel_circ_0011939	IRES	0.779356
novel_circ_0005883_junction_seq	IRES	0.779327
novel_circ_0014342	IRES	0.779081
novel_circ_0013452	IRES	0.779037
novel_circ_0004356_junction_seq	IRES	0.779017
novel_circ_0007329	IRES	0.77869
novel_circ_0013619_junction_seq	IRES	0.77859
novel_circ_0015444	IRES	0.778562
novel_circ_0015479_junction_seq	IRES	0.778414
novel_circ_0003956_junction_seq	IRES	0.778344
novel_circ_0018404_junction_seq	IRES	0.778322
novel_circ_0014951	IRES	0.778255
novel_circ_0010230_junction_seq	IRES	0.778223
novel_circ_0010234_junction_seq	IRES	0.778223
novel_circ_0015661	IRES	0.778118
novel_circ_0002704_junction_seq	IRES	0.777996
novel_circ_0012756_junction_seq	IRES	0.777913
novel_circ_0013456	IRES	0.77778
novel_circ_0011448_junction_seq	IRES	0.777768
novel_circ_0012635_junction_seq	IRES	0.777716
novel_circ_0006767	IRES	0.777662
novel_circ_0003196	IRES	0.77762
novel_circ_0011151	IRES	0.777567
novel_circ_0014123	IRES	0.777523
novel_circ_0011252	IRES	0.777454
novel_circ_0015928_junction_seq	IRES	0.777453
novel_circ_0011606_junction_seq	IRES	0.777394
novel_circ_0007577	IRES	0.777333
novel_circ_0014616	IRES	0.776912
novel_circ_0018055	IRES	0.776899
novel_circ_0000250_junction_seq	IRES	0.77683
novel_circ_0004796	IRES	0.776705
novel_circ_0003693	IRES	0.77664
novel_circ_0002168	IRES	0.776588
novel_circ_0007828	IRES	0.776552
novel_circ_0011606	IRES	0.776374
novel_circ_0016000	IRES	0.776348
novel_circ_0016335	IRES	0.776313
novel_circ_0015467_junction_seq	IRES	0.776247
novel_circ_0001071	IRES	0.776151
novel_circ_0001294_junction_seq	IRES	0.775874
novel_circ_0014260_junction_seq	IRES	0.77564
novel_circ_0018346_junction_seq	IRES	0.775628
novel_circ_0017873_junction_seq	IRES	0.775498
novel_circ_0010273	IRES	0.775467
novel_circ_0015199_junction_seq	IRES	0.775338
novel_circ_0015772	IRES	0.775098
novel_circ_0011899_junction_seq	IRES	0.775073
novel_circ_0008756_junction_seq	IRES	0.775007
novel_circ_0006226_junction_seq	IRES	0.774972
novel_circ_0018800	IRES	0.774901
novel_circ_0006748	IRES	0.774729
novel_circ_0004153_junction_seq	IRES	0.774581
novel_circ_0006446	IRES	0.774573
novel_circ_0002214_junction_seq	IRES	0.774551
novel_circ_0018132	IRES	0.774512
novel_circ_0007593_junction_seq	IRES	0.774381
novel_circ_0018304	IRES	0.774302
novel_circ_0000236	IRES	0.774227
novel_circ_0017395	IRES	0.774164
novel_circ_0005198_junction_seq	IRES	0.774159
novel_circ_0001931_junction_seq	IRES	0.774122
novel_circ_0007390_junction_seq	IRES	0.77411
novel_circ_0007263	IRES	0.774053
novel_circ_0002837_junction_seq	IRES	0.773966
novel_circ_0013924_junction_seq	IRES	0.773939
novel_circ_0003077	IRES	0.773843
novel_circ_0006082	IRES	0.773771
novel_circ_0018237	IRES	0.773592
novel_circ_0001470_junction_seq	IRES	0.773475
novel_circ_0006099_junction_seq	IRES	0.773161
novel_circ_0001808	IRES	0.772855
novel_circ_0002267_junction_seq	IRES	0.772774
novel_circ_0007944_junction_seq	IRES	0.772583
novel_circ_0010645_junction_seq	IRES	0.772512
novel_circ_0008582	IRES	0.772507
novel_circ_0001550	IRES	0.772212
novel_circ_0006423_junction_seq	IRES	0.772187
novel_circ_0006443_junction_seq	IRES	0.772187
novel_circ_0011923_junction_seq	IRES	0.772172
novel_circ_0010255_junction_seq	IRES	0.772026
novel_circ_0006987	IRES	0.771963
novel_circ_0010502_junction_seq	IRES	0.771717
novel_circ_0006554	IRES	0.771582
novel_circ_0011234_junction_seq	IRES	0.771399
novel_circ_0011236_junction_seq	IRES	0.771399
novel_circ_0003405	IRES	0.771203
novel_circ_0003612	IRES	0.770928
novel_circ_0013689_junction_seq	IRES	0.770836
novel_circ_0004917_junction_seq	IRES	0.77082
novel_circ_0006498_junction_seq	IRES	0.770815
novel_circ_0007612_junction_seq	IRES	0.770711
novel_circ_0001044	IRES	0.770576
novel_circ_0004986_junction_seq	IRES	0.770541
novel_circ_0000277_junction_seq	IRES	0.770478
novel_circ_0015120	IRES	0.770047
novel_circ_0016011	IRES	0.769834
novel_circ_0004069_junction_seq	IRES	0.769649
novel_circ_0002280	IRES	0.769384
novel_circ_0014643	IRES	0.769378
novel_circ_0007941_junction_seq	IRES	0.769253
novel_circ_0018716	IRES	0.769181
novel_circ_0000972	IRES	0.769009
novel_circ_0000974	IRES	0.769009
novel_circ_0007563	IRES	0.768724
novel_circ_0015741	IRES	0.76854
novel_circ_0005585	IRES	0.768422
novel_circ_0015589	IRES	0.768249
novel_circ_0008239_junction_seq	IRES	0.768228
novel_circ_0004942	IRES	0.76817
novel_circ_0007037_junction_seq	IRES	0.767979
novel_circ_0002822_junction_seq	IRES	0.767968
novel_circ_0017997	IRES	0.767953
novel_circ_0009680_junction_seq	IRES	0.767713
novel_circ_0012135	IRES	0.76761
novel_circ_0013490_junction_seq	IRES	0.767511
novel_circ_0003404	IRES	0.767501
novel_circ_0018855_junction_seq	IRES	0.767436
novel_circ_0015661_junction_seq	IRES	0.76724
novel_circ_0017801	IRES	0.767077
novel_circ_0001663	IRES	0.766782
novel_circ_0015543_junction_seq	IRES	0.766644
novel_circ_0001697	IRES	0.766631
novel_circ_0008079	IRES	0.76663
novel_circ_0006900	IRES	0.766602
novel_circ_0009584	IRES	0.766585
novel_circ_0018247	IRES	0.766508
novel_circ_0003575	IRES	0.766483
novel_circ_0001348_junction_seq	IRES	0.766417
novel_circ_0001349_junction_seq	IRES	0.766417
novel_circ_0000582	IRES	0.766397
novel_circ_0016128_junction_seq	IRES	0.766392
novel_circ_0013178	IRES	0.76623
novel_circ_0003014	IRES	0.766174
novel_circ_0001404_junction_seq	IRES	0.766134
novel_circ_0018033	IRES	0.765995
novel_circ_0003076	IRES	0.765938
novel_circ_0008279	IRES	0.765706
novel_circ_0005785_junction_seq	IRES	0.765636
novel_circ_0006336	IRES	0.765467
novel_circ_0007829_junction_seq	IRES	0.76524
novel_circ_0005971	IRES	0.765196
novel_circ_0013780	IRES	0.76492
novel_circ_0000315	IRES	0.764858
novel_circ_0000145	IRES	0.764692
novel_circ_0004697	IRES	0.764682
novel_circ_0006872_junction_seq	IRES	0.764568
novel_circ_0018036	IRES	0.764549
novel_circ_0008368	IRES	0.764529
novel_circ_0017168	IRES	0.764458
novel_circ_0002503	IRES	0.764448
novel_circ_0006265	IRES	0.764434
novel_circ_0013494	IRES	0.764424
novel_circ_0015675	IRES	0.764248
novel_circ_0013021	IRES	0.764227
novel_circ_0008726	IRES	0.764159
novel_circ_0010887	IRES	0.764133
novel_circ_0012778	IRES	0.763946
novel_circ_0006142	IRES	0.7639
novel_circ_0012392	IRES	0.763707
novel_circ_0011216	IRES	0.76369
novel_circ_0011225	IRES	0.76369
novel_circ_0011226	IRES	0.76369
novel_circ_0008585	IRES	0.763253
novel_circ_0018194	IRES	0.763109
novel_circ_0015105_junction_seq	IRES	0.763004
novel_circ_0006880_junction_seq	IRES	0.762855
novel_circ_0007925_junction_seq	IRES	0.762602
novel_circ_0007880_junction_seq	IRES	0.762373
novel_circ_0006551_junction_seq	IRES	0.762356
novel_circ_0017571_junction_seq	IRES	0.762127
novel_circ_0006528_junction_seq	IRES	0.762001
novel_circ_0005963_junction_seq	IRES	0.761901
novel_circ_0017689_junction_seq	IRES	0.761884
novel_circ_0015052	IRES	0.7616
novel_circ_0002915_junction_seq	IRES	0.761536
novel_circ_0007616_junction_seq	IRES	0.76145
novel_circ_0009466	IRES	0.761375
novel_circ_0010664_junction_seq	IRES	0.761318
novel_circ_0015321	IRES	0.761236
novel_circ_0006060_junction_seq	IRES	0.761225
novel_circ_0004304	IRES	0.761111
novel_circ_0017967_junction_seq	IRES	0.761071
novel_circ_0007039	IRES	0.760684
novel_circ_0005461_junction_seq	IRES	0.760619
novel_circ_0015764	IRES	0.760559
novel_circ_0012626	IRES	0.760473
novel_circ_0002460	IRES	0.760452
novel_circ_0012242	IRES	0.760436
novel_circ_0001688	IRES	0.760167
novel_circ_0018719_junction_seq	IRES	0.760139
novel_circ_0002189_junction_seq	IRES	0.759961
novel_circ_0014387_junction_seq	IRES	0.759871
novel_circ_0010339	IRES	0.759666
novel_circ_0001582_junction_seq	IRES	0.759636
novel_circ_0006295_junction_seq	IRES	0.759574
novel_circ_0013239_junction_seq	IRES	0.759542
novel_circ_0006586	IRES	0.759308
novel_circ_0015079	IRES	0.75916
novel_circ_0008871_junction_seq	IRES	0.759106
novel_circ_0011478	IRES	0.759074
novel_circ_0005464_junction_seq	IRES	0.759033
novel_circ_0018719	IRES	0.758926
novel_circ_0017846_junction_seq	IRES	0.758856
novel_circ_0011291_junction_seq	IRES	0.758521
novel_circ_0001172	IRES	0.758502
novel_circ_0014641_junction_seq	IRES	0.758424
novel_circ_0015124_junction_seq	IRES	0.758337
novel_circ_0011554	IRES	0.758172
novel_circ_0009335	IRES	0.757986
novel_circ_0005054_junction_seq	IRES	0.757964
novel_circ_0011940	IRES	0.757613
novel_circ_0006396_junction_seq	IRES	0.75751
novel_circ_0010638_junction_seq	IRES	0.757457
novel_circ_0006748_junction_seq	IRES	0.757416
novel_circ_0008081_junction_seq	IRES	0.757259
novel_circ_0011684_junction_seq	IRES	0.757034
novel_circ_0014684_junction_seq	IRES	0.757002
novel_circ_0013179	IRES	0.75682
novel_circ_0002770	IRES	0.756689
novel_circ_0017231_junction_seq	IRES	0.756637
novel_circ_0006590_junction_seq	IRES	0.75648
novel_circ_0006998	IRES	0.756295
novel_circ_0004267	IRES	0.756192
novel_circ_0009132	IRES	0.756112
novel_circ_0005862_junction_seq	IRES	0.755952
novel_circ_0014169_junction_seq	IRES	0.755857
novel_circ_0002188	IRES	0.755851
novel_circ_0013337	IRES	0.755822
novel_circ_0005682	IRES	0.755779
novel_circ_0010962	IRES	0.75563
novel_circ_0010824	IRES	0.755506
novel_circ_0004134	IRES	0.755498
novel_circ_0001763_junction_seq	IRES	0.755383
novel_circ_0015304_junction_seq	IRES	0.755377
novel_circ_0010308_junction_seq	IRES	0.7553
novel_circ_0007312_junction_seq	IRES	0.755198
novel_circ_0013499_junction_seq	IRES	0.755195
novel_circ_0001226	IRES	0.755126
novel_circ_0010227	IRES	0.755096
novel_circ_0002794	IRES	0.755001
novel_circ_0004441_junction_seq	IRES	0.754935
novel_circ_0017017_junction_seq	IRES	0.754912
novel_circ_0000010	IRES	0.754647
novel_circ_0010261	IRES	0.75462
novel_circ_0014988_junction_seq	IRES	0.754546
novel_circ_0004773_junction_seq	IRES	0.754391
novel_circ_0015306	IRES	0.754377
novel_circ_0011603	IRES	0.754368
novel_circ_0013407	IRES	0.75418
novel_circ_0014781	IRES	0.754121
novel_circ_0001974_junction_seq	IRES	0.754002
novel_circ_0009108	IRES	0.753965
novel_circ_0009464	IRES	0.753859
novel_circ_0002975	IRES	0.75369
novel_circ_0012932_junction_seq	IRES	0.753653
novel_circ_0010232	IRES	0.753589
novel_circ_0016677_junction_seq	IRES	0.753546
novel_circ_0017798	IRES	0.75351
novel_circ_0005360	IRES	0.753496
novel_circ_0001273	IRES	0.753175
novel_circ_0016148	IRES	0.753012
novel_circ_0003954_junction_seq	IRES	0.752916
novel_circ_0004631_junction_seq	IRES	0.752897
novel_circ_0015554_junction_seq	IRES	0.752858
novel_circ_0008373_junction_seq	IRES	0.752752
novel_circ_0011923	IRES	0.752539
novel_circ_0017856_junction_seq	IRES	0.752277
novel_circ_0010274	IRES	0.752084
novel_circ_0009352_junction_seq	IRES	0.752054
novel_circ_0002182	IRES	0.752014
novel_circ_0003597	IRES	0.752009
novel_circ_0007351	IRES	0.751987
novel_circ_0011238_junction_seq	IRES	0.751971
novel_circ_0013638	IRES	0.751863
novel_circ_0008101_junction_seq	IRES	0.751857
novel_circ_0011685	IRES	0.751442
novel_circ_0007816	IRES	0.750639
novel_circ_0012315_junction_seq	IRES	0.750596
novel_circ_0017489_junction_seq	IRES	0.750542
novel_circ_0007747	IRES	0.750452
novel_circ_0015692	IRES	0.750357
novel_circ_0018824_junction_seq	IRES	0.750256
novel_circ_0010362_junction_seq	IRES	0.75016
novel_circ_0013230	IRES	0.750156
novel_circ_0014746_junction_seq	IRES	0.749977
novel_circ_0007338	IRES	0.749976
novel_circ_0013579_junction_seq	IRES	0.749961
novel_circ_0014550	IRES	0.749919
novel_circ_0006720	IRES	0.749771
novel_circ_0013494_junction_seq	IRES	0.749669
novel_circ_0007438	IRES	0.749648
novel_circ_0004797_junction_seq	IRES	0.749181
novel_circ_0000993	IRES	0.749037
novel_circ_0018586_junction_seq	IRES	0.748993
novel_circ_0007393	IRES	0.7489
novel_circ_0005768	IRES	0.74879
novel_circ_0005144	IRES	0.748679
novel_circ_0013971	IRES	0.748481
novel_circ_0000244	IRES	0.748468
novel_circ_0007389	IRES	0.748432
novel_circ_0014958	IRES	0.748426
novel_circ_0001348	IRES	0.748408
novel_circ_0001349	IRES	0.748408
novel_circ_0011565	IRES	0.748379
novel_circ_0013580_junction_seq	IRES	0.74827
novel_circ_0007954	IRES	0.748115
novel_circ_0000743	IRES	0.747969
novel_circ_0011255	IRES	0.747795
novel_circ_0013681_junction_seq	IRES	0.747755
novel_circ_0005162	IRES	0.747662
novel_circ_0011318_junction_seq	IRES	0.74744
novel_circ_0012220_junction_seq	IRES	0.747312
novel_circ_0011283_junction_seq	IRES	0.747252
novel_circ_0007554	IRES	0.74712
novel_circ_0012290_junction_seq	IRES	0.747117
novel_circ_0002343_junction_seq	IRES	0.746982
novel_circ_0014852_junction_seq	IRES	0.746947
novel_circ_0014050	IRES	0.746913
novel_circ_0014395_junction_seq	IRES	0.746896
novel_circ_0014809_junction_seq	IRES	0.746858
novel_circ_0011238	IRES	0.74662
novel_circ_0002778	IRES	0.746591
novel_circ_0005307_junction_seq	IRES	0.746566
novel_circ_0002141_junction_seq	IRES	0.746514
novel_circ_0013852_junction_seq	IRES	0.746503
novel_circ_0013378_junction_seq	IRES	0.746474
novel_circ_0017523	IRES	0.746441
novel_circ_0015044_junction_seq	IRES	0.746318
novel_circ_0000594	IRES	0.746304
novel_circ_0018612	IRES	0.746227
novel_circ_0001901_junction_seq	IRES	0.746103
novel_circ_0018234	IRES	0.745924
novel_circ_0013118	IRES	0.745839
novel_circ_0016677	IRES	0.745806
novel_circ_0018021	IRES	0.745665
novel_circ_0011167	IRES	0.745659
novel_circ_0015933_junction_seq	IRES	0.745649
novel_circ_0010307	IRES	0.745519
novel_circ_0010986_junction_seq	IRES	0.745469
novel_circ_0004682	IRES	0.745451
novel_circ_0014775	IRES	0.745429
novel_circ_0018310_junction_seq	IRES	0.745391
novel_circ_0013213_junction_seq	IRES	0.745311
novel_circ_0016383_junction_seq	IRES	0.745239
novel_circ_0007476	IRES	0.745108
novel_circ_0001244	IRES	0.745106
novel_circ_0013903	IRES	0.745093
novel_circ_0002259_junction_seq	IRES	0.74501
novel_circ_0004713	IRES	0.744998
novel_circ_0014920_junction_seq	IRES	0.744971
novel_circ_0001422_junction_seq	IRES	0.74489
novel_circ_0007646	IRES	0.744807
novel_circ_0009265_junction_seq	IRES	0.744769
novel_circ_0016709_junction_seq	IRES	0.744715
novel_circ_0002875	IRES	0.744675
novel_circ_0015963	IRES	0.74454
novel_circ_0004122_junction_seq	IRES	0.744538
novel_circ_0016164	IRES	0.74438
novel_circ_0002172	IRES	0.744164
novel_circ_0008471	IRES	0.744044
novel_circ_0012645	IRES	0.743993
novel_circ_0006441	IRES	0.743963
novel_circ_0011684	IRES	0.743948
novel_circ_0005933	IRES	0.743903
novel_circ_0006954_junction_seq	IRES	0.743855
novel_circ_0015955	IRES	0.743759
novel_circ_0009696	IRES	0.743743
novel_circ_0006311	IRES	0.743743
novel_circ_0005119_junction_seq	IRES	0.743708
novel_circ_0009786_junction_seq	IRES	0.743706
novel_circ_0012463_junction_seq	IRES	0.743497
novel_circ_0001672	IRES	0.743477
novel_circ_0015694	IRES	0.743477
novel_circ_0010853	IRES	0.743173
novel_circ_0012212	IRES	0.74295
novel_circ_0015828	IRES	0.742935
novel_circ_0008129_junction_seq	IRES	0.742909
novel_circ_0015522	IRES	0.742816
novel_circ_0017564	IRES	0.742753
novel_circ_0001415	IRES	0.742741
novel_circ_0018270_junction_seq	IRES	0.742724
novel_circ_0014600	IRES	0.742671
novel_circ_0018225	IRES	0.7424
novel_circ_0004972	IRES	0.74239
novel_circ_0013378	IRES	0.742281
novel_circ_0014641	IRES	0.742101
novel_circ_0011321_junction_seq	IRES	0.742025
novel_circ_0014588_junction_seq	IRES	0.74201
novel_circ_0014601	IRES	0.742006
novel_circ_0003637	IRES	0.741646
novel_circ_0010755	IRES	0.741638
novel_circ_0008582_junction_seq	IRES	0.741545
novel_circ_0014759	IRES	0.74152
novel_circ_0004294	IRES	0.741505
novel_circ_0002411	IRES	0.741389
novel_circ_0006339	IRES	0.741229
novel_circ_0000866	IRES	0.741206
novel_circ_0009768_junction_seq	IRES	0.741051
novel_circ_0007824	IRES	0.740855
novel_circ_0016539	IRES	0.740708
novel_circ_0013416_junction_seq	IRES	0.740632
novel_circ_0009011	IRES	0.7405
novel_circ_0011561	IRES	0.740365
novel_circ_0004220	IRES	0.740258
novel_circ_0005479	IRES	0.740254
novel_circ_0000269_junction_seq	IRES	0.740217
novel_circ_0015133	IRES	0.740098
novel_circ_0002630_junction_seq	IRES	0.7396
novel_circ_0009709	IRES	0.739497
novel_circ_0000423_junction_seq	IRES	0.739462
novel_circ_0003065	IRES	0.739251
novel_circ_0012761_junction_seq	IRES	0.739158
novel_circ_0011182	IRES	0.739135
novel_circ_0003297_junction_seq	IRES	0.738974
novel_circ_0017846	IRES	0.738635
novel_circ_0013207	IRES	0.738551
novel_circ_0005972	IRES	0.738503
novel_circ_0014110_junction_seq	IRES	0.738406
novel_circ_0014111_junction_seq	IRES	0.738406
novel_circ_0015578	IRES	0.738099
novel_circ_0002738_junction_seq	IRES	0.737922
novel_circ_0014988	IRES	0.737842
novel_circ_0008020	IRES	0.737624
novel_circ_0008996	IRES	0.737533
novel_circ_0008334_junction_seq	IRES	0.737463
novel_circ_0002438_junction_seq	IRES	0.737391
novel_circ_0017816_junction_seq	IRES	0.737246
novel_circ_0015911	IRES	0.737225
novel_circ_0002518	IRES	0.73707
novel_circ_0009131_junction_seq	IRES	0.737045
novel_circ_0011050_junction_seq	IRES	0.736945
novel_circ_0005257_junction_seq	IRES	0.736934
novel_circ_0014248_junction_seq	IRES	0.736756
novel_circ_0015881	IRES	0.73654
novel_circ_0005719	IRES	0.736505
novel_circ_0008518	IRES	0.736359
novel_circ_0017535	IRES	0.736325
novel_circ_0002141	IRES	0.736296
novel_circ_0008947	IRES	0.736261
novel_circ_0014865	IRES	0.73623
novel_circ_0015711	IRES	0.736188
novel_circ_0004353	IRES	0.736174
novel_circ_0014592_junction_seq	IRES	0.736074
novel_circ_0012001_junction_seq	IRES	0.73606
novel_circ_0013553_junction_seq	IRES	0.735739
novel_circ_0017989	IRES	0.735735
novel_circ_0005114	IRES	0.735593
[truncated: 2,613 more rows]

## Sheet: Table S13
Table S13.Primer sequences for qPCR.
Genes	Primer sequence (5'-3')
GAPDH	F：GTCGGAGTGAACGGATTTGG
	R：TGAAGGGGTCATTGATGGCA
PRKAA2	F：ATCCGAGGGGGTGTTTTTTAC
	R：GCGAGGTAGAACTCACTGGCT
SFSWAP	F：GTGGCACCAGTATAACGCCT
	R：CCAACTTTTGCTTTGCTTTCACAAG
FBXL5	F：GCATCTTTACCCTGTTCATT
	R：TCTTCACCCATTCCTCATCA
MYL3	F：GCCTTCATGCTGTTTGACCG
	R：TTGAGGTCTTCCTGCTTTGGC
EGR1	F：CCCACCATGGACAACTACCC
	R：TGGGGTAACTCGTCTCCACT
oar-miR-23a	F：ATCACATTGCCAGGGATTTCC
oar-miR-21	F：GGGTAGCTTATCAGACTGATGTTGAC
miR-26a	F：TGGTCCTGGGTTCAAGTAATCC
oar-miR-382-3p	F：GGAATCATTCACGGACAACACTT
oar-miR-409-3p	F：CGAATGTTGCTCGGTGAACC
oar-miR-495-3p	F：CGTTGGGAAACAAACATGGTG
oar-miR-27a	F：TGGCTAAGTTCCGCCCC
U6	F：CAGGCAAATTTGTGAAGTGTTCC
circ_0017132	F：CACAGAGATCTGAAAAGATG
	R：GCAATCTCTCTACATGCCGAC
circ_0007039	F：TCTTGTGATGTGATTGGGTCTT
	R：ATGTCCGTCCAGTTTTGGTGT
circ_0017336	F：GGAGATAGCAGGGCTGAATTC
	R：AAATCCATGGTGTTGGCTTCA
circ_0017430	F：CGCTTCGGCAGCACATATAC
	R：TTCACGAATTTGCGTGTCATC
LNC_017854	F: CTTGCCATCCAGCAGAGCCG
	R:ACCAGATTGACCCTGACGCC
LNC_003716	F:CAAGAGGCTGGGAAGTTCAA
	R:CAACAGGACCACCAAGGAAG
LNC_000300	F:GAAACGCCTCAGCGGAAATG
	R:GCCCCGACTCCACACAAGGT

## Sheet: Table S14
Table S14-1.LncRNA–miRNA–mRNA interaction network based on different expression levels in Tan sheep and Dorper sheep
ENSOART00000000973	tt	oar-miR-133
ENSOART00000000973	tt	oar-miR-409-5p
ENSOART00000000976	tt	oar-miR-133
ENSOART00000000976	tt	oar-miR-409-5p
ENSOART00000001087	tt	oar-miR-133
ENSOART00000001087	tt	oar-miR-23a
ENSOART00000001087	tt	oar-miR-409-3p
ENSOART00000001087	tt	oar-miR-409-5p
ENSOART00000001087	tt	oar-miR-493-3p
ENSOART00000001232	tt	oar-miR-23a
ENSOART00000001318	tt	oar-miR-133
ENSOART00000001318	tt	oar-miR-23a
ENSOART00000001318	tt	oar-miR-409-3p
ENSOART00000001318	tt	oar-miR-493-3p
ENSOART00000002761	tt	oar-miR-133
ENSOART00000002761	tt	oar-miR-23a
ENSOART00000002761	tt	oar-miR-409-3p
ENSOART00000002761	tt	oar-miR-409-5p
ENSOART00000002761	tt	oar-miR-493-3p
ENSOART00000002762	tt	oar-miR-133
ENSOART00000002762	tt	oar-miR-23a
ENSOART00000002762	tt	oar-miR-409-3p
ENSOART00000002762	tt	oar-miR-409-5p
ENSOART00000002762	tt	oar-miR-493-3p
ENSOART00000007610	tt	oar-miR-133
ENSOART00000007610	tt	oar-miR-23a
ENSOART00000007610	tt	oar-miR-409-3p
ENSOART00000007610	tt	oar-miR-409-5p
ENSOART00000007610	tt	oar-miR-493-3p
ENSOART00000009485	tt	oar-miR-23a
ENSOART00000009485	tt	oar-miR-409-3p
ENSOART00000009485	tt	oar-miR-409-5p
ENSOART00000009485	tt	oar-miR-493-3p
ENSOART00000009643	tt	oar-miR-133
ENSOART00000009643	tt	oar-miR-23a
ENSOART00000009643	tt	oar-miR-409-3p
ENSOART00000009643	tt	oar-miR-409-5p
ENSOART00000009643	tt	oar-miR-493-3p
ENSOART00000009962	tt	oar-miR-23a
ENSOART00000009962	tt	oar-miR-409-3p
ENSOART00000009962	tt	oar-miR-409-5p
ENSOART00000009962	tt	oar-miR-493-3p
ENSOART00000010204	tt	oar-miR-133
ENSOART00000010204	tt	oar-miR-23a
ENSOART00000010204	tt	oar-miR-409-3p
ENSOART00000010204	tt	oar-miR-409-5p
ENSOART00000010204	tt	oar-miR-493-3p
ENSOART00000011858	tt	oar-miR-409-3p
ENSOART00000011858	tt	oar-miR-409-5p
ENSOART00000011858	tt	oar-miR-493-3p
ENSOART00000014812	tt	oar-miR-409-3p
ENSOART00000014812	tt	oar-miR-493-3p
ENSOART00000017083	tt	oar-miR-133
ENSOART00000017083	tt	oar-miR-23a
ENSOART00000017083	tt	oar-miR-409-3p
ENSOART00000017083	tt	oar-miR-493-3p
ENSOART00000017905	tt	oar-miR-133
ENSOART00000017905	tt	oar-miR-23a
ENSOART00000017905	tt	oar-miR-409-3p
ENSOART00000017905	tt	oar-miR-493-3p
ENSOART00000019368	tt	oar-miR-133
ENSOART00000019368	tt	oar-miR-23a
ENSOART00000019368	tt	oar-miR-409-3p
ENSOART00000019368	tt	oar-miR-409-5p
ENSOART00000019368	tt	oar-miR-493-3p
ENSOART00000020388	tt	oar-miR-133
ENSOART00000020388	tt	oar-miR-23a
ENSOART00000020388	tt	oar-miR-409-3p
ENSOART00000020388	tt	oar-miR-409-5p
ENSOART00000020388	tt	oar-miR-493-3p
LNC_003716	tt	oar-miR-23a
LNC_004498	tt	oar-miR-133
LNC_006755	tt	oar-miR-493-3p
LNC_008455	tt	oar-miR-409-3p
LNC_008455	tt	oar-miR-409-5p
LNC_012322	tt	oar-miR-493-3p
LNC_013657	tt	oar-miR-133
LNC_014172	tt	oar-miR-23a
LNC_015303	tt	oar-miR-133
LNC_018910	tt	oar-miR-133
LNC_021694	tt	oar-miR-133
Table S14-2.CircRNA–miRNA–mRNA interaction network based on different expression levels in Tan sheep and Dorper sheep
ENSOART00000020388	tt	oar-miR-493-3p
ENSOART00000019368	tt	oar-miR-493-3p
ENSOART00000017905	tt	oar-miR-493-3p
ENSOART00000017083	tt	oar-miR-493-3p
ENSOART00000014812	tt	oar-miR-493-3p
ENSOART00000011858	tt	oar-miR-493-3p
ENSOART00000010204	tt	oar-miR-493-3p
ENSOART00000009962	tt	oar-miR-493-3p
ENSOART00000009643	tt	oar-miR-493-3p
ENSOART00000009485	tt	oar-miR-493-3p
ENSOART00000007610	tt	oar-miR-493-3p
ENSOART00000002762	tt	oar-miR-493-3p
ENSOART00000002761	tt	oar-miR-493-3p
ENSOART00000001318	tt	oar-miR-493-3p
ENSOART00000001087	tt	oar-miR-493-3p
ENSOART00000020388	tt	oar-miR-409-5p
ENSOART00000019368	tt	oar-miR-409-5p
ENSOART00000011858	tt	oar-miR-409-5p
ENSOART00000010204	tt	oar-miR-409-5p
ENSOART00000009962	tt	oar-miR-409-5p
ENSOART00000009643	tt	oar-miR-409-5p
ENSOART00000009485	tt	oar-miR-409-5p
ENSOART00000007610	tt	oar-miR-409-5p
ENSOART00000002762	tt	oar-miR-409-5p
ENSOART00000002761	tt	oar-miR-409-5p
ENSOART00000001087	tt	oar-miR-409-5p
ENSOART00000000976	tt	oar-miR-409-5p
ENSOART00000000973	tt	oar-miR-409-5p
ENSOART00000020388	tt	oar-miR-409-3p
ENSOART00000019368	tt	oar-miR-409-3p
ENSOART00000017905	tt	oar-miR-409-3p
ENSOART00000017083	tt	oar-miR-409-3p
ENSOART00000014812	tt	oar-miR-409-3p
ENSOART00000011858	tt	oar-miR-409-3p
ENSOART00000010204	tt	oar-miR-409-3p
ENSOART00000009962	tt	oar-miR-409-3p
ENSOART00000009643	tt	oar-miR-409-3p
ENSOART00000009485	tt	oar-miR-409-3p
ENSOART00000007610	tt	oar-miR-409-3p
ENSOART00000002762	tt	oar-miR-409-3p
ENSOART00000002761	tt	oar-miR-409-3p
ENSOART00000001318	tt	oar-miR-409-3p
ENSOART00000001087	tt	oar-miR-409-3p
ENSOART00000020388	tt	oar-miR-370-3p
ENSOART00000019368	tt	oar-miR-370-3p
ENSOART00000017905	tt	oar-miR-370-3p
ENSOART00000017083	tt	oar-miR-370-3p
ENSOART00000014812	tt	oar-miR-370-3p
ENSOART00000011858	tt	oar-miR-370-3p
ENSOART00000010204	tt	oar-miR-370-3p
ENSOART00000009643	tt	oar-miR-370-3p
ENSOART00000009485	tt	oar-miR-370-3p
ENSOART00000007610	tt	oar-miR-370-3p
ENSOART00000003592	tt	oar-miR-370-3p
ENSOART00000002762	tt	oar-miR-370-3p
ENSOART00000002761	tt	oar-miR-370-3p
ENSOART00000001318	tt	oar-miR-370-3p
ENSOART00000001232	tt	oar-miR-370-3p
ENSOART00000001087	tt	oar-miR-370-3p
ENSOART00000000976	tt	oar-miR-370-3p
ENSOART00000000973	tt	oar-miR-370-3p
ENSOART00000020388	tt	oar-miR-29b
ENSOART00000019368	tt	oar-miR-29b
ENSOART00000014812	tt	oar-miR-29b
ENSOART00000010204	tt	oar-miR-29b
ENSOART00000009643	tt	oar-miR-29b
ENSOART00000009485	tt	oar-miR-29b
ENSOART00000007610	tt	oar-miR-29b
ENSOART00000003592	tt	oar-miR-29b
ENSOART00000002762	tt	oar-miR-29b
ENSOART00000002761	tt	oar-miR-29b
ENSOART00000001318	tt	oar-miR-29b
ENSOART00000001087	tt	oar-miR-29b
ENSOART00000020388	tt	oar-miR-26a
ENSOART00000019368	tt	oar-miR-26a
ENSOART00000017083	tt	oar-miR-26a
ENSOART00000014812	tt	oar-miR-26a
ENSOART00000011858	tt	oar-miR-26a
ENSOART00000010204	tt	oar-miR-26a
ENSOART00000009962	tt	oar-miR-26a
ENSOART00000009643	tt	oar-miR-26a
ENSOART00000009485	tt	oar-miR-26a
ENSOART00000007610	tt	oar-miR-26a
ENSOART00000002762	tt	oar-miR-26a
ENSOART00000002761	tt	oar-miR-26a
ENSOART00000001318	tt	oar-miR-26a
ENSOART00000001087	tt	oar-miR-26a
ENSOART00000020388	tt	oar-miR-23a
ENSOART00000019368	tt	oar-miR-23a
ENSOART00000017905	tt	oar-miR-23a
ENSOART00000017083	tt	oar-miR-23a
ENSOART00000010204	tt	oar-miR-23a
ENSOART00000009962	tt	oar-miR-23a
ENSOART00000009643	tt	oar-miR-23a
ENSOART00000009485	tt	oar-miR-23a
ENSOART00000007610	tt	oar-miR-23a
ENSOART00000002762	tt	oar-miR-23a
ENSOART00000002761	tt	oar-miR-23a
ENSOART00000001318	tt	oar-miR-23a
ENSOART00000001232	tt	oar-miR-23a
ENSOART00000001087	tt	oar-miR-23a
ENSOART00000019368	tt	oar-miR-154a-3p
ENSOART00000017083	tt	oar-miR-154a-3p
ENSOART00000011858	tt	oar-miR-154a-3p
ENSOART00000010204	tt	oar-miR-154a-3p
ENSOART00000009962	tt	oar-miR-154a-3p
ENSOART00000009643	tt	oar-miR-154a-3p
ENSOART00000009485	tt	oar-miR-154a-3p
ENSOART00000007610	tt	oar-miR-154a-3p
ENSOART00000002762	tt	oar-miR-154a-3p
ENSOART00000002761	tt	oar-miR-154a-3p
ENSOART00000001318	tt	oar-miR-154a-3p
ENSOART00000001232	tt	oar-miR-154a-3p
ENSOART00000001087	tt	oar-miR-154a-3p
ENSOART00000020388	tt	oar-miR-148a
ENSOART00000019368	tt	oar-miR-148a
ENSOART00000017905	tt	oar-miR-148a
ENSOART00000017083	tt	oar-miR-148a
ENSOART00000014812	tt	oar-miR-148a
ENSOART00000010204	tt	oar-miR-148a
ENSOART00000009962	tt	oar-miR-148a
ENSOART00000009643	tt	oar-miR-148a
ENSOART00000009485	tt	oar-miR-148a
ENSOART00000007610	tt	oar-miR-148a
ENSOART00000002762	tt	oar-miR-148a
ENSOART00000002761	tt	oar-miR-148a
ENSOART00000001318	tt	oar-miR-148a
ENSOART00000001087	tt	oar-miR-148a
ENSOART00000019368	tt	oar-miR-136
ENSOART00000017905	tt	oar-miR-136
ENSOART00000011858	tt	oar-miR-136
ENSOART00000010204	tt	oar-miR-136
ENSOART00000009962	tt	oar-miR-136
ENSOART00000009643	tt	oar-miR-136
ENSOART00000009485	tt	oar-miR-136
ENSOART00000007610	tt	oar-miR-136
ENSOART00000003592	tt	oar-miR-136
ENSOART00000002762	tt	oar-miR-136
ENSOART00000002761	tt	oar-miR-136
ENSOART00000001318	tt	oar-miR-136
ENSOART00000001087	tt	oar-miR-136
ENSOART00000020388	tt	oar-miR-133
ENSOART00000019368	tt	oar-miR-133
ENSOART00000017905	tt	oar-miR-133
ENSOART00000017083	tt	oar-miR-133
ENSOART00000010204	tt	oar-miR-133
ENSOART00000009643	tt	oar-miR-133
ENSOART00000007610	tt	oar-miR-133
ENSOART00000002762	tt	oar-miR-133
ENSOART00000002761	tt	oar-miR-133
ENSOART00000001318	tt	oar-miR-133
ENSOART00000001087	tt	oar-miR-133
ENSOART00000000976	tt	oar-miR-133
ENSOART00000000973	tt	oar-miR-133
circ_0000425	tt	oar-miR-493-3p
circ_0000481	tt	oar-miR-148a
circ_0000481	tt	oar-miR-409-5p
circ_0001156	tt	oar-miR-136
circ_0001156	tt	oar-miR-154a-3p
circ_0001564	tt	oar-miR-148a
circ_0001700	tt	oar-miR-370-3p
circ_0004975	tt	oar-miR-370-3p
circ_0004999	tt	oar-miR-370-3p
circ_0010795	tt	oar-miR-148a
circ_0011143	tt	oar-miR-370-3p
circ_0012098	tt	oar-miR-370-3p
circ_0014491	tt	oar-miR-148a
circ_0014592	tt	oar-miR-148a
circ_0014634	tt	oar-miR-136
circ_0015855	tt	oar-miR-370-3p
circ_0015911	tt	oar-miR-370-3p
circ_0016860	tt	oar-miR-133
circ_0016860	tt	oar-miR-136
circ_0005702	tt	oar-miR-409-3p
circ_0012381	tt	oar-miR-409-3p
circ_0017336	tt	oar-miR-23a
circ_0017430	tt	oar-miR-26a
Table S14-3.ceRNA interaction network based on different expression levels in the longissimus dorsi of Tan sheep and Dorper sheep.
C1QTNF7	tt	oar-miR-23a
C1QTNF7	tt	oar-miR-26a
C1QTNF7	tt	oar-miR-409-3p
ENSOART00000001318	tt	oar-miR-23a
ENSOART00000001318	tt	oar-miR-26a
ENSOART00000001318	tt	oar-miR-409-3p
FBXL5	tt	oar-miR-23a
FBXL5	tt	oar-miR-26a
FBXL5	tt	oar-miR-409-3p
MYL3	tt	oar-miR-23a
MYL3	tt	oar-miR-26a
MYL3	tt	oar-miR-409-3p
circ_0005702	tt	oar-miR-409-3p
circ_0012381	tt	oar-miR-409-3p
circ_0017336	tt	oar-miR-23a
circ_0017430	tt	oar-miR-26a
LNC_003716	tt	oar-miR-23a
LNC_014172	tt	oar-miR-23a
Table S14-4.ceRNA interaction network based on different expression levels in the biceps femoris of Tan sheep and Dorper sheep.
ACACB	tt	oar-miR-133
ACACB	tt	oar-miR-136
ACACB	tt	oar-miR-148a
ACACB	tt	oar-miR-370-3p
ACACB	tt	oar-miR-493-3p
ASAH1	tt	oar-miR-136
ASAH1	tt	oar-miR-148a
ASAH1	tt	oar-miR-154a-3p
ASAH1	tt	oar-miR-370-3p
ASAH1	tt	oar-miR-409-5p
ASAH1	tt	oar-miR-493-3p
circ_0000425	tt	oar-miR-493-3p
circ_0000425	tt	oar-miR-493-3p
circ_0000481	tt	oar-miR-148a
circ_0000481	tt	oar-miR-409-5p
circ_0000481	tt	oar-miR-148a
circ_0000481	tt	oar-miR-409-5p
circ_0001156	tt	oar-miR-136
circ_0001156	tt	oar-miR-154a-3p
circ_0001156	tt	oar-miR-136
circ_0001156	tt	oar-miR-154a-3p
circ_0001564	tt	oar-miR-148a
circ_0001564	tt	oar-miR-148a
circ_0001700	tt	oar-miR-370-3p
circ_0001700	tt	oar-miR-370-3p
circ_0004975	tt	oar-miR-370-3p
circ_0004975	tt	oar-miR-370-3p
circ_0004999	tt	oar-miR-370-3p
circ_0004999	tt	oar-miR-370-3p
circ_0010795	tt	oar-miR-148a
circ_0010795	tt	oar-miR-148a
circ_0011143	tt	oar-miR-370-3p
circ_0011143	tt	oar-miR-370-3p
circ_0012098	tt	oar-miR-370-3p
circ_0012098	tt	oar-miR-370-3p
circ_0014491	tt	oar-miR-148a
circ_0014491	tt	oar-miR-148a
circ_0014592	tt	oar-miR-148a
circ_0014592	tt	oar-miR-148a
circ_0014634	tt	oar-miR-136
circ_0014634	tt	oar-miR-136
circ_0015855	tt	oar-miR-370-3p
circ_0015855	tt	oar-miR-370-3p
circ_0015911	tt	oar-miR-370-3p
circ_0015911	tt	oar-miR-370-3p
circ_0016860	tt	oar-miR-133
circ_0016860	tt	oar-miR-136
circ_0016860	tt	oar-miR-133
circ_0016860	tt	oar-miR-136
ENSOART00000001232	tt	oar-miR-154a-3p
ENSOART00000001232	tt	oar-miR-370-3p
ENSOART00000001318	tt	oar-miR-133
ENSOART00000001318	tt	oar-miR-136
ENSOART00000001318	tt	oar-miR-148a
ENSOART00000001318	tt	oar-miR-154a-3p
ENSOART00000001318	tt	oar-miR-370-3p
ENSOART00000001318	tt	oar-miR-493-3p
ENSOART00000009962	tt	oar-miR-136
ENSOART00000009962	tt	oar-miR-148a
ENSOART00000009962	tt	oar-miR-154a-3p
ENSOART00000009962	tt	oar-miR-409-5p
ENSOART00000009962	tt	oar-miR-493-3p
ENSOART00000020388	tt	oar-miR-133
ENSOART00000020388	tt	oar-miR-148a
ENSOART00000020388	tt	oar-miR-370-3p
ENSOART00000020388	tt	oar-miR-409-5p
ENSOART00000020388	tt	oar-miR-493-3p
EPB41	tt	oar-miR-133
EPB41	tt	oar-miR-133
EPB41	tt	oar-miR-136
EPB41	tt	oar-miR-136
EPB41	tt	oar-miR-148a
EPB41	tt	oar-miR-148a
EPB41	tt	oar-miR-154a-3p
EPB41	tt	oar-miR-154a-3p
EPB41	tt	oar-miR-370-3p
EPB41	tt	oar-miR-370-3p
EPB41	tt	oar-miR-409-5p
EPB41	tt	oar-miR-409-5p
EPB41	tt	oar-miR-493-3p
EPB41	tt	oar-miR-493-3p
EXOC2	tt	oar-miR-136
EXOC2	tt	oar-miR-370-3p
EXOC6	tt	oar-miR-133
EXOC6	tt	oar-miR-136
EXOC6	tt	oar-miR-148a
EXOC6	tt	oar-miR-154a-3p
EXOC6	tt	oar-miR-370-3p
EXOC6	tt	oar-miR-409-5p
EXOC6	tt	oar-miR-493-3p
FRYL	tt	oar-miR-133
FRYL	tt	oar-miR-136
FRYL	tt	oar-miR-148a
FRYL	tt	oar-miR-154a-3p
FRYL	tt	oar-miR-370-3p
FRYL	tt	oar-miR-409-5p
FRYL	tt	oar-miR-493-3p
LNC_004498	tt	oar-miR-133
LNC_004498	tt	oar-miR-133
LNC_008455	tt	oar-miR-409-5p
LNC_008455	tt	oar-miR-409-5p
LNC_015303	tt	oar-miR-133
LNC_015303	tt	oar-miR-133
LNC_021694	tt	oar-miR-133
LNC_021694	tt	oar-miR-133
MECOM	tt	oar-miR-133
MECOM	tt	oar-miR-133
MECOM	tt	oar-miR-370-3p
MECOM	tt	oar-miR-370-3p
MECOM	tt	oar-miR-409-5p
MECOM	tt	oar-miR-409-5p
MIER1	tt	oar-miR-136
MIER1	tt	oar-miR-154a-3p
MIER1	tt	oar-miR-370-3p
MIER1	tt	oar-miR-409-5p
MIER1	tt	oar-miR-493-3p
ZDHHC20	tt	oar-miR-148a
ZDHHC20	tt	oar-miR-370-3p
ZDHHC20	tt	oar-miR-493-3p
