# Supplementary material for: Integrated analysis of the whole transcriptome of skeletal muscle reveals the ceRNA regulatory network related to the formation of muscle fibers in Tan sheep
Source: Front Genet. 2022 Oct 18;13:991606. doi: 10.3389/fgene.2022.991606 (PMC9624228; doi:10.3389/fgene.2022.991606)
Supplement: Supplementary file 6 [file Table5.XLSX]

## Sheet: Table S8
Table S8-1. Differentially expressed miRNAs in biceps femoris in three groups.
sRNA	D_B_readcount	T_B_readcount	log2FoldChange	pval
oar-miR-136	283.708	95.1977	1.1397	0.011412
novel_475	5.66545	0.251452	1.1357	0.010972
oar-miR-148a	341979	136395	0.96125	0.032299
novel_487	4.9507	0.434877	0.96076	0.031709
oar-miR-493-3p	200.88	92.0575	0.85968	0.044115
novel_67	365.761	187.532	0.80028	0.03371
oar-miR-29b	231.324	125.978	0.74488	0.038124
oar-miR-133	41180.6	75576.4	-0.77547	0.014232
oar-miR-409-5p	44.696	90.6473	-0.8894	0.0084669
oar-miR-655-3p	15.3925	43.6397	-1.1187	0.008723
oar-miR-370-3p	17.8592	50.569	-1.1593	0.0046209
oar-miR-154a-3p	2.29233	11.4928	-1.3175	0.0067082
Table S8-2. Differentially expressed miRNAs in longissimus dorsi in three groups.
sRNA	D_L_readcount	T_L_readcount	log2FoldChange	pval
oar-miR-21	98176.7	45097.1	0.89636	0.02632
oar-miR-23a	2689.28	1394.9	0.83584	0.0099526
oar-miR-26a	281971	166525	0.66851	0.041111
oar-miR-409-3p	49.4663	102.315	-0.91016	0.0074596
Reference genome is Ovis aries_ensembl_94， fa download link：ftp://ftp.ensembl.org/pub/release-94/fasta/ovis_aries/dna/； gtf download link：ftp://ftp.ensembl.org/pub/release-94/gtf/ovis_aries/.

## Sheet: Table S9
Table S9-1. GO enrichment analysis for DE miRNAs target genes in biceps femoris.
GO_accession	Description	Term_type	Over_represented_pValue	Corrected_pValue	DEG_item	DEG_list	Bg_item	Bg_list	Gene_names
GO:0016787	hydrolase activity	molecular_function	7.9715e-05	1	85	410	2265	17831	ENSOARG00000020363,ENSOARG00000009594,ENSOARG00000002540,ENSOARG00000000994,ENSOARG00000001982,ENSOARG00000012013,ENSOARG00000001530,ENSOARG00000000910,ENSOARG00000004600,ENSOARG00000009393,ENSOARG00000009820,ENSOARG00000002178,ENSOARG00000002576,ENSOARG00000000341,ENSOARG00000001395,ENSOARG00000011318,ENSOARG00000019557,ENSOARG00000020498,ENSOARG00000010943,ENSOARG00000005286,ENSOARG00000001886,…
GO:0003824	catalytic activity	molecular_function	0.00017184	1	164	410	5121	17831	ENSOARG00000009839,ENSOARG00000002540,ENSOARG00000010871,ENSOARG00000009594,ENSOARG00000009393,ENSOARG00000004600,ENSOARG00000008530,ENSOARG00000005054,ENSOARG00000001078,ENSOARG00000017161,ENSOARG00000003730,ENSOARG00000012013,ENSOARG00000007894,ENSOARG00000000341,ENSOARG00000002033,ENSOARG00000014254,ENSOARG00000002576,ENSOARG00000017628,ENSOARG00000017880,ENSOARG00000001886,ENSOARG00000013586,…
GO:0043022	ribosome binding	molecular_function	0.00032782	1	6	410	36	17831	ENSOARG00000001546,ENSOARG00000006648,ENSOARG00000007288,ENSOARG00000005237,ENSOARG00000013690,ENSOARG00000015819
GO:0008152	metabolic process	biological_process	0.00063038	1	251	410	9032	17831	ENSOARG00000003642,ENSOARG00000012917,ENSOARG00000011353,ENSOARG00000000880,ENSOARG00000013312,ENSOARG00000005443,ENSOARG00000000048,ENSOARG00000014569,ENSOARG00000014305,ENSOARG00000019380,ENSOARG00000013939,ENSOARG00000009264,ENSOARG00000011589,ENSOARG00000008024,ENSOARG00000001546,ENSOARG00000018410,ENSOARG00000019414,ENSOARG00000005780,ENSOARG00000007288,ENSOARG00000003881,ENSOARG00000018827,…
GO:0003918	DNA topoisomerase type II (ATP-hydrolyzing) activity	molecular_function	0.00085636	1	2	410	2	17831	ENSOARG00000014321,ENSOARG00000004269
GO:0019035	viral integration complex	cellular_component	0.00085636	1	2	410	2	17831	ENSOARG00000014321,ENSOARG00000004269
GO:0045870	positive regulation of single stranded viral RNA replication via double stranded DNA intermediate	biological_process	0.00085636	1	2	410	2	17831	ENSOARG00000004269,ENSOARG00000014321
GO:0061505	DNA topoisomerase II activity	molecular_function	0.00085636	1	2	410	2	17831	ENSOARG00000004269,ENSOARG00000014321
GO:0022037	metencephalon development	biological_process	0.0013729	1	7	410	67	17831	ENSOARG00000001617,ENSOARG00000019128,ENSOARG00000004175,ENSOARG00000005286,ENSOARG00000018523,ENSOARG00000018189,ENSOARG00000007145
GO:0006929	substrate-dependent cell migration	biological_process	0.0014107	1	4	410	19	17831	ENSOARG00000008024,ENSOARG00000001617,ENSOARG00000000456,ENSOARG00000015010
GO:2001233	regulation of apoptotic signaling pathway	biological_process	0.0014976	1	16	410	273	17831	ENSOARG00000004233,ENSOARG00000000456,ENSOARG00000017161,ENSOARG00000011113,ENSOARG00000005998,ENSOARG00000008758,ENSOARG00000002405,ENSOARG00000013795,ENSOARG00000001544,ENSOARG00000011318,ENSOARG00000007288,ENSOARG00000017357,ENSOARG00000018189,ENSOARG00000004064,ENSOARG00000010493,ENSOARG00000007909
GO:2001044	regulation of integrin-mediated signaling pathway	biological_process	0.0015751	1	3	410	9	17831	ENSOARG00000012820,ENSOARG00000005780,ENSOARG00000015010
GO:0043170	macromolecule metabolic process	biological_process	0.0018884	1	199	410	7062	17831	ENSOARG00000008454,ENSOARG00000004175,ENSOARG00000019128,ENSOARG00000004307,ENSOARG00000013690,ENSOARG00000019806,ENSOARG00000020658,ENSOARG00000010829,ENSOARG00000012373,ENSOARG00000011436,ENSOARG00000010124,ENSOARG00000013870,ENSOARG00000012564,ENSOARG00000004269,ENSOARG00000000598,ENSOARG00000004233,ENSOARG00000015431,ENSOARG00000012381,ENSOARG00000000230,ENSOARG00000017782,ENSOARG00000008957,…
GO:0043009	chordate embryonic development	biological_process	0.0019626	1	23	410	468	17831	ENSOARG00000014769,ENSOARG00000015834,ENSOARG00000014470,ENSOARG00000006642,ENSOARG00000001617,ENSOARG00000010482,ENSOARG00000019806,ENSOARG00000007145,ENSOARG00000019128,ENSOARG00000019414,ENSOARG00000003271,ENSOARG00000017218,ENSOARG00000001606,ENSOARG00000002015,ENSOARG00000002405,ENSOARG00000004936,ENSOARG00000017782,ENSOARG00000018523,ENSOARG00000005054,ENSOARG00000006034,ENSOARG00000007393,…
GO:0004559	alpha-mannosidase activity	molecular_function	0.0022469	1	4	410	22	17831	ENSOARG00000002167,ENSOARG00000002171,ENSOARG00000002201,ENSOARG00000011137
GO:0015923	mannosidase activity	molecular_function	0.0022469	1	4	410	22	17831	ENSOARG00000002201,ENSOARG00000011137,ENSOARG00000002171,ENSOARG00000002167
GO:0032364	oxygen homeostasis	biological_process	0.0022806	1	2	410	3	17831	ENSOARG00000013853,ENSOARG00000003271
GO:0002376	immune system process	biological_process	0.0023881	1	53	410	1466	17831	ENSOARG00000003730,ENSOARG00000008624,ENSOARG00000005568,ENSOARG00000001982,ENSOARG00000004233,ENSOARG00000012381,ENSOARG00000007906,ENSOARG00000009393,ENSOARG00000005054,ENSOARG00000008358,ENSOARG00000018383,ENSOARG00000014321,ENSOARG00000002540,ENSOARG00000009594,ENSOARG00000002875,ENSOARG00000020498,ENSOARG00000019414,ENSOARG00000000897,ENSOARG00000005780,ENSOARG00000002846,ENSOARG00000010482,…
GO:0045296	cadherin binding	molecular_function	0.0024417	1	4	410	21	17831	ENSOARG00000000462,ENSOARG00000017474,ENSOARG00000011318,ENSOARG00000012013
GO:0009792	embryo development ending in birth or egg hatching	biological_process	0.0024921	1	23	410	477	17831	ENSOARG00000010482,ENSOARG00000019806,ENSOARG00000007145,ENSOARG00000019128,ENSOARG00000019414,ENSOARG00000017218,ENSOARG00000003271,ENSOARG00000015834,ENSOARG00000014470,ENSOARG00000014769,ENSOARG00000001617,ENSOARG00000006642,ENSOARG00000018523,ENSOARG00000005054,ENSOARG00000006034,ENSOARG00000010809,ENSOARG00000007393,ENSOARG00000016866,ENSOARG00000001606,ENSOARG00000002015,ENSOARG00000002405,…
GO:2001238	positive regulation of extrinsic apoptotic signaling pathway	biological_process	0.0026389	1	5	410	40	17831	ENSOARG00000001544,ENSOARG00000011318,ENSOARG00000017161,ENSOARG00000004233,ENSOARG00000010493
GO:0005791	rough endoplasmic reticulum	cellular_component	0.0026499	1	4	410	23	17831	ENSOARG00000013586,ENSOARG00000013363,ENSOARG00000017880,ENSOARG00000000910
GO:0048701	embryonic cranial skeleton morphogenesis	biological_process	0.0027245	1	5	410	39	17831	ENSOARG00000019414,ENSOARG00000005054,ENSOARG00000006034,ENSOARG00000015834,ENSOARG00000007393
GO:2001235	positive regulation of apoptotic signaling pathway	biological_process	0.0028093	1	9	410	119	17831	ENSOARG00000017161,ENSOARG00000017357,ENSOARG00000007288,ENSOARG00000001544,ENSOARG00000011318,ENSOARG00000004233,ENSOARG00000013795,ENSOARG00000010493,ENSOARG00000004064
GO:0006928	movement of cell or subcellular component	biological_process	0.0028278	1	48	410	1245	17831	ENSOARG00000005780,ENSOARG00000007288,ENSOARG00000003187,ENSOARG00000019128,ENSOARG00000019414,ENSOARG00000008024,ENSOARG00000001339,ENSOARG00000012734,ENSOARG00000019806,ENSOARG00000004750,ENSOARG00000009251,ENSOARG00000005153,ENSOARG00000007197,ENSOARG00000011436,ENSOARG00000014470,ENSOARG00000008262,ENSOARG00000001761,ENSOARG00000003730,ENSOARG00000017161,ENSOARG00000008624,ENSOARG00000004269,…
GO:0043021	ribonucleoprotein complex binding	molecular_function	0.0028864	1	7	410	71	17831	ENSOARG00000005237,ENSOARG00000007288,ENSOARG00000006648,ENSOARG00000001546,ENSOARG00000015819,ENSOARG00000004600,ENSOARG00000013690
GO:1903050	regulation of proteolysis involved in cellular protein catabolic process	biological_process	0.0029511	1	11	410	162	17831	ENSOARG00000006642,ENSOARG00000009264,ENSOARG00000013795,ENSOARG00000013661,ENSOARG00000004233,ENSOARG00000007288,ENSOARG00000013443,ENSOARG00000014305,ENSOARG00000016070,ENSOARG00000003433,ENSOARG00000013512
GO:0044238	primary metabolic process	biological_process	0.003244	1	220	410	7937	17831	ENSOARG00000009840,ENSOARG00000000491,ENSOARG00000011318,ENSOARG00000013586,ENSOARG00000010943,ENSOARG00000001886,ENSOARG00000017628,ENSOARG00000002033,ENSOARG00000002576,ENSOARG00000014254,ENSOARG00000010284,ENSOARG00000000341,ENSOARG00000012757,ENSOARG00000007894,ENSOARG00000017161,ENSOARG00000012013,ENSOARG00000003730,ENSOARG00000012465,ENSOARG00000001078,ENSOARG00000009393,ENSOARG00000004600,…
GO:0035988	chondrocyte proliferation	biological_process	0.0033518	1	3	410	13	17831	ENSOARG00000006034,ENSOARG00000019414,ENSOARG00000017161
GO:0006368	transcription elongation from RNA polymerase II promoter	biological_process	0.0034372	1	4	410	24	17831	ENSOARG00000005054,ENSOARG00000014094,ENSOARG00000011813,ENSOARG00000010482
GO:0021546	rhombomere development	biological_process	0.0035489	1	2	410	6	17831	ENSOARG00000019128,ENSOARG00000007145
GO:0004175	endopeptidase activity	molecular_function	0.003574	1	21	410	449	17831	ENSOARG00000010943,ENSOARG00000020498,ENSOARG00000019414,ENSOARG00000017628,ENSOARG00000001886,ENSOARG00000005244,ENSOARG00000006110,ENSOARG00000002970,ENSOARG00000004501,ENSOARG00000016555,ENSOARG00000012373,ENSOARG00000004679,ENSOARG00000007135,ENSOARG00000004155,ENSOARG00000012013,ENSOARG00000007822,ENSOARG00000009820,ENSOARG00000000910,ENSOARG00000002540,ENSOARG00000019380,ENSOARG00000014456
GO:0046966	thyroid hormone receptor binding	molecular_function	0.003728	1	3	410	13	17831	ENSOARG00000019668,ENSOARG00000013469,ENSOARG00000009839
GO:0001824	blastocyst development	biological_process	0.0037313	1	6	410	57	17831	ENSOARG00000006642,ENSOARG00000017218,ENSOARG00000002015,ENSOARG00000010482,ENSOARG00000002405,ENSOARG00000004936
GO:0031415	NatA complex	cellular_component	0.0038159	1	2	410	5	17831	ENSOARG00000013690,ENSOARG00000001546
GO:0051276	chromosome organization	biological_process	0.0039309	1	32	410	764	17831	ENSOARG00000007909,ENSOARG00000009736,ENSOARG00000005558,ENSOARG00000008469,ENSOARG00000006370,ENSOARG00000013866,ENSOARG00000016070,ENSOARG00000013512,ENSOARG00000003333,ENSOARG00000007406,ENSOARG00000013447,ENSOARG00000018751,ENSOARG00000005987,ENSOARG00000018523,ENSOARG00000013661,ENSOARG00000020740,ENSOARG00000008832,ENSOARG00000015104,ENSOARG00000010482,ENSOARG00000001546,ENSOARG00000012669,…
GO:0005080	protein kinase C binding	molecular_function	0.0040526	1	4	410	25	17831	ENSOARG00000004269,ENSOARG00000014321,ENSOARG00000007288,ENSOARG00000005558
GO:0090315	negative regulation of protein targeting to membrane	biological_process	0.0040988	1	2	410	4	17831	ENSOARG00000015010,ENSOARG00000004623
GO:0007067	mitotic nuclear division	biological_process	0.0043744	1	11	410	168	17831	ENSOARG00000002405,ENSOARG00000008469,ENSOARG00000020740,ENSOARG00000013661,ENSOARG00000016866,ENSOARG00000001546,ENSOARG00000016101,ENSOARG00000013512,ENSOARG00000014305,ENSOARG00000005054,ENSOARG00000016070
GO:0016477	cell migration	biological_process	0.0044518	1	36	410	904	17831	ENSOARG00000011436,ENSOARG00000005153,ENSOARG00000019806,ENSOARG00000012734,ENSOARG00000001339,ENSOARG00000008024,ENSOARG00000019414,ENSOARG00000019128,ENSOARG00000003187,ENSOARG00000007288,ENSOARG00000005780,ENSOARG00000012381,ENSOARG00000005054,ENSOARG00000000462,ENSOARG00000004233,ENSOARG00000004269,ENSOARG00000008624,ENSOARG00000003730,ENSOARG00000001761,ENSOARG00000017474,ENSOARG00000000616,…
GO:0010485	H4 histone acetyltransferase activity	molecular_function	0.0044604	1	3	410	13	17831	ENSOARG00000015104,ENSOARG00000018523,ENSOARG00000013866
GO:0033483	gas homeostasis	biological_process	0.004591	1	2	410	4	17831	ENSOARG00000013853,ENSOARG00000003271
GO:0019829	cation-transporting ATPase activity	molecular_function	0.0046036	1	5	410	44	17831	ENSOARG00000004743,ENSOARG00000006495,ENSOARG00000002132,ENSOARG00000013489,ENSOARG00000002178
GO:0042625	ATPase activity, coupled to transmembrane movement of ions	molecular_function	0.0046036	1	5	410	44	17831	ENSOARG00000004743,ENSOARG00000006495,ENSOARG00000002132,ENSOARG00000002178,ENSOARG00000013489
GO:0051306	mitotic sister chromatid separation	biological_process	0.0047668	1	5	410	44	17831	ENSOARG00000020740,ENSOARG00000016070,ENSOARG00000014305,ENSOARG00000013512,ENSOARG00000013661
GO:0004722	protein serine/threonine phosphatase activity	molecular_function	0.0048381	1	5	410	42	17831	ENSOARG00000011318,ENSOARG00000019557,ENSOARG00000005786,ENSOARG00000010258,ENSOARG00000018827
GO:0003923	GPI-anchor transamidase activity	molecular_function	0.0049234	1	2	410	4	17831	ENSOARG00000000048,ENSOARG00000010095
GO:0016255	attachment of GPI anchor to protein	biological_process	0.0049234	1	2	410	4	17831	ENSOARG00000000048,ENSOARG00000010095
GO:0016407	acetyltransferase activity	molecular_function	0.0050662	1	6	410	61	17831	ENSOARG00000013866,ENSOARG00000001546,ENSOARG00000018523,ENSOARG00000008822,ENSOARG00000013690,ENSOARG00000015104
GO:0006612	protein targeting to membrane	biological_process	0.0050879	1	5	410	46	17831	ENSOARG00000014535,ENSOARG00000012128,ENSOARG00000004623,ENSOARG00000015010,ENSOARG00000005237
GO:0012505	endomembrane system	cellular_component	0.0051703	1	72	410	2068	17831	ENSOARG00000007299,ENSOARG00000005490,ENSOARG00000017283,ENSOARG00000016545,ENSOARG00000003306,ENSOARG00000015019,ENSOARG00000012128,ENSOARG00000016618,ENSOARG00000005987,ENSOARG00000016498,ENSOARG00000008405,ENSOARG00000014769,ENSOARG00000005950,ENSOARG00000014351,ENSOARG00000010095,ENSOARG00000011392,ENSOARG00000002327,ENSOARG00000017219,ENSOARG00000005884,ENSOARG00000004786,ENSOARG00000013086,…
GO:0071704	organic substance metabolic process	biological_process	0.0052118	1	226	410	8244	17831	ENSOARG00000002576,ENSOARG00000014254,ENSOARG00000002033,ENSOARG00000000341,ENSOARG00000010284,ENSOARG00000007894,ENSOARG00000012757,ENSOARG00000000491,ENSOARG00000011318,ENSOARG00000009840,ENSOARG00000010943,ENSOARG00000013586,ENSOARG00000001886,ENSOARG00000017628,ENSOARG00000010871,ENSOARG00000009594,ENSOARG00000002540,ENSOARG00000010899,ENSOARG00000005631,ENSOARG00000009839,ENSOARG00000012013,…
GO:0019814	immunoglobulin complex	cellular_component	0.0053104	1	2	410	6	17831	ENSOARG00000008358,ENSOARG00000002846
GO:0006930	substrate-dependent cell migration, cell extension	biological_process	0.0057298	1	2	410	5	17831	ENSOARG00000001617,ENSOARG00000000456
GO:0039692	single stranded viral RNA replication via double stranded DNA intermediate	biological_process	0.0060454	1	2	410	5	17831	ENSOARG00000014321,ENSOARG00000004269
GO:0045091	regulation of single stranded viral RNA replication via double stranded DNA intermediate	biological_process	0.0060454	1	2	410	5	17831	ENSOARG00000004269,ENSOARG00000014321
GO:0048870	cell motility	biological_process	0.006166	1	38	410	982	17831	ENSOARG00000011436,ENSOARG00000005153,ENSOARG00000019806,ENSOARG00000012734,ENSOARG00000001339,ENSOARG00000008024,ENSOARG00000005780,ENSOARG00000007288,ENSOARG00000003187,ENSOARG00000019128,ENSOARG00000019414,ENSOARG00000000462,ENSOARG00000005054,ENSOARG00000012381,ENSOARG00000004269,ENSOARG00000004233,ENSOARG00000001761,ENSOARG00000008624,ENSOARG00000003730,ENSOARG00000000616,ENSOARG00000001990,…
GO:0051674	localization of cell	biological_process	0.006166	1	38	410	982	17831	ENSOARG00000009548,ENSOARG00000002935,ENSOARG00000000456,ENSOARG00000016545,ENSOARG00000003603,ENSOARG00000016866,ENSOARG00000005987,ENSOARG00000012128,ENSOARG00000006610,ENSOARG00000006034,ENSOARG00000015010,ENSOARG00000013611,ENSOARG00000001617,ENSOARG00000005558,ENSOARG00000019421,ENSOARG00000001990,ENSOARG00000000616,ENSOARG00000017474,ENSOARG00000010782,ENSOARG00000001761,ENSOARG00000003730,…
GO:0019538	protein metabolic process	biological_process	0.0062495	1	130	410	4435	17831	ENSOARG00000002405,ENSOARG00000009548,ENSOARG00000010809,ENSOARG00000007822,ENSOARG00000018523,ENSOARG00000003433,ENSOARG00000013661,ENSOARG00000004501,ENSOARG00000007909,ENSOARG00000009736,ENSOARG00000010493,ENSOARG00000000899,ENSOARG00000002970,ENSOARG00000004679,ENSOARG00000003300,ENSOARG00000001568,ENSOARG00000013512,ENSOARG00000002936,ENSOARG00000015431,ENSOARG00000004233,ENSOARG00000012564,…
GO:0042623	ATPase activity, coupled	molecular_function	0.0062757	1	14	410	240	17831	ENSOARG00000012917,ENSOARG00000004269,ENSOARG00000014351,ENSOARG00000004743,ENSOARG00000002178,ENSOARG00000013489,ENSOARG00000003433,ENSOARG00000002132,ENSOARG00000014321,ENSOARG00000002576,ENSOARG00000006642,ENSOARG00000001617,ENSOARG00000006495,ENSOARG00000010639
GO:0048387	negative regulation of retinoic acid receptor signaling pathway	biological_process	0.0065838	1	2	410	5	17831	ENSOARG00000011582,ENSOARG00000004111
GO:0008375	acetylglucosaminyltransferase activity	molecular_function	0.0066161	1	4	410	35	17831	ENSOARG00000002936,ENSOARG00000015019,ENSOARG00000007393,ENSOARG00000011436
GO:0033046	negative regulation of sister chromatid segregation	biological_process	0.0066209	1	4	410	31	17831	ENSOARG00000016070,ENSOARG00000014305,ENSOARG00000013512,ENSOARG00000001546
GO:0033048	negative regulation of mitotic sister chromatid segregation	biological_process	0.0066209	1	4	410	31	17831	ENSOARG00000014305,ENSOARG00000016070,ENSOARG00000013512,ENSOARG00000001546
GO:0042765	GPI-anchor transamidase complex	cellular_component	0.0066429	1	2	410	5	17831	ENSOARG00000010095,ENSOARG00000000048
GO:1903362	regulation of cellular protein catabolic process	biological_process	0.0066445	1	11	410	180	17831	ENSOARG00000013795,ENSOARG00000009264,ENSOARG00000006642,ENSOARG00000003433,ENSOARG00000013512,ENSOARG00000014305,ENSOARG00000016070,ENSOARG00000013443,ENSOARG00000007288,ENSOARG00000004233,ENSOARG00000013661
GO:0044710	single-organism metabolic process	biological_process	0.0069742	1	113	410	3608	17831	ENSOARG00000016438,ENSOARG00000001544,ENSOARG00000010095,ENSOARG00000013497,ENSOARG00000017409,ENSOARG00000003333,ENSOARG00000002327,ENSOARG00000015010,ENSOARG00000016498,ENSOARG00000003582,ENSOARG00000011762,ENSOARG00000014769,ENSOARG00000012463,ENSOARG00000011582,ENSOARG00000003306,ENSOARG00000000709,ENSOARG00000017283,ENSOARG00000012128,ENSOARG00000015019,ENSOARG00000007393,ENSOARG00000014868,…
GO:0097190	apoptotic signaling pathway	biological_process	0.0071251	1	19	410	402	17831	ENSOARG00000011113,ENSOARG00000017161,ENSOARG00000000456,ENSOARG00000004233,ENSOARG00000013795,ENSOARG00000002405,ENSOARG00000008758,ENSOARG00000005998,ENSOARG00000020145,ENSOARG00000018189,ENSOARG00000017357,ENSOARG00000007288,ENSOARG00000011318,ENSOARG00000001544,ENSOARG00000015833,ENSOARG00000007909,ENSOARG00000010493,ENSOARG00000004064,ENSOARG00000002132
GO:0030917	midbrain-hindbrain boundary development	biological_process	0.0073803	1	2	410	7	17831	ENSOARG00000016866,ENSOARG00000019128
GO:2001236	regulation of extrinsic apoptotic signaling pathway	biological_process	0.0074234	1	8	410	110	17831	ENSOARG00000005998,ENSOARG00000010493,ENSOARG00000004233,ENSOARG00000000456,ENSOARG00000011318,ENSOARG00000001544,ENSOARG00000017161,ENSOARG00000018189
GO:0071013	catalytic step 2 spliceosome	cellular_component	0.0075014	1	6	410	64	17831	ENSOARG00000013312,ENSOARG00000002015,ENSOARG00000003961,ENSOARG00000008957,ENSOARG00000000491,ENSOARG00000005568
GO:0051985	negative regulation of chromosome segregation	biological_process	0.0075816	1	4	410	32	17831	ENSOARG00000001546,ENSOARG00000013512,ENSOARG00000016070,ENSOARG00000014305
GO:0030902	hindbrain development	biological_process	0.0076606	1	7	410	92	17831	ENSOARG00000018523,ENSOARG00000005286,ENSOARG00000007145,ENSOARG00000018189,ENSOARG00000019128,ENSOARG00000001617,ENSOARG00000004175
GO:0061087	positive regulation of histone H3-K27 methylation	biological_process	0.0077188	1	2	410	5	17831	ENSOARG00000005631,ENSOARG00000009736
GO:1900426	positive regulation of defense response to bacterium	biological_process	0.0077527	1	2	410	6	17831	ENSOARG00000002540,ENSOARG00000012072
GO:0048704	embryonic skeletal system morphogenesis	biological_process	0.0077781	1	6	410	77	17831	ENSOARG00000019414,ENSOARG00000006034,ENSOARG00000007145,ENSOARG00000007393,ENSOARG00000015834,ENSOARG00000005054
GO:0003002	regionalization	biological_process	0.0077946	1	13	410	252	17831	ENSOARG00000006034,ENSOARG00000007145,ENSOARG00000010809,ENSOARG00000018523,ENSOARG00000017218,ENSOARG00000016866,ENSOARG00000019128,ENSOARG00000017161,ENSOARG00000011582,ENSOARG00000015834,ENSOARG00000014470,ENSOARG00000005153,ENSOARG00000004750
GO:2001046	positive regulation of integrin-mediated signaling pathway	biological_process	0.007981	1	2	410	5	17831	ENSOARG00000012820,ENSOARG00000005780
GO:0033047	regulation of mitotic sister chromatid segregation	biological_process	0.0079826	1	5	410	49	17831	ENSOARG00000014305,ENSOARG00000016070,ENSOARG00000013512,ENSOARG00000001546,ENSOARG00000013661
GO:0019318	hexose metabolic process	biological_process	0.0082008	1	9	410	136	17831	ENSOARG00000010493,ENSOARG00000007894,ENSOARG00000017957,ENSOARG00000019421,ENSOARG00000004234,ENSOARG00000002167,ENSOARG00000018523,ENSOARG00000011137,ENSOARG00000004577
GO:0006950	response to stress	biological_process	0.0083084	1	71	410	2158	17831	ENSOARG00000018410,ENSOARG00000000897,ENSOARG00000004175,ENSOARG00000007288,ENSOARG00000008454,ENSOARG00000017817,ENSOARG00000003881,ENSOARG00000020658,ENSOARG00000002132,ENSOARG00000015833,ENSOARG00000004233,ENSOARG00000018383,ENSOARG00000019380,ENSOARG00000014321,ENSOARG00000000927,ENSOARG00000017218,ENSOARG00000003271,ENSOARG00000016070,ENSOARG00000010782,ENSOARG00000001617,ENSOARG00000004064,…
GO:0016569	covalent chromatin modification	biological_process	0.008645	1	17	410	328	17831	ENSOARG00000005631,ENSOARG00000013469,ENSOARG00000007406,ENSOARG00000018751,ENSOARG00000013768,ENSOARG00000005054,ENSOARG00000008530,ENSOARG00000018523,ENSOARG00000001982,ENSOARG00000009736,ENSOARG00000007909,ENSOARG00000005558,ENSOARG00000013866,ENSOARG00000008832,ENSOARG00000015104,ENSOARG00000010482,ENSOARG00000003333
GO:0033045	regulation of sister chromatid segregation	biological_process	0.0086506	1	5	410	50	17831	ENSOARG00000001546,ENSOARG00000013661,ENSOARG00000013512,ENSOARG00000014305,ENSOARG00000016070
GO:0052646	alditol phosphate metabolic process	biological_process	0.0086568	1	3	410	17	17831	ENSOARG00000004064,ENSOARG00000016498,ENSOARG00000017957
GO:0006955	immune response	biological_process	0.0087699	1	31	410	823	17831	ENSOARG00000004064,ENSOARG00000007894,ENSOARG00000010093,ENSOARG00000005558,ENSOARG00000002236,ENSOARG00000001395,ENSOARG00000020835,ENSOARG00000000897,ENSOARG00000020498,ENSOARG00000005780,ENSOARG00000003333,ENSOARG00000002846,ENSOARG00000003881,ENSOARG00000008358,ENSOARG00000021005,ENSOARG00000018383,ENSOARG00000002540,ENSOARG00000002875,ENSOARG00000009594,ENSOARG00000001229,ENSOARG00000007299,…
GO:0044262	cellular carbohydrate metabolic process	biological_process	0.0092699	1	11	410	186	17831	ENSOARG00000004234,ENSOARG00000012463,ENSOARG00000017957,ENSOARG00000001606,ENSOARG00000019421,ENSOARG00000011353,ENSOARG00000003252,ENSOARG00000015019,ENSOARG00000007393,ENSOARG00000012381,ENSOARG00000018523
GO:0022624	proteasome accessory complex	cellular_component	0.0092753	1	3	410	17	17831	ENSOARG00000006642,ENSOARG00000004307,ENSOARG00000003433
GO:0000280	nuclear division	biological_process	0.0093155	1	14	410	262	17831	ENSOARG00000011582,ENSOARG00000013661,ENSOARG00000016866,ENSOARG00000001546,ENSOARG00000013512,ENSOARG00000014305,ENSOARG00000016070,ENSOARG00000005054,ENSOARG00000005987,ENSOARG00000016101,ENSOARG00000013447,ENSOARG00000008469,ENSOARG00000020740,ENSOARG00000002405
GO:0051782	negative regulation of cell division	biological_process	0.009322	1	5	410	52	17831	ENSOARG00000013512,ENSOARG00000016070,ENSOARG00000014305,ENSOARG00000020658,ENSOARG00000001546
GO:0009893	positive regulation of metabolic process	biological_process	0.0095841	1	82	410	2496	17831	ENSOARG00000007288,ENSOARG00000005780,ENSOARG00000019128,ENSOARG00000004175,ENSOARG00000018410,ENSOARG00000008024,ENSOARG00000003881,ENSOARG00000013690,ENSOARG00000010829,ENSOARG00000008832,ENSOARG00000012373,ENSOARG00000015833,ENSOARG00000013870,ENSOARG00000004269,ENSOARG00000004233,ENSOARG00000012381,ENSOARG00000017782,ENSOARG00000014321,ENSOARG00000009264,ENSOARG00000004743,ENSOARG00000000927,…
GO:0008219	cell death	biological_process	0.0095936	1	43	410	1179	17831	ENSOARG00000013469,ENSOARG00000013795,ENSOARG00000014321,ENSOARG00000011113,ENSOARG00000001078,ENSOARG00000004233,ENSOARG00000017161,ENSOARG00000007894,ENSOARG00000015833,ENSOARG00000002132,ENSOARG00000013363,ENSOARG00000004750,ENSOARG00000012377,ENSOARG00000018189,ENSOARG00000013690,ENSOARG00000005286,ENSOARG00000007288,ENSOARG00000005780,ENSOARG00000011318,ENSOARG00000008758,ENSOARG00000002405,…
GO:0016265	death	biological_process	0.0095936	1	43	410	1179	17831	ENSOARG00000017357,ENSOARG00000001544,ENSOARG00000017218,ENSOARG00000003271,ENSOARG00000005558,ENSOARG00000000899,ENSOARG00000010493,ENSOARG00000013671,ENSOARG00000007909,ENSOARG00000010258,ENSOARG00000004064,ENSOARG00000012569,ENSOARG00000012128,ENSOARG00000003433,ENSOARG00000012072,ENSOARG00000006611,ENSOARG00000011582,ENSOARG00000000456,ENSOARG00000017283,ENSOARG00000016866,ENSOARG00000002405,…
GO:0015662	ATPase activity, coupled to transmembrane movement of ions, phosphorylative mechanism	molecular_function	0.0096318	1	4	410	33	17831	ENSOARG00000002132,ENSOARG00000006495,ENSOARG00000002178,ENSOARG00000013489
GO:0031414	N-terminal protein acetyltransferase complex	cellular_component	0.0099512	1	2	410	7	17831	ENSOARG00000001546,ENSOARG00000013690
GO:1990440	positive regulation of transcription from RNA polymerase II promoter in response to endoplasmic reticulum stress	biological_process	0.010125	1	2	410	7	17831	ENSOARG00000010493,ENSOARG00000000927
GO:0048384	retinoic acid receptor signaling pathway	biological_process	0.010313	1	3	410	17	17831	ENSOARG00000004111,ENSOARG00000004233,ENSOARG00000011582
GO:0044264	cellular polysaccharide metabolic process	biological_process	0.010335	1	5	410	55	17831	ENSOARG00000001606,ENSOARG00000012381,ENSOARG00000015019,ENSOARG00000007393,ENSOARG00000012463
GO:0002759	regulation of antimicrobial humoral response	biological_process	0.010405	1	2	410	6	17831	ENSOARG00000007299,ENSOARG00000002540
GO:0036402	proteasome-activating ATPase activity	molecular_function	0.010426	1	2	410	6	17831	ENSOARG00000003433,ENSOARG00000006642
GO:0051304	chromosome separation	biological_process	0.010719	1	5	410	52	17831	ENSOARG00000013512,ENSOARG00000014305,ENSOARG00000020740,ENSOARG00000016070,ENSOARG00000013661
GO:0000502	proteasome complex	cellular_component	0.010731	1	5	410	54	17831	ENSOARG00000014094,ENSOARG00000003433,ENSOARG00000019380,ENSOARG00000004307,ENSOARG00000006642
GO:0005794	Golgi apparatus	cellular_component	0.010797	1	32	410	800	17831	ENSOARG00000006080,ENSOARG00000012013,ENSOARG00000005780,ENSOARG00000003187,ENSOARG00000003881,ENSOARG00000018189,ENSOARG00000017880,ENSOARG00000011530,ENSOARG00000013363,ENSOARG00000010639,ENSOARG00000011436,ENSOARG00000015833,ENSOARG00000012373,ENSOARG00000017283,ENSOARG00000012134,ENSOARG00000000456,ENSOARG00000012072,ENSOARG00000015019,ENSOARG00000007299,ENSOARG00000014970,ENSOARG00000014351,…
GO:0061136	regulation of proteasomal protein catabolic process	biological_process	0.010865	1	9	410	142	17831	ENSOARG00000006642,ENSOARG00000009264,ENSOARG00000013661,ENSOARG00000013443,ENSOARG00000007288,ENSOARG00000003433,ENSOARG00000013512,ENSOARG00000014305,ENSOARG00000016070
GO:0006354	DNA-templated transcription, elongation	biological_process	0.011512	1	4	410	33	17831	ENSOARG00000011813,ENSOARG00000010482,ENSOARG00000005054,ENSOARG00000014094
GO:0007417	central nervous system development	biological_process	0.011518	1	22	410	506	17831	ENSOARG00000001990,ENSOARG00000014470,ENSOARG00000005153,ENSOARG00000004750,ENSOARG00000004234,ENSOARG00000001617,ENSOARG00000019806,ENSOARG00000007145,ENSOARG00000018189,ENSOARG00000005286,ENSOARG00000018410,ENSOARG00000019128,ENSOARG00000004175,ENSOARG00000000263,ENSOARG00000012820,ENSOARG00000007393,ENSOARG00000018523,ENSOARG00000005987,ENSOARG00000000462,ENSOARG00000005054,ENSOARG00000004269,…
GO:0070011	peptidase activity, acting on L-amino acid peptides	molecular_function	0.011644	1	25	410	610	17831	ENSOARG00000007822,ENSOARG00000000910,ENSOARG00000009820,ENSOARG00000007135,ENSOARG00000012013,ENSOARG00000004155,ENSOARG00000019380,ENSOARG00000002540,ENSOARG00000014456,ENSOARG00000020363,ENSOARG00000017628,ENSOARG00000001886,ENSOARG00000010943,ENSOARG00000019414,ENSOARG00000020498,ENSOARG00000004501,ENSOARG00000001395,ENSOARG00000002970,ENSOARG00000004679,ENSOARG00000012373,ENSOARG00000016555,…
GO:0030991	intraciliary transport particle A	cellular_component	0.011879	1	2	410	6	17831	ENSOARG00000015834,ENSOARG00000014470
GO:0031362	anchored component of external side of plasma membrane	cellular_component	0.011948	1	2	410	11	17831	ENSOARG00000017880,ENSOARG00000018410
GO:0040011	locomotion	biological_process	0.011978	1	41	410	1131	17831	ENSOARG00000009548,ENSOARG00000002935,ENSOARG00000016866,ENSOARG00000003603,ENSOARG00000016545,ENSOARG00000000456,ENSOARG00000006034,ENSOARG00000006610,ENSOARG00000012128,ENSOARG00000005987,ENSOARG00000001617,ENSOARG00000013611,ENSOARG00000015010,ENSOARG00000017474,ENSOARG00000000616,ENSOARG00000001990,ENSOARG00000019421,ENSOARG00000005558,ENSOARG00000010782,ENSOARG00000004233,ENSOARG00000004269,…
GO:0008150	biological_process	biological_process	0.012042	1	353	410	14361	17831	ENSOARG00000016101,ENSOARG00000006034,ENSOARG00000003252,ENSOARG00000008941,ENSOARG00000010070,ENSOARG00000002405,ENSOARG00000008758,ENSOARG00000019505,ENSOARG00000004623,ENSOARG00000002936,ENSOARG00000004679,ENSOARG00000010493,ENSOARG00000009736,ENSOARG00000001990,ENSOARG00000004501,ENSOARG00000012381,ENSOARG00000015431,ENSOARG00000012564,ENSOARG00000001761,ENSOARG00000009133,ENSOARG00000000598,…
GO:0045839	negative regulation of mitotic nuclear division	biological_process	0.012059	1	4	410	36	17831	ENSOARG00000016070,ENSOARG00000014305,ENSOARG00000013512,ENSOARG00000001546
GO:0001839	neural plate morphogenesis	biological_process	0.012068	1	2	410	7	17831	ENSOARG00000016866,ENSOARG00000010809
GO:0045048	protein insertion into ER membrane	biological_process	0.012245	1	2	410	7	17831	ENSOARG00000014535,ENSOARG00000011392
GO:2001251	negative regulation of chromosome organization	biological_process	0.012321	1	7	410	95	17831	ENSOARG00000001982,ENSOARG00000001546,ENSOARG00000013512,ENSOARG00000014305,ENSOARG00000016070,ENSOARG00000009736,ENSOARG00000007909
GO:0090150	establishment of protein localization to membrane	biological_process	0.012333	1	7	410	100	17831	ENSOARG00000015010,ENSOARG00000007288,ENSOARG00000011392,ENSOARG00000005237,ENSOARG00000004623,ENSOARG00000012128,ENSOARG00000014535
GO:0048513	organ development	biological_process	0.012383	1	69	410	2079	17831	ENSOARG00000001850,ENSOARG00000016866,ENSOARG00000018523,ENSOARG00000006034,ENSOARG00000010809,ENSOARG00000004764,ENSOARG00000004743,ENSOARG00000003271,ENSOARG00000004577,ENSOARG00000014970,ENSOARG00000017218,ENSOARG00000010782,ENSOARG00000001617,ENSOARG00000019421,ENSOARG00000005558,ENSOARG00000010493,ENSOARG00000001990,ENSOARG00000015834,ENSOARG00000004233,ENSOARG00000004269,ENSOARG00000012381,…
GO:1902105	regulation of leukocyte differentiation	biological_process	0.012439	1	10	410	169	17831	ENSOARG00000007299,ENSOARG00000012820,ENSOARG00000018955,ENSOARG00000004764,ENSOARG00000018523,ENSOARG00000003333,ENSOARG00000011582,ENSOARG00000019414,ENSOARG00000001544,ENSOARG00000004743
GO:0030057	desmosome	cellular_component	0.012476	1	3	410	18	17831	ENSOARG00000017474,ENSOARG00000013611,ENSOARG00000013586
GO:0090313	regulation of protein targeting to membrane	biological_process	0.012604	1	3	410	21	17831	ENSOARG00000012128,ENSOARG00000015010,ENSOARG00000004623
GO:0042119	neutrophil activation	biological_process	0.012667	1	3	410	22	17831	ENSOARG00000002293,ENSOARG00000010070,ENSOARG00000002236
GO:0060322	head development	biological_process	0.012713	1	19	410	416	17831	ENSOARG00000004750,ENSOARG00000001617,ENSOARG00000019414,ENSOARG00000019128,ENSOARG00000004175,ENSOARG00000018410,ENSOARG00000005286,ENSOARG00000018189,ENSOARG00000010782,ENSOARG00000007145,ENSOARG00000019806,ENSOARG00000000263,ENSOARG00000016866,ENSOARG00000004269,ENSOARG00000000462,ENSOARG00000005054,ENSOARG00000005987,ENSOARG00000018523,ENSOARG00000007393
GO:0007229	integrin-mediated signaling pathway	biological_process	0.01281	1	6	410	72	17831	ENSOARG00000006610,ENSOARG00000012128,ENSOARG00000012820,ENSOARG00000008624,ENSOARG00000015010,ENSOARG00000005780
GO:0032469	endoplasmic reticulum calcium ion homeostasis	biological_process	0.012935	1	3	410	20	17831	ENSOARG00000002132,ENSOARG00000004233,ENSOARG00000007081
GO:0019730	antimicrobial humoral response	biological_process	0.01312	1	3	410	23	17831	ENSOARG00000002540,ENSOARG00000007299,ENSOARG00000002846
GO:0048705	skeletal system morphogenesis	biological_process	0.013275	1	10	410	178	17831	ENSOARG00000013548,ENSOARG00000017161,ENSOARG00000019414,ENSOARG00000011582,ENSOARG00000004577,ENSOARG00000005054,ENSOARG00000007393,ENSOARG00000007145,ENSOARG00000006034,ENSOARG00000015834
GO:0030548	acetylcholine receptor regulator activity	molecular_function	0.013668	1	2	410	9	17831	ENSOARG00000005880,ENSOARG00000001761
GO:1903706	regulation of hemopoiesis	biological_process	0.013675	1	12	410	228	17831	ENSOARG00000018955,ENSOARG00000007299,ENSOARG00000012820,ENSOARG00000004764,ENSOARG00000010482,ENSOARG00000012128,ENSOARG00000018523,ENSOARG00000003333,ENSOARG00000019414,ENSOARG00000011582,ENSOARG00000004743,ENSOARG00000001544
GO:1902041	regulation of extrinsic apoptotic signaling pathway via death domain receptors	biological_process	0.013789	1	4	410	35	17831	ENSOARG00000010493,ENSOARG00000018189,ENSOARG00000017161,ENSOARG00000005998
GO:0048518	positive regulation of biological process	biological_process	0.013796	1	120	410	3932	17831	ENSOARG00000006455,ENSOARG00000014094,ENSOARG00000017957,ENSOARG00000008941,ENSOARG00000010070,ENSOARG00000005998,ENSOARG00000021005,ENSOARG00000018127,ENSOARG00000004623,ENSOARG00000004764,ENSOARG00000008001,ENSOARG00000018523,ENSOARG00000003433,ENSOARG00000007822,ENSOARG00000010809,ENSOARG00000006610,ENSOARG00000018751,ENSOARG00000006034,ENSOARG00000016101,ENSOARG00000012072,ENSOARG00000006611,…
GO:0003916	DNA topoisomerase activity	molecular_function	0.01384	1	2	410	7	17831	ENSOARG00000004269,ENSOARG00000014321
GO:0046961	proton-transporting ATPase activity, rotational mechanism	molecular_function	0.013878	1	2	410	8	17831	ENSOARG00000004743,ENSOARG00000013489
GO:0021532	neural tube patterning	biological_process	0.014033	1	4	410	37	17831	ENSOARG00000014470,ENSOARG00000015834,ENSOARG00000019128,ENSOARG00000016866
GO:0007088	regulation of mitotic nuclear division	biological_process	0.014249	1	7	410	99	17831	ENSOARG00000016866,ENSOARG00000013661,ENSOARG00000001546,ENSOARG00000014305,ENSOARG00000016070,ENSOARG00000013512,ENSOARG00000002405
GO:0005976	polysaccharide metabolic process	biological_process	0.014564	1	5	410	59	17831	ENSOARG00000012463,ENSOARG00000007393,ENSOARG00000015019,ENSOARG00000012381,ENSOARG00000001606
GO:0016324	apical plasma membrane	cellular_component	0.014721	1	9	410	141	17831	ENSOARG00000012128,ENSOARG00000017817,ENSOARG00000017880,ENSOARG00000013489,ENSOARG00000009319,ENSOARG00000007766,ENSOARG00000005780,ENSOARG00000002236,ENSOARG00000002554
GO:0032471	negative regulation of endoplasmic reticulum calcium ion concentration	biological_process	0.014797	1	2	410	8	17831	ENSOARG00000002132,ENSOARG00000007081
GO:2000317	negative regulation of T-helper 17 type immune response	biological_process	0.01486	1	2	410	7	17831	ENSOARG00000003333,ENSOARG00000012820
GO:2000320	negative regulation of T-helper 17 cell differentiation	biological_process	0.01486	1	2	410	7	17831	ENSOARG00000003333,ENSOARG00000012820
GO:0016570	histone modification	biological_process	0.014915	1	16	410	321	17831	ENSOARG00000005054,ENSOARG00000008530,ENSOARG00000018523,ENSOARG00000018751,ENSOARG00000013768,ENSOARG00000005631,ENSOARG00000013469,ENSOARG00000007406,ENSOARG00000003333,ENSOARG00000015104,ENSOARG00000010482,ENSOARG00000005558,ENSOARG00000007909,ENSOARG00000009736,ENSOARG00000013866,ENSOARG00000008832
GO:0045294	alpha-catenin binding	molecular_function	0.014987	1	2	410	7	17831	ENSOARG00000000462,ENSOARG00000017474
GO:0048534	hematopoietic or lymphoid organ development	biological_process	0.01518	1	23	410	560	17831	ENSOARG00000004936,ENSOARG00000018955,ENSOARG00000012820,ENSOARG00000007299,ENSOARG00000004764,ENSOARG00000014321,ENSOARG00000008358,ENSOARG00000013853,ENSOARG00000018523,ENSOARG00000012128,ENSOARG00000012381,ENSOARG00000004233,ENSOARG00000011582,ENSOARG00000000616,ENSOARG00000002293,ENSOARG00000005558,ENSOARG00000017737,ENSOARG00000010782,ENSOARG00000010482,ENSOARG00000003333,ENSOARG00000004743,…
GO:0032328	alanine transport	biological_process	0.01526	1	2	410	7	17831	ENSOARG00000010284,ENSOARG00000004405
GO:0048646	anatomical structure formation involved in morphogenesis	biological_process	0.015343	1	32	410	822	17831	ENSOARG00000014470,ENSOARG00000005153,ENSOARG00000019806,ENSOARG00000010482,ENSOARG00000018189,ENSOARG00000019128,ENSOARG00000013780,ENSOARG00000019414,ENSOARG00000005780,ENSOARG00000009594,ENSOARG00000005054,ENSOARG00000004233,ENSOARG00000005558,ENSOARG00000017474,ENSOARG00000015834,ENSOARG00000001617,ENSOARG00000015010,ENSOARG00000013611,ENSOARG00000008405,ENSOARG00000007145,ENSOARG00000010782,…
GO:0006006	glucose metabolic process	biological_process	0.015438	1	7	410	102	17831	ENSOARG00000004577,ENSOARG00000004234,ENSOARG00000010493,ENSOARG00000019421,ENSOARG00000018523,ENSOARG00000017957,ENSOARG00000007894
GO:0008233	peptidase activity	molecular_function	0.015705	1	25	410	627	17831	ENSOARG00000019380,ENSOARG00000002540,ENSOARG00000014456,ENSOARG00000020363,ENSOARG00000007822,ENSOARG00000009820,ENSOARG00000000910,ENSOARG00000007135,ENSOARG00000004155,ENSOARG00000012013,ENSOARG00000002970,ENSOARG00000001395,ENSOARG00000004501,ENSOARG00000016555,ENSOARG00000012373,ENSOARG00000004679,ENSOARG00000003300,ENSOARG00000000341,ENSOARG00000005244,ENSOARG00000006110,ENSOARG00000017628,…
GO:0004190	aspartic-type endopeptidase activity	molecular_function	0.015826	1	6	410	92	17831	ENSOARG00000006110,ENSOARG00000005244,ENSOARG00000007135,ENSOARG00000002540,ENSOARG00000000910,ENSOARG00000009820
GO:0043995	histone acetyltransferase activity (H4-K5 specific)	molecular_function	0.01583	1	2	410	7	17831	ENSOARG00000013866,ENSOARG00000015104
GO:0043996	histone acetyltransferase activity (H4-K8 specific)	molecular_function	0.01583	1	2	410	7	17831	ENSOARG00000015104,ENSOARG00000013866
GO:0046972	histone acetyltransferase activity (H4-K16 specific)	molecular_function	0.01583	1	2	410	7	17831	ENSOARG00000013866,ENSOARG00000015104
GO:0050839	cell adhesion molecule binding	molecular_function	0.015864	1	8	410	119	17831	ENSOARG00000013611,ENSOARG00000015010,ENSOARG00000017474,ENSOARG00000012013,ENSOARG00000008624,ENSOARG00000005780,ENSOARG00000011318,ENSOARG00000000462
GO:0007029	endoplasmic reticulum organization	biological_process	0.015871	1	4	410	37	17831	ENSOARG00000014535,ENSOARG00000005237,ENSOARG00000011392,ENSOARG00000008405
GO:0031233	intrinsic component of external side of plasma membrane	cellular_component	0.015998	1	2	410	12	17831	ENSOARG00000017880,ENSOARG00000018410
GO:0045577	regulation of B cell differentiation	biological_process	0.016006	1	3	410	20	17831	ENSOARG00000018955,ENSOARG00000007299,ENSOARG00000019414
GO:0016322	neuron remodeling	biological_process	0.016035	1	2	410	7	17831	ENSOARG00000017737,ENSOARG00000008024
GO:0051301	cell division	biological_process	0.016101	1	14	410	286	17831	ENSOARG00000013512,ENSOARG00000012128,ENSOARG00000005054,ENSOARG00000016070,ENSOARG00000014305,ENSOARG00000000462,ENSOARG00000001546,ENSOARG00000016866,ENSOARG00000013661,ENSOARG00000002405,ENSOARG00000020740,ENSOARG00000014321,ENSOARG00000001617,ENSOARG00000020658
GO:0005996	monosaccharide metabolic process	biological_process	0.016256	1	9	410	151	17831	ENSOARG00000010493,ENSOARG00000017957,ENSOARG00000007894,ENSOARG00000019421,ENSOARG00000004234,ENSOARG00000002167,ENSOARG00000018523,ENSOARG00000011137,ENSOARG00000004577
GO:0008427	calcium-dependent protein kinase inhibitor activity	molecular_function	0.016289	1	1	410	1	17831	ENSOARG00000012128
GO:0010858	calcium-dependent protein kinase regulator activity	molecular_function	0.016289	1	1	410	1	17831	ENSOARG00000012128
GO:2000256	positive regulation of male germ cell proliferation	biological_process	0.016289	1	1	410	1	17831	ENSOARG00000012128
GO:0045177	apical part of cell	cellular_component	0.01642	1	11	410	193	17831	ENSOARG00000002554,ENSOARG00000002236,ENSOARG00000005780,ENSOARG00000009319,ENSOARG00000007766,ENSOARG00000010809,ENSOARG00000017880,ENSOARG00000013489,ENSOARG00000017817,ENSOARG00000000462,ENSOARG00000012128
GO:0001954	positive regulation of cell-matrix adhesion	biological_process	0.016537	1	4	410	37	17831	ENSOARG00000017474,ENSOARG00000012128,ENSOARG00000005780,ENSOARG00000015010
GO:0012501	programmed cell death	biological_process	0.016813	1	39	410	1089	17831	ENSOARG00000017283,ENSOARG00000016866,ENSOARG00000011582,ENSOARG00000000456,ENSOARG00000012072,ENSOARG00000006611,ENSOARG00000012128,ENSOARG00000020145,ENSOARG00000005998,ENSOARG00000002405,ENSOARG00000008758,ENSOARG00000017218,ENSOARG00000017357,ENSOARG00000001544,ENSOARG00000012569,ENSOARG00000010258,ENSOARG00000004064,ENSOARG00000000899,ENSOARG00000010493,ENSOARG00000013671,ENSOARG00000007909,…
GO:0070001	aspartic-type peptidase activity	molecular_function	0.016881	1	6	410	93	17831	ENSOARG00000009820,ENSOARG00000000910,ENSOARG00000002540,ENSOARG00000007135,ENSOARG00000005244,ENSOARG00000006110
GO:0071757	hexameric IgM immunoglobulin complex	cellular_component	0.016918	1	1	410	1	17831	ENSOARG00000002846
GO:0051784	negative regulation of nuclear division	biological_process	0.016955	1	4	410	41	17831	ENSOARG00000001546,ENSOARG00000013512,ENSOARG00000016070,ENSOARG00000014305
GO:0000070	mitotic sister chromatid segregation	biological_process	0.017166	1	7	410	106	17831	ENSOARG00000016070,ENSOARG00000020740,ENSOARG00000014305,ENSOARG00000008469,ENSOARG00000013512,ENSOARG00000013661,ENSOARG00000001546
GO:0006904	vesicle docking involved in exocytosis	biological_process	0.017355	1	3	410	20	17831	ENSOARG00000012072,ENSOARG00000002236,ENSOARG00000001010
GO:0048385	regulation of retinoic acid receptor signaling pathway	biological_process	0.017423	1	2	410	8	17831	ENSOARG00000011582,ENSOARG00000004111
GO:0038131	neuregulin receptor activity	molecular_function	0.017721	1	1	410	1	17831	ENSOARG00000018410
GO:0006646	phosphatidylethanolamine biosynthetic process	biological_process	0.017761	1	2	410	8	17831	ENSOARG00000014868,ENSOARG00000016498
GO:0021549	cerebellum development	biological_process	0.017789	1	5	410	59	17831	ENSOARG00000019128,ENSOARG00000004175,ENSOARG00000001617,ENSOARG00000018189,ENSOARG00000005286
GO:0002520	immune system development	biological_process	0.017828	1	24	410	597	17831	ENSOARG00000018955,ENSOARG00000004936,ENSOARG00000007299,ENSOARG00000012820,ENSOARG00000014321,ENSOARG00000004764,ENSOARG00000008358,ENSOARG00000013853,ENSOARG00000018523,ENSOARG00000012381,ENSOARG00000012128,ENSOARG00000004233,ENSOARG00000011582,ENSOARG00000001982,ENSOARG00000002293,ENSOARG00000000616,ENSOARG00000005558,ENSOARG00000017737,ENSOARG00000010482,ENSOARG00000010782,ENSOARG00000003333,…
GO:0031325	positive regulation of cellular metabolic process	biological_process	0.018112	1	69	410	2116	17831	ENSOARG00000003271,ENSOARG00000014970,ENSOARG00000004743,ENSOARG00000000927,ENSOARG00000013512,ENSOARG00000004234,ENSOARG00000010493,ENSOARG00000009736,ENSOARG00000013671,ENSOARG00000000899,ENSOARG00000005558,ENSOARG00000016866,ENSOARG00000013443,ENSOARG00000010809,ENSOARG00000006034,ENSOARG00000018751,ENSOARG00000018523,ENSOARG00000003433,ENSOARG00000004764,ENSOARG00000005998,ENSOARG00000018127,…
GO:0021754	facial nucleus development	biological_process	0.018199	1	1	410	1	17831	ENSOARG00000007145
GO:0006605	protein targeting	biological_process	0.018311	1	12	410	235	17831	ENSOARG00000004623,ENSOARG00000020658,ENSOARG00000015010,ENSOARG00000017474,ENSOARG00000014535,ENSOARG00000008469,ENSOARG00000004233,ENSOARG00000014045,ENSOARG00000004155,ENSOARG00000005237,ENSOARG00000006034,ENSOARG00000012128
GO:0043087	regulation of GTPase activity	biological_process	0.018342	1	14	410	271	17831	ENSOARG00000015010,ENSOARG00000010258,ENSOARG00000010829,ENSOARG00000004623,ENSOARG00000005950,ENSOARG00000014769,ENSOARG00000007288,ENSOARG00000008574,ENSOARG00000018410,ENSOARG00000001560,ENSOARG00000017283,ENSOARG00000016618,ENSOARG00000010809,ENSOARG00000019806
GO:0030071	regulation of mitotic metaphase/anaphase transition	biological_process	0.018451	1	4	410	41	17831	ENSOARG00000014305,ENSOARG00000016070,ENSOARG00000013512,ENSOARG00000013661
GO:0045165	cell fate commitment	biological_process	0.018506	1	9	410	168	17831	ENSOARG00000006034,ENSOARG00000010482,ENSOARG00000003333,ENSOARG00000016866,ENSOARG00000004233,ENSOARG00000011582,ENSOARG00000004936,ENSOARG00000012820,ENSOARG00000004750
GO:0014819	regulation of skeletal muscle contraction	biological_process	0.018626	1	2	410	9	17831	ENSOARG00000008405,ENSOARG00000002132
GO:1903047	mitotic cell cycle process	biological_process	0.018644	1	18	410	404	17831	ENSOARG00000002405,ENSOARG00000009264,ENSOARG00000014305,ENSOARG00000005054,ENSOARG00000018751,ENSOARG00000016101,ENSOARG00000004233,ENSOARG00000016866,ENSOARG00000013661,ENSOARG00000008469,ENSOARG00000008337,ENSOARG00000020740,ENSOARG00000002293,ENSOARG00000001617,ENSOARG00000013512,ENSOARG00000016070,ENSOARG00000019557,ENSOARG00000001546
GO:0016568	chromatin modification	biological_process	0.018721	1	18	410	388	17831	ENSOARG00000018523,ENSOARG00000005054,ENSOARG00000008530,ENSOARG00000018751,ENSOARG00000013768,ENSOARG00000001982,ENSOARG00000013469,ENSOARG00000005631,ENSOARG00000012669,ENSOARG00000007406,ENSOARG00000003333,ENSOARG00000010482,ENSOARG00000015104,ENSOARG00000005558,ENSOARG00000009736,ENSOARG00000007909,ENSOARG00000008832,ENSOARG00000013866
GO:0004571	mannosyl-oligosaccharide 1,2-alpha-mannosidase activity	molecular_function	0.018722	1	2	410	8	17831	ENSOARG00000002201,ENSOARG00000002171
GO:0015924	mannosyl-oligosaccharide mannosidase activity	molecular_function	0.018722	1	2	410	8	17831	ENSOARG00000002171,ENSOARG00000002201
GO:0004586	ornithine decarboxylase activity	molecular_function	0.019038	1	1	410	1	17831	ENSOARG00000015431
GO:0033387	putrescine biosynthetic process from ornithine	biological_process	0.019038	1	1	410	1	17831	ENSOARG00000015431
GO:0045651	positive regulation of macrophage differentiation	biological_process	0.019078	1	2	410	9	17831	ENSOARG00000001544,ENSOARG00000004764
GO:0031248	protein acetyltransferase complex	cellular_component	0.019129	1	6	410	82	17831	ENSOARG00000018523,ENSOARG00000013690,ENSOARG00000015104,ENSOARG00000013866,ENSOARG00000007406,ENSOARG00000001546
GO:1902493	acetyltransferase complex	cellular_component	0.019129	1	6	410	82	17831	ENSOARG00000001546,ENSOARG00000007406,ENSOARG00000013866,ENSOARG00000015104,ENSOARG00000013690,ENSOARG00000018523
GO:0021903	rostrocaudal neural tube patterning	biological_process	0.019464	1	2	410	10	17831	ENSOARG00000019128,ENSOARG00000016866
GO:0021510	spinal cord development	biological_process	0.019522	1	5	410	63	17831	ENSOARG00000014470,ENSOARG00000001990,ENSOARG00000012820,ENSOARG00000005153,ENSOARG00000004750
GO:0007420	brain development	biological_process	0.019558	1	17	410	378	17831	ENSOARG00000007393,ENSOARG00000018523,ENSOARG00000005054,ENSOARG00000000462,ENSOARG00000005987,ENSOARG00000004269,ENSOARG00000016866,ENSOARG00000000263,ENSOARG00000007145,ENSOARG00000019806,ENSOARG00000018189,ENSOARG00000005286,ENSOARG00000004175,ENSOARG00000019128,ENSOARG00000018410,ENSOARG00000001617,ENSOARG00000004750
GO:0045893	positive regulation of transcription, DNA-templated	biological_process	0.01958	1	40	410	1134	17831	ENSOARG00000013469,ENSOARG00000009839,ENSOARG00000017782,ENSOARG00000014321,ENSOARG00000011113,ENSOARG00000001982,ENSOARG00000017161,ENSOARG00000005568,ENSOARG00000015833,ENSOARG00000002293,ENSOARG00000013870,ENSOARG00000008832,ENSOARG00000004750,ENSOARG00000010284,ENSOARG00000005153,ENSOARG00000003881,ENSOARG00000010482,ENSOARG00000013690,ENSOARG00000019128,ENSOARG00000004175,ENSOARG00000018955,…
GO:0043547	positive regulation of GTPase activity	biological_process	0.019896	1	12	410	221	17831	ENSOARG00000010809,ENSOARG00000016618,ENSOARG00000017283,ENSOARG00000018410,ENSOARG00000001560,ENSOARG00000007288,ENSOARG00000008574,ENSOARG00000014769,ENSOARG00000005950,ENSOARG00000004623,ENSOARG00000010829,ENSOARG00000010258
GO:0060795	cell fate commitment involved in formation of primary germ layer	biological_process	0.019982	1	3	410	23	17831	ENSOARG00000004936,ENSOARG00000010482,ENSOARG00000006034
GO:0036230	granulocyte activation	biological_process	0.020153	1	3	410	26	17831	ENSOARG00000010070,ENSOARG00000002293,ENSOARG00000002236
GO:1903508	positive regulation of nucleic acid-templated transcription	biological_process	0.020279	1	41	410	1173	17831	ENSOARG00000015010,ENSOARG00000006642,ENSOARG00000010493,ENSOARG00000000899,ENSOARG00000017474,ENSOARG00000005558,ENSOARG00000003271,ENSOARG00000001544,ENSOARG00000013548,ENSOARG00000000927,ENSOARG00000007145,ENSOARG00000003333,ENSOARG00000007406,ENSOARG00000018955,ENSOARG00000004936,ENSOARG00000019668,ENSOARG00000010809,ENSOARG00000006034,ENSOARG00000018751,ENSOARG00000018523,ENSOARG00000012128,…
GO:0007091	metaphase/anaphase transition of mitotic cell cycle	biological_process	0.020284	1	4	410	42	17831	ENSOARG00000014305,ENSOARG00000016070,ENSOARG00000013512,ENSOARG00000013661
GO:1902099	regulation of metaphase/anaphase transition of cell cycle	biological_process	0.020284	1	4	410	42	17831	ENSOARG00000014305,ENSOARG00000016070,ENSOARG00000013512,ENSOARG00000013661
GO:0042803	protein homodimerization activity	molecular_function	0.020288	1	22	410	529	17831	ENSOARG00000002132,ENSOARG00000016498,ENSOARG00000010493,ENSOARG00000007288,ENSOARG00000020498,ENSOARG00000009840,ENSOARG00000004175,ENSOARG00000003333,ENSOARG00000007676,ENSOARG00000008358,ENSOARG00000012122,ENSOARG00000014321,ENSOARG00000013469,ENSOARG00000010137,ENSOARG00000017957,ENSOARG00000003730,ENSOARG00000013443,ENSOARG00000017283,ENSOARG00000004233,ENSOARG00000000910,ENSOARG00000015431,…
GO:2000021	regulation of ion homeostasis	biological_process	0.020481	1	7	410	112	17831	ENSOARG00000008405,ENSOARG00000004233,ENSOARG00000007288,ENSOARG00000003306,ENSOARG00000008262,ENSOARG00000007299,ENSOARG00000005490
GO:0070166	enamel mineralization	biological_process	0.020509	1	2	410	8	17831	ENSOARG00000013780,ENSOARG00000014970
GO:0061085	regulation of histone H3-K27 methylation	biological_process	0.020756	1	2	410	8	17831	ENSOARG00000009736,ENSOARG00000005631
GO:0043412	macromolecule modification	biological_process	0.020929	1	91	410	2888	17831	ENSOARG00000019806,ENSOARG00000013690,ENSOARG00000007288,ENSOARG00000005780,ENSOARG00000008454,ENSOARG00000004175,ENSOARG00000001546,ENSOARG00000008024,ENSOARG00000011436,ENSOARG00000010124,ENSOARG00000008832,ENSOARG00000018827,ENSOARG00000014305,ENSOARG00000014569,ENSOARG00000000048,ENSOARG00000012564,ENSOARG00000004233,ENSOARG00000009264,ENSOARG00000016070,ENSOARG00000013512,ENSOARG00000010782,…
GO:0006103	2-oxoglutarate metabolic process	biological_process	0.020962	1	2	410	8	17831	ENSOARG00000015775,ENSOARG00000003890
GO:0032933	SREBP signaling pathway	biological_process	0.020983	1	2	410	8	17831	ENSOARG00000003333,ENSOARG00000003881
GO:1902680	positive regulation of RNA biosynthetic process	biological_process	0.021175	1	41	410	1176	17831	ENSOARG00000011113,ENSOARG00000017161,ENSOARG00000005568,ENSOARG00000001982,ENSOARG00000009839,ENSOARG00000013469,ENSOARG00000017782,ENSOARG00000014321,ENSOARG00000013690,ENSOARG00000010482,ENSOARG00000003881,ENSOARG00000004175,ENSOARG00000019128,ENSOARG00000015833,ENSOARG00000002293,ENSOARG00000013870,ENSOARG00000008832,ENSOARG00000004750,ENSOARG00000010284,ENSOARG00000005153,ENSOARG00000012128,…
GO:0035721	intraciliary retrograde transport	biological_process	0.021329	1	2	410	8	17831	ENSOARG00000014470,ENSOARG00000015834
GO:1901800	positive regulation of proteasomal protein catabolic process	biological_process	0.021353	1	5	410	61	17831	ENSOARG00000003433,ENSOARG00000009264,ENSOARG00000013443,ENSOARG00000006642,ENSOARG00000007288
GO:0051179	localization	biological_process	0.021534	1	124	410	4165	17831	ENSOARG00000008624,ENSOARG00000003730,ENSOARG00000009393,ENSOARG00000000910,ENSOARG00000005054,ENSOARG00000002178,ENSOARG00000001389,ENSOARG00000009594,ENSOARG00000000994,ENSOARG00000015658,ENSOARG00000000263,ENSOARG00000005237,ENSOARG00000003187,ENSOARG00000012734,ENSOARG00000017628,ENSOARG00000017880,ENSOARG00000007676,ENSOARG00000005859,ENSOARG00000013363,ENSOARG00000005153,ENSOARG00000010284,…
GO:0045619	regulation of lymphocyte differentiation	biological_process	0.021599	1	7	410	104	17831	ENSOARG00000007299,ENSOARG00000018523,ENSOARG00000003333,ENSOARG00000012820,ENSOARG00000018955,ENSOARG00000019414,ENSOARG00000011582
GO:0071702	organic substance transport	biological_process	0.021709	1	48	410	1389	17831	ENSOARG00000014351,ENSOARG00000001544,ENSOARG00000002327,ENSOARG00000005884,ENSOARG00000003333,ENSOARG00000018045,ENSOARG00000016498,ENSOARG00000004234,ENSOARG00000018657,ENSOARG00000001617,ENSOARG00000015010,ENSOARG00000004405,ENSOARG00000017474,ENSOARG00000008469,ENSOARG00000014045,ENSOARG00000004155,ENSOARG00000000456,ENSOARG00000006034,ENSOARG00000012072,ENSOARG00000012128,ENSOARG00000001026,…
GO:0001701	in utero embryonic development	biological_process	0.022198	1	13	410	266	17831	ENSOARG00000017782,ENSOARG00000001617,ENSOARG00000006642,ENSOARG00000014769,ENSOARG00000004936,ENSOARG00000002405,ENSOARG00000002015,ENSOARG00000001606,ENSOARG00000017218,ENSOARG00000003271,ENSOARG00000010482,ENSOARG00000005054,ENSOARG00000018523
GO:0010965	regulation of mitotic sister chromatid separation	biological_process	0.022226	1	4	410	43	17831	ENSOARG00000013661,ENSOARG00000013512,ENSOARG00000014305,ENSOARG00000016070
GO:0044784	metaphase/anaphase transition of cell cycle	biological_process	0.022226	1	4	410	43	17831	ENSOARG00000013661,ENSOARG00000013512,ENSOARG00000016070,ENSOARG00000014305
GO:0006474	N-terminal protein amino acid acetylation	biological_process	0.022372	1	2	410	10	17831	ENSOARG00000001546,ENSOARG00000013690
GO:0006265	DNA topological change	biological_process	0.022434	1	2	410	12	17831	ENSOARG00000014321,ENSOARG00000004269
GO:0032787	monocarboxylic acid metabolic process	biological_process	0.02249	1	15	410	314	17831	ENSOARG00000004234,ENSOARG00000016498,ENSOARG00000004117,ENSOARG00000009594,ENSOARG00000007894,ENSOARG00000017957,ENSOARG00000017982,ENSOARG00000008822,ENSOARG00000019505,ENSOARG00000011582,ENSOARG00000003252,ENSOARG00000001530,ENSOARG00000003271,ENSOARG00000012381,ENSOARG00000003881
GO:0030900	forebrain development	biological_process	0.022623	1	12	410	242	17831	ENSOARG00000005987,ENSOARG00000000462,ENSOARG00000005054,ENSOARG00000018523,ENSOARG00000007393,ENSOARG00000018410,ENSOARG00000019128,ENSOARG00000004269,ENSOARG00000016866,ENSOARG00000000263,ENSOARG00000004750,ENSOARG00000001617
GO:0048678	response to axon injury	biological_process	0.022836	1	3	410	26	17831	ENSOARG00000003603,ENSOARG00000018410,ENSOARG00000010782
GO:0010390	histone monoubiquitination	biological_process	0.023012	1	3	410	24	17831	ENSOARG00000010482,ENSOARG00000008530,ENSOARG00000007406
GO:0071007	U2-type catalytic step 2 spliceosome	cellular_component	0.023123	1	3	410	22	17831	ENSOARG00000000491,ENSOARG00000013312,ENSOARG00000002015
GO:0016048	detection of temperature stimulus	biological_process	0.023218	1	2	410	9	17831	ENSOARG00000012013,ENSOARG00000001990
GO:0006658	phosphatidylserine metabolic process	biological_process	0.02326	1	2	410	9	17831	ENSOARG00000004064,ENSOARG00000016498
GO:0090233	negative regulation of spindle checkpoint	biological_process	0.023286	1	1	410	1	17831	ENSOARG00000013512
GO:1902426	negative regulation of mitotic spindle assembly checkpoint	biological_process	0.023286	1	1	410	1	17831	ENSOARG00000013512
GO:0000819	sister chromatid segregation	biological_process	0.023301	1	7	410	112	17831	ENSOARG00000001546,ENSOARG00000013661,ENSOARG00000013512,ENSOARG00000008469,ENSOARG00000014305,ENSOARG00000020740,ENSOARG00000016070
GO:0021680	cerebellar Purkinje cell layer development	biological_process	0.023333	1	3	410	23	17831	ENSOARG00000001617,ENSOARG00000018189,ENSOARG00000005286
GO:0015909	long-chain fatty acid transport	biological_process	0.023408	1	4	410	43	17831	ENSOARG00000016498,ENSOARG00000009594,ENSOARG00000009393,ENSOARG00000000994
GO:0007501	mesodermal cell fate specification	biological_process	0.023514	1	2	410	9	17831	ENSOARG00000006034,ENSOARG00000004936
GO:0047017	prostaglandin-F synthase activity	molecular_function	0.023666	1	1	410	1	17831	ENSOARG00000017982
GO:0048285	organelle fission	biological_process	0.023846	1	14	410	296	17831	ENSOARG00000016101,ENSOARG00000013512,ENSOARG00000016070,ENSOARG00000014305,ENSOARG00000005054,ENSOARG00000005987,ENSOARG00000016866,ENSOARG00000001546,ENSOARG00000013661,ENSOARG00000011582,ENSOARG00000002405,ENSOARG00000008469,ENSOARG00000020740,ENSOARG00000013447
GO:0051879	Hsp90 protein binding	molecular_function	0.023854	1	3	410	24	17831	ENSOARG00000008469,ENSOARG00000017283,ENSOARG00000013443
GO:0004365	glyceraldehyde-3-phosphate dehydrogenase (NAD+) (phosphorylating) activity	molecular_function	0.023892	1	1	410	2	17831	ENSOARG00000007894
GO:0043891	glyceraldehyde-3-phosphate dehydrogenase (NAD(P)+) (phosphorylating) activity	molecular_function	0.023892	1	1	410	2	17831	ENSOARG00000007894
GO:0015711	organic anion transport	biological_process	0.023976	1	12	410	238	17831	ENSOARG00000001026,ENSOARG00000009393,ENSOARG00000017880,ENSOARG00000014351,ENSOARG00000000994,ENSOARG00000000386,ENSOARG00000010639,ENSOARG00000005859,ENSOARG00000004405,ENSOARG00000009594,ENSOARG00000010284,ENSOARG00000016498
GO:0021568	rhombomere 2 development	biological_process	0.024054	1	1	410	2	17831	ENSOARG00000019128
GO:0006089	lactate metabolic process	biological_process	0.024188	1	2	410	9	17831	ENSOARG00000019505,ENSOARG00000012381
GO:0051254	positive regulation of RNA metabolic process	biological_process	0.024192	1	42	410	1220	17831	ENSOARG00000011113,ENSOARG00000004269,ENSOARG00000017161,ENSOARG00000005568,ENSOARG00000001982,ENSOARG00000009839,ENSOARG00000013469,ENSOARG00000014321,ENSOARG00000017782,ENSOARG00000010482,ENSOARG00000013690,ENSOARG00000003881,ENSOARG00000004175,ENSOARG00000019128,ENSOARG00000013870,ENSOARG00000002293,ENSOARG00000015833,ENSOARG00000010284,ENSOARG00000005153,ENSOARG00000008832,ENSOARG00000004750,…
GO:0060562	epithelial tube morphogenesis	biological_process	0.024248	1	12	410	246	17831	ENSOARG00000014470,ENSOARG00000005153,ENSOARG00000018523,ENSOARG00000005054,ENSOARG00000019806,ENSOARG00000006034,ENSOARG00000010809,ENSOARG00000019414,ENSOARG00000019128,ENSOARG00000011318,ENSOARG00000004233,ENSOARG00000016866
GO:0017111	nucleoside-triphosphatase activity	molecular_function	0.024392	1	27	410	713	17831	ENSOARG00000001850,ENSOARG00000012917,ENSOARG00000004269,ENSOARG00000004600,ENSOARG00000013739,ENSOARG00000003433,ENSOARG00000002178,ENSOARG00000018127,ENSOARG00000020145,ENSOARG00000014321,ENSOARG00000010174,ENSOARG00000004743,ENSOARG00000011392,ENSOARG00000007766,ENSOARG00000014351,ENSOARG00000017866,ENSOARG00000015226,ENSOARG00000013489,ENSOARG00000002576,ENSOARG00000006495,ENSOARG00000010829,…
GO:0042393	histone binding	molecular_function	0.02446	1	8	410	131	17831	ENSOARG00000013768,ENSOARG00000008530,ENSOARG00000002293,ENSOARG00000009736,ENSOARG00000007909,ENSOARG00000005631,ENSOARG00000005558,ENSOARG00000006370
GO:0006464	cellular protein modification process	biological_process	0.024544	1	87	410	2761	17831	ENSOARG00000018523,ENSOARG00000018751,ENSOARG00000010809,ENSOARG00000013443,ENSOARG00000013661,ENSOARG00000016866,ENSOARG00000018545,ENSOARG00000008637,ENSOARG00000002405,ENSOARG00000002935,ENSOARG00000018127,ENSOARG00000005998,ENSOARG00000004764,ENSOARG00000013512,ENSOARG00000016070,ENSOARG00000010782,ENSOARG00000013381,ENSOARG00000002936,ENSOARG00000004743,ENSOARG00000003271,ENSOARG00000014970,…
GO:0036211	protein modification process	biological_process	0.024544	1	87	410	2761	17831	ENSOARG00000017161,ENSOARG00000003730,ENSOARG00000001078,ENSOARG00000005054,ENSOARG00000008530,ENSOARG00000016009,ENSOARG00000013768,ENSOARG00000020363,ENSOARG00000010871,ENSOARG00000013795,ENSOARG00000005631,ENSOARG00000013469,ENSOARG00000015658,ENSOARG00000011318,ENSOARG00000019557,ENSOARG00000013586,ENSOARG00000017628,ENSOARG00000015104,ENSOARG00000010482,ENSOARG00000012128,ENSOARG00000007393,…
GO:0044237	cellular metabolic process	biological_process	0.024657	1	206	410	7719	17831	ENSOARG00000004577,ENSOARG00000002936,ENSOARG00000002224,ENSOARG00000001568,ENSOARG00000013512,ENSOARG00000000899,ENSOARG00000001990,ENSOARG00000007909,ENSOARG00000010493,ENSOARG00000009736,ENSOARG00000013661,ENSOARG00000000456,ENSOARG00000003252,ENSOARG00000006034,ENSOARG00000010809,ENSOARG00000003890,ENSOARG00000003433,ENSOARG00000018523,ENSOARG00000009548,ENSOARG00000008941,ENSOARG00000002405,…
GO:0060796	regulation of transcription involved in primary germ layer cell fate commitment	biological_process	0.024892	1	1	410	1	17831	ENSOARG00000004936
GO:0060803	BMP signaling pathway involved in mesodermal cell fate specification	biological_process	0.024892	1	1	410	1	17831	ENSOARG00000004936
GO:0003713	transcription coactivator activity	molecular_function	0.02491	1	9	410	167	17831	ENSOARG00000019668,ENSOARG00000018523,ENSOARG00000005153,ENSOARG00000007406,ENSOARG00000013870,ENSOARG00000017474,ENSOARG00000009839,ENSOARG00000005558,ENSOARG00000013469
GO:0016887	ATPase activity	molecular_function	0.025208	1	15	410	312	17831	ENSOARG00000002576,ENSOARG00000006495,ENSOARG00000006642,ENSOARG00000001617,ENSOARG00000002132,ENSOARG00000014321,ENSOARG00000010639,ENSOARG00000004743,ENSOARG00000011392,ENSOARG00000004269,ENSOARG00000012917,ENSOARG00000014351,ENSOARG00000003433,ENSOARG00000013489,ENSOARG00000002178
GO:0015238	drug transmembrane transporter activity	molecular_function	0.025444	1	2	410	9	17831	ENSOARG00000010284,ENSOARG00000002554
GO:0033044	regulation of chromosome organization	biological_process	0.025515	1	12	410	236	17831	ENSOARG00000004233,ENSOARG00000013661,ENSOARG00000001546,ENSOARG00000001982,ENSOARG00000010482,ENSOARG00000013512,ENSOARG00000003333,ENSOARG00000016070,ENSOARG00000014305,ENSOARG00000009736,ENSOARG00000007909,ENSOARG00000005631
GO:0009953	dorsal/ventral pattern formation	biological_process	0.025528	1	5	410	67	17831	ENSOARG00000004750,ENSOARG00000017161,ENSOARG00000005153,ENSOARG00000016866,ENSOARG00000014470
GO:0032434	regulation of proteasomal ubiquitin-dependent protein catabolic process	biological_process	0.025567	1	7	410	113	17831	ENSOARG00000013512,ENSOARG00000016070,ENSOARG00000014305,ENSOARG00000009264,ENSOARG00000013443,ENSOARG00000007288,ENSOARG00000013661
GO:0006661	phosphatidylinositol biosynthetic process	biological_process	0.025723	1	4	410	45	17831	ENSOARG00000016498,ENSOARG00000010095,ENSOARG00000004577,ENSOARG00000000048
GO:0048568	embryonic organ development	biological_process	0.025734	1	14	410	318	17831	ENSOARG00000005153,ENSOARG00000015834,ENSOARG00000014470,ENSOARG00000001606,ENSOARG00000016866,ENSOARG00000003271,ENSOARG00000017218,ENSOARG00000019414,ENSOARG00000019128,ENSOARG00000010809,ENSOARG00000007393,ENSOARG00000007145,ENSOARG00000006034,ENSOARG00000005054
GO:0004315	3-oxoacyl-[acyl-carrier-protein] synthase activity	molecular_function	0.025827	1	1	410	1	17831	ENSOARG00000004117
GO:0021915	neural tube development	biological_process	0.025848	1	8	410	138	17831	ENSOARG00000015834,ENSOARG00000014470,ENSOARG00000005054,ENSOARG00000018523,ENSOARG00000010809,ENSOARG00000019806,ENSOARG00000019128,ENSOARG00000016866
GO:0035239	tube morphogenesis	biological_process	0.02592	1	13	410	275	17831	ENSOARG00000016866,ENSOARG00000004233,ENSOARG00000011318,ENSOARG00000019414,ENSOARG00000019128,ENSOARG00000010809,ENSOARG00000006034,ENSOARG00000019806,ENSOARG00000005054,ENSOARG00000018523,ENSOARG00000005153,ENSOARG00000015010,ENSOARG00000014470
GO:0051302	regulation of cell division	biological_process	0.025938	1	10	410	190	17831	ENSOARG00000020658,ENSOARG00000002405,ENSOARG00000001546,ENSOARG00000016866,ENSOARG00000013661,ENSOARG00000014305,ENSOARG00000016070,ENSOARG00000005054,ENSOARG00000013512,ENSOARG00000012128
GO:0006508	proteolysis	biological_process	0.026052	1	45	410	1338	17831	ENSOARG00000017628,ENSOARG00000001886,ENSOARG00000010943,ENSOARG00000020498,ENSOARG00000019414,ENSOARG00000000729,ENSOARG00000007288,ENSOARG00000001395,ENSOARG00000007894,ENSOARG00000012373,ENSOARG00000000341,ENSOARG00000006110,ENSOARG00000009820,ENSOARG00000000910,ENSOARG00000014305,ENSOARG00000004233,ENSOARG00000012013,ENSOARG00000009264,ENSOARG00000013795,ENSOARG00000002540,ENSOARG00000019380,…
GO:0044769	ATPase activity, coupled to transmembrane movement of ions, rotational mechanism	molecular_function	0.026181	1	2	410	12	17831	ENSOARG00000004743,ENSOARG00000013489
GO:0098641	cadherin binding involved in cell-cell adhesion	molecular_function	0.026228	1	1	410	1	17831	ENSOARG00000011318
GO:0072344	rescue of stalled ribosome	biological_process	0.026252	1	1	410	1	17831	ENSOARG00000007288
GO:0006991	response to sterol depletion	biological_process	0.026514	1	2	410	9	17831	ENSOARG00000003881,ENSOARG00000003333
GO:0071501	cellular response to sterol depletion	biological_process	0.026514	1	2	410	9	17831	ENSOARG00000003881,ENSOARG00000003333
GO:0034212	peptide N-acetyltransferase activity	molecular_function	0.026573	1	4	410	42	17831	ENSOARG00000001546,ENSOARG00000013866,ENSOARG00000015104,ENSOARG00000018523
GO:0030545	receptor regulator activity	molecular_function	0.026806	1	4	410	47	17831	ENSOARG00000013363,ENSOARG00000001761,ENSOARG00000009839,ENSOARG00000005880
GO:0004849	uridine kinase activity	molecular_function	0.026993	1	1	410	1	17831	ENSOARG00000009543
GO:0001840	neural plate development	biological_process	0.027015	1	2	410	10	17831	ENSOARG00000016866,ENSOARG00000010809
GO:0003254	regulation of membrane depolarization	biological_process	0.027122	1	3	410	27	17831	ENSOARG00000007288,ENSOARG00000007299,ENSOARG00000008262
GO:0004838	L-tyrosine:2-oxoglutarate aminotransferase activity	molecular_function	0.027144	1	1	410	1	17831	ENSOARG00000003890
GO:0006572	tyrosine catabolic process	biological_process	0.027144	1	1	410	1	17831	ENSOARG00000003890
GO:0070547	L-tyrosine aminotransferase activity	molecular_function	0.027144	1	1	410	1	17831	ENSOARG00000003890
GO:0043377	negative regulation of CD8-positive, alpha-beta T cell differentiation	biological_process	0.027295	1	1	410	1	17831	ENSOARG00000003333
GO:0051141	negative regulation of NK T cell proliferation	biological_process	0.027295	1	1	410	1	17831	ENSOARG00000003333
GO:2000640	positive regulation of SREBP signaling pathway	biological_process	0.027295	1	1	410	1	17831	ENSOARG00000003333
GO:0044723	single-organism carbohydrate metabolic process	biological_process	0.02742	1	18	410	440	17831	ENSOARG00000001606,ENSOARG00000017957,ENSOARG00000006615,ENSOARG00000018523,ENSOARG00000012381,ENSOARG00000007393,ENSOARG00000015019,ENSOARG00000003252,ENSOARG00000019421,ENSOARG00000007894,ENSOARG00000011436,ENSOARG00000010493,ENSOARG00000012463,ENSOARG00000004234,ENSOARG00000011137,ENSOARG00000002167,ENSOARG00000002936,ENSOARG00000004577
GO:0007389	pattern specification process	biological_process	0.027423	1	14	410	320	17831	ENSOARG00000018523,ENSOARG00000010809,ENSOARG00000007145,ENSOARG00000006034,ENSOARG00000011582,ENSOARG00000019128,ENSOARG00000017161,ENSOARG00000016866,ENSOARG00000017218,ENSOARG00000014470,ENSOARG00000015834,ENSOARG00000004750,ENSOARG00000009251,ENSOARG00000005153
GO:0030097	hemopoiesis	biological_process	0.027483	1	21	410	526	17831	ENSOARG00000011582,ENSOARG00000004233,ENSOARG00000012381,ENSOARG00000018523,ENSOARG00000012128,ENSOARG00000013853,ENSOARG00000008358,ENSOARG00000004764,ENSOARG00000014321,ENSOARG00000012820,ENSOARG00000007299,ENSOARG00000018955,ENSOARG00000004936,ENSOARG00000001544,ENSOARG00000004743,ENSOARG00000019414,ENSOARG00000003333,ENSOARG00000010482,ENSOARG00000017737,ENSOARG00000000616,ENSOARG00000002293
GO:0044599	AP-5 adaptor complex	cellular_component	0.027534	1	1	410	1	17831	ENSOARG00000003582
GO:0090133	mesendoderm migration	biological_process	0.027541	1	1	410	1	17831	ENSOARG00000016866
GO:0090134	cell migration involved in mesendoderm migration	biological_process	0.027541	1	1	410	1	17831	ENSOARG00000016866
GO:0034092	negative regulation of maintenance of sister chromatid cohesion	biological_process	0.027621	1	1	410	1	17831	ENSOARG00000001546
GO:0034183	negative regulation of maintenance of mitotic sister chromatid cohesion	biological_process	0.027621	1	1	410	1	17831	ENSOARG00000001546
GO:0071960	maintenance of mitotic sister chromatid cohesion, centromeric	biological_process	0.027621	1	1	410	1	17831	ENSOARG00000001546
GO:2000718	regulation of maintenance of mitotic sister chromatid cohesion, centromeric	biological_process	0.027621	1	1	410	1	17831	ENSOARG00000001546
GO:2000719	negative regulation of maintenance of mitotic sister chromatid cohesion, centromeric	biological_process	0.027621	1	1	410	1	17831	ENSOARG00000001546
GO:0006127	glycerophosphate shuttle	biological_process	0.027685	1	1	410	1	17831	ENSOARG00000017957
GO:0061300	cerebellum vasculature development	biological_process	0.027711	1	1	410	1	17831	ENSOARG00000004175
GO:0061301	cerebellum vasculature morphogenesis	biological_process	0.027711	1	1	410	1	17831	ENSOARG00000004175
GO:0071819	DUBm complex	cellular_component	0.027724	1	1	410	1	17831	ENSOARG00000007406
GO:0045780	positive regulation of bone resorption	biological_process	0.027759	1	2	410	10	17831	ENSOARG00000004743,ENSOARG00000010070
GO:0046852	positive regulation of bone remodeling	biological_process	0.027759	1	2	410	10	17831	ENSOARG00000010070,ENSOARG00000004743
GO:0030031	cell projection assembly	biological_process	0.027883	1	11	410	213	17831	ENSOARG00000001617,ENSOARG00000009594,ENSOARG00000005950,ENSOARG00000008637,ENSOARG00000015834,ENSOARG00000007766,ENSOARG00000005780,ENSOARG00000000456,ENSOARG00000004577,ENSOARG00000003603,ENSOARG00000016101
GO:0043997	histone acetyltransferase activity (H4-K12 specific)	molecular_function	0.027901	1	1	410	1	17831	ENSOARG00000018523
GO:0031145	anaphase-promoting complex-dependent proteasomal ubiquitin-dependent protein catabolic process	biological_process	0.027958	1	4	410	48	17831	ENSOARG00000013512,ENSOARG00000014305,ENSOARG00000016070,ENSOARG00000013661
GO:0048278	vesicle docking	biological_process	0.028139	1	3	410	24	17831	ENSOARG00000001010,ENSOARG00000002236,ENSOARG00000012072
GO:0050896	response to stimulus	biological_process	0.028182	1	157	410	5974	17831	ENSOARG00000013512,ENSOARG00000004577,ENSOARG00000008469,ENSOARG00000000899,ENSOARG00000001990,ENSOARG00000007909,ENSOARG00000010493,ENSOARG00000009736,ENSOARG00000001617,ENSOARG00000012072,ENSOARG00000010809,ENSOARG00000007822,ENSOARG00000000456,ENSOARG00000003603,ENSOARG00000017957,ENSOARG00000002405,ENSOARG00000010070,ENSOARG00000008758,ENSOARG00000021005,ENSOARG00000004623,ENSOARG00000017817,…
GO:0042941	D-alanine transport	biological_process	0.028345	1	1	410	1	17831	ENSOARG00000004405
GO:0042942	D-serine transport	biological_process	0.028345	1	1	410	1	17831	ENSOARG00000004405
GO:0045127	N-acetylglucosamine kinase activity	molecular_function	0.028359	1	1	410	1	17831	ENSOARG00000011353
GO:0044763	single-organism cellular process	biological_process	0.028537	1	248	410	9576	17831	ENSOARG00000007406,ENSOARG00000004424,ENSOARG00000007299,ENSOARG00000006960,ENSOARG00000004936,ENSOARG00000006259,ENSOARG00000014535,ENSOARG00000019668,ENSOARG00000014283,ENSOARG00000017283,ENSOARG00000005987,ENSOARG00000001026,ENSOARG00000005601,ENSOARG00000014868,ENSOARG00000008337,ENSOARG00000005950,ENSOARG00000012463,ENSOARG00000014769,ENSOARG00000000616,ENSOARG00000016282,ENSOARG00000003333,…
GO:0072657	protein localization to membrane	biological_process	0.028571	1	13	410	277	17831	ENSOARG00000005237,ENSOARG00000019414,ENSOARG00000011392,ENSOARG00000005780,ENSOARG00000007288,ENSOARG00000012128,ENSOARG00000000462,ENSOARG00000006495,ENSOARG00000015010,ENSOARG00000004623,ENSOARG00000017474,ENSOARG00000014535,ENSOARG00000014470
GO:0004623	phospholipase A2 activity	molecular_function	0.028684	1	3	410	27	17831	ENSOARG00000009594,ENSOARG00000000994,ENSOARG00000009393
GO:0031428	box C/D snoRNP complex	cellular_component	0.028711	1	1	410	1	17831	ENSOARG00000006698
GO:0008194	UDP-glycosyltransferase activity	molecular_function	0.028748	1	6	410	98	17831	ENSOARG00000007393,ENSOARG00000012463,ENSOARG00000015019,ENSOARG00000011436,ENSOARG00000012134,ENSOARG00000002936
GO:0015849	organic acid transport	biological_process	0.028765	1	9	410	162	17831	ENSOARG00000004405,ENSOARG00000005859,ENSOARG00000009594,ENSOARG00000016498,ENSOARG00000010284,ENSOARG00000000386,ENSOARG00000000994,ENSOARG00000001026,ENSOARG00000009393
GO:0046942	carboxylic acid transport	biological_process	0.028765	1	9	410	162	17831	ENSOARG00000000994,ENSOARG00000000386,ENSOARG00000009594,ENSOARG00000016498,ENSOARG00000010284,ENSOARG00000004405,ENSOARG00000005859,ENSOARG00000001026,ENSOARG00000009393
GO:0061090	positive regulation of sequestering of zinc ion	biological_process	0.028846	1	1	410	1	17831	ENSOARG00000005490
GO:0008641	small protein activating enzyme activity	molecular_function	0.028849	1	2	410	10	17831	ENSOARG00000013586,ENSOARG00000011997
GO:0004385	guanylate kinase activity	molecular_function	0.028854	1	1	410	1	17831	ENSOARG00000006259
GO:0045623	negative regulation of T-helper cell differentiation	biological_process	0.028892	1	2	410	11	17831	ENSOARG00000012820,ENSOARG00000003333
GO:0015742	alpha-ketoglutarate transport	biological_process	0.029001	1	1	410	1	17831	ENSOARG00000000386
GO:0097254	renal tubular secretion	biological_process	0.029001	1	1	410	1	17831	ENSOARG00000000386
GO:0004092	carnitine O-acetyltransferase activity	molecular_function	0.029114	1	1	410	1	17831	ENSOARG00000008822
GO:0019254	carnitine metabolic process, CoA-linked	biological_process	0.029114	1	1	410	1	17831	ENSOARG00000008822
GO:2000059	negative regulation of protein ubiquitination involved in ubiquitin-dependent protein catabolic process	biological_process	0.029222	1	2	410	11	17831	ENSOARG00000004233,ENSOARG00000013795
GO:0014809	regulation of skeletal muscle contraction by regulation of release of sequestered calcium ion	biological_process	0.029225	1	1	410	1	17831	ENSOARG00000008405
GO:0030348	syntaxin-3 binding	molecular_function	0.029258	1	1	410	1	17831	ENSOARG00000002236
GO:0051783	regulation of nuclear division	biological_process	0.029291	1	7	410	116	17831	ENSOARG00000013512,ENSOARG00000016070,ENSOARG00000014305,ENSOARG00000002405,ENSOARG00000016866,ENSOARG00000013661,ENSOARG00000001546
GO:0031001	response to brefeldin A	biological_process	0.029298	1	1	410	1	17831	ENSOARG00000011530
GO:0014801	longitudinal sarcoplasmic reticulum	cellular_component	0.029298	1	1	410	1	17831	ENSOARG00000003306
GO:0048237	rough endoplasmic reticulum lumen	cellular_component	0.029298	1	1	410	1	17831	ENSOARG00000013363
GO:0036345	platelet maturation	biological_process	0.029298	1	1	410	1	17831	ENSOARG00000006648
GO:0043890	N-acetylgalactosamine-6-sulfatase activity	molecular_function	0.029298	1	1	410	1	17831	ENSOARG00000013587
GO:0071665	gamma-catenin-TCF7L2 complex	cellular_component	0.029298	1	1	410	1	17831	ENSOARG00000017474
GO:0002196	Ser-tRNA(Ala) hydrolase activity	molecular_function	0.029298	1	1	410	1	17831	ENSOARG00000005286
GO:1904204	regulation of skeletal muscle hypertrophy	biological_process	0.029298	1	1	410	1	17831	ENSOARG00000019421
GO:1904205	negative regulation of skeletal muscle hypertrophy	biological_process	0.029298	1	1	410	1	17831	ENSOARG00000019421
GO:0035981	tongue muscle cell differentiation	biological_process	0.029298	1	1	410	1	17831	ENSOARG00000011582
GO:2001035	regulation of tongue muscle cell differentiation	biological_process	0.029298	1	1	410	1	17831	ENSOARG00000011582
GO:2001037	positive regulation of tongue muscle cell differentiation	biological_process	0.029298	1	1	410	1	17831	ENSOARG00000011582
GO:0019782	ISG15 activating enzyme activity	molecular_function	0.029298	1	1	410	1	17831	ENSOARG00000011997
GO:0015369	calcium:proton antiporter activity	molecular_function	0.029298	1	1	410	1	17831	ENSOARG00000015819
GO:0033142	progesterone receptor binding	molecular_function	0.029298	1	1	410	1	17831	ENSOARG00000013469
GO:0006842	tricarboxylic acid transport	biological_process	0.029298	1	1	410	1	17831	ENSOARG00000001026
GO:0015137	citrate transmembrane transporter activity	molecular_function	0.029298	1	1	410	1	17831	ENSOARG00000001026
GO:0015141	succinate transmembrane transporter activity	molecular_function	0.029298	1	1	410	1	17831	ENSOARG00000001026
GO:0015142	tricarboxylic acid transmembrane transporter activity	molecular_function	0.029298	1	1	410	1	17831	ENSOARG00000001026
GO:0015744	succinate transport	biological_process	0.029298	1	1	410	1	17831	ENSOARG00000001026
GO:0015746	citrate transport	biological_process	0.029298	1	1	410	1	17831	ENSOARG00000001026
GO:0035674	tricarboxylic acid transmembrane transport	biological_process	0.029298	1	1	410	1	17831	ENSOARG00000001026
GO:0071422	succinate transmembrane transport	biological_process	0.029298	1	1	410	1	17831	ENSOARG00000001026
GO:0070685	macropinocytic cup	cellular_component	0.029298	1	1	410	1	17831	ENSOARG00000018045
GO:2001162	positive regulation of histone H3-K79 methylation	biological_process	0.029298	1	1	410	1	17831	ENSOARG00000010482
GO:0004021	L-alanine:2-oxoglutarate aminotransferase activity	molecular_function	0.029298	1	1	410	1	17831	ENSOARG00000015775
GO:0004658	propionyl-CoA carboxylase activity	molecular_function	0.029298	1	1	410	1	17831	ENSOARG00000004442
GO:0009330	DNA topoisomerase complex (ATP-hydrolyzing)	cellular_component	0.029298	1	1	410	1	17831	ENSOARG00000014321
GO:0017125	deoxycytidyl transferase activity	molecular_function	0.029298	1	1	410	1	17831	ENSOARG00000013369
GO:0030623	U5 snRNA binding	molecular_function	0.029298	1	1	410	1	17831	ENSOARG00000013312
GO:0032242	regulation of nucleoside transport	biological_process	0.029298	1	1	410	1	17831	ENSOARG00000001544
GO:0034427	nuclear-transcribed mRNA catabolic process, exonucleolytic, 3'-5'	biological_process	0.029298	1	1	410	1	17831	ENSOARG00000020740
GO:0035441	cell migration involved in vasculogenesis	biological_process	0.029298	1	1	410	1	17831	ENSOARG00000005054
GO:0036306	embryonic heart tube elongation	biological_process	0.029298	1	1	410	1	17831	ENSOARG00000005153
GO:0044729	hemi-methylated DNA-binding	molecular_function	0.029298	1	1	410	1	17831	ENSOARG00000008530
GO:0047635	alanine-oxo-acid transaminase activity	molecular_function	0.029298	1	1	410	1	17831	ENSOARG00000015775
GO:0051697	protein delipidation	biological_process	0.029298	1	1	410	1	17831	ENSOARG00000017628
GO:0060577	pulmonary vein morphogenesis	biological_process	0.029298	1	1	410	1	17831	ENSOARG00000005153
GO:0070926	regulation of ATP:ADP antiporter activity	biological_process	0.029298	1	1	410	1	17831	ENSOARG00000001544
GO:0071701	regulation of MAPK export from nucleus	biological_process	0.029298	1	1	410	1	17831	ENSOARG00000018127
GO:1903614	negative regulation of protein tyrosine phosphatase activity	biological_process	0.029298	1	1	410	1	17831	ENSOARG00000011436
GO:1901862	negative regulation of muscle tissue development	biological_process	0.029302	1	3	410	27	17831	ENSOARG00000016866,ENSOARG00000015833,ENSOARG00000019421
GO:1902850	microtubule cytoskeleton organization involved in mitosis	biological_process	0.029395	1	4	410	43	17831	ENSOARG00000016101,ENSOARG00000005054,ENSOARG00000013512,ENSOARG00000008469
GO:0019897	extrinsic component of plasma membrane	cellular_component	0.029641	1	5	410	72	17831	ENSOARG00000001850,ENSOARG00000004424,ENSOARG00000018045,ENSOARG00000000462,ENSOARG00000017474
GO:0051287	NAD binding	molecular_function	0.029771	1	4	410	44	17831	ENSOARG00000006504,ENSOARG00000007894,ENSOARG00000017957,ENSOARG00000008832
GO:0043248	proteasome assembly	biological_process	0.029829	1	2	410	10	17831	ENSOARG00000004307,ENSOARG00000014094
GO:0031400	negative regulation of protein modification process	biological_process	0.029871	1	19	410	470	17831	ENSOARG00000006375,ENSOARG00000013795,ENSOARG00000004233,ENSOARG00000012128,ENSOARG00000014305,ENSOARG00000008832,ENSOARG00000015010,ENSOARG00000011436,ENSOARG00000005558,ENSOARG00000010124,ENSOARG00000000899,ENSOARG00000013671,ENSOARG00000007909,ENSOARG00000010493,ENSOARG00000009736,ENSOARG00000019557,ENSOARG00000007288,ENSOARG00000013512,ENSOARG00000016070
GO:0007094	mitotic spindle assembly checkpoint	biological_process	0.030086	1	3	410	28	17831	ENSOARG00000016070,ENSOARG00000014305,ENSOARG00000013512
GO:0051436	negative regulation of ubiquitin-protein ligase activity involved in mitotic cell cycle	biological_process	0.030086	1	3	410	28	17831	ENSOARG00000013512,ENSOARG00000016070,ENSOARG00000014305
GO:0051439	regulation of ubiquitin-protein ligase activity involved in mitotic cell cycle	biological_process	0.030086	1	3	410	28	17831	ENSOARG00000013512,ENSOARG00000014305,ENSOARG00000016070
GO:0071174	mitotic spindle checkpoint	biological_process	0.030086	1	3	410	28	17831	ENSOARG00000013512,ENSOARG00000016070,ENSOARG00000014305
GO:0005092	GDP-dissociation inhibitor activity	molecular_function	0.030159	1	2	410	12	17831	ENSOARG00000015010,ENSOARG00000004623
GO:0045935	positive regulation of nucleobase-containing compound metabolic process	biological_process	0.030397	1	45	410	1336	17831	ENSOARG00000007406,ENSOARG00000004936,ENSOARG00000018955,ENSOARG00000017957,ENSOARG00000019668,ENSOARG00000006034,ENSOARG00000018751,ENSOARG00000010809,ENSOARG00000012128,ENSOARG00000018523,ENSOARG00000006642,ENSOARG00000015010,ENSOARG00000000899,ENSOARG00000017474,ENSOARG00000010493,ENSOARG00000005558,ENSOARG00000003271,ENSOARG00000000927,ENSOARG00000001544,ENSOARG00000013548,ENSOARG00000007145,…
GO:0045579	positive regulation of B cell differentiation	biological_process	0.030738	1	2	410	10	17831	ENSOARG00000019414,ENSOARG00000007299
GO:0031329	regulation of cellular catabolic process	biological_process	0.030751	1	17	410	401	17831	ENSOARG00000016070,ENSOARG00000013512,ENSOARG00000007288,ENSOARG00000009840,ENSOARG00000006642,ENSOARG00000014305,ENSOARG00000003433,ENSOARG00000013661,ENSOARG00000017283,ENSOARG00000004233,ENSOARG00000000456,ENSOARG00000013443,ENSOARG00000009264,ENSOARG00000008941,ENSOARG00000013795,ENSOARG00000017957,ENSOARG00000012122
GO:0021570	rhombomere 4 development	biological_process	0.030908	1	1	410	2	17831	ENSOARG00000007145
GO:0048522	positive regulation of cellular process	biological_process	0.031023	1	104	410	3454	17831	ENSOARG00000009839,ENSOARG00000005631,ENSOARG00000013795,ENSOARG00000013469,ENSOARG00000005568,ENSOARG00000017161,ENSOARG00000008624,ENSOARG00000001982,ENSOARG00000005992,ENSOARG00000001078,ENSOARG00000011113,ENSOARG00000004750,ENSOARG00000010284,ENSOARG00000005153,ENSOARG00000007894,ENSOARG00000002293,ENSOARG00000009840,ENSOARG00000011318,ENSOARG00000012734,ENSOARG00000010482,ENSOARG00000007406,…
GO:0050482	arachidonic acid secretion	biological_process	0.031106	1	3	410	28	17831	ENSOARG00000009393,ENSOARG00000000994,ENSOARG00000009594
GO:1903963	arachidonate transport	biological_process	0.031106	1	3	410	28	17831	ENSOARG00000000994,ENSOARG00000009393,ENSOARG00000009594
GO:2000319	regulation of T-helper 17 cell differentiation	biological_process	0.031164	1	2	410	11	17831	ENSOARG00000003333,ENSOARG00000012820
GO:0098813	nuclear chromosome segregation	biological_process	0.031191	1	9	410	166	17831	ENSOARG00000013512,ENSOARG00000014305,ENSOARG00000016070,ENSOARG00000005987,ENSOARG00000001546,ENSOARG00000013661,ENSOARG00000008469,ENSOARG00000020740,ENSOARG00000013447
GO:0033554	cellular response to stress	biological_process	0.031224	1	42	410	1205	17831	ENSOARG00000014321,ENSOARG00000000263,ENSOARG00000012465,ENSOARG00000004233,ENSOARG00000001078,ENSOARG00000000910,ENSOARG00000005054,ENSOARG00000010284,ENSOARG00000002132,ENSOARG00000015833,ENSOARG00000018410,ENSOARG00000004175,ENSOARG00000009840,ENSOARG00000008454,ENSOARG00000007288,ENSOARG00000013586,ENSOARG00000017817,ENSOARG00000003881,ENSOARG00000017628,ENSOARG00000013369,ENSOARG00000006615,…
GO:0006886	intracellular protein transport	biological_process	0.031522	1	20	410	490	17831	ENSOARG00000017474,ENSOARG00000008469,ENSOARG00000011530,ENSOARG00000020658,ENSOARG00000015010,ENSOARG00000005884,ENSOARG00000018045,ENSOARG00000005237,ENSOARG00000007288,ENSOARG00000014535,ENSOARG00000004424,ENSOARG00000004623,ENSOARG00000018127,ENSOARG00000006034,ENSOARG00000012128,ENSOARG00000000910,ENSOARG00000004233,ENSOARG00000014045,ENSOARG00000004155,ENSOARG00000000456
GO:1902580	single-organism cellular localization	biological_process	0.031538	1	25	410	637	17831	ENSOARG00000007288,ENSOARG00000005780,ENSOARG00000019414,ENSOARG00000011392,ENSOARG00000005237,ENSOARG00000005884,ENSOARG00000002132,ENSOARG00000015010,ENSOARG00000020658,ENSOARG00000006495,ENSOARG00000014470,ENSOARG00000017474,ENSOARG00000008469,ENSOARG00000014045,ENSOARG00000004233,ENSOARG00000004155,ENSOARG00000012072,ENSOARG00000006034,ENSOARG00000005987,ENSOARG00000000462,ENSOARG00000012128,…
GO:0000380	alternative mRNA splicing, via spliceosome	biological_process	0.031553	1	4	410	47	17831	ENSOARG00000002063,ENSOARG00000019668,ENSOARG00000003961,ENSOARG00000012757
GO:0046470	phosphatidylcholine metabolic process	biological_process	0.031577	1	3	410	28	17831	ENSOARG00000009594,ENSOARG00000016498,ENSOARG00000014868
GO:0033262	regulation of nuclear cell cycle DNA replication	biological_process	0.031745	1	2	410	10	17831	ENSOARG00000013512,ENSOARG00000001982
GO:0016529	sarcoplasmic reticulum	cellular_component	0.032015	1	3	410	27	17831	ENSOARG00000008405,ENSOARG00000002132,ENSOARG00000003306
GO:1900424	regulation of defense response to bacterium	biological_process	0.032056	1	2	410	11	17831	ENSOARG00000002540,ENSOARG00000012072
GO:0006325	chromatin organization	biological_process	0.032115	1	19	410	475	17831	ENSOARG00000007406,ENSOARG00000012669,ENSOARG00000005631,ENSOARG00000013469,ENSOARG00000001982,ENSOARG00000018751,ENSOARG00000013768,ENSOARG00000005054,ENSOARG00000008530,ENSOARG00000018523,ENSOARG00000006370,ENSOARG00000013866,ENSOARG00000008832,ENSOARG00000009736,ENSOARG00000007909,ENSOARG00000005558,ENSOARG00000015104,ENSOARG00000010482,ENSOARG00000003333
GO:0044391	ribosomal subunit	cellular_component	0.032272	1	6	410	161	17831	ENSOARG00000013169,ENSOARG00000012647,ENSOARG00000005388,ENSOARG00000010899,ENSOARG00000003848,ENSOARG00000008892
GO:0042169	SH2 domain binding	molecular_function	0.032341	1	3	410	26	17831	ENSOARG00000004577,ENSOARG00000007288,ENSOARG00000010482
GO:0043065	positive regulation of apoptotic process	biological_process	0.032697	1	15	410	349	17831	ENSOARG00000010493,ENSOARG00000013671,ENSOARG00000013795,ENSOARG00000013469,ENSOARG00000007894,ENSOARG00000014321,ENSOARG00000004064,ENSOARG00000012072,ENSOARG00000006611,ENSOARG00000004233,ENSOARG00000011318,ENSOARG00000007288,ENSOARG00000001544,ENSOARG00000017161,ENSOARG00000017357
GO:1903052	positive regulation of proteolysis involved in cellular protein catabolic process	biological_process	0.032833	1	5	410	69	17831	ENSOARG00000007288,ENSOARG00000013443,ENSOARG00000006642,ENSOARG00000003433,ENSOARG00000009264
GO:0043902	positive regulation of multi-organism process	biological_process	0.032915	1	7	410	116	17831	ENSOARG00000014321,ENSOARG00000002540,ENSOARG00000004269,ENSOARG00000018383,ENSOARG00000012072,ENSOARG00000007894,ENSOARG00000012128
GO:0042802	identical protein binding	molecular_function	0.032919	1	41	410	1177	17831	ENSOARG00000015833,ENSOARG00000007894,ENSOARG00000002132,ENSOARG00000008967,ENSOARG00000007676,ENSOARG00000015561,ENSOARG00000007288,ENSOARG00000009840,ENSOARG00000020498,ENSOARG00000004175,ENSOARG00000005880,ENSOARG00000013795,ENSOARG00000013469,ENSOARG00000010137,ENSOARG00000014321,ENSOARG00000013339,ENSOARG00000012122,ENSOARG00000008358,ENSOARG00000008530,ENSOARG00000015431,ENSOARG00000000910,…
GO:1902043	positive regulation of extrinsic apoptotic signaling pathway via death domain receptors	biological_process	0.033034	1	2	410	12	17831	ENSOARG00000010493,ENSOARG00000017161
GO:0048706	embryonic skeletal system development	biological_process	0.033445	1	6	410	104	17831	ENSOARG00000019414,ENSOARG00000015834,ENSOARG00000007393,ENSOARG00000006034,ENSOARG00000007145,ENSOARG00000005054
GO:0031577	spindle checkpoint	biological_process	0.033549	1	3	410	29	17831	ENSOARG00000013512,ENSOARG00000014305,ENSOARG00000016070
GO:0071173	spindle assembly checkpoint	biological_process	0.033549	1	3	410	29	17831	ENSOARG00000013512,ENSOARG00000014305,ENSOARG00000016070
GO:0007409	axonogenesis	biological_process	0.033681	1	12	410	256	17831	ENSOARG00000004750,ENSOARG00000001617,ENSOARG00000001990,ENSOARG00000000263,ENSOARG00000008024,ENSOARG00000004269,ENSOARG00000017161,ENSOARG00000019128,ENSOARG00000018410,ENSOARG00000019806,ENSOARG00000010782,ENSOARG00000000462
GO:0022038	corpus callosum development	biological_process	0.033795	1	2	410	13	17831	ENSOARG00000018410,ENSOARG00000000263
GO:0031312	extrinsic component of organelle membrane	cellular_component	0.033799	1	3	410	25	17831	ENSOARG00000011530,ENSOARG00000004233,ENSOARG00000018045
GO:0060850	regulation of transcription involved in cell fate commitment	biological_process	0.033959	1	2	410	12	17831	ENSOARG00000003333,ENSOARG00000004936
GO:0044093	positive regulation of molecular function	biological_process	0.034055	1	36	410	1012	17831	ENSOARG00000005950,ENSOARG00000017474,ENSOARG00000013671,ENSOARG00000014769,ENSOARG00000006495,ENSOARG00000010258,ENSOARG00000015010,ENSOARG00000008405,ENSOARG00000016498,ENSOARG00000013512,ENSOARG00000001544,ENSOARG00000014970,ENSOARG00000014094,ENSOARG00000007299,ENSOARG00000018955,ENSOARG00000005998,ENSOARG00000004623,ENSOARG00000012128,ENSOARG00000016618,ENSOARG00000006611,ENSOARG00000010809,…
GO:0043068	positive regulation of programmed cell death	biological_process	0.034352	1	15	410	351	17831	ENSOARG00000006611,ENSOARG00000012072,ENSOARG00000017357,ENSOARG00000017161,ENSOARG00000011318,ENSOARG00000001544,ENSOARG00000007288,ENSOARG00000004233,ENSOARG00000007894,ENSOARG00000013795,ENSOARG00000013469,ENSOARG00000013671,ENSOARG00000010493,ENSOARG00000004064,ENSOARG00000014321
GO:0021670	lateral ventricle development	biological_process	0.03444	1	2	410	11	17831	ENSOARG00000000462,ENSOARG00000001617
GO:0055026	negative regulation of cardiac muscle tissue development	biological_process	0.034509	1	2	410	12	17831	ENSOARG00000015833,ENSOARG00000016866
GO:0002252	immune effector process	biological_process	0.034577	1	17	410	428	17831	ENSOARG00000008001,ENSOARG00000005054,ENSOARG00000005568,ENSOARG00000001982,ENSOARG00000012820,ENSOARG00000002540,ENSOARG00000009594,ENSOARG00000021005,ENSOARG00000018383,ENSOARG00000003333,ENSOARG00000020498,ENSOARG00000000897,ENSOARG00000005780,ENSOARG00000002293,ENSOARG00000002236,ENSOARG00000005558,ENSOARG00000004064
GO:0009790	embryo development	biological_process	0.034658	1	27	410	732	17831	ENSOARG00000001617,ENSOARG00000006642,ENSOARG00000005153,ENSOARG00000015834,ENSOARG00000014470,ENSOARG00000014769,ENSOARG00000019414,ENSOARG00000019128,ENSOARG00000017218,ENSOARG00000003271,ENSOARG00000010482,ENSOARG00000019806,ENSOARG00000007145,ENSOARG00000017782,ENSOARG00000014321,ENSOARG00000001606,ENSOARG00000002015,ENSOARG00000012820,ENSOARG00000004936,ENSOARG00000002405,ENSOARG00000011582,…
GO:0035064	methylated histone binding	molecular_function	0.034682	1	4	410	48	17831	ENSOARG00000002293,ENSOARG00000009736,ENSOARG00000008530,ENSOARG00000005631
GO:0003193	pulmonary valve formation	biological_process	0.034752	1	1	410	2	17831	ENSOARG00000005153
GO:0035922	foramen ovale closure	biological_process	0.034752	1	1	410	2	17831	ENSOARG00000005153
GO:0046337	phosphatidylethanolamine metabolic process	biological_process	0.034813	1	2	410	11	17831	ENSOARG00000016498,ENSOARG00000014868
GO:0043371	negative regulation of CD4-positive, alpha-beta T cell differentiation	biological_process	0.035092	1	2	410	12	17831	ENSOARG00000003333,ENSOARG00000012820
GO:0006091	generation of precursor metabolites and energy	biological_process	0.035093	1	11	410	273	17831	ENSOARG00000003252,ENSOARG00000002224,ENSOARG00000017357,ENSOARG00000006504,ENSOARG00000012381,ENSOARG00000008832,ENSOARG00000014733,ENSOARG00000007894,ENSOARG00000017957,ENSOARG00000001606,ENSOARG00000012463
GO:0001569	patterning of blood vessels	biological_process	0.035419	1	3	410	28	17831	ENSOARG00000016866,ENSOARG00000005153,ENSOARG00000019128
GO:0060589	nucleoside-triphosphatase regulator activity	molecular_function	0.03551	1	10	410	187	17831	ENSOARG00000006495,ENSOARG00000010829,ENSOARG00000010258,ENSOARG00000015010,ENSOARG00000004623,ENSOARG00000005950,ENSOARG00000014769,ENSOARG00000001560,ENSOARG00000017283,ENSOARG00000016618
GO:0043167	ion binding	molecular_function	0.035795	1	128	410	4346	17831	ENSOARG00000009393,ENSOARG00000004600,ENSOARG00000008530,ENSOARG00000017161,ENSOARG00000003730,ENSOARG00000012013,ENSOARG00000005631,ENSOARG00000014703,ENSOARG00000017880,ENSOARG00000009840,ENSOARG00000011318,ENSOARG00000013586,ENSOARG00000010943,ENSOARG00000002576,ENSOARG00000000341,ENSOARG00000005601,ENSOARG00000007406,ENSOARG00000004424,ENSOARG00000008337,ENSOARG00000005950,ENSOARG00000004233,…
GO:0045841	negative regulation of mitotic metaphase/anaphase transition	biological_process	0.035969	1	3	410	30	17831	ENSOARG00000014305,ENSOARG00000016070,ENSOARG00000013512
GO:2000816	negative regulation of mitotic sister chromatid separation	biological_process	0.035969	1	3	410	30	17831	ENSOARG00000013512,ENSOARG00000016070,ENSOARG00000014305
GO:0008532	N-acetyllactosaminide beta-1,3-N-acetylglucosaminyltransferase activity	molecular_function	0.035987	1	1	410	3	17831	ENSOARG00000015019
GO:0090076	relaxation of skeletal muscle	biological_process	0.036079	1	1	410	2	17831	ENSOARG00000002132
GO:1990622	CHOP-ATF3 complex	cellular_component	0.036103	1	1	410	2	17831	ENSOARG00000010493
GO:0048754	branching morphogenesis of an epithelial tube	biological_process	0.036337	1	7	410	121	17831	ENSOARG00000006034,ENSOARG00000011318,ENSOARG00000019414,ENSOARG00000019128,ENSOARG00000016866,ENSOARG00000005153,ENSOARG00000004233
GO:0006984	ER-nucleus signaling pathway	biological_process	0.036373	1	3	410	28	17831	ENSOARG00000003333,ENSOARG00000003881,ENSOARG00000000927
GO:0043168	anion binding	molecular_function	0.036909	1	73	410	2285	17831	ENSOARG00000004600,ENSOARG00000016009,ENSOARG00000002178,ENSOARG00000005568,ENSOARG00000017161,ENSOARG00000003730,ENSOARG00000018459,ENSOARG00000017608,ENSOARG00000005286,ENSOARG00000002846,ENSOARG00000002545,ENSOARG00000009840,ENSOARG00000013586,ENSOARG00000013363,ENSOARG00000002576,ENSOARG00000005930,ENSOARG00000011582,ENSOARG00000006648,ENSOARG00000010174,ENSOARG00000004424,ENSOARG00000005884,…
GO:0006644	phospholipid metabolic process	biological_process	0.036918	1	12	410	253	17831	ENSOARG00000014868,ENSOARG00000009393,ENSOARG00000000048,ENSOARG00000008024,ENSOARG00000010095,ENSOARG00000004577,ENSOARG00000009840,ENSOARG00000014769,ENSOARG00000000994,ENSOARG00000016498,ENSOARG00000009594,ENSOARG00000004064
GO:0030183	B cell differentiation	biological_process	0.037112	1	5	410	74	17831	ENSOARG00000000616,ENSOARG00000018955,ENSOARG00000007299,ENSOARG00000019414,ENSOARG00000008358
GO:1903051	negative regulation of proteolysis involved in cellular protein catabolic process	biological_process	0.037236	1	5	410	73	17831	ENSOARG00000013512,ENSOARG00000013795,ENSOARG00000016070,ENSOARG00000014305,ENSOARG00000004233
GO:0048878	chemical homeostasis	biological_process	0.037468	1	23	410	621	17831	ENSOARG00000008957,ENSOARG00000007299,ENSOARG00000005490,ENSOARG00000003252,ENSOARG00000011582,ENSOARG00000003306,ENSOARG00000004233,ENSOARG00000007081,ENSOARG00000012381,ENSOARG00000015819,ENSOARG00000012072,ENSOARG00000013853,ENSOARG00000006495,ENSOARG00000002132,ENSOARG00000008405,ENSOARG00000019421,ENSOARG00000008262,ENSOARG00000007288,ENSOARG00000004743,ENSOARG00000013780,ENSOARG00000003271,…
GO:0097164	ammonium ion metabolic process	biological_process	0.037471	1	6	410	95	17831	ENSOARG00000008822,ENSOARG00000019505,ENSOARG00000014868,ENSOARG00000015431,ENSOARG00000016498,ENSOARG00000009594
GO:0000278	mitotic cell cycle	biological_process	0.037499	1	20	410	501	17831	ENSOARG00000001617,ENSOARG00000002293,ENSOARG00000020740,ENSOARG00000015833,ENSOARG00000008469,ENSOARG00000008337,ENSOARG00000001546,ENSOARG00000019557,ENSOARG00000016070,ENSOARG00000013512,ENSOARG00000009264,ENSOARG00000002405,ENSOARG00000016866,ENSOARG00000013661,ENSOARG00000004233,ENSOARG00000016101,ENSOARG00000018751,ENSOARG00000014305,ENSOARG00000005054,ENSOARG00000012128
GO:2000316	regulation of T-helper 17 type immune response	biological_process	0.037551	1	2	410	12	17831	ENSOARG00000012820,ENSOARG00000003333
GO:0006414	translational elongation	biological_process	0.03756	1	3	410	38	17831	ENSOARG00000003848,ENSOARG00000004600,ENSOARG00000007288
GO:0007288	sperm axoneme assembly	biological_process	0.037646	1	2	410	11	17831	ENSOARG00000008637,ENSOARG00000009594
GO:0010915	regulation of very-low-density lipoprotein particle clearance	biological_process	0.037784	1	1	410	2	17831	ENSOARG00000013363
GO:0010916	negative regulation of very-low-density lipoprotein particle clearance	biological_process	0.037784	1	1	410	2	17831	ENSOARG00000013363
GO:0090484	drug transporter activity	molecular_function	0.037822	1	2	410	11	17831	ENSOARG00000010284,ENSOARG00000002554
GO:0030549	acetylcholine receptor activator activity	molecular_function	0.038177	1	1	410	3	17831	ENSOARG00000001761
GO:0006959	humoral immune response	biological_process	0.03833	1	5	410	78	17831	ENSOARG00000002540,ENSOARG00000020498,ENSOARG00000002846,ENSOARG00000007299,ENSOARG00000008001
GO:0051129	negative regulation of cellular component organization	biological_process	0.038464	1	19	410	471	17831	ENSOARG00000005950,ENSOARG00000009736,ENSOARG00000007909,ENSOARG00000015010,ENSOARG00000013363,ENSOARG00000005153,ENSOARG00000013512,ENSOARG00000016070,ENSOARG00000018410,ENSOARG00000007288,ENSOARG00000001546,ENSOARG00000008758,ENSOARG00000004623,ENSOARG00000012128,ENSOARG00000018523,ENSOARG00000016618,ENSOARG00000014305,ENSOARG00000000462,ENSOARG00000001982
GO:0001710	mesodermal cell fate commitment	biological_process	0.038653	1	2	410	12	17831	ENSOARG00000004936,ENSOARG00000006034
GO:0043231	intracellular membrane-bounded organelle	cellular_component	0.03905	1	192	410	7058	17831	ENSOARG00000004064,ENSOARG00000013866,ENSOARG00000013611,ENSOARG00000010258,ENSOARG00000012195,ENSOARG00000006492,ENSOARG00000005558,ENSOARG00000011138,ENSOARG00000013671,ENSOARG00000017357,ENSOARG00000012647,ENSOARG00000000927,ENSOARG00000017218,ENSOARG00000014970,ENSOARG00000013567,ENSOARG00000005078,ENSOARG00000006504,ENSOARG00000016070,ENSOARG00000016037,ENSOARG00000008892,ENSOARG00000018127,…
GO:0046710	GDP metabolic process	biological_process	0.03937	1	1	410	2	17831	ENSOARG00000006259
GO:0010941	regulation of cell death	biological_process	0.039371	1	34	410	989	17831	ENSOARG00000013363,ENSOARG00000004750,ENSOARG00000007894,ENSOARG00000011318,ENSOARG00000007288,ENSOARG00000018189,ENSOARG00000013690,ENSOARG00000005286,ENSOARG00000014321,ENSOARG00000013469,ENSOARG00000013795,ENSOARG00000001078,ENSOARG00000004233,ENSOARG00000017161,ENSOARG00000011113,ENSOARG00000012569,ENSOARG00000004064,ENSOARG00000010493,ENSOARG00000013671,ENSOARG00000007909,ENSOARG00000000899,…
GO:0007097	nuclear migration	biological_process	0.039541	1	2	410	11	17831	ENSOARG00000001617,ENSOARG00000005987
GO:0040023	establishment of nucleus localization	biological_process	0.039541	1	2	410	11	17831	ENSOARG00000005987,ENSOARG00000001617
GO:0032239	regulation of nucleobase-containing compound transport	biological_process	0.039541	1	2	410	11	17831	ENSOARG00000005054,ENSOARG00000001544
GO:0030547	receptor inhibitor activity	molecular_function	0.039579	1	2	410	14	17831	ENSOARG00000013363,ENSOARG00000005880
GO:0030695	GTPase regulator activity	molecular_function	0.039664	1	9	410	162	17831	ENSOARG00000016618,ENSOARG00000017283,ENSOARG00000001560,ENSOARG00000014769,ENSOARG00000005950,ENSOARG00000004623,ENSOARG00000010829,ENSOARG00000010258,ENSOARG00000015010
GO:1902100	negative regulation of metaphase/anaphase transition of cell cycle	biological_process	0.039761	1	3	410	31	17831	ENSOARG00000016070,ENSOARG00000014305,ENSOARG00000013512
GO:1902582	single-organism intracellular transport	biological_process	0.03978	1	31	410	857	17831	ENSOARG00000020145,ENSOARG00000004623,ENSOARG00000009594,ENSOARG00000018127,ENSOARG00000014535,ENSOARG00000004233,ENSOARG00000014045,ENSOARG00000003306,ENSOARG00000004155,ENSOARG00000006034,ENSOARG00000006611,ENSOARG00000015819,ENSOARG00000012128,ENSOARG00000005987,ENSOARG00000005054,ENSOARG00000000910,ENSOARG00000008405,ENSOARG00000003582,ENSOARG00000012195,ENSOARG00000020658,ENSOARG00000015010,…
GO:0004362	glutathione-disulfide reductase activity	molecular_function	0.040044	1	1	410	2	17831	ENSOARG00000010451
GO:0016462	pyrophosphatase activity	molecular_function	0.040285	1	27	410	749	17831	ENSOARG00000001850,ENSOARG00000004269,ENSOARG00000012917,ENSOARG00000003433,ENSOARG00000013739,ENSOARG00000004600,ENSOARG00000002178,ENSOARG00000018127,ENSOARG00000014321,ENSOARG00000020145,ENSOARG00000010174,ENSOARG00000011392,ENSOARG00000007766,ENSOARG00000004743,ENSOARG00000014351,ENSOARG00000015226,ENSOARG00000017866,ENSOARG00000013489,ENSOARG00000010829,ENSOARG00000001617,ENSOARG00000006642,…
GO:0008080	N-acetyltransferase activity	molecular_function	0.040691	1	4	410	50	17831	ENSOARG00000013866,ENSOARG00000001546,ENSOARG00000018523,ENSOARG00000015104
GO:0045649	regulation of macrophage differentiation	biological_process	0.040784	1	2	410	13	17831	ENSOARG00000004764,ENSOARG00000001544
GO:0051865	protein autoubiquitination	biological_process	0.040866	1	4	410	49	17831	ENSOARG00000001078,ENSOARG00000013443,ENSOARG00000018545,ENSOARG00000008530
GO:0000979	RNA polymerase II core promoter sequence-specific DNA binding	molecular_function	0.040931	1	2	410	15	17831	ENSOARG00000019128,ENSOARG00000013870
GO:1902107	positive regulation of leukocyte differentiation	biological_process	0.040992	1	6	410	99	17831	ENSOARG00000003333,ENSOARG00000007299,ENSOARG00000004764,ENSOARG00000001544,ENSOARG00000004743,ENSOARG00000019414
GO:0009648	photoperiodism	biological_process	0.041345	1	2	410	12	17831	ENSOARG00000004233,ENSOARG00000011318
GO:0043153	entrainment of circadian clock by photoperiod	biological_process	0.041345	1	2	410	12	17831	ENSOARG00000004233,ENSOARG00000011318
GO:0004103	choline kinase activity	molecular_function	0.041369	1	1	410	2	17831	ENSOARG00000014868
GO:0051983	regulation of chromosome segregation	biological_process	0.041508	1	5	410	73	17831	ENSOARG00000013512,ENSOARG00000014305,ENSOARG00000016070,ENSOARG00000013661,ENSOARG00000001546
GO:0016818	hydrolase activity, acting on acid anhydrides, in phosphorus-containing anhydrides	molecular_function	0.041535	1	27	410	751	17831	ENSOARG00000013489,ENSOARG00000015226,ENSOARG00000017866,ENSOARG00000014351,ENSOARG00000011392,ENSOARG00000007766,ENSOARG00000004743,ENSOARG00000010124,ENSOARG00000010639,ENSOARG00000007197,ENSOARG00000002132,ENSOARG00000010829,ENSOARG00000006642,ENSOARG00000001617,ENSOARG00000006495,ENSOARG00000002576,ENSOARG00000002178,ENSOARG00000003433,ENSOARG00000013739,ENSOARG00000004600,ENSOARG00000012917,…
GO:0019767	IgE receptor activity	molecular_function	0.041536	1	1	410	2	17831	ENSOARG00000010070
GO:0033692	cellular polysaccharide biosynthetic process	biological_process	0.041756	1	3	410	33	17831	ENSOARG00000007393,ENSOARG00000012463,ENSOARG00000015019
GO:0051900	regulation of mitochondrial depolarization	biological_process	0.04182	1	2	410	13	17831	ENSOARG00000007288,ENSOARG00000007299
GO:0010880	regulation of release of sequestered calcium ion into cytosol by sarcoplasmic reticulum	biological_process	0.041998	1	2	410	13	17831	ENSOARG00000008405,ENSOARG00000003306
GO:0019008	molybdopterin synthase complex	cellular_component	0.042184	1	1	410	2	17831	ENSOARG00000000480
GO:0033017	sarcoplasmic reticulum membrane	cellular_component	0.042331	1	2	410	13	17831	ENSOARG00000003306,ENSOARG00000002132
GO:1904667	negative regulation of ubiquitin protein ligase activity	biological_process	0.042413	1	3	410	33	17831	ENSOARG00000016070,ENSOARG00000014305,ENSOARG00000013512
GO:0002833	positive regulation of response to biotic stimulus	biological_process	0.042478	1	3	410	29	17831	ENSOARG00000012072,ENSOARG00000002540,ENSOARG00000018383
GO:0071731	response to nitric oxide	biological_process	0.042503	1	1	410	3	17831	ENSOARG00000003271
GO:0006656	phosphatidylcholine biosynthetic process	biological_process	0.04252	1	2	410	14	17831	ENSOARG00000016498,ENSOARG00000014868
GO:0060041	retina development in camera-type eye	biological_process	0.042783	1	6	410	98	17831	ENSOARG00000015834,ENSOARG00000015673,ENSOARG00000001617,ENSOARG00000017161,ENSOARG00000004175,ENSOARG00000001850
GO:0090257	regulation of muscle system process	biological_process	0.042804	1	7	410	129	17831	ENSOARG00000008337,ENSOARG00000019421,ENSOARG00000008262,ENSOARG00000017474,ENSOARG00000000456,ENSOARG00000008405,ENSOARG00000002132
GO:0016817	hydrolase activity, acting on acid anhydrides	molecular_function	0.04287	1	27	410	753	17831	ENSOARG00000004600,ENSOARG00000003433,ENSOARG00000013739,ENSOARG00000002178,ENSOARG00000001850,ENSOARG00000012917,ENSOARG00000004269,ENSOARG00000010174,ENSOARG00000018127,ENSOARG00000014321,ENSOARG00000020145,ENSOARG00000015226,ENSOARG00000017866,ENSOARG00000013489,ENSOARG00000004743,ENSOARG00000011392,ENSOARG00000007766,ENSOARG00000014351,ENSOARG00000007197,ENSOARG00000010639,ENSOARG00000010124,…
GO:0003272	endocardial cushion formation	biological_process	0.042891	1	2	410	13	17831	ENSOARG00000005153,ENSOARG00000016866
GO:0038195	urokinase plasminogen activator signaling pathway	biological_process	0.042909	1	1	410	2	17831	ENSOARG00000001761
GO:0048562	embryonic organ morphogenesis	biological_process	0.042965	1	10	410	221	17831	ENSOARG00000015834,ENSOARG00000005153,ENSOARG00000010809,ENSOARG00000007393,ENSOARG00000007145,ENSOARG00000006034,ENSOARG00000005054,ENSOARG00000016866,ENSOARG00000019128,ENSOARG00000019414
GO:0036442	hydrogen-exporting ATPase activity	molecular_function	0.043583	1	2	410	14	17831	ENSOARG00000004743,ENSOARG00000013489
GO:0009649	entrainment of circadian clock	biological_process	0.043709	1	2	410	14	17831	ENSOARG00000011318,ENSOARG00000004233
GO:0042113	B cell activation	biological_process	0.043939	1	8	410	153	17831	ENSOARG00000000616,ENSOARG00000018955,ENSOARG00000006960,ENSOARG00000005558,ENSOARG00000007299,ENSOARG00000008358,ENSOARG00000001982,ENSOARG00000019414
GO:0006915	apoptotic process	biological_process	0.04395	1	36	410	1066	17831	ENSOARG00000007894,ENSOARG00000015833,ENSOARG00000002132,ENSOARG00000004750,ENSOARG00000013690,ENSOARG00000018189,ENSOARG00000012377,ENSOARG00000005286,ENSOARG00000011318,ENSOARG00000007288,ENSOARG00000013795,ENSOARG00000013469,ENSOARG00000014321,ENSOARG00000011113,ENSOARG00000004233,ENSOARG00000001078,ENSOARG00000017161,ENSOARG00000013671,ENSOARG00000010493,ENSOARG00000007909,ENSOARG00000005558,…
GO:0016528	sarcoplasm	cellular_component	0.043978	1	3	410	31	17831	ENSOARG00000008405,ENSOARG00000002132,ENSOARG00000003306
GO:0051882	mitochondrial depolarization	biological_process	0.044055	1	2	410	14	17831	ENSOARG00000007299,ENSOARG00000007288
GO:0005783	endoplasmic reticulum	cellular_component	0.044066	1	29	410	807	17831	ENSOARG00000018017,ENSOARG00000012122,ENSOARG00000017982,ENSOARG00000004233,ENSOARG00000007081,ENSOARG00000005568,ENSOARG00000013443,ENSOARG00000003306,ENSOARG00000000910,ENSOARG00000000048,ENSOARG00000012128,ENSOARG00000002132,ENSOARG00000008405,ENSOARG00000016498,ENSOARG00000013363,ENSOARG00000006492,ENSOARG00000008469,ENSOARG00000014970,ENSOARG00000013586,ENSOARG00000010095,ENSOARG00000000927,…
GO:0034235	GPI anchor binding	molecular_function	0.044278	1	1	410	2	17831	ENSOARG00000010095
GO:0034105	positive regulation of tissue remodeling	biological_process	0.044292	1	2	410	13	17831	ENSOARG00000004743,ENSOARG00000010070
GO:0090075	relaxation of muscle	biological_process	0.044298	1	2	410	15	17831	ENSOARG00000002132,ENSOARG00000008337
GO:0051205	protein insertion into membrane	biological_process	0.044421	1	2	410	14	17831	ENSOARG00000014535,ENSOARG00000011392
GO:0019731	antibacterial humoral response	biological_process	0.044486	1	2	410	16	17831	ENSOARG00000002540,ENSOARG00000002846
GO:0001077	transcriptional activator activity, RNA polymerase II core promoter proximal region sequence-specific binding	molecular_function	0.044543	1	9	410	189	17831	ENSOARG00000004936,ENSOARG00000015833,ENSOARG00000005153,ENSOARG00000004750,ENSOARG00000017782,ENSOARG00000006034,ENSOARG00000007145,ENSOARG00000003333,ENSOARG00000011113
GO:0071753	IgM immunoglobulin complex	cellular_component	0.044577	1	1	410	2	17831	ENSOARG00000002846
GO:0071754	IgM immunoglobulin complex, circulating	cellular_component	0.044577	1	1	410	2	17831	ENSOARG00000002846
GO:0071756	pentameric IgM immunoglobulin complex	cellular_component	0.044577	1	1	410	2	17831	ENSOARG00000002846
GO:0006650	glycerophospholipid metabolic process	biological_process	0.044618	1	9	410	175	17831	ENSOARG00000009594,ENSOARG00000016498,ENSOARG00000004064,ENSOARG00000014769,ENSOARG00000004577,ENSOARG00000010095,ENSOARG00000009840,ENSOARG00000014868,ENSOARG00000000048
GO:0006513	protein monoubiquitination	biological_process	0.044652	1	4	410	50	17831	ENSOARG00000010482,ENSOARG00000008530,ENSOARG00000018545,ENSOARG00000007406
GO:0043981	histone H4-K5 acetylation	biological_process	0.044701	1	2	410	12	17831	ENSOARG00000015104,ENSOARG00000013866
GO:0043982	histone H4-K8 acetylation	biological_process	0.044701	1	2	410	12	17831	ENSOARG00000015104,ENSOARG00000013866
GO:2000757	negative regulation of peptidyl-lysine acetylation	biological_process	0.044778	1	2	410	15	17831	ENSOARG00000008832,ENSOARG00000007909
GO:0090034	regulation of chaperone-mediated protein complex assembly	biological_process	0.044838	1	1	410	2	17831	ENSOARG00000013443
GO:0090035	positive regulation of chaperone-mediated protein complex assembly	biological_process	0.044838	1	1	410	2	17831	ENSOARG00000013443
GO:0006614	SRP-dependent cotranslational protein targeting to membrane	biological_process	0.04486	1	2	410	14	17831	ENSOARG00000014535,ENSOARG00000005237
GO:0001502	cartilage condensation	biological_process	0.04506	1	2	410	14	17831	ENSOARG00000013548,ENSOARG00000017161
GO:0045653	negative regulation of megakaryocyte differentiation	biological_process	0.045111	1	1	410	2	17831	ENSOARG00000012128
GO:0007113	endomitotic cell cycle	biological_process	0.045111	1	1	410	2	17831	ENSOARG00000012128
GO:0051365	cellular response to potassium ion starvation	biological_process	0.045138	1	1	410	2	17831	ENSOARG00000010284
GO:0061402	positive regulation of transcription from RNA polymerase II promoter in response to acidic pH	biological_process	0.045138	1	1	410	2	17831	ENSOARG00000010284
GO:0009446	putrescine biosynthetic process	biological_process	0.045611	1	1	410	2	17831	ENSOARG00000015431
GO:0044267	cellular protein metabolic process	biological_process	0.045661	1	106	410	3783	17831	ENSOARG00000011436,ENSOARG00000010124,ENSOARG00000008832,ENSOARG00000018827,ENSOARG00000019806,ENSOARG00000013690,ENSOARG00000005780,ENSOARG00000008454,ENSOARG00000007288,ENSOARG00000004175,ENSOARG00000001546,ENSOARG00000008024,ENSOARG00000009264,ENSOARG00000019380,ENSOARG00000000048,ENSOARG00000014569,ENSOARG00000014305,ENSOARG00000005443,ENSOARG00000012564,ENSOARG00000004233,ENSOARG00000005558,…
GO:0060545	positive regulation of necroptotic process	biological_process	0.045764	1	1	410	2	17831	ENSOARG00000001544
GO:0071228	cellular response to tumor cell	biological_process	0.046055	1	1	410	2	17831	ENSOARG00000020658
GO:0051896	regulation of protein kinase B signaling	biological_process	0.046185	1	6	410	101	17831	ENSOARG00000007288,ENSOARG00000015010,ENSOARG00000007822,ENSOARG00000011113,ENSOARG00000019421,ENSOARG00000012128
GO:0030667	secretory granule membrane	cellular_component	0.046321	1	3	410	34	17831	ENSOARG00000016545,ENSOARG00000002236,ENSOARG00000017880
GO:0033178	proton-transporting two-sector ATPase complex, catalytic domain	cellular_component	0.046411	1	2	410	15	17831	ENSOARG00000013489,ENSOARG00000004743
GO:0051438	regulation of ubiquitin-protein transferase activity	biological_process	0.046473	1	4	410	56	17831	ENSOARG00000013443,ENSOARG00000016070,ENSOARG00000014305,ENSOARG00000013512
GO:0023041	neuronal signal transduction	biological_process	0.046501	1	1	410	2	17831	ENSOARG00000018410
GO:0048365	Rac GTPase binding	molecular_function	0.046625	1	3	410	28	17831	ENSOARG00000005558,ENSOARG00000014769,ENSOARG00000010809
GO:0021571	rhombomere 5 development	biological_process	0.04685	1	1	410	2	17831	ENSOARG00000007145
GO:0046639	negative regulation of alpha-beta T cell differentiation	biological_process	0.046944	1	2	410	14	17831	ENSOARG00000003333,ENSOARG00000012820
GO:0016363	nuclear matrix	cellular_component	0.047422	1	4	410	50	17831	ENSOARG00000004233,ENSOARG00000005930,ENSOARG00000008530,ENSOARG00000003961
GO:0098640	integrin binding involved in cell-matrix adhesion	molecular_function	0.047529	1	1	410	2	17831	ENSOARG00000008624
GO:0021516	dorsal spinal cord development	biological_process	0.04765	1	2	410	14	17831	ENSOARG00000001990,ENSOARG00000004750
GO:0061512	protein localization to cilium	biological_process	0.047795	1	3	410	30	17831	ENSOARG00000014470,ENSOARG00000015834,ENSOARG00000006163
GO:0005975	carbohydrate metabolic process	biological_process	0.048579	1	20	410	535	17831	ENSOARG00000012381,ENSOARG00000018523,ENSOARG00000015019,ENSOARG00000007393,ENSOARG00000011353,ENSOARG00000003252,ENSOARG00000001606,ENSOARG00000017957,ENSOARG00000013939,ENSOARG00000006615,ENSOARG00000011137,ENSOARG00000002167,ENSOARG00000002936,ENSOARG00000004577,ENSOARG00000007894,ENSOARG00000011436,ENSOARG00000019421,ENSOARG00000012463,ENSOARG00000010493,ENSOARG00000004234
GO:0005093	Rab GDP-dissociation inhibitor activity	molecular_function	0.048591	1	1	410	2	17831	ENSOARG00000004623
GO:0043227	membrane-bounded organelle	cellular_component	0.049237	1	192	410	7101	17831	ENSOARG00000018017,ENSOARG00000020363,ENSOARG00000013086,ENSOARG00000002063,ENSOARG00000013795,ENSOARG00000018459,ENSOARG00000013469,ENSOARG00000005568,ENSOARG00000001982,ENSOARG00000000910,ENSOARG00000004750,ENSOARG00000013363,ENSOARG00000005859,ENSOARG00000005153,ENSOARG00000008822,ENSOARG00000002293,ENSOARG00000020498,ENSOARG00000019557,ENSOARG00000003187,ENSOARG00000010482,ENSOARG00000015104,…
GO:0097186	amelogenesis	biological_process	0.049295	1	2	410	13	17831	ENSOARG00000013780,ENSOARG00000014970
GO:0005838	proteasome regulatory particle	cellular_component	0.049336	1	2	410	13	17831	ENSOARG00000004307,ENSOARG00000003433
GO:0019752	carboxylic acid metabolic process	biological_process	0.049443	1	22	410	560	17831	ENSOARG00000002224,ENSOARG00000003271,ENSOARG00000005286,ENSOARG00000006504,ENSOARG00000003881,ENSOARG00000004234,ENSOARG00000004064,ENSOARG00000016498,ENSOARG00000004117,ENSOARG00000015775,ENSOARG00000007894,ENSOARG00000008822,ENSOARG00000011582,ENSOARG00000003252,ENSOARG00000001530,ENSOARG00000012381,ENSOARG00000015431,ENSOARG00000003890,ENSOARG00000009594,ENSOARG00000017957,ENSOARG00000017982,…
GO:0044260	cellular macromolecule metabolic process	biological_process	0.049459	1	169	410	6354	17831	ENSOARG00000008962,ENSOARG00000013768,ENSOARG00000005054,ENSOARG00000011113,ENSOARG00000004600,ENSOARG00000008530,ENSOARG00000001078,ENSOARG00000012465,ENSOARG00000017161,ENSOARG00000003730,ENSOARG00000005631,ENSOARG00000009839,ENSOARG00000010871,ENSOARG00000010899,ENSOARG00000017628,ENSOARG00000013586,ENSOARG00000011318,ENSOARG00000000491,ENSOARG00000007894,ENSOARG00000012757,ENSOARG00000010284,…
GO:0002931	response to ischemia	biological_process	0.049527	1	2	410	15	17831	ENSOARG00000018189,ENSOARG00000012128
GO:0098743	cell aggregation	biological_process	0.049721	1	2	410	15	17831	ENSOARG00000017161,ENSOARG00000013548
GO:0008625	extrinsic apoptotic signaling pathway via death domain receptors	biological_process	0.049731	1	4	410	53	17831	ENSOARG00000017161,ENSOARG00000005998,ENSOARG00000018189,ENSOARG00000010493
GO:0071163	DNA replication preinitiation complex assembly	biological_process	0.049827	1	1	410	2	17831	ENSOARG00000013512
GO:0006613	cotranslational protein targeting to membrane	biological_process	0.049852	1	2	410	15	17831	ENSOARG00000014535,ENSOARG00000005237
GO:0004252	serine-type endopeptidase activity	molecular_function	0.049956	1	8	410	169	17831	ENSOARG00000004679,ENSOARG00000016555,ENSOARG00000004501,ENSOARG00000002970,ENSOARG00000014456,ENSOARG00000001886,ENSOARG00000007822,ENSOARG00000020498
GO:0000313	organellar ribosome	cellular_component	0.050129	1	4	410	67	17831	ENSOARG00000008892,ENSOARG00000005388,ENSOARG00000012647,ENSOARG00000010899
GO:0005761	mitochondrial ribosome	cellular_component	0.050129	1	4	410	67	17831	ENSOARG00000008892,ENSOARG00000010899,ENSOARG00000005388,ENSOARG00000012647
GO:1903363	negative regulation of cellular protein catabolic process	biological_process	0.050242	1	5	410	79	17831	ENSOARG00000004233,ENSOARG00000013795,ENSOARG00000016070,ENSOARG00000014305,ENSOARG00000013512
GO:0019898	extrinsic component of membrane	cellular_component	0.050284	1	7	410	129	17831	ENSOARG00000018045,ENSOARG00000000462,ENSOARG00000017474,ENSOARG00000001850,ENSOARG00000004233,ENSOARG00000011530,ENSOARG00000004424
GO:0001550	ovarian cumulus expansion	biological_process	0.050646	1	1	410	2	17831	ENSOARG00000017161
GO:0048165	fused antrum stage	biological_process	0.050646	1	1	410	2	17831	ENSOARG00000017161
GO:0032309	icosanoid secretion	biological_process	0.050657	1	3	410	33	17831	ENSOARG00000009393,ENSOARG00000000994,ENSOARG00000009594
GO:0030374	ligand-dependent nuclear receptor transcription coactivator activity	molecular_function	0.050663	1	3	410	30	17831	ENSOARG00000007406,ENSOARG00000005558,ENSOARG00000009839
GO:0051457	maintenance of protein location in nucleus	biological_process	0.050865	1	2	410	13	17831	ENSOARG00000005987,ENSOARG00000004233
GO:0001968	fibronectin binding	molecular_function	0.050958	1	2	410	14	17831	ENSOARG00000019421,ENSOARG00000012820
GO:0030426	growth cone	cellular_component	0.050963	1	4	410	53	17831	ENSOARG00000012128,ENSOARG00000001617,ENSOARG00000018410,ENSOARG00000006375
GO:0009445	putrescine metabolic process	biological_process	0.051255	1	1	410	3	17831	ENSOARG00000015431
GO:0055065	metal ion homeostasis	biological_process	0.05134	1	13	410	328	17831	ENSOARG00000005490,ENSOARG00000002132,ENSOARG00000008405,ENSOARG00000006495,ENSOARG00000015819,ENSOARG00000012381,ENSOARG00000014970,ENSOARG00000004233,ENSOARG00000007081,ENSOARG00000003271,ENSOARG00000004743,ENSOARG00000003306,ENSOARG00000013780
GO:0031625	ubiquitin protein ligase binding	molecular_function	0.051375	1	10	410	211	17831	ENSOARG00000020658,ENSOARG00000018545,ENSOARG00000002554,ENSOARG00000001982,ENSOARG00000001544,ENSOARG00000004175,ENSOARG00000013443,ENSOARG00000013661,ENSOARG00000004233,ENSOARG00000000910
GO:0009266	response to temperature stimulus	biological_process	0.051476	1	5	410	81	17831	ENSOARG00000016498,ENSOARG00000008405,ENSOARG00000012013,ENSOARG00000001990,ENSOARG00000017817
GO:0016877	ligase activity, forming carbon-sulfur bonds	molecular_function	0.051507	1	3	410	30	17831	ENSOARG00000013586,ENSOARG00000016498,ENSOARG00000011997
GO:0051340	regulation of ligase activity	biological_process	0.05159	1	4	410	59	17831	ENSOARG00000013512,ENSOARG00000014305,ENSOARG00000016070,ENSOARG00000013443
GO:0044802	single-organism membrane organization	biological_process	0.051611	1	21	410	545	17831	ENSOARG00000006611,ENSOARG00000012128,ENSOARG00000015819,ENSOARG00000005987,ENSOARG00000000462,ENSOARG00000020145,ENSOARG00000004623,ENSOARG00000014535,ENSOARG00000014351,ENSOARG00000019414,ENSOARG00000005237,ENSOARG00000011392,ENSOARG00000007288,ENSOARG00000005780,ENSOARG00000005884,ENSOARG00000006495,ENSOARG00000001617,ENSOARG00000015010,ENSOARG00000017474,ENSOARG00000014470,ENSOARG00000010639
GO:0042571	immunoglobulin complex, circulating	cellular_component	0.051674	1	1	410	3	17831	ENSOARG00000002846
GO:0032846	positive regulation of homeostatic process	biological_process	0.051738	1	7	410	128	17831	ENSOARG00000010070,ENSOARG00000017817,ENSOARG00000005490,ENSOARG00000016498,ENSOARG00000004233,ENSOARG00000008405,ENSOARG00000004743
GO:0007498	mesoderm development	biological_process	0.051742	1	5	410	79	17831	ENSOARG00000017218,ENSOARG00000016866,ENSOARG00000004936,ENSOARG00000006034,ENSOARG00000005054
GO:0014808	release of sequestered calcium ion into cytosol by sarcoplasmic reticulum	biological_process	0.051796	1	2	410	16	17831	ENSOARG00000003306,ENSOARG00000008405
GO:0005290	L-histidine transmembrane transporter activity	molecular_function	0.051814	1	1	410	2	17831	ENSOARG00000010284
GO:0006867	asparagine transport	biological_process	0.051814	1	1	410	2	17831	ENSOARG00000010284
GO:0015182	L-asparagine transmembrane transporter activity	molecular_function	0.051814	1	1	410	2	17831	ENSOARG00000010284
GO:0097191	extrinsic apoptotic signaling pathway	biological_process	0.051849	1	8	410	159	17831	ENSOARG00000005998,ENSOARG00000010493,ENSOARG00000017161,ENSOARG00000011318,ENSOARG00000001544,ENSOARG00000000456,ENSOARG00000004233,ENSOARG00000018189
GO:0036034	mediator complex assembly	biological_process	0.051904	1	1	410	2	17831	ENSOARG00000013512
GO:2001176	regulation of mediator complex assembly	biological_process	0.051904	1	1	410	2	17831	ENSOARG00000013512
GO:2001178	positive regulation of mediator complex assembly	biological_process	0.051904	1	1	410	2	17831	ENSOARG00000013512
GO:1902595	regulation of DNA replication origin binding	biological_process	0.051904	1	1	410	2	17831	ENSOARG00000013512
GO:0031062	positive regulation of histone methylation	biological_process	0.051984	1	3	410	30	17831	ENSOARG00000005631,ENSOARG00000010482,ENSOARG00000009736
GO:0042752	regulation of circadian rhythm	biological_process	0.052028	1	4	410	53	17831	ENSOARG00000011318,ENSOARG00000019668,ENSOARG00000004233,ENSOARG00000014321
GO:1901984	negative regulation of protein acetylation	biological_process	0.052042	1	2	410	16	17831	ENSOARG00000007909,ENSOARG00000008832
GO:1903984	positive regulation of TRAIL-activated apoptotic signaling pathway	biological_process	0.0525	1	1	410	2	17831	ENSOARG00000010493
GO:0031328	positive regulation of cellular biosynthetic process	biological_process	0.052505	1	44	410	1362	17831	ENSOARG00000011113,ENSOARG00000001982,ENSOARG00000005568,ENSOARG00000017161,ENSOARG00000013469,ENSOARG00000009839,ENSOARG00000014321,ENSOARG00000017782,ENSOARG00000003881,ENSOARG00000010482,ENSOARG00000013690,ENSOARG00000019128,ENSOARG00000004175,ENSOARG00000013870,ENSOARG00000002293,ENSOARG00000015833,ENSOARG00000005153,ENSOARG00000010284,ENSOARG00000008832,ENSOARG00000004750,ENSOARG00000010809,…
GO:0002763	positive regulation of myeloid leukocyte differentiation	biological_process	0.052605	1	3	410	37	17831	ENSOARG00000001544,ENSOARG00000004743,ENSOARG00000004764
GO:0051342	regulation of cyclic-nucleotide phosphodiesterase activity	biological_process	0.052657	1	1	410	2	17831	ENSOARG00000007288
GO:0051343	positive regulation of cyclic-nucleotide phosphodiesterase activity	biological_process	0.052657	1	1	410	2	17831	ENSOARG00000007288
GO:0034505	tooth mineralization	biological_process	0.052748	1	2	410	13	17831	ENSOARG00000014970,ENSOARG00000013780
GO:0035098	ESC/E(Z) complex	cellular_component	0.053117	1	2	410	13	17831	ENSOARG00000009736,ENSOARG00000005631
GO:0005388	calcium-transporting ATPase activity	molecular_function	0.053141	1	2	410	15	17831	ENSOARG00000002178,ENSOARG00000002132
GO:0036003	positive regulation of transcription from RNA polymerase II promoter in response to stress	biological_process	0.053469	1	2	410	16	17831	ENSOARG00000000927,ENSOARG00000010493
GO:0035327	transcriptionally active chromatin	cellular_component	0.053626	1	2	410	14	17831	ENSOARG00000002293,ENSOARG00000010482
GO:0048858	cell projection morphogenesis	biological_process	0.053653	1	22	410	570	17831	ENSOARG00000018410,ENSOARG00000019128,ENSOARG00000008024,ENSOARG00000019806,ENSOARG00000010782,ENSOARG00000001617,ENSOARG00000004750,ENSOARG00000015834,ENSOARG00000014769,ENSOARG00000014470,ENSOARG00000001990,ENSOARG00000017161,ENSOARG00000016545,ENSOARG00000004269,ENSOARG00000000462,ENSOARG00000016101,ENSOARG00000006163,ENSOARG00000009594,ENSOARG00000008637,ENSOARG00000006455,ENSOARG00000002935,…
GO:0002223	stimulatory C-type lectin receptor signaling pathway	biological_process	0.053777	1	1	410	2	17831	ENSOARG00000021005
GO:0016051	carbohydrate biosynthetic process	biological_process	0.054015	1	6	410	112	17831	ENSOARG00000012463,ENSOARG00000007393,ENSOARG00000010493,ENSOARG00000015019,ENSOARG00000018523,ENSOARG00000017957
GO:0042826	histone deacetylase binding	molecular_function	0.054098	1	5	410	77	17831	ENSOARG00000004269,ENSOARG00000014321,ENSOARG00000005558,ENSOARG00000018523,ENSOARG00000003333
GO:0001764	neuron migration	biological_process	0.05413	1	6	410	108	17831	ENSOARG00000019806,ENSOARG00000001990,ENSOARG00000001617,ENSOARG00000005153,ENSOARG00000004269,ENSOARG00000009548
GO:0010676	positive regulation of cellular carbohydrate metabolic process	biological_process	0.054256	1	3	410	34	17831	ENSOARG00000017957,ENSOARG00000018523,ENSOARG00000004234
GO:0055082	cellular chemical homeostasis	biological_process	0.054273	1	15	410	389	17831	ENSOARG00000012072,ENSOARG00000015819,ENSOARG00000012381,ENSOARG00000017817,ENSOARG00000004233,ENSOARG00000007081,ENSOARG00000003271,ENSOARG00000003306,ENSOARG00000004743,ENSOARG00000007288,ENSOARG00000003252,ENSOARG00000005490,ENSOARG00000008405,ENSOARG00000002132,ENSOARG00000006495
GO:0043067	regulation of programmed cell death	biological_process	0.054279	1	31	410	914	17831	ENSOARG00000010493,ENSOARG00000013671,ENSOARG00000007909,ENSOARG00000000899,ENSOARG00000007894,ENSOARG00000012569,ENSOARG00000004064,ENSOARG00000004750,ENSOARG00000018189,ENSOARG00000013690,ENSOARG00000005286,ENSOARG00000017218,ENSOARG00000007288,ENSOARG00000011318,ENSOARG00000001544,ENSOARG00000017357,ENSOARG00000008758,ENSOARG00000002405,ENSOARG00000013469,ENSOARG00000013795,ENSOARG00000014321,…
GO:0051790	short-chain fatty acid biosynthetic process	biological_process	0.05437	1	1	410	2	17831	ENSOARG00000004117
GO:0051792	medium-chain fatty acid biosynthetic process	biological_process	0.05437	1	1	410	2	17831	ENSOARG00000004117
GO:0005096	GTPase activator activity	molecular_function	0.054402	1	8	410	144	17831	ENSOARG00000010829,ENSOARG00000010258,ENSOARG00000004623,ENSOARG00000005950,ENSOARG00000014769,ENSOARG00000001560,ENSOARG00000017283,ENSOARG00000016618
GO:0007063	regulation of sister chromatid cohesion	biological_process	0.054481	1	2	410	14	17831	ENSOARG00000014305,ENSOARG00000001546
GO:0006835	dicarboxylic acid transport	biological_process	0.054773	1	3	410	34	17831	ENSOARG00000001026,ENSOARG00000000386,ENSOARG00000005859
GO:1990630	IRE1-RACK1-PP2A complex	cellular_component	0.054783	1	1	410	2	17831	ENSOARG00000007288
GO:0001763	morphogenesis of a branching structure	biological_process	0.054819	1	8	410	160	17831	ENSOARG00000005153,ENSOARG00000005054,ENSOARG00000006034,ENSOARG00000019128,ENSOARG00000019414,ENSOARG00000011318,ENSOARG00000004233,ENSOARG00000016866
GO:0071715	icosanoid transport	biological_process	0.055148	1	3	410	34	17831	ENSOARG00000009594,ENSOARG00000000994,ENSOARG00000009393
GO:1901571	fatty acid derivative transport	biological_process	0.055148	1	3	410	34	17831	ENSOARG00000000994,ENSOARG00000009393,ENSOARG00000009594
GO:0014722	regulation of skeletal muscle contraction by calcium ion signaling	biological_process	0.055232	1	1	410	2	17831	ENSOARG00000008405
GO:0031225	anchored component of membrane	cellular_component	0.055245	1	3	410	39	17831	ENSOARG00000003300,ENSOARG00000018410,ENSOARG00000017880
GO:0060128	corticotropin hormone secreting cell differentiation	biological_process	0.055618	1	1	410	2	17831	ENSOARG00000016866
GO:0007369	gastrulation	biological_process	0.055744	1	7	410	130	17831	ENSOARG00000004936,ENSOARG00000010482,ENSOARG00000006034,ENSOARG00000010809,ENSOARG00000005054,ENSOARG00000016866,ENSOARG00000019414
GO:0072615	interleukin-17 secretion	biological_process	0.055795	1	1	410	2	17831	ENSOARG00000003333
GO:2000638	regulation of SREBP signaling pathway	biological_process	0.055795	1	1	410	2	17831	ENSOARG00000003333
GO:0010942	positive regulation of cell death	biological_process	0.055885	1	15	410	376	17831	ENSOARG00000004233,ENSOARG00000011318,ENSOARG00000007288,ENSOARG00000001544,ENSOARG00000017161,ENSOARG00000017357,ENSOARG00000006611,ENSOARG00000012072,ENSOARG00000014321,ENSOARG00000004064,ENSOARG00000013671,ENSOARG00000010493,ENSOARG00000013795,ENSOARG00000013469,ENSOARG00000007894
GO:0033842	N-acetyl-beta-glucosaminyl-glycoprotein 4-beta-N-acetylgalactosaminyltransferase activity	molecular_function	0.055935	1	1	410	2	17831	ENSOARG00000012134
GO:0048869	cellular developmental process	biological_process	0.055978	1	78	410	2581	17831	ENSOARG00000013853,ENSOARG00000012128,ENSOARG00000005987,ENSOARG00000016618,ENSOARG00000006648,ENSOARG00000016545,ENSOARG00000011582,ENSOARG00000004936,ENSOARG00000018955,ENSOARG00000007299,ENSOARG00000012820,ENSOARG00000003333,ENSOARG00000001544,ENSOARG00000013548,ENSOARG00000014769,ENSOARG00000004111,ENSOARG00000000616,ENSOARG00000005950,ENSOARG00000011762,ENSOARG00000008405,ENSOARG00000012569,…
GO:0045875	negative regulation of sister chromatid cohesion	biological_process	0.056111	1	1	410	2	17831	ENSOARG00000001546
GO:0090314	positive regulation of protein targeting to membrane	biological_process	0.056138	1	2	410	17	17831	ENSOARG00000012128,ENSOARG00000015010
GO:0004367	glycerol-3-phosphate dehydrogenase [NAD+] activity	molecular_function	0.056174	1	1	410	2	17831	ENSOARG00000017957
GO:0006116	NADH oxidation	biological_process	0.056174	1	1	410	2	17831	ENSOARG00000017957
GO:0046168	glycerol-3-phosphate catabolic process	biological_process	0.056174	1	1	410	2	17831	ENSOARG00000017957
GO:0048679	regulation of axon regeneration	biological_process	0.056237	1	2	410	15	17831	ENSOARG00000010782,ENSOARG00000018410
GO:0061564	axon development	biological_process	0.056288	1	12	410	281	17831	ENSOARG00000019806,ENSOARG00000010782,ENSOARG00000000462,ENSOARG00000008024,ENSOARG00000004269,ENSOARG00000019128,ENSOARG00000017161,ENSOARG00000018410,ENSOARG00000001990,ENSOARG00000000263,ENSOARG00000004750,ENSOARG00000001617
GO:0001843	neural tube closure	biological_process	0.056449	1	5	410	77	17831	ENSOARG00000018523,ENSOARG00000005054,ENSOARG00000019806,ENSOARG00000010809,ENSOARG00000014470
GO:0001890	placenta development	biological_process	0.056558	1	6	410	109	17831	ENSOARG00000003271,ENSOARG00000004750,ENSOARG00000004936,ENSOARG00000001606,ENSOARG00000005054,ENSOARG00000012373
GO:0016571	histone methylation	biological_process	0.05662	1	6	410	98	17831	ENSOARG00000009736,ENSOARG00000010482,ENSOARG00000013768,ENSOARG00000013469,ENSOARG00000005054,ENSOARG00000005631
GO:0006741	NADP biosynthetic process	biological_process	0.056776	1	1	410	2	17831	ENSOARG00000002033
GO:0019770	IgG receptor activity	molecular_function	0.056926	1	1	410	2	17831	ENSOARG00000010070
GO:1902811	positive regulation of skeletal muscle fiber differentiation	biological_process	0.057142	1	1	410	2	17831	ENSOARG00000011582
GO:1990715	mRNA CDS binding	molecular_function	0.057142	1	1	410	2	17831	ENSOARG00000009548
GO:2000766	negative regulation of cytoplasmic translation	biological_process	0.057142	1	1	410	2	17831	ENSOARG00000009548
GO:0015858	nucleoside transport	biological_process	0.057168	1	2	410	15	17831	ENSOARG00000001544,ENSOARG00000009319
GO:0034511	U3 snoRNA binding	molecular_function	0.05717	1	1	410	2	17831	ENSOARG00000006698
GO:0021526	medial motor column neuron differentiation	biological_process	0.057223	1	1	410	2	17831	ENSOARG00000004750
GO:0009987	cellular process	biological_process	0.057367	1	310	410	12652	17831	ENSOARG00000004155,ENSOARG00000013443,ENSOARG00000008574,ENSOARG00000018751,ENSOARG00000006163,ENSOARG00000011813,ENSOARG00000018127,ENSOARG00000005998,ENSOARG00000020145,ENSOARG00000004764,ENSOARG00000014094,ENSOARG00000017357,ENSOARG00000000473,ENSOARG00000000927,ENSOARG00000004743,ENSOARG00000017218,ENSOARG00000002776,ENSOARG00000010782,ENSOARG00000013381,ENSOARG00000010258,ENSOARG00000004234,…
GO:2000329	negative regulation of T-helper 17 cell lineage commitment	biological_process	0.057398	1	1	410	2	17831	ENSOARG00000012820
GO:2000819	regulation of nucleotide-excision repair	biological_process	0.057464	1	1	410	2	17831	ENSOARG00000012465
GO:0015111	iodide transmembrane transporter activity	molecular_function	0.057471	1	1	410	2	17831	ENSOARG00000017817
GO:0015705	iodide transport	biological_process	0.057471	1	1	410	2	17831	ENSOARG00000017817
GO:1900245	positive regulation of MDA-5 signaling pathway	biological_process	0.057513	1	1	410	2	17831	ENSOARG00000018383
GO:0070740	tubulin-glutamic acid ligase activity	molecular_function	0.057571	1	1	410	2	17831	ENSOARG00000008637
GO:0031443	fast-twitch skeletal muscle fiber contraction	biological_process	0.057647	1	1	410	2	17831	ENSOARG00000002132
GO:0031446	regulation of fast-twitch skeletal muscle fiber contraction	biological_process	0.057647	1	1	410	2	17831	ENSOARG00000002132
GO:0031448	positive regulation of fast-twitch skeletal muscle fiber contraction	biological_process	0.057647	1	1	410	2	17831	ENSOARG00000002132
GO:0001579	medium-chain fatty acid transport	biological_process	0.057661	1	1	410	2	17831	ENSOARG00000016498
GO:0051139	metal ion:proton antiporter activity	molecular_function	0.057661	1	1	410	2	17831	ENSOARG00000015819
GO:0033018	sarcoplasmic reticulum lumen	cellular_component	0.057669	1	1	410	2	17831	ENSOARG00000008405
GO:0036094	small molecule binding	molecular_function	0.057685	1	66	410	2099	17831	ENSOARG00000005930,ENSOARG00000006648,ENSOARG00000011582,ENSOARG00000010174,ENSOARG00000005884,ENSOARG00000014351,ENSOARG00000001544,ENSOARG00000011392,ENSOARG00000007766,ENSOARG00000011762,ENSOARG00000008337,ENSOARG00000006642,ENSOARG00000016009,ENSOARG00000002178,ENSOARG00000004600,ENSOARG00000017161,ENSOARG00000005568,ENSOARG00000003730,ENSOARG00000018459,ENSOARG00000017608,ENSOARG00000002846,…
GO:0030427	site of polarized growth	cellular_component	0.057688	1	4	410	55	17831	ENSOARG00000012128,ENSOARG00000006375,ENSOARG00000001617,ENSOARG00000018410
GO:0039019	pronephric nephron development	biological_process	0.057719	1	1	410	2	17831	ENSOARG00000005237
GO:1903892	negative regulation of ATF6-mediated unfolded protein response	biological_process	0.057726	1	1	410	2	17831	ENSOARG00000000927
GO:0014734	skeletal muscle hypertrophy	biological_process	0.05774	1	1	410	2	17831	ENSOARG00000019421
GO:0090498	extrinsic component of Golgi membrane	cellular_component	0.05774	1	1	410	2	17831	ENSOARG00000011530
GO:0007079	mitotic chromosome movement towards spindle pole	biological_process	0.05774	1	1	410	2	17831	ENSOARG00000008469
GO:0035402	histone kinase activity (H3-T11 specific)	molecular_function	0.05774	1	1	410	2	17831	ENSOARG00000005558
GO:0035407	histone H3-T11 phosphorylation	biological_process	0.05774	1	1	410	2	17831	ENSOARG00000005558
GO:0018057	peptidyl-lysine oxidation	biological_process	0.05774	1	1	410	2	17831	ENSOARG00000012820
GO:2001160	regulation of histone H3-K79 methylation	biological_process	0.05774	1	1	410	2	17831	ENSOARG00000010482
GO:0030226	apolipoprotein receptor activity	molecular_function	0.05774	1	1	410	2	17831	ENSOARG00000010639
GO:0034188	apolipoprotein A-I receptor activity	molecular_function	0.05774	1	1	410	2	17831	ENSOARG00000010639
GO:0090556	phosphatidylserine-translocating ATPase activity	molecular_function	0.05774	1	1	410	2	17831	ENSOARG00000010639
GO:0005594	collagen type IX trimer	cellular_component	0.05774	1	1	410	2	17831	ENSOARG00000020224
GO:0032470	positive regulation of endoplasmic reticulum calcium ion concentration	biological_process	0.05774	1	1	410	2	17831	ENSOARG00000002132
GO:0004373	glycogen (starch) synthase activity	molecular_function	0.05774	1	1	410	2	17831	ENSOARG00000012463
GO:0021849	neuroblast division in subventricular zone	biological_process	0.05774	1	1	410	2	17831	ENSOARG00000000462
GO:0004839	ubiquitin activating enzyme activity	molecular_function	0.05774	1	1	410	2	17831	ENSOARG00000013586
GO:0008541	proteasome regulatory particle, lid subcomplex	cellular_component	0.05774	1	1	410	2	17831	ENSOARG00000004307
GO:1903108	regulation of transcription from mitochondrial promoter	biological_process	0.05774	1	1	410	2	17831	ENSOARG00000008832
GO:1903109	positive regulation of transcription from mitochondrial promoter	biological_process	0.05774	1	1	410	2	17831	ENSOARG00000008832
GO:0031493	nucleosomal histone binding	molecular_function	0.05774	1	1	410	2	17831	ENSOARG00000008530
GO:0042851	L-alanine metabolic process	biological_process	0.05774	1	1	410	2	17831	ENSOARG00000015775
GO:0044691	tooth eruption	biological_process	0.05774	1	1	410	2	17831	ENSOARG00000014970
GO:0045204	MAPK export from nucleus	biological_process	0.05774	1	1	410	2	17831	ENSOARG00000018127
GO:0021592	fourth ventricle development	biological_process	0.05774	1	1	410	2	17831	ENSOARG00000001617
GO:0030578	PML body organization	biological_process	0.05774	1	1	410	2	17831	ENSOARG00000004233
GO:0033596	TSC1-TSC2 complex	cellular_component	0.05774	1	1	410	2	17831	ENSOARG00000017283
GO:0035368	selenocysteine insertion sequence binding	molecular_function	0.05774	1	1	410	2	17831	ENSOARG00000004600
GO:0042276	error-prone translesion synthesis	biological_process	0.05774	1	1	410	2	17831	ENSOARG00000013369
GO:0042328	heparan sulfate N-acetylglucosaminyltransferase activity	molecular_function	0.05774	1	1	410	2	17831	ENSOARG00000007393
GO:0060378	regulation of brood size	biological_process	0.05774	1	1	410	2	17831	ENSOARG00000016545
GO:0097470	ribbon synapse	cellular_component	0.05774	1	1	410	2	17831	ENSOARG00000012072
GO:0097676	histone H3-K36 dimethylation	biological_process	0.05774	1	1	410	2	17831	ENSOARG00000005054
GO:1904211	membrane protein proteolysis involved in retrograde protein transport, ER to cytosol	biological_process	0.05774	1	1	410	2	17831	ENSOARG00000000910
GO:1990074	polyuridylation-dependent mRNA catabolic process	biological_process	0.05774	1	1	410	2	17831	ENSOARG00000020740
GO:0030144	alpha-1,6-mannosylglycoprotein 6-beta-N-acetylglucosaminyltransferase activity	molecular_function	0.05774	1	1	410	2	17831	ENSOARG00000011436
GO:0046488	phosphatidylinositol metabolic process	biological_process	0.05774	1	6	410	103	17831	ENSOARG00000016498,ENSOARG00000010095,ENSOARG00000004577,ENSOARG00000009840,ENSOARG00000014769,ENSOARG00000000048
GO:0030154	cell differentiation	biological_process	0.058336	1	71	410	2347	17831	ENSOARG00000005987,ENSOARG00000016618,ENSOARG00000012128,ENSOARG00000013853,ENSOARG00000011582,ENSOARG00000006648,ENSOARG00000012820,ENSOARG00000007299,ENSOARG00000018955,ENSOARG00000004936,ENSOARG00000003333,ENSOARG00000013548,ENSOARG00000001544,ENSOARG00000011762,ENSOARG00000004111,ENSOARG00000000616,ENSOARG00000015010,ENSOARG00000012569,ENSOARG00000008405,ENSOARG00000005054,ENSOARG00000012013,…
GO:0016578	histone deubiquitination	biological_process	0.058502	1	2	410	15	17831	ENSOARG00000018523,ENSOARG00000007406
GO:0080135	regulation of cellular response to stress	biological_process	0.058535	1	19	410	493	17831	ENSOARG00000000263,ENSOARG00000005054,ENSOARG00000010809,ENSOARG00000000456,ENSOARG00000017283,ENSOARG00000001078,ENSOARG00000012465,ENSOARG00000004233,ENSOARG00000013671,ENSOARG00000000899,ENSOARG00000004064,ENSOARG00000003333,ENSOARG00000010782,ENSOARG00000007288,ENSOARG00000001544,ENSOARG00000004175,ENSOARG00000018410,ENSOARG00000009840,ENSOARG00000000927
GO:0070570	regulation of neuron projection regeneration	biological_process	0.058617	1	2	410	16	17831	ENSOARG00000018410,ENSOARG00000010782
GO:1903364	positive regulation of cellular protein catabolic process	biological_process	0.058735	1	5	410	81	17831	ENSOARG00000009264,ENSOARG00000003433,ENSOARG00000007288,ENSOARG00000013443,ENSOARG00000006642
GO:1903514	calcium ion transport from endoplasmic reticulum to cytosol	biological_process	0.05881	1	2	410	17	17831	ENSOARG00000008405,ENSOARG00000003306
GO:0043900	regulation of multi-organism process	biological_process	0.058967	1	11	410	250	17831	ENSOARG00000004269,ENSOARG00000004233,ENSOARG00000012072,ENSOARG00000012128,ENSOARG00000014321,ENSOARG00000002540,ENSOARG00000018383,ENSOARG00000006642,ENSOARG00000011762,ENSOARG00000007894,ENSOARG00000007299
GO:0031399	regulation of protein modification process	biological_process	0.05901	1	41	410	1245	17831	ENSOARG00000003333,ENSOARG00000013512,ENSOARG00000016070,ENSOARG00000010782,ENSOARG00000001544,ENSOARG00000004743,ENSOARG00000014970,ENSOARG00000005558,ENSOARG00000000899,ENSOARG00000010493,ENSOARG00000013671,ENSOARG00000009736,ENSOARG00000007909,ENSOARG00000015010,ENSOARG00000016498,ENSOARG00000012128,ENSOARG00000010809,ENSOARG00000007393,ENSOARG00000013443,ENSOARG00000016866,ENSOARG00000007299,…
GO:0033628	regulation of cell adhesion mediated by integrin	biological_process	0.059043	1	3	410	34	17831	ENSOARG00000008024,ENSOARG00000015010,ENSOARG00000012128
GO:0007049	cell cycle	biological_process	0.059053	1	32	410	935	17831	ENSOARG00000001546,ENSOARG00000019557,ENSOARG00000007288,ENSOARG00000002293,ENSOARG00000015833,ENSOARG00000020740,ENSOARG00000017649,ENSOARG00000005054,ENSOARG00000014305,ENSOARG00000004233,ENSOARG00000001982,ENSOARG00000009264,ENSOARG00000013512,ENSOARG00000016070,ENSOARG00000000899,ENSOARG00000013671,ENSOARG00000008469,ENSOARG00000008337,ENSOARG00000011762,ENSOARG00000001617,ENSOARG00000005601,…
GO:0000271	polysaccharide biosynthetic process	biological_process	0.05922	1	3	410	37	17831	ENSOARG00000015019,ENSOARG00000012463,ENSOARG00000007393
GO:0060606	tube closure	biological_process	0.059277	1	5	410	78	17831	ENSOARG00000018523,ENSOARG00000005054,ENSOARG00000019806,ENSOARG00000010809,ENSOARG00000014470
GO:0072539	T-helper 17 cell differentiation	biological_process	0.059326	1	2	410	15	17831	ENSOARG00000012820,ENSOARG00000003333
GO:0004177	aminopeptidase activity	molecular_function	0.059429	1	3	410	31	17831	ENSOARG00000000341,ENSOARG00000003300,ENSOARG00000019414
GO:0045047	protein targeting to ER	biological_process	0.059813	1	2	410	16	17831	ENSOARG00000005237,ENSOARG00000014535
GO:0005310	dicarboxylic acid transmembrane transporter activity	molecular_function	0.059838	1	2	410	14	17831	ENSOARG00000001026,ENSOARG00000005859
GO:0010604	positive regulation of macromolecule metabolic process	biological_process	0.05987	1	66	410	2149	17831	ENSOARG00000010482,ENSOARG00000002293,ENSOARG00000004750,ENSOARG00000010284,ENSOARG00000005153,ENSOARG00000011113,ENSOARG00000017161,ENSOARG00000005568,ENSOARG00000001982,ENSOARG00000001078,ENSOARG00000009839,ENSOARG00000005631,ENSOARG00000013469,ENSOARG00000003333,ENSOARG00000007145,ENSOARG00000013548,ENSOARG00000001544,ENSOARG00000017474,ENSOARG00000006642,ENSOARG00000015010,ENSOARG00000016498,…
GO:0000166	nucleotide binding	molecular_function	0.059883	1	60	410	1885	17831	ENSOARG00000002576,ENSOARG00000010829,ENSOARG00000008832,ENSOARG00000002132,ENSOARG00000007197,ENSOARG00000007894,ENSOARG00000019649,ENSOARG00000010639,ENSOARG00000010124,ENSOARG00000008454,ENSOARG00000009840,ENSOARG00000013586,ENSOARG00000008024,ENSOARG00000005286,ENSOARG00000017866,ENSOARG00000018383,ENSOARG00000017608,ENSOARG00000014321,ENSOARG00000018459,ENSOARG00000004442,ENSOARG00000009264,…
GO:1901265	nucleoside phosphate binding	molecular_function	0.059883	1	60	410	1885	17831	ENSOARG00000004269,ENSOARG00000014341,ENSOARG00000012917,ENSOARG00000003730,ENSOARG00000017161,ENSOARG00000005568,ENSOARG00000002178,ENSOARG00000016009,ENSOARG00000014569,ENSOARG00000004600,ENSOARG00000014305,ENSOARG00000014321,ENSOARG00000017608,ENSOARG00000018383,ENSOARG00000009264,ENSOARG00000018459,ENSOARG00000004442,ENSOARG00000013586,ENSOARG00000008024,ENSOARG00000009840,ENSOARG00000008454,…
GO:0050801	ion homeostasis	biological_process	0.060185	1	16	410	424	17831	ENSOARG00000007081,ENSOARG00000004233,ENSOARG00000003306,ENSOARG00000012381,ENSOARG00000015819,ENSOARG00000005490,ENSOARG00000007299,ENSOARG00000014970,ENSOARG00000003271,ENSOARG00000004743,ENSOARG00000007288,ENSOARG00000013780,ENSOARG00000002132,ENSOARG00000008405,ENSOARG00000006495,ENSOARG00000008262
GO:0043085	positive regulation of catalytic activity	biological_process	0.060445	1	28	410	786	17831	ENSOARG00000014094,ENSOARG00000007299,ENSOARG00000004623,ENSOARG00000005998,ENSOARG00000010809,ENSOARG00000016618,ENSOARG00000012381,ENSOARG00000012128,ENSOARG00000017283,ENSOARG00000001078,ENSOARG00000004233,ENSOARG00000008574,ENSOARG00000013443,ENSOARG00000001560,ENSOARG00000014769,ENSOARG00000013671,ENSOARG00000005950,ENSOARG00000016498,ENSOARG00000015010,ENSOARG00000010829,ENSOARG00000006495,…
GO:0001501	skeletal system development	biological_process	0.060451	1	14	410	352	17831	ENSOARG00000015834,ENSOARG00000011762,ENSOARG00000007145,ENSOARG00000006034,ENSOARG00000007393,ENSOARG00000005054,ENSOARG00000012734,ENSOARG00000004577,ENSOARG00000016866,ENSOARG00000017161,ENSOARG00000019414,ENSOARG00000011582,ENSOARG00000004743,ENSOARG00000013548
GO:0006013	mannose metabolic process	biological_process	0.060697	1	2	410	16	17831	ENSOARG00000011137,ENSOARG00000002167
GO:0098631	protein binding involved in cell adhesion	molecular_function	0.060842	1	2	410	15	17831	ENSOARG00000011318,ENSOARG00000008624
GO:0044445	cytosolic part	cellular_component	0.061022	1	5	410	107	17831	ENSOARG00000017283,ENSOARG00000001544,ENSOARG00000012564,ENSOARG00000013853,ENSOARG00000003848
GO:1904666	regulation of ubiquitin protein ligase activity	biological_process	0.061106	1	3	410	39	17831	ENSOARG00000016070,ENSOARG00000014305,ENSOARG00000013512
GO:0060830	ciliary receptor clustering involved in smoothened signaling pathway	biological_process	0.06125	1	1	410	3	17831	ENSOARG00000014470
GO:0042176	regulation of protein catabolic process	biological_process	0.061255	1	12	410	280	17831	ENSOARG00000006642,ENSOARG00000013795,ENSOARG00000009264,ENSOARG00000007288,ENSOARG00000013443,ENSOARG00000013661,ENSOARG00000004233,ENSOARG00000016070,ENSOARG00000014305,ENSOARG00000015431,ENSOARG00000013512,ENSOARG00000003433
GO:0021513	spinal cord dorsal/ventral patterning	biological_process	0.061383	1	2	410	16	17831	ENSOARG00000014470,ENSOARG00000004750
GO:0007492	endoderm development	biological_process	0.061596	1	4	410	58	17831	ENSOARG00000010482,ENSOARG00000005054,ENSOARG00000016866,ENSOARG00000019414
GO:0043436	oxoacid metabolic process	biological_process	0.061711	1	23	410	606	17831	ENSOARG00000015431,ENSOARG00000012381,ENSOARG00000007393,ENSOARG00000003890,ENSOARG00000003252,ENSOARG00000011582,ENSOARG00000001530,ENSOARG00000017982,ENSOARG00000017957,ENSOARG00000019505,ENSOARG00000009594,ENSOARG00000005286,ENSOARG00000006504,ENSOARG00000003881,ENSOARG00000002224,ENSOARG00000003271,ENSOARG00000015775,ENSOARG00000007894,ENSOARG00000008822,ENSOARG00000004064,ENSOARG00000004234,…
GO:0000145	exocyst	cellular_component	0.061936	1	2	410	17	17831	ENSOARG00000001010,ENSOARG00000001389
GO:0019828	aspartic-type endopeptidase inhibitor activity	molecular_function	0.061995	1	1	410	3	17831	ENSOARG00000007894
GO:0019815	B cell receptor complex	cellular_component	0.062054	1	1	410	3	17831	ENSOARG00000008358
GO:0006820	anion transport	biological_process	0.062392	1	15	410	365	17831	ENSOARG00000001544,ENSOARG00000014351,ENSOARG00000001026,ENSOARG00000017817,ENSOARG00000009393,ENSOARG00000017880,ENSOARG00000004405,ENSOARG00000005859,ENSOARG00000009594,ENSOARG00000016498,ENSOARG00000010284,ENSOARG00000000994,ENSOARG00000000386,ENSOARG00000008758,ENSOARG00000010639
GO:0030878	thyroid gland development	biological_process	0.062444	1	2	410	18	17831	ENSOARG00000010782,ENSOARG00000016866
GO:0009891	positive regulation of biosynthetic process	biological_process	0.062702	1	44	410	1381	17831	ENSOARG00000010284,ENSOARG00000005153,ENSOARG00000008832,ENSOARG00000004750,ENSOARG00000013870,ENSOARG00000002293,ENSOARG00000015833,ENSOARG00000004175,ENSOARG00000019128,ENSOARG00000013690,ENSOARG00000010482,ENSOARG00000003881,ENSOARG00000014321,ENSOARG00000017782,ENSOARG00000009839,ENSOARG00000013469,ENSOARG00000005568,ENSOARG00000017161,ENSOARG00000001982,ENSOARG00000011113,ENSOARG00000016498,…
GO:0051173	positive regulation of nitrogen compound metabolic process	biological_process	0.062852	1	45	410	1405	17831	ENSOARG00000014321,ENSOARG00000017782,ENSOARG00000009839,ENSOARG00000013469,ENSOARG00000004233,ENSOARG00000004269,ENSOARG00000017161,ENSOARG00000005568,ENSOARG00000001982,ENSOARG00000011113,ENSOARG00000005153,ENSOARG00000010284,ENSOARG00000008832,ENSOARG00000004750,ENSOARG00000002293,ENSOARG00000013870,ENSOARG00000015833,ENSOARG00000004175,ENSOARG00000019128,ENSOARG00000010482,ENSOARG00000013690,…
GO:0000381	regulation of alternative mRNA splicing, via spliceosome	biological_process	0.063157	1	3	410	36	17831	ENSOARG00000012757,ENSOARG00000002063,ENSOARG00000019668
GO:0044194	cytolytic granule	cellular_component	0.063219	1	1	410	3	17831	ENSOARG00000002236
GO:0021555	midbrain-hindbrain boundary morphogenesis	biological_process	0.063288	1	1	410	4	17831	ENSOARG00000019128
GO:0046474	glycerophospholipid biosynthetic process	biological_process	0.063305	1	5	410	84	17831	ENSOARG00000010095,ENSOARG00000016498,ENSOARG00000004577,ENSOARG00000014868,ENSOARG00000000048
GO:0015908	fatty acid transport	biological_process	0.063393	1	4	410	57	17831	ENSOARG00000016498,ENSOARG00000009594,ENSOARG00000009393,ENSOARG00000000994
GO:0043492	ATPase activity, coupled to movement of substances	molecular_function	0.063791	1	7	410	131	17831	ENSOARG00000002178,ENSOARG00000013489,ENSOARG00000010639,ENSOARG00000002132,ENSOARG00000014351,ENSOARG00000004743,ENSOARG00000006495
GO:0050853	B cell receptor signaling pathway	biological_process	0.063821	1	3	410	34	17831	ENSOARG00000018955,ENSOARG00000006610,ENSOARG00000008358
GO:0050884	neuromuscular process controlling posture	biological_process	0.063893	1	2	410	15	17831	ENSOARG00000019505,ENSOARG00000001761
GO:0051352	negative regulation of ligase activity	biological_process	0.063933	1	3	410	38	17831	ENSOARG00000014305,ENSOARG00000016070,ENSOARG00000013512
GO:0051444	negative regulation of ubiquitin-protein transferase activity	biological_process	0.063933	1	3	410	38	17831	ENSOARG00000014305,ENSOARG00000016070,ENSOARG00000013512
GO:0001783	B cell apoptotic process	biological_process	0.064087	1	2	410	17	17831	ENSOARG00000007909,ENSOARG00000005558
GO:2000515	negative regulation of CD4-positive, alpha-beta T cell activation	biological_process	0.064262	1	2	410	16	17831	ENSOARG00000003333,ENSOARG00000012820
GO:0050777	negative regulation of immune response	biological_process	0.064494	1	5	410	82	17831	ENSOARG00000018383,ENSOARG00000000897,ENSOARG00000012820,ENSOARG00000003333,ENSOARG00000010093
GO:2000328	regulation of T-helper 17 cell lineage commitment	biological_process	0.064668	1	1	410	3	17831	ENSOARG00000012820
GO:0022892	substrate-specific transporter activity	molecular_function	0.06468	1	29	410	854	17831	ENSOARG00000017817,ENSOARG00000013489,ENSOARG00000013780,ENSOARG00000009319,ENSOARG00000004743,ENSOARG00000014351,ENSOARG00000008469,ENSOARG00000008262,ENSOARG00000010639,ENSOARG00000008580,ENSOARG00000004234,ENSOARG00000006495,ENSOARG00000005859,ENSOARG00000015010,ENSOARG00000004405,ENSOARG00000000518,ENSOARG00000016498,ENSOARG00000010284,ENSOARG00000016548,ENSOARG00000002132,ENSOARG00000015819,…
GO:0070326	very-low-density lipoprotein particle receptor binding	molecular_function	0.064718	1	1	410	3	17831	ENSOARG00000013363
GO:0016747	transferase activity, transferring acyl groups other than amino-acyl groups	molecular_function	0.064725	1	8	410	162	17831	ENSOARG00000013690,ENSOARG00000015104,ENSOARG00000018523,ENSOARG00000001546,ENSOARG00000008822,ENSOARG00000011138,ENSOARG00000004117,ENSOARG00000013866
GO:0009135	purine nucleoside diphosphate metabolic process	biological_process	0.0648	1	4	410	61	17831	ENSOARG00000003252,ENSOARG00000006259,ENSOARG00000007894,ENSOARG00000017957
GO:0009179	purine ribonucleoside diphosphate metabolic process	biological_process	0.0648	1	4	410	61	17831	ENSOARG00000003252,ENSOARG00000017957,ENSOARG00000007894,ENSOARG00000006259
GO:0072594	establishment of protein localization to organelle	biological_process	0.065205	1	10	410	221	17831	ENSOARG00000020658,ENSOARG00000017474,ENSOARG00000014535,ENSOARG00000014470,ENSOARG00000008469,ENSOARG00000004233,ENSOARG00000014045,ENSOARG00000005237,ENSOARG00000004155,ENSOARG00000006034
GO:0000792	heterochromatin	cellular_component	0.065865	1	4	410	56	17831	ENSOARG00000004269,ENSOARG00000004233,ENSOARG00000013586,ENSOARG00000008530
GO:0008047	enzyme activator activity	molecular_function	0.065912	1	12	410	276	17831	ENSOARG00000004623,ENSOARG00000010829,ENSOARG00000006495,ENSOARG00000010258,ENSOARG00000014769,ENSOARG00000005950,ENSOARG00000014094,ENSOARG00000014970,ENSOARG00000017283,ENSOARG00000001560,ENSOARG00000007288,ENSOARG00000016618
GO:1901668	regulation of superoxide dismutase activity	biological_process	0.065941	1	1	410	3	17831	ENSOARG00000000263
GO:0097168	mesenchymal stem cell proliferation	biological_process	0.066159	1	1	410	3	17831	ENSOARG00000006034
GO:0070268	cornification	biological_process	0.066292	1	1	410	3	17831	ENSOARG00000011582
GO:0044331	cell-cell adhesion mediated by cadherin	biological_process	0.066394	1	2	410	15	17831	ENSOARG00000012013,ENSOARG00000012373
GO:0031291	Ran protein signal transduction	biological_process	0.066415	1	1	410	3	17831	ENSOARG00000008469
GO:0042567	insulin-like growth factor ternary complex	cellular_component	0.066789	1	1	410	3	17831	ENSOARG00000019421
GO:0045933	positive regulation of muscle contraction	biological_process	0.067064	1	2	410	18	17831	ENSOARG00000000456,ENSOARG00000002132
GO:0042701	progesterone secretion	biological_process	0.067154	1	1	410	3	17831	ENSOARG00000004175
GO:0072538	T-helper 17 type immune response	biological_process	0.067353	1	2	410	16	17831	ENSOARG00000012820,ENSOARG00000003333
GO:0034637	cellular carbohydrate biosynthetic process	biological_process	0.067376	1	3	410	41	17831	ENSOARG00000007393,ENSOARG00000012463,ENSOARG00000015019
GO:0003279	cardiac septum development	biological_process	0.067419	1	5	410	83	17831	ENSOARG00000007393,ENSOARG00000001617,ENSOARG00000003271,ENSOARG00000005153,ENSOARG00000016866
GO:0043984	histone H4-K16 acetylation	biological_process	0.067586	1	2	410	15	17831	ENSOARG00000013866,ENSOARG00000015104
GO:0060976	coronary vasculature development	biological_process	0.067704	1	3	410	35	17831	ENSOARG00000005054,ENSOARG00000007393,ENSOARG00000001617
GO:0035987	endodermal cell differentiation	biological_process	0.06778	1	3	410	35	17831	ENSOARG00000010482,ENSOARG00000005054,ENSOARG00000019414
GO:0001832	blastocyst growth	biological_process	0.06791	1	2	410	16	17831	ENSOARG00000010482,ENSOARG00000017218
GO:1901991	negative regulation of mitotic cell cycle phase transition	biological_process	0.068004	1	5	410	88	17831	ENSOARG00000019557,ENSOARG00000004233,ENSOARG00000013512,ENSOARG00000016070,ENSOARG00000014305
GO:2000145	regulation of cell motility	biological_process	0.068102	1	21	410	571	17831	ENSOARG00000013611,ENSOARG00000015010,ENSOARG00000011436,ENSOARG00000019421,ENSOARG00000005558,ENSOARG00000017474,ENSOARG00000000616,ENSOARG00000019414,ENSOARG00000007288,ENSOARG00000005780,ENSOARG00000012734,ENSOARG00000019806,ENSOARG00000010782,ENSOARG00000002935,ENSOARG00000003730,ENSOARG00000008624,ENSOARG00000001761,ENSOARG00000003603,ENSOARG00000012128,ENSOARG00000000462,ENSOARG00000006610
GO:0015038	glutathione disulfide oxidoreductase activity	molecular_function	0.068172	1	1	410	3	17831	ENSOARG00000010451
GO:0051270	regulation of cellular component movement	biological_process	0.068287	1	23	410	637	17831	ENSOARG00000015010,ENSOARG00000013611,ENSOARG00000005558,ENSOARG00000019421,ENSOARG00000005950,ENSOARG00000011436,ENSOARG00000000616,ENSOARG00000017474,ENSOARG00000008262,ENSOARG00000007288,ENSOARG00000005780,ENSOARG00000019414,ENSOARG00000012734,ENSOARG00000010782,ENSOARG00000019806,ENSOARG00000002935,ENSOARG00000001761,ENSOARG00000008624,ENSOARG00000003730,ENSOARG00000003603,ENSOARG00000000462,…
GO:0044389	ubiquitin-like protein ligase binding	molecular_function	0.068338	1	10	410	222	17831	ENSOARG00000020658,ENSOARG00000002554,ENSOARG00000018545,ENSOARG00000004233,ENSOARG00000013661,ENSOARG00000013443,ENSOARG00000004175,ENSOARG00000001982,ENSOARG00000001544,ENSOARG00000000910
GO:0005796	Golgi lumen	cellular_component	0.068399	1	1	410	4	17831	ENSOARG00000006080
GO:0032990	cell part morphogenesis	biological_process	0.068456	1	22	410	586	17831	ENSOARG00000014769,ENSOARG00000015834,ENSOARG00000014470,ENSOARG00000001990,ENSOARG00000001617,ENSOARG00000004750,ENSOARG00000019806,ENSOARG00000010782,ENSOARG00000008024,ENSOARG00000018410,ENSOARG00000019128,ENSOARG00000002935,ENSOARG00000000263,ENSOARG00000008637,ENSOARG00000006455,ENSOARG00000009594,ENSOARG00000016101,ENSOARG00000006163,ENSOARG00000000462,ENSOARG00000004269,ENSOARG00000017161,…
GO:0044106	cellular amine metabolic process	biological_process	0.068661	1	5	410	85	17831	ENSOARG00000016498,ENSOARG00000009594,ENSOARG00000019505,ENSOARG00000014868,ENSOARG00000015431
GO:0070734	histone H3-K27 methylation	biological_process	0.06899	1	2	410	15	17831	ENSOARG00000005631,ENSOARG00000009736
GO:0042981	regulation of apoptotic process	biological_process	0.069172	1	30	410	902	17831	ENSOARG00000011113,ENSOARG00000012128,ENSOARG00000006611,ENSOARG00000012072,ENSOARG00000000456,ENSOARG00000017161,ENSOARG00000016866,ENSOARG00000001078,ENSOARG00000004233,ENSOARG00000013469,ENSOARG00000013795,ENSOARG00000008758,ENSOARG00000002405,ENSOARG00000005998,ENSOARG00000014321,ENSOARG00000005286,ENSOARG00000018189,ENSOARG00000013690,ENSOARG00000011318,ENSOARG00000007288,ENSOARG00000001544,…
GO:0048731	system development	biological_process	0.069175	1	84	410	2824	17831	ENSOARG00000004936,ENSOARG00000018955,ENSOARG00000012820,ENSOARG00000001606,ENSOARG00000007299,ENSOARG00000011582,ENSOARG00000007393,ENSOARG00000013853,ENSOARG00000016618,ENSOARG00000005987,ENSOARG00000012128,ENSOARG00000015010,ENSOARG00000012463,ENSOARG00000004111,ENSOARG00000000616,ENSOARG00000017474,ENSOARG00000011762,ENSOARG00000013548,ENSOARG00000001544,ENSOARG00000007145,ENSOARG00000003333,…
GO:0030174	regulation of DNA-dependent DNA replication initiation	biological_process	0.069346	1	1	410	3	17831	ENSOARG00000013512
GO:0010557	positive regulation of macromolecule biosynthetic process	biological_process	0.069353	1	42	410	1320	17831	ENSOARG00000011113,ENSOARG00000005568,ENSOARG00000017161,ENSOARG00000001982,ENSOARG00000009839,ENSOARG00000013469,ENSOARG00000014321,ENSOARG00000017782,ENSOARG00000013690,ENSOARG00000010482,ENSOARG00000003881,ENSOARG00000004175,ENSOARG00000019128,ENSOARG00000013870,ENSOARG00000002293,ENSOARG00000015833,ENSOARG00000005153,ENSOARG00000010284,ENSOARG00000008832,ENSOARG00000004750,ENSOARG00000018751,…
GO:0018205	peptidyl-lysine modification	biological_process	0.069453	1	11	410	245	17831	ENSOARG00000009736,ENSOARG00000007909,ENSOARG00000005631,ENSOARG00000012820,ENSOARG00000020363,ENSOARG00000013866,ENSOARG00000008832,ENSOARG00000015104,ENSOARG00000010482,ENSOARG00000005054,ENSOARG00000018523
GO:0006657	CDP-choline pathway	biological_process	0.069458	1	1	410	3	17831	ENSOARG00000014868
GO:0031519	PcG protein complex	cellular_component	0.069466	1	3	410	36	17831	ENSOARG00000020832,ENSOARG00000005631,ENSOARG00000009736
GO:0033260	nuclear DNA replication	biological_process	0.069513	1	2	410	16	17831	ENSOARG00000001982,ENSOARG00000013512
GO:0030309	poly-N-acetyllactosamine metabolic process	biological_process	0.069835	1	1	410	5	17831	ENSOARG00000015019
GO:0030311	poly-N-acetyllactosamine biosynthetic process	biological_process	0.069835	1	1	410	5	17831	ENSOARG00000015019
GO:0031331	positive regulation of cellular catabolic process	biological_process	0.070178	1	9	410	197	17831	ENSOARG00000009264,ENSOARG00000008941,ENSOARG00000017957,ENSOARG00000006642,ENSOARG00000003433,ENSOARG00000017283,ENSOARG00000007288,ENSOARG00000009840,ENSOARG00000013443
GO:0006473	protein acetylation	biological_process	0.070392	1	7	410	137	17831	ENSOARG00000008832,ENSOARG00000013866,ENSOARG00000001546,ENSOARG00000018523,ENSOARG00000013690,ENSOARG00000015104,ENSOARG00000007909
GO:1903309	negative regulation of chromatin modification	biological_process	0.07092	1	3	410	36	17831	ENSOARG00000009736,ENSOARG00000007909,ENSOARG00000001982
GO:0006506	GPI anchor biosynthetic process	biological_process	0.071124	1	2	410	21	17831	ENSOARG00000010095,ENSOARG00000000048
GO:0039694	viral RNA genome replication	biological_process	0.07125	1	2	410	17	17831	ENSOARG00000004269,ENSOARG00000014321
GO:0039703	RNA replication	biological_process	0.07125	1	2	410	17	17831	ENSOARG00000004269,ENSOARG00000014321
GO:0031397	negative regulation of protein ubiquitination	biological_process	0.071537	1	5	410	88	17831	ENSOARG00000004233,ENSOARG00000013512,ENSOARG00000014305,ENSOARG00000016070,ENSOARG00000013795
GO:0030521	androgen receptor signaling pathway	biological_process	0.071549	1	3	410	36	17831	ENSOARG00000009839,ENSOARG00000013469,ENSOARG00000019668
GO:0014020	primary neural tube formation	biological_process	0.071606	1	5	410	83	17831	ENSOARG00000010809,ENSOARG00000014470,ENSOARG00000019806,ENSOARG00000005054,ENSOARG00000018523
GO:1901861	regulation of muscle tissue development	biological_process	0.071716	1	5	410	84	17831	ENSOARG00000019421,ENSOARG00000015833,ENSOARG00000016866,ENSOARG00000005153,ENSOARG00000011582
GO:0060039	pericardium development	biological_process	0.071807	1	2	410	17	17831	ENSOARG00000005054,ENSOARG00000005153
GO:1902533	positive regulation of intracellular signal transduction	biological_process	0.071944	1	21	410	588	17831	ENSOARG00000004064,ENSOARG00000015010,ENSOARG00000019421,ENSOARG00000013671,ENSOARG00000004743,ENSOARG00000001544,ENSOARG00000007288,ENSOARG00000018410,ENSOARG00000004175,ENSOARG00000017357,ENSOARG00000008024,ENSOARG00000005998,ENSOARG00000018383,ENSOARG00000018127,ENSOARG00000016866,ENSOARG00000001078,ENSOARG00000011113,ENSOARG00000012128,ENSOARG00000007822,ENSOARG00000010809,ENSOARG00000007393
GO:0002521	leukocyte differentiation	biological_process	0.072311	1	13	410	328	17831	ENSOARG00000011582,ENSOARG00000019414,ENSOARG00000004743,ENSOARG00000001544,ENSOARG00000018523,ENSOARG00000003333,ENSOARG00000004764,ENSOARG00000017737,ENSOARG00000008358,ENSOARG00000018955,ENSOARG00000000616,ENSOARG00000007299,ENSOARG00000012820
GO:0035639	purine ribonucleoside triphosphate binding	molecular_function	0.072329	1	53	410	1665	17831	ENSOARG00000006642,ENSOARG00000001617,ENSOARG00000011762,ENSOARG00000005558,ENSOARG00000008337,ENSOARG00000001544,ENSOARG00000011392,ENSOARG00000007766,ENSOARG00000014351,ENSOARG00000016070,ENSOARG00000015226,ENSOARG00000010782,ENSOARG00000005884,ENSOARG00000018127,ENSOARG00000020145,ENSOARG00000018545,ENSOARG00000002405,ENSOARG00000010174,ENSOARG00000003252,ENSOARG00000013661,ENSOARG00000006648,…
GO:0002682	regulation of immune system process	biological_process	0.072337	1	27	410	791	17831	ENSOARG00000008624,ENSOARG00000011582,ENSOARG00000003730,ENSOARG00000006610,ENSOARG00000018523,ENSOARG00000009393,ENSOARG00000012128,ENSOARG00000008001,ENSOARG00000004764,ENSOARG00000002540,ENSOARG00000018383,ENSOARG00000021005,ENSOARG00000008358,ENSOARG00000018955,ENSOARG00000010070,ENSOARG00000012820,ENSOARG00000007299,ENSOARG00000004743,ENSOARG00000001544,ENSOARG00000020498,ENSOARG00000000897,…
GO:0009185	ribonucleoside diphosphate metabolic process	biological_process	0.072408	1	4	410	63	17831	ENSOARG00000003252,ENSOARG00000007894,ENSOARG00000017957,ENSOARG00000006259
GO:0071962	mitotic sister chromatid cohesion, centromeric	biological_process	0.072589	1	1	410	4	17831	ENSOARG00000001546
GO:0004416	hydroxyacylglutathione hydrolase activity	molecular_function	0.072641	1	1	410	3	17831	ENSOARG00000019505
GO:0019243	methylglyoxal catabolic process to D-lactate via S-lactoyl-glutathione	biological_process	0.072641	1	1	410	3	17831	ENSOARG00000019505
GO:0051596	methylglyoxal catabolic process	biological_process	0.072641	1	1	410	3	17831	ENSOARG00000019505
GO:0061727	methylglyoxal catabolic process to lactate	biological_process	0.072641	1	1	410	3	17831	ENSOARG00000019505
GO:0060971	embryonic heart tube left/right pattern formation	biological_process	0.072822	1	1	410	4	17831	ENSOARG00000014470
GO:0030911	TPR domain binding	molecular_function	0.072826	1	1	410	3	17831	ENSOARG00000013443
GO:0034447	very-low-density lipoprotein particle clearance	biological_process	0.072896	1	1	410	4	17831	ENSOARG00000013363
GO:0010907	positive regulation of glucose metabolic process	biological_process	0.072952	1	2	410	19	17831	ENSOARG00000018523,ENSOARG00000004234
GO:0043495	protein anchor	molecular_function	0.07309	1	1	410	3	17831	ENSOARG00000012128
GO:0032991	macromolecular complex	cellular_component	0.073115	1	108	410	4043	17831	ENSOARG00000019380,ENSOARG00000014321,ENSOARG00000002875,ENSOARG00000012122,ENSOARG00000008957,ENSOARG00000012669,ENSOARG00000011589,ENSOARG00000004233,ENSOARG00000004269,ENSOARG00000020832,ENSOARG00000020224,ENSOARG00000012564,ENSOARG00000013312,ENSOARG00000007906,ENSOARG00000000048,ENSOARG00000014305,ENSOARG00000011530,ENSOARG00000008832,ENSOARG00000010124,ENSOARG00000013870,ENSOARG00000008262,…
GO:1901897	regulation of relaxation of cardiac muscle	biological_process	0.073345	1	1	410	3	17831	ENSOARG00000008337
GO:0072507	divalent inorganic cation homeostasis	biological_process	0.073616	1	10	410	232	17831	ENSOARG00000008405,ENSOARG00000002132,ENSOARG00000005490,ENSOARG00000007081,ENSOARG00000014970,ENSOARG00000004233,ENSOARG00000003306,ENSOARG00000013780,ENSOARG00000015819,ENSOARG00000012381
GO:0008401	retinoic acid 4-hydroxylase activity	molecular_function	0.073835	1	1	410	3	17831	ENSOARG00000011582
GO:0007059	chromosome segregation	biological_process	0.073857	1	10	410	224	17831	ENSOARG00000005987,ENSOARG00000016070,ENSOARG00000014305,ENSOARG00000013512,ENSOARG00000001546,ENSOARG00000013661,ENSOARG00000020740,ENSOARG00000008469,ENSOARG00000013447,ENSOARG00000014321
GO:0007093	mitotic cell cycle checkpoint	biological_process	0.073937	1	5	410	88	17831	ENSOARG00000004233,ENSOARG00000009264,ENSOARG00000013512,ENSOARG00000016070,ENSOARG00000014305
GO:0006366	transcription from RNA polymerase II promoter	biological_process	0.073953	1	42	410	1347	17831	ENSOARG00000007145,ENSOARG00000003333,ENSOARG00000003271,ENSOARG00000013548,ENSOARG00000001544,ENSOARG00000000927,ENSOARG00000007909,ENSOARG00000010493,ENSOARG00000004111,ENSOARG00000005558,ENSOARG00000015010,ENSOARG00000006642,ENSOARG00000011813,ENSOARG00000010809,ENSOARG00000006034,ENSOARG00000018523,ENSOARG00000016866,ENSOARG00000016228,ENSOARG00000019668,ENSOARG00000004936,ENSOARG00000014094,…
GO:0022406	membrane docking	biological_process	0.074007	1	3	410	35	17831	ENSOARG00000012072,ENSOARG00000002236,ENSOARG00000001010
GO:0004104	cholinesterase activity	molecular_function	0.074038	1	1	410	3	17831	ENSOARG00000014868
GO:0006616	SRP-dependent cotranslational protein targeting to membrane, translocation	biological_process	0.074439	1	1	410	4	17831	ENSOARG00000014535
GO:0033622	integrin activation	biological_process	0.074709	1	2	410	17	17831	ENSOARG00000015010,ENSOARG00000017737
GO:0021695	cerebellar cortex development	biological_process	0.074752	1	3	410	38	17831	ENSOARG00000001617,ENSOARG00000018189,ENSOARG00000005286
GO:0015935	small ribosomal subunit	cellular_component	0.074884	1	3	410	62	17831	ENSOARG00000003848,ENSOARG00000010899,ENSOARG00000012647
GO:0006479	protein methylation	biological_process	0.074959	1	7	410	134	17831	ENSOARG00000013469,ENSOARG00000005631,ENSOARG00000005054,ENSOARG00000013381,ENSOARG00000009736,ENSOARG00000010482,ENSOARG00000013768
GO:0008213	protein alkylation	biological_process	0.074959	1	7	410	134	17831	ENSOARG00000013381,ENSOARG00000009736,ENSOARG00000010482,ENSOARG00000013768,ENSOARG00000013469,ENSOARG00000005631,ENSOARG00000005054
GO:0045321	leukocyte activation	biological_process	0.075069	1	18	410	485	17831	ENSOARG00000001982,ENSOARG00000011582,ENSOARG00000009393,ENSOARG00000018523,ENSOARG00000009594,ENSOARG00000021005,ENSOARG00000008358,ENSOARG00000018955,ENSOARG00000010070,ENSOARG00000006960,ENSOARG00000012820,ENSOARG00000007299,ENSOARG00000019414,ENSOARG00000003333,ENSOARG00000000616,ENSOARG00000002293,ENSOARG00000002236,ENSOARG00000005558
GO:0006082	organic acid metabolic process	biological_process	0.075201	1	23	410	619	17831	ENSOARG00000008822,ENSOARG00000015775,ENSOARG00000007894,ENSOARG00000004117,ENSOARG00000016498,ENSOARG00000004064,ENSOARG00000004234,ENSOARG00000003881,ENSOARG00000005286,ENSOARG00000006504,ENSOARG00000003271,ENSOARG00000002224,ENSOARG00000019505,ENSOARG00000017982,ENSOARG00000017957,ENSOARG00000009594,ENSOARG00000003890,ENSOARG00000007393,ENSOARG00000015431,ENSOARG00000012381,ENSOARG00000001530,…
GO:1900222	negative regulation of beta-amyloid clearance	biological_process	0.075264	1	1	410	3	17831	ENSOARG00000013363
GO:0000314	organellar small ribosomal subunit	cellular_component	0.075291	1	2	410	20	17831	ENSOARG00000012647,ENSOARG00000010899
GO:0005763	mitochondrial small ribosomal subunit	cellular_component	0.075291	1	2	410	20	17831	ENSOARG00000010899,ENSOARG00000012647
GO:0070296	sarcoplasmic reticulum calcium ion transport	biological_process	0.075292	1	2	410	19	17831	ENSOARG00000008405,ENSOARG00000003306
GO:0012502	induction of programmed cell death	biological_process	0.075384	1	1	410	3	17831	ENSOARG00000007894
GO:0044533	positive regulation of apoptotic process in other organism	biological_process	0.075384	1	1	410	3	17831	ENSOARG00000007894
GO:0052042	positive regulation by symbiont of host programmed cell death	biological_process	0.075384	1	1	410	3	17831	ENSOARG00000007894
GO:0052330	positive regulation by organism of programmed cell death in other organism involved in symbiotic interaction	biological_process	0.075384	1	1	410	3	17831	ENSOARG00000007894
GO:0052501	positive regulation by organism of apoptotic process in other organism involved in symbiotic interaction	biological_process	0.075384	1	1	410	3	17831	ENSOARG00000007894
GO:0097452	GAIT complex	cellular_component	0.075392	1	1	410	3	17831	ENSOARG00000007894
GO:0003712	transcription cofactor activity	molecular_function	0.075449	1	12	410	300	17831	ENSOARG00000008957,ENSOARG00000005153,ENSOARG00000007406,ENSOARG00000009839,ENSOARG00000013469,ENSOARG00000005558,ENSOARG00000017474,ENSOARG00000013870,ENSOARG00000007909,ENSOARG00000019668,ENSOARG00000018523,ENSOARG00000008032
GO:0051726	regulation of cell cycle	biological_process	0.075665	1	22	410	623	17831	ENSOARG00000015833,ENSOARG00000011762,ENSOARG00000000899,ENSOARG00000002293,ENSOARG00000013671,ENSOARG00000017649,ENSOARG00000013512,ENSOARG00000016070,ENSOARG00000019557,ENSOARG00000007288,ENSOARG00000001546,ENSOARG00000002405,ENSOARG00000009264,ENSOARG00000005998,ENSOARG00000018523,ENSOARG00000005054,ENSOARG00000014305,ENSOARG00000005601,ENSOARG00000001982,ENSOARG00000004233,ENSOARG00000016866,…
GO:0030968	endoplasmic reticulum unfolded protein response	biological_process	0.075806	1	3	410	40	17831	ENSOARG00000010493,ENSOARG00000000927,ENSOARG00000013443
GO:0019222	regulation of metabolic process	biological_process	0.075962	1	128	410	4577	17831	ENSOARG00000004623,ENSOARG00000009548,ENSOARG00000019505,ENSOARG00000008941,ENSOARG00000017957,ENSOARG00000013661,ENSOARG00000000456,ENSOARG00000010809,ENSOARG00000006034,ENSOARG00000018523,ENSOARG00000003433,ENSOARG00000009736,ENSOARG00000001990,ENSOARG00000007909,ENSOARG00000010493,ENSOARG00000000899,ENSOARG00000004577,ENSOARG00000001568,ENSOARG00000013512,ENSOARG00000014321,ENSOARG00000017782,…
GO:0035374	chondroitin sulfate binding	molecular_function	0.076108	1	1	410	4	17831	ENSOARG00000018410
GO:0071902	positive regulation of protein serine/threonine kinase activity	biological_process	0.076134	1	8	410	172	17831	ENSOARG00000010809,ENSOARG00000012128,ENSOARG00000014970,ENSOARG00000001078,ENSOARG00000004175,ENSOARG00000013671,ENSOARG00000016498,ENSOARG00000005998
GO:0004449	isocitrate dehydrogenase (NAD+) activity	molecular_function	0.076195	1	1	410	3	17831	ENSOARG00000006504
GO:0072708	response to sorbitol	biological_process	0.076301	1	1	410	3	17831	ENSOARG00000013512
GO:0035295	tube development	biological_process	0.076374	1	17	410	451	17831	ENSOARG00000019806,ENSOARG00000010782,ENSOARG00000019414,ENSOARG00000019128,ENSOARG00000011318,ENSOARG00000014470,ENSOARG00000015834,ENSOARG00000019421,ENSOARG00000005153,ENSOARG00000015010,ENSOARG00000006034,ENSOARG00000010809,ENSOARG00000018523,ENSOARG00000005054,ENSOARG00000004233,ENSOARG00000016866,ENSOARG00000012820
GO:0021524	visceral motor neuron differentiation	biological_process	0.076425	1	1	410	3	17831	ENSOARG00000005153
GO:0031090	organelle membrane	cellular_component	0.076777	1	39	410	1241	17831	ENSOARG00000000048,ENSOARG00000000910,ENSOARG00000004233,ENSOARG00000012013,ENSOARG00000000263,ENSOARG00000018459,ENSOARG00000011589,ENSOARG00000013086,ENSOARG00000012122,ENSOARG00000018017,ENSOARG00000017880,ENSOARG00000003881,ENSOARG00000015104,ENSOARG00000013586,ENSOARG00000000897,ENSOARG00000005237,ENSOARG00000007894,ENSOARG00000002236,ENSOARG00000011530,ENSOARG00000002132,ENSOARG00000008832,…
GO:0043933	macromolecular complex subunit organization	biological_process	0.076867	1	53	410	1718	17831	ENSOARG00000007406,ENSOARG00000008758,ENSOARG00000014094,ENSOARG00000003603,ENSOARG00000013443,ENSOARG00000000456,ENSOARG00000018751,ENSOARG00000016101,ENSOARG00000012072,ENSOARG00000006610,ENSOARG00000010809,ENSOARG00000015819,ENSOARG00000018523,ENSOARG00000012128,ENSOARG00000008405,ENSOARG00000013866,ENSOARG00000015010,ENSOARG00000006370,ENSOARG00000007909,ENSOARG00000009736,ENSOARG00000005950,…
GO:0031365	N-terminal protein amino acid modification	biological_process	0.076877	1	2	410	20	17831	ENSOARG00000013690,ENSOARG00000001546
GO:0070059	intrinsic apoptotic signaling pathway in response to endoplasmic reticulum stress	biological_process	0.076922	1	3	410	38	17831	ENSOARG00000004064,ENSOARG00000002132,ENSOARG00000004233
GO:0021511	spinal cord patterning	biological_process	0.07707	1	2	410	18	17831	ENSOARG00000014470,ENSOARG00000004750
GO:0032550	purine ribonucleoside binding	molecular_function	0.077145	1	53	410	1673	17831	ENSOARG00000002132,ENSOARG00000002576,ENSOARG00000010829,ENSOARG00000010639,ENSOARG00000010124,ENSOARG00000007197,ENSOARG00000019649,ENSOARG00000013586,ENSOARG00000008024,ENSOARG00000008454,ENSOARG00000009840,ENSOARG00000005286,ENSOARG00000017866,ENSOARG00000014321,ENSOARG00000018383,ENSOARG00000004442,ENSOARG00000018459,ENSOARG00000014341,ENSOARG00000012917,ENSOARG00000004269,ENSOARG00000017161,…
GO:0045913	positive regulation of carbohydrate metabolic process	biological_process	0.07719	1	3	410	39	17831	ENSOARG00000018523,ENSOARG00000017957,ENSOARG00000004234
GO:1903288	positive regulation of potassium ion import	biological_process	0.077284	1	1	410	3	17831	ENSOARG00000006495
GO:0034661	ncRNA catabolic process	biological_process	0.077296	1	2	410	17	17831	ENSOARG00000020740,ENSOARG00000006648
GO:0000982	transcription factor activity, RNA polymerase II core promoter proximal region sequence-specific binding	molecular_function	0.077366	1	11	410	278	17831	ENSOARG00000010493,ENSOARG00000004111,ENSOARG00000004936,ENSOARG00000015833,ENSOARG00000005153,ENSOARG00000017782,ENSOARG00000004750,ENSOARG00000007145,ENSOARG00000006034,ENSOARG00000011113,ENSOARG00000003333
GO:0001883	purine nucleoside binding	molecular_function	0.077605	1	53	410	1674	17831	ENSOARG00000004442,ENSOARG00000018459,ENSOARG00000014321,ENSOARG00000018383,ENSOARG00000002178,ENSOARG00000016009,ENSOARG00000014305,ENSOARG00000014569,ENSOARG00000004600,ENSOARG00000004269,ENSOARG00000014341,ENSOARG00000012917,ENSOARG00000003730,ENSOARG00000017161,ENSOARG00000005568,ENSOARG00000010639,ENSOARG00000010124,ENSOARG00000007197,ENSOARG00000019649,ENSOARG00000002132,ENSOARG00000002576,…
GO:0010498	proteasomal protein catabolic process	biological_process	0.077663	1	11	410	261	17831	ENSOARG00000009264,ENSOARG00000019380,ENSOARG00000006642,ENSOARG00000014305,ENSOARG00000016070,ENSOARG00000003433,ENSOARG00000013512,ENSOARG00000013661,ENSOARG00000004233,ENSOARG00000007288,ENSOARG00000013443
GO:0044459	plasma membrane part	cellular_component	0.077721	1	40	410	1239	17831	ENSOARG00000000505,ENSOARG00000021005,ENSOARG00000004424,ENSOARG00000000386,ENSOARG00000001850,ENSOARG00000000456,ENSOARG00000012128,ENSOARG00000010809,ENSOARG00000013611,ENSOARG00000006495,ENSOARG00000016498,ENSOARG00000011762,ENSOARG00000017474,ENSOARG00000001544,ENSOARG00000007766,ENSOARG00000018045,ENSOARG00000008358,ENSOARG00000002875,ENSOARG00000010871,ENSOARG00000005880,ENSOARG00000012013,…
GO:0031513	nonmotile primary cilium	cellular_component	0.077776	1	5	410	86	17831	ENSOARG00000001850,ENSOARG00000014769,ENSOARG00000015834,ENSOARG00000014470,ENSOARG00000006163
GO:0072372	primary cilium	cellular_component	0.077776	1	5	410	86	17831	ENSOARG00000001850,ENSOARG00000015834,ENSOARG00000014470,ENSOARG00000014769,ENSOARG00000006163
GO:0030030	cell projection organization	biological_process	0.077948	1	30	410	866	17831	ENSOARG00000008637,ENSOARG00000006455,ENSOARG00000000263,ENSOARG00000002935,ENSOARG00000009594,ENSOARG00000012128,ENSOARG00000016618,ENSOARG00000000462,ENSOARG00000016101,ENSOARG00000006163,ENSOARG00000017161,ENSOARG00000016545,ENSOARG00000000456,ENSOARG00000003603,ENSOARG00000004269,ENSOARG00000005950,ENSOARG00000014769,ENSOARG00000015834,ENSOARG00000001990,ENSOARG00000014470,ENSOARG00000004750,…
GO:0002225	positive regulation of antimicrobial peptide production	biological_process	0.077949	1	1	410	3	17831	ENSOARG00000002540
GO:0002803	positive regulation of antibacterial peptide production	biological_process	0.077949	1	1	410	3	17831	ENSOARG00000002540
GO:0006875	cellular metal ion homeostasis	biological_process	0.077951	1	11	410	288	17831	ENSOARG00000015819,ENSOARG00000012381,ENSOARG00000003271,ENSOARG00000007081,ENSOARG00000004233,ENSOARG00000004743,ENSOARG00000003306,ENSOARG00000005490,ENSOARG00000002132,ENSOARG00000008405,ENSOARG00000006495
GO:1901474	azole transmembrane transporter activity	molecular_function	0.078029	1	1	410	3	17831	ENSOARG00000010284
GO:0000989	transcription factor activity, transcription factor binding	molecular_function	0.078103	1	12	410	302	17831	ENSOARG00000013469,ENSOARG00000005558,ENSOARG00000009839,ENSOARG00000007909,ENSOARG00000017474,ENSOARG00000013870,ENSOARG00000008957,ENSOARG00000005153,ENSOARG00000007406,ENSOARG00000008032,ENSOARG00000018523,ENSOARG00000019668
GO:0000902	cell morphogenesis	biological_process	0.078347	1	31	410	891	17831	ENSOARG00000002935,ENSOARG00000000263,ENSOARG00000008637,ENSOARG00000012820,ENSOARG00000006455,ENSOARG00000009594,ENSOARG00000009548,ENSOARG00000016101,ENSOARG00000006034,ENSOARG00000006163,ENSOARG00000012128,ENSOARG00000000462,ENSOARG00000016866,ENSOARG00000004269,ENSOARG00000016545,ENSOARG00000017161,ENSOARG00000014769,ENSOARG00000015834,ENSOARG00000001990,ENSOARG00000014470,ENSOARG00000005950,…
GO:0001706	endoderm formation	biological_process	0.078371	1	3	410	39	17831	ENSOARG00000019414,ENSOARG00000005054,ENSOARG00000010482
GO:2000254	regulation of male germ cell proliferation	biological_process	0.078573	1	1	410	4	17831	ENSOARG00000012128
GO:1903513	endoplasmic reticulum to cytosol transport	biological_process	0.078919	1	3	410	40	17831	ENSOARG00000008405,ENSOARG00000003306,ENSOARG00000000910
GO:0090310	negative regulation of methylation-dependent chromatin silencing	biological_process	0.079029	1	1	410	3	17831	ENSOARG00000001982
GO:0046332	SMAD binding	molecular_function	0.079111	1	4	410	63	17831	ENSOARG00000013443,ENSOARG00000017161,ENSOARG00000004233,ENSOARG00000000230
GO:0010940	positive regulation of necrotic cell death	biological_process	0.079128	1	1	410	4	17831	ENSOARG00000001544
GO:0045930	negative regulation of mitotic cell cycle	biological_process	0.079215	1	7	410	146	17831	ENSOARG00000013512,ENSOARG00000016070,ENSOARG00000014305,ENSOARG00000009264,ENSOARG00000019557,ENSOARG00000004233,ENSOARG00000001546
GO:0032549	ribonucleoside binding	molecular_function	0.079293	1	53	410	1676	17831	ENSOARG00000011392,ENSOARG00000007766,ENSOARG00000001544,ENSOARG00000014351,ENSOARG00000015226,ENSOARG00000016070,ENSOARG00000010782,ENSOARG00000005884,ENSOARG00000006642,ENSOARG00000001617,ENSOARG00000008337,ENSOARG00000005558,ENSOARG00000011762,ENSOARG00000003252,ENSOARG00000006648,ENSOARG00000009543,ENSOARG00000013661,ENSOARG00000005930,ENSOARG00000013739,ENSOARG00000003433,ENSOARG00000018127,…
GO:0015817	histidine transport	biological_process	0.079566	1	1	410	3	17831	ENSOARG00000010284
GO:0089709	L-histidine transmembrane transport	biological_process	0.079566	1	1	410	3	17831	ENSOARG00000010284
GO:1902024	L-histidine transport	biological_process	0.079566	1	1	410	3	17831	ENSOARG00000010284
GO:0006450	regulation of translational fidelity	biological_process	0.079845	1	1	410	3	17831	ENSOARG00000003848
GO:0015980	energy derivation by oxidation of organic compounds	biological_process	0.080199	1	7	410	153	17831	ENSOARG00000012381,ENSOARG00000017957,ENSOARG00000001606,ENSOARG00000006504,ENSOARG00000012463,ENSOARG00000002224,ENSOARG00000008832
GO:0007168	receptor guanylyl cyclase signaling pathway	biological_process	0.080249	1	1	410	4	17831	ENSOARG00000011762
GO:1903121	regulation of TRAIL-activated apoptotic signaling pathway	biological_process	0.080263	1	1	410	3	17831	ENSOARG00000010493
GO:0009968	negative regulation of signal transduction	biological_process	0.080466	1	26	410	759	17831	ENSOARG00000018383,ENSOARG00000002405,ENSOARG00000008758,ENSOARG00000000263,ENSOARG00000011582,ENSOARG00000013443,ENSOARG00000000456,ENSOARG00000017283,ENSOARG00000012128,ENSOARG00000011113,ENSOARG00000013363,ENSOARG00000015010,ENSOARG00000005153,ENSOARG00000019421,ENSOARG00000000899,ENSOARG00000014470,ENSOARG00000010493,ENSOARG00000007909,ENSOARG00000004111,ENSOARG00000000616,ENSOARG00000000927,…
GO:0048856	anatomical structure development	biological_process	0.080504	1	100	410	3431	17831	ENSOARG00000006648,ENSOARG00000011582,ENSOARG00000016545,ENSOARG00000013853,ENSOARG00000007393,ENSOARG00000012128,ENSOARG00000005987,ENSOARG00000016618,ENSOARG00000004936,ENSOARG00000018955,ENSOARG00000007299,ENSOARG00000001606,ENSOARG00000012820,ENSOARG00000001544,ENSOARG00000013548,ENSOARG00000007145,ENSOARG00000003333,ENSOARG00000008405,ENSOARG00000006642,ENSOARG00000015010,ENSOARG00000017474,…
GO:0030916	otic vesicle formation	biological_process	0.080848	1	1	410	5	17831	ENSOARG00000016866
GO:1902589	single-organism organelle organization	biological_process	0.08099	1	54	410	1692	17831	ENSOARG00000014305,ENSOARG00000005054,ENSOARG00000008530,ENSOARG00000013768,ENSOARG00000001982,ENSOARG00000012917,ENSOARG00000004233,ENSOARG00000013469,ENSOARG00000005631,ENSOARG00000009594,ENSOARG00000014321,ENSOARG00000015104,ENSOARG00000010482,ENSOARG00000003187,ENSOARG00000005780,ENSOARG00000002545,ENSOARG00000001546,ENSOARG00000020740,ENSOARG00000014470,ENSOARG00000008832,ENSOARG00000017737,…
GO:1901264	carbohydrate derivative transport	biological_process	0.081061	1	3	410	38	17831	ENSOARG00000012381,ENSOARG00000001544,ENSOARG00000009319
GO:0016410	N-acyltransferase activity	molecular_function	0.081126	1	4	410	63	17831	ENSOARG00000015104,ENSOARG00000018523,ENSOARG00000001546,ENSOARG00000013866
GO:0005903	brush border	cellular_component	0.081164	1	4	410	58	17831	ENSOARG00000001617,ENSOARG00000007766,ENSOARG00000017880,ENSOARG00000010124
GO:0004402	histone acetyltransferase activity	molecular_function	0.081215	1	3	410	37	17831	ENSOARG00000013866,ENSOARG00000018523,ENSOARG00000015104
GO:0006933	negative regulation of cell adhesion involved in substrate-bound cell migration	biological_process	0.081521	1	1	410	3	17831	ENSOARG00000015010
GO:0005681	spliceosomal complex	cellular_component	0.081611	1	6	410	119	17831	ENSOARG00000003961,ENSOARG00000002015,ENSOARG00000013312,ENSOARG00000005568,ENSOARG00000008957,ENSOARG00000000491
GO:0016574	histone ubiquitination	biological_process	0.08162	1	3	410	39	17831	ENSOARG00000007406,ENSOARG00000010482,ENSOARG00000008530
GO:1902732	positive regulation of chondrocyte proliferation	biological_process	0.081723	1	1	410	4	17831	ENSOARG00000006034
GO:0016942	insulin-like growth factor binding protein complex	cellular_component	0.081867	1	1	410	4	17831	ENSOARG00000019421
GO:0036454	growth factor complex	cellular_component	0.081867	1	1	410	4	17831	ENSOARG00000019421
GO:0010948	negative regulation of cell cycle process	biological_process	0.081875	1	7	410	150	17831	ENSOARG00000018523,ENSOARG00000013512,ENSOARG00000016070,ENSOARG00000014305,ENSOARG00000019557,ENSOARG00000004233,ENSOARG00000001546
GO:0048037	cofactor binding	molecular_function	0.081904	1	10	410	224	17831	ENSOARG00000002224,ENSOARG00000006504,ENSOARG00000003890,ENSOARG00000008832,ENSOARG00000010451,ENSOARG00000017608,ENSOARG00000007894,ENSOARG00000017957,ENSOARG00000015775,ENSOARG00000011589
GO:0001882	nucleoside binding	molecular_function	0.081957	1	53	410	1680	17831	ENSOARG00000010124,ENSOARG00000010639,ENSOARG00000019649,ENSOARG00000007197,ENSOARG00000002132,ENSOARG00000010829,ENSOARG00000002576,ENSOARG00000017866,ENSOARG00000005286,ENSOARG00000013586,ENSOARG00000008024,ENSOARG00000009840,ENSOARG00000008454,ENSOARG00000004442,ENSOARG00000018459,ENSOARG00000014321,ENSOARG00000018383,ENSOARG00000002178,ENSOARG00000016009,ENSOARG00000014569,ENSOARG00000014305,…
GO:0005524	ATP binding	molecular_function	0.082045	1	44	410	1318	17831	ENSOARG00000017866,ENSOARG00000005286,ENSOARG00000009840,ENSOARG00000008454,ENSOARG00000013586,ENSOARG00000008024,ENSOARG00000019649,ENSOARG00000007197,ENSOARG00000010124,ENSOARG00000010639,ENSOARG00000002576,ENSOARG00000002132,ENSOARG00000014305,ENSOARG00000014569,ENSOARG00000002178,ENSOARG00000016009,ENSOARG00000005568,ENSOARG00000017161,ENSOARG00000003730,ENSOARG00000014341,ENSOARG00000012917,…
GO:0043543	protein acylation	biological_process	0.08239	1	8	410	170	17831	ENSOARG00000001546,ENSOARG00000015104,ENSOARG00000013690,ENSOARG00000018523,ENSOARG00000013866,ENSOARG00000008832,ENSOARG00000007909,ENSOARG00000011138
GO:0042998	positive regulation of Golgi to plasma membrane protein transport	biological_process	0.08248	1	1	410	3	17831	ENSOARG00000007288
GO:0090004	positive regulation of establishment of protein localization to plasma membrane	biological_process	0.08248	1	1	410	3	17831	ENSOARG00000007288
GO:0032464	positive regulation of protein homooligomerization	biological_process	0.082607	1	1	410	4	17831	ENSOARG00000007288
GO:1902731	negative regulation of chondrocyte proliferation	biological_process	0.08273	1	1	410	3	17831	ENSOARG00000017161
GO:0032482	Rab protein signal transduction	biological_process	0.082737	1	1	410	3	17831	ENSOARG00000005998
GO:0032483	regulation of Rab protein signal transduction	biological_process	0.082737	1	1	410	3	17831	ENSOARG00000005998
GO:0008078	mesodermal cell migration	biological_process	0.082803	1	1	410	3	17831	ENSOARG00000016866
GO:1902110	positive regulation of mitochondrial membrane permeability involved in apoptotic process	biological_process	0.082907	1	2	410	20	17831	ENSOARG00000020145,ENSOARG00000006611
GO:0007227	signal transduction downstream of smoothened	biological_process	0.082909	1	1	410	3	17831	ENSOARG00000014470
GO:0060129	thyroid-stimulating hormone-secreting cell differentiation	biological_process	0.082958	1	1	410	3	17831	ENSOARG00000016866
GO:0051491	positive regulation of filopodium assembly	biological_process	0.083105	1	2	410	18	17831	ENSOARG00000005950,ENSOARG00000003603
GO:0000375	RNA splicing, via transesterification reactions	biological_process	0.08313	1	8	410	180	17831	ENSOARG00000012757,ENSOARG00000002015,ENSOARG00000002063,ENSOARG00000003961,ENSOARG00000013312,ENSOARG00000005568,ENSOARG00000000491,ENSOARG00000019668
GO:0000377	RNA splicing, via transesterification reactions with bulged adenosine as nucleophile	biological_process	0.08313	1	8	410	180	17831	ENSOARG00000003961,ENSOARG00000013312,ENSOARG00000000491,ENSOARG00000005568,ENSOARG00000019668,ENSOARG00000002015,ENSOARG00000012757,ENSOARG00000002063
GO:0000398	mRNA splicing, via spliceosome	biological_process	0.08313	1	8	410	180	17831	ENSOARG00000002063,ENSOARG00000002015,ENSOARG00000012757,ENSOARG00000019668,ENSOARG00000000491,ENSOARG00000005568,ENSOARG00000013312,ENSOARG00000003961
GO:0014022	neural plate elongation	biological_process	0.083395	1	1	410	3	17831	ENSOARG00000010809
GO:0022007	convergent extension involved in neural plate elongation	biological_process	0.083395	1	1	410	3	17831	ENSOARG00000010809
GO:0000988	transcription factor activity, protein binding	molecular_function	0.083398	1	12	410	305	17831	ENSOARG00000018523,ENSOARG00000008032,ENSOARG00000019668,ENSOARG00000017474,ENSOARG00000013870,ENSOARG00000007909,ENSOARG00000009839,ENSOARG00000013469,ENSOARG00000005558,ENSOARG00000007406,ENSOARG00000005153,ENSOARG00000008957
GO:2000653	regulation of genetic imprinting	biological_process	0.08342	1	1	410	3	17831	ENSOARG00000010482
GO:0043376	regulation of CD8-positive, alpha-beta T cell differentiation	biological_process	0.083462	1	1	410	3	17831	ENSOARG00000003333
GO:0048583	regulation of response to stimulus	biological_process	0.083615	1	75	410	2557	17831	ENSOARG00000005780,ENSOARG00000007288,ENSOARG00000019414,ENSOARG00000000897,ENSOARG00000018410,ENSOARG00000004175,ENSOARG00000008024,ENSOARG00000017817,ENSOARG00000017737,ENSOARG00000007594,ENSOARG00000014470,ENSOARG00000001761,ENSOARG00000004233,ENSOARG00000018383,ENSOARG00000004743,ENSOARG00000000927,ENSOARG00000017357,ENSOARG00000010782,ENSOARG00000013611,ENSOARG00000004064,ENSOARG00000005558,…
GO:0032329	serine transport	biological_process	0.083672	1	1	410	3	17831	ENSOARG00000004405
GO:0009060	aerobic respiration	biological_process	0.083693	1	3	410	39	17831	ENSOARG00000008832,ENSOARG00000002224,ENSOARG00000006504
GO:0070602	regulation of centromeric sister chromatid cohesion	biological_process	0.083765	1	1	410	3	17831	ENSOARG00000001546
GO:0022605	oogenesis stage	biological_process	0.083818	1	1	410	4	17831	ENSOARG00000017161
GO:0009331	glycerol-3-phosphate dehydrogenase complex	cellular_component	0.08383	1	1	410	3	17831	ENSOARG00000017957
GO:0007223	Wnt signaling pathway, calcium modulating pathway	biological_process	0.083854	1	1	410	3	17831	ENSOARG00000004175
GO:0030550	acetylcholine receptor inhibitor activity	molecular_function	0.083944	1	1	410	4	17831	ENSOARG00000005880
GO:0010484	H3 histone acetyltransferase activity	molecular_function	0.084034	1	1	410	3	17831	ENSOARG00000018523
GO:0009308	amine metabolic process	biological_process	0.084092	1	5	410	93	17831	ENSOARG00000016498,ENSOARG00000009594,ENSOARG00000015431,ENSOARG00000014868,ENSOARG00000019505
GO:0042975	peroxisome proliferator activated receptor binding	molecular_function	0.084303	1	1	410	3	17831	ENSOARG00000013469
GO:0002220	innate immune response activating cell surface receptor signaling pathway	biological_process	0.084321	1	1	410	4	17831	ENSOARG00000021005
GO:0051897	positive regulation of protein kinase B signaling	biological_process	0.084405	1	4	410	66	17831	ENSOARG00000015010,ENSOARG00000011113,ENSOARG00000019421,ENSOARG00000007822
GO:0009894	regulation of catabolic process	biological_process	0.084504	1	18	410	488	17831	ENSOARG00000012122,ENSOARG00000008941,ENSOARG00000009264,ENSOARG00000017957,ENSOARG00000013795,ENSOARG00000004233,ENSOARG00000017283,ENSOARG00000013661,ENSOARG00000013443,ENSOARG00000000456,ENSOARG00000003433,ENSOARG00000015431,ENSOARG00000014305,ENSOARG00000006642,ENSOARG00000009840,ENSOARG00000007288,ENSOARG00000013512,ENSOARG00000016070
GO:0001977	renal system process involved in regulation of blood volume	biological_process	0.08452	1	1	410	3	17831	ENSOARG00000005780
GO:0003093	regulation of glomerular filtration	biological_process	0.08452	1	1	410	3	17831	ENSOARG00000005780
GO:0008236	serine-type peptidase activity	molecular_function	0.084547	1	8	410	187	17831	ENSOARG00000020498,ENSOARG00000007822,ENSOARG00000001886,ENSOARG00000014456,ENSOARG00000002970,ENSOARG00000004501,ENSOARG00000016555,ENSOARG00000004679
GO:0010256	endomembrane system organization	biological_process	0.084687	1	15	410	376	17831	ENSOARG00000000462,ENSOARG00000005987,ENSOARG00000012128,ENSOARG00000003187,ENSOARG00000005780,ENSOARG00000007288,ENSOARG00000019414,ENSOARG00000005237,ENSOARG00000011392,ENSOARG00000014535,ENSOARG00000017474,ENSOARG00000009594,ENSOARG00000008405,ENSOARG00000006495,ENSOARG00000001617
GO:0002318	myeloid progenitor cell differentiation	biological_process	0.084696	1	1	410	3	17831	ENSOARG00000012381
GO:1902809	regulation of skeletal muscle fiber differentiation	biological_process	0.08477	1	1	410	3	17831	ENSOARG00000011582
GO:0002446	neutrophil mediated immunity	biological_process	0.084815	1	2	410	20	17831	ENSOARG00000002236,ENSOARG00000002293
GO:0006810	transport	biological_process	0.08503	1	89	410	3083	17831	ENSOARG00000001395,ENSOARG00000007894,ENSOARG00000014282,ENSOARG00000002236,ENSOARG00000010284,ENSOARG00000016548,ENSOARG00000005859,ENSOARG00000013363,ENSOARG00000017628,ENSOARG00000017880,ENSOARG00000005237,ENSOARG00000015658,ENSOARG00000000994,ENSOARG00000009594,ENSOARG00000001389,ENSOARG00000002178,ENSOARG00000009393,ENSOARG00000005054,ENSOARG00000000910,ENSOARG00000017474,ENSOARG00000008337,…
GO:0005157	macrophage colony-stimulating factor receptor binding	molecular_function	0.085068	1	1	410	3	17831	ENSOARG00000004764
GO:0000730	DNA recombinase assembly	biological_process	0.085083	1	1	410	3	17831	ENSOARG00000012465
GO:0045003	double-strand break repair via synthesis-dependent strand annealing	biological_process	0.085083	1	1	410	3	17831	ENSOARG00000012465
GO:0000942	condensed nuclear chromosome outer kinetochore	cellular_component	0.085153	1	1	410	3	17831	ENSOARG00000014305
GO:0016406	carnitine O-acyltransferase activity	molecular_function	0.085177	1	1	410	3	17831	ENSOARG00000008822
GO:0003010	voluntary skeletal muscle contraction	biological_process	0.08526	1	1	410	3	17831	ENSOARG00000002132
GO:0014721	twitch skeletal muscle contraction	biological_process	0.08526	1	1	410	3	17831	ENSOARG00000002132
GO:0014724	regulation of twitch skeletal muscle contraction	biological_process	0.08526	1	1	410	3	17831	ENSOARG00000002132
GO:0004813	alanine-tRNA ligase activity	molecular_function	0.085284	1	1	410	3	17831	ENSOARG00000005286
GO:0006419	alanyl-tRNA aminoacylation	biological_process	0.085284	1	1	410	3	17831	ENSOARG00000005286
GO:0016941	natriuretic peptide receptor activity	molecular_function	0.085323	1	1	410	3	17831	ENSOARG00000011762
GO:0006522	alanine metabolic process	biological_process	0.085334	1	1	410	3	17831	ENSOARG00000015775
GO:0009078	pyruvate family amino acid metabolic process	biological_process	0.085334	1	1	410	3	17831	ENSOARG00000015775
GO:0036500	ATF6-mediated unfolded protein response	biological_process	0.085336	1	1	410	3	17831	ENSOARG00000000927
GO:1903891	regulation of ATF6-mediated unfolded protein response	biological_process	0.085336	1	1	410	3	17831	ENSOARG00000000927
GO:0071664	catenin-TCF7L2 complex	cellular_component	0.085346	1	1	410	3	17831	ENSOARG00000017474
GO:0004720	protein-lysine 6-oxidase activity	molecular_function	0.085348	1	1	410	3	17831	ENSOARG00000012820
GO:0015889	cobalamin transport	biological_process	0.08535	1	1	410	3	17831	ENSOARG00000008392
GO:0005351	sugar:proton symporter activity	molecular_function	0.08535	1	1	410	3	17831	ENSOARG00000004234
GO:0005402	cation:sugar symporter activity	molecular_function	0.08535	1	1	410	3	17831	ENSOARG00000004234
GO:0008506	sucrose:proton symporter activity	molecular_function	0.08535	1	1	410	3	17831	ENSOARG00000004234
GO:0008515	sucrose transmembrane transporter activity	molecular_function	0.08535	1	1	410	3	17831	ENSOARG00000004234
GO:0015154	disaccharide transmembrane transporter activity	molecular_function	0.08535	1	1	410	3	17831	ENSOARG00000004234
GO:0015157	oligosaccharide transmembrane transporter activity	molecular_function	0.08535	1	1	410	3	17831	ENSOARG00000004234
GO:0015766	disaccharide transport	biological_process	0.08535	1	1	410	3	17831	ENSOARG00000004234
GO:0015770	sucrose transport	biological_process	0.08535	1	1	410	3	17831	ENSOARG00000004234
GO:0015772	oligosaccharide transport	biological_process	0.08535	1	1	410	3	17831	ENSOARG00000004234
GO:0021817	nucleokinesis involved in cell motility in cerebral cortex radial glia guided migration	biological_process	0.08535	1	1	410	3	17831	ENSOARG00000005987
GO:0030473	nuclear migration along microtubule	biological_process	0.08535	1	1	410	3	17831	ENSOARG00000005987
GO:0043578	nuclear matrix organization	biological_process	0.08535	1	1	410	3	17831	ENSOARG00000005987
GO:0090292	nuclear matrix anchoring at nuclear membrane	biological_process	0.08535	1	1	410	3	17831	ENSOARG00000005987
GO:0034729	histone H3-K79 methylation	biological_process	0.08535	1	1	410	3	17831	ENSOARG00000010482
GO:0051659	maintenance of mitochondrion location	biological_process	0.08535	1	1	410	3	17831	ENSOARG00000002132
GO:0004439	phosphatidylinositol-4,5-bisphosphate 5-phosphatase activity	molecular_function	0.08535	1	1	410	3	17831	ENSOARG00000014769
GO:0009597	detection of virus	biological_process	0.08535	1	1	410	3	17831	ENSOARG00000004064
GO:0038027	apolipoprotein A-I-mediated signaling pathway	biological_process	0.08535	1	1	410	3	17831	ENSOARG00000010639
GO:0090554	phosphatidylcholine-translocating ATPase activity	molecular_function	0.08535	1	1	410	3	17831	ENSOARG00000010639
GO:0005593	FACIT collagen trimer	cellular_component	0.08535	1	1	410	3	17831	ENSOARG00000020224
GO:0006610	ribosomal protein import into nucleus	biological_process	0.08535	1	1	410	3	17831	ENSOARG00000008469
GO:0097343	ripoptosome assembly	biological_process	0.08535	1	1	410	3	17831	ENSOARG00000001544
GO:0044323	retinoic acid-responsive element binding	molecular_function	0.08535	1	1	410	3	17831	ENSOARG00000004111
GO:1900194	negative regulation of oocyte maturation	biological_process	0.08535	1	1	410	3	17831	ENSOARG00000011762
GO:0030263	apoptotic chromosome condensation	biological_process	0.08535	1	1	410	3	17831	ENSOARG00000014321
GO:0004591	oxoglutarate dehydrogenase (succinyl-transferring) activity	molecular_function	0.08535	1	1	410	3	17831	ENSOARG00000002224
GO:0035720	intraciliary anterograde transport	biological_process	0.08535	1	1	410	3	17831	ENSOARG00000014470
GO:0005658	alpha DNA polymerase:primase complex	cellular_component	0.08535	1	1	410	3	17831	ENSOARG00000014045
GO:0044305	calyx of Held	cellular_component	0.08535	1	1	410	3	17831	ENSOARG00000012072
GO:0097513	myosin II filament	cellular_component	0.08535	1	1	410	3	17831	ENSOARG00000001617
GO:1903613	regulation of protein tyrosine phosphatase activity	biological_process	0.08535	1	1	410	3	17831	ENSOARG00000011436
GO:0019957	C-C chemokine binding	molecular_function	0.08541	1	1	410	8	17831	ENSOARG00000007687
GO:0031396	regulation of protein ubiquitination	biological_process	0.08546	1	8	410	178	17831	ENSOARG00000010482,ENSOARG00000013512,ENSOARG00000016070,ENSOARG00000014305,ENSOARG00000004233,ENSOARG00000013443,ENSOARG00000009264,ENSOARG00000013795
GO:0003674	molecular_function	molecular_function	0.085585	1	331	410	13840	17831	ENSOARG00000006259,ENSOARG00000006960,ENSOARG00000019268,ENSOARG00000007406,ENSOARG00000001026,ENSOARG00000003961,ENSOARG00000005987,ENSOARG00000016228,ENSOARG00000017283,ENSOARG00000000616,ENSOARG00000018657,ENSOARG00000005244,ENSOARG00000005388,ENSOARG00000007145,ENSOARG00000016282,ENSOARG00000009839,ENSOARG00000014703,ENSOARG00000008358,ENSOARG00000010899,ENSOARG00000009594,ENSOARG00000007687,…
GO:2001244	positive regulation of intrinsic apoptotic signaling pathway	biological_process	0.086167	1	3	410	44	17831	ENSOARG00000004064,ENSOARG00000007288,ENSOARG00000017357
GO:0016820	hydrolase activity, acting on acid anhydrides, catalyzing transmembrane movement of substances	molecular_function	0.086225	1	6	410	115	17831	ENSOARG00000002178,ENSOARG00000013489,ENSOARG00000010639,ENSOARG00000004743,ENSOARG00000006495,ENSOARG00000002132
GO:0042626	ATPase activity, coupled to transmembrane movement of substances	molecular_function	0.086225	1	6	410	115	17831	ENSOARG00000004743,ENSOARG00000006495,ENSOARG00000002132,ENSOARG00000013489,ENSOARG00000010639,ENSOARG00000002178
GO:0006094	gluconeogenesis	biological_process	0.086316	1	3	410	41	17831	ENSOARG00000010493,ENSOARG00000018523,ENSOARG00000017957
GO:0038163	thrombopoietin-mediated signaling pathway	biological_process	0.086497	1	1	410	4	17831	ENSOARG00000012128
GO:0006937	regulation of muscle contraction	biological_process	0.086883	1	5	410	96	17831	ENSOARG00000000456,ENSOARG00000008405,ENSOARG00000002132,ENSOARG00000008262,ENSOARG00000017474
GO:0043985	histone H4-R3 methylation	biological_process	0.086888	1	1	410	4	17831	ENSOARG00000013768
GO:0046328	regulation of JNK cascade	biological_process	0.086993	1	6	410	119	17831	ENSOARG00000010809,ENSOARG00000013671,ENSOARG00000000899,ENSOARG00000001078,ENSOARG00000001544,ENSOARG00000004175
GO:0005977	glycogen metabolic process	biological_process	0.087183	1	3	410	43	17831	ENSOARG00000012463,ENSOARG00000001606,ENSOARG00000012381
GO:0006073	cellular glucan metabolic process	biological_process	0.087183	1	3	410	43	17831	ENSOARG00000012463,ENSOARG00000012381,ENSOARG00000001606
GO:0044042	glucan metabolic process	biological_process	0.087183	1	3	410	43	17831	ENSOARG00000012463,ENSOARG00000001606,ENSOARG00000012381
GO:0051647	nucleus localization	biological_process	0.087193	1	2	410	17	17831	ENSOARG00000001617,ENSOARG00000005987
GO:0046486	glycerolipid metabolic process	biological_process	0.08725	1	10	410	230	17831	ENSOARG00000016498,ENSOARG00000009594,ENSOARG00000004064,ENSOARG00000014769,ENSOARG00000010095,ENSOARG00000004577,ENSOARG00000009840,ENSOARG00000014868,ENSOARG00000012381,ENSOARG00000000048
GO:0044432	endoplasmic reticulum part	cellular_component	0.08751	1	15	410	397	17831	ENSOARG00000004233,ENSOARG00000013586,ENSOARG00000010095,ENSOARG00000003306,ENSOARG00000005237,ENSOARG00000000927,ENSOARG00000003881,ENSOARG00000000048,ENSOARG00000000910,ENSOARG00000008405,ENSOARG00000002132,ENSOARG00000012122,ENSOARG00000018017,ENSOARG00000013363,ENSOARG00000008469
GO:0007130	synaptonemal complex assembly	biological_process	0.087905	1	2	410	18	17831	ENSOARG00000016070,ENSOARG00000013447
GO:0048598	embryonic morphogenesis	biological_process	0.087965	1	16	410	442	17831	ENSOARG00000004936,ENSOARG00000016866,ENSOARG00000011582,ENSOARG00000006034,ENSOARG00000010809,ENSOARG00000007393,ENSOARG00000018523,ENSOARG00000005054,ENSOARG00000005153,ENSOARG00000014470,ENSOARG00000015834,ENSOARG00000019414,ENSOARG00000019128,ENSOARG00000019806,ENSOARG00000007145,ENSOARG00000010482
GO:0052689	carboxylic ester hydrolase activity	molecular_function	0.087969	1	5	410	90	17831	ENSOARG00000009393,ENSOARG00000000994,ENSOARG00000005286,ENSOARG00000014868,ENSOARG00000009594
GO:0044765	single-organism transport	biological_process	0.087994	1	79	410	2709	17831	ENSOARG00000004743,ENSOARG00000018045,ENSOARG00000001010,ENSOARG00000006495,ENSOARG00000004234,ENSOARG00000012195,ENSOARG00000001617,ENSOARG00000000518,ENSOARG00000015834,ENSOARG00000008469,ENSOARG00000004155,ENSOARG00000006611,ENSOARG00000006034,ENSOARG00000012072,ENSOARG00000020145,ENSOARG00000004623,ENSOARG00000000771,ENSOARG00000018127,ENSOARG00000008758,ENSOARG00000019505,ENSOARG00000000386,…
GO:0045786	negative regulation of cell cycle	biological_process	0.088113	1	11	410	277	17831	ENSOARG00000009264,ENSOARG00000011762,ENSOARG00000015833,ENSOARG00000001546,ENSOARG00000004233,ENSOARG00000019557,ENSOARG00000005601,ENSOARG00000014305,ENSOARG00000016070,ENSOARG00000018523,ENSOARG00000013512
GO:0006505	GPI anchor metabolic process	biological_process	0.088365	1	2	410	23	17831	ENSOARG00000000048,ENSOARG00000010095
GO:0014745	negative regulation of muscle adaptation	biological_process	0.088804	1	1	410	4	17831	ENSOARG00000019421
GO:0060044	negative regulation of cardiac muscle cell proliferation	biological_process	0.0889	1	1	410	4	17831	ENSOARG00000015833
GO:0046907	intracellular transport	biological_process	0.088944	1	34	410	1031	17831	ENSOARG00000014535,ENSOARG00000004424,ENSOARG00000004623,ENSOARG00000020145,ENSOARG00000018127,ENSOARG00000006611,ENSOARG00000006034,ENSOARG00000005987,ENSOARG00000012128,ENSOARG00000015819,ENSOARG00000014045,ENSOARG00000000456,ENSOARG00000003306,ENSOARG00000004155,ENSOARG00000015834,ENSOARG00000017474,ENSOARG00000008469,ENSOARG00000003582,ENSOARG00000008405,ENSOARG00000015010,ENSOARG00000012195,…
GO:0007275	multicellular organismal development	biological_process	0.089125	1	89	410	3050	17831	ENSOARG00000015010,ENSOARG00000006642,ENSOARG00000011762,ENSOARG00000014769,ENSOARG00000012463,ENSOARG00000004111,ENSOARG00000000616,ENSOARG00000017474,ENSOARG00000013548,ENSOARG00000001544,ENSOARG00000003333,ENSOARG00000007145,ENSOARG00000012820,ENSOARG00000007299,ENSOARG00000001606,ENSOARG00000018955,ENSOARG00000004936,ENSOARG00000011582,ENSOARG00000016618,ENSOARG00000005987,ENSOARG00000012128,…
GO:0006576	cellular biogenic amine metabolic process	biological_process	0.089137	1	4	410	67	17831	ENSOARG00000015431,ENSOARG00000014868,ENSOARG00000009594,ENSOARG00000016498
GO:0097361	CIA complex	cellular_component	0.089155	1	1	410	4	17831	ENSOARG00000013853
GO:0001704	formation of primary germ layer	biological_process	0.089238	1	5	410	90	17831	ENSOARG00000019414,ENSOARG00000004936,ENSOARG00000010482,ENSOARG00000006034,ENSOARG00000005054
GO:1903273	regulation of sodium ion export	biological_process	0.089646	1	1	410	4	17831	ENSOARG00000006495
GO:1903275	positive regulation of sodium ion export	biological_process	0.089646	1	1	410	4	17831	ENSOARG00000006495
GO:1903276	regulation of sodium ion export from cell	biological_process	0.089646	1	1	410	4	17831	ENSOARG00000006495
GO:1903278	positive regulation of sodium ion export from cell	biological_process	0.089646	1	1	410	4	17831	ENSOARG00000006495
GO:0032844	regulation of homeostatic process	biological_process	0.089774	1	11	410	270	17831	ENSOARG00000016498,ENSOARG00000008405,ENSOARG00000005490,ENSOARG00000007299,ENSOARG00000010070,ENSOARG00000008262,ENSOARG00000003306,ENSOARG00000007288,ENSOARG00000004743,ENSOARG00000004233,ENSOARG00000017817
GO:2000382	positive regulation of mesoderm development	biological_process	0.089818	1	1	410	4	17831	ENSOARG00000004936
GO:0006606	protein import into nucleus	biological_process	0.089886	1	6	410	115	17831	ENSOARG00000017474,ENSOARG00000006034,ENSOARG00000008469,ENSOARG00000004233,ENSOARG00000014045,ENSOARG00000020658
GO:0044744	protein targeting to nucleus	biological_process	0.089886	1	6	410	115	17831	ENSOARG00000020658,ENSOARG00000004233,ENSOARG00000014045,ENSOARG00000008469,ENSOARG00000006034,ENSOARG00000017474
GO:1902593	single-organism nuclear import	biological_process	0.089886	1	6	410	115	17831	ENSOARG00000006034,ENSOARG00000017474,ENSOARG00000008469,ENSOARG00000004233,ENSOARG00000014045,ENSOARG00000020658
GO:0015175	neutral amino acid transmembrane transporter activity	molecular_function	0.090046	1	2	410	18	17831	ENSOARG00000004405,ENSOARG00000010284
GO:1902686	mitochondrial outer membrane permeabilization involved in programmed cell death	biological_process	0.090081	1	2	410	21	17831	ENSOARG00000020145,ENSOARG00000006611
GO:0032792	negative regulation of CREB transcription factor activity	biological_process	0.090234	1	1	410	4	17831	ENSOARG00000000616
GO:0001841	neural tube formation	biological_process	0.090289	1	5	410	90	17831	ENSOARG00000018523,ENSOARG00000005054,ENSOARG00000019806,ENSOARG00000014470,ENSOARG00000010809
GO:0001556	oocyte maturation	biological_process	0.090381	1	2	410	18	17831	ENSOARG00000016070,ENSOARG00000011762
GO:0001750	photoreceptor outer segment	cellular_component	0.090455	1	3	410	40	17831	ENSOARG00000015834,ENSOARG00000014769,ENSOARG00000001850
GO:1903308	regulation of chromatin modification	biological_process	0.090853	1	6	410	115	17831	ENSOARG00000005631,ENSOARG00000003333,ENSOARG00000009736,ENSOARG00000007909,ENSOARG00000010482,ENSOARG00000001982
GO:2001234	negative regulation of apoptotic signaling pathway	biological_process	0.090921	1	7	410	153	17831	ENSOARG00000002405,ENSOARG00000008758,ENSOARG00000018189,ENSOARG00000007909,ENSOARG00000011113,ENSOARG00000001544,ENSOARG00000000456
GO:2001206	positive regulation of osteoclast development	biological_process	0.090951	1	1	410	4	17831	ENSOARG00000004743
GO:0051899	membrane depolarization	biological_process	0.091101	1	3	410	43	17831	ENSOARG00000007299,ENSOARG00000008262,ENSOARG00000007288
GO:0044314	protein K27-linked ubiquitination	biological_process	0.091476	1	1	410	4	17831	ENSOARG00000018545
GO:0021678	third ventricle development	biological_process	0.091785	1	1	410	4	17831	ENSOARG00000001617
GO:0061138	morphogenesis of a branching epithelium	biological_process	0.09182	1	7	410	150	17831	ENSOARG00000011318,ENSOARG00000019414,ENSOARG00000019128,ENSOARG00000016866,ENSOARG00000004233,ENSOARG00000005153,ENSOARG00000006034
GO:0010985	negative regulation of lipoprotein particle clearance	biological_process	0.091868	1	1	410	4	17831	ENSOARG00000013363
GO:0032555	purine ribonucleotide binding	molecular_function	0.091943	1	53	410	1694	17831	ENSOARG00000006642,ENSOARG00000001617,ENSOARG00000011762,ENSOARG00000005558,ENSOARG00000008337,ENSOARG00000014351,ENSOARG00000001544,ENSOARG00000011392,ENSOARG00000007766,ENSOARG00000005884,ENSOARG00000010782,ENSOARG00000016070,ENSOARG00000015226,ENSOARG00000020145,ENSOARG00000018127,ENSOARG00000002405,ENSOARG00000010174,ENSOARG00000018545,ENSOARG00000013661,ENSOARG00000006648,ENSOARG00000009543,…
GO:0048476	Holliday junction resolvase complex	cellular_component	0.092107	1	1	410	4	17831	ENSOARG00000016438
GO:0061733	peptide-lysine-N-acetyltransferase activity	molecular_function	0.09251	1	3	410	39	17831	ENSOARG00000013866,ENSOARG00000015104,ENSOARG00000018523
GO:0035519	protein K29-linked ubiquitination	biological_process	0.093557	1	1	410	4	17831	ENSOARG00000018545
GO:0034976	response to endoplasmic reticulum stress	biological_process	0.093616	1	7	410	148	17831	ENSOARG00000000910,ENSOARG00000010493,ENSOARG00000004064,ENSOARG00000013443,ENSOARG00000000927,ENSOARG00000002132,ENSOARG00000004233
GO:0030292	protein tyrosine kinase inhibitor activity	molecular_function	0.093617	1	1	410	4	17831	ENSOARG00000007288
GO:1901990	regulation of mitotic cell cycle phase transition	biological_process	0.093675	1	7	410	152	17831	ENSOARG00000013512,ENSOARG00000014305,ENSOARG00000016070,ENSOARG00000002293,ENSOARG00000019557,ENSOARG00000004233,ENSOARG00000013661
GO:0007346	regulation of mitotic cell cycle	biological_process	0.093682	1	12	410	302	17831	ENSOARG00000002405,ENSOARG00000002293,ENSOARG00000009264,ENSOARG00000015833,ENSOARG00000013512,ENSOARG00000014305,ENSOARG00000016070,ENSOARG00000004233,ENSOARG00000016866,ENSOARG00000013661,ENSOARG00000001546,ENSOARG00000019557
GO:1903321	negative regulation of protein modification by small protein conjugation or removal	biological_process	0.093844	1	5	410	95	17831	ENSOARG00000004233,ENSOARG00000013512,ENSOARG00000013795,ENSOARG00000016070,ENSOARG00000014305
GO:0072599	establishment of protein localization to endoplasmic reticulum	biological_process	0.093869	1	2	410	20	17831	ENSOARG00000005237,ENSOARG00000014535
GO:0006659	phosphatidylserine biosynthetic process	biological_process	0.093941	1	1	410	4	17831	ENSOARG00000016498
GO:0097011	cellular response to granulocyte macrophage colony-stimulating factor stimulus	biological_process	0.094277	1	1	410	4	17831	ENSOARG00000011762
GO:0097012	response to granulocyte macrophage colony-stimulating factor	biological_process	0.094277	1	1	410	4	17831	ENSOARG00000011762
GO:0050713	negative regulation of interleukin-1 beta secretion	biological_process	0.09429	1	1	410	5	17831	ENSOARG00000004233
GO:0010628	positive regulation of gene expression	biological_process	0.094354	1	43	410	1386	17831	ENSOARG00000001982,ENSOARG00000017161,ENSOARG00000005568,ENSOARG00000011113,ENSOARG00000017782,ENSOARG00000014321,ENSOARG00000013469,ENSOARG00000009839,ENSOARG00000004175,ENSOARG00000019128,ENSOARG00000003881,ENSOARG00000013690,ENSOARG00000010482,ENSOARG00000008832,ENSOARG00000004750,ENSOARG00000005153,ENSOARG00000010284,ENSOARG00000012373,ENSOARG00000015833,ENSOARG00000002293,ENSOARG00000013870,…
GO:0003009	skeletal muscle contraction	biological_process	0.094483	1	2	410	22	17831	ENSOARG00000008405,ENSOARG00000002132
GO:0031103	axon regeneration	biological_process	0.094567	1	2	410	22	17831	ENSOARG00000010782,ENSOARG00000018410
GO:0048382	mesendoderm development	biological_process	0.094701	1	1	410	4	17831	ENSOARG00000016866
GO:0019725	cellular homeostasis	biological_process	0.095127	1	17	410	489	17831	ENSOARG00000017817,ENSOARG00000003271,ENSOARG00000007288,ENSOARG00000004743,ENSOARG00000008405,ENSOARG00000002132,ENSOARG00000006495,ENSOARG00000012072,ENSOARG00000015819,ENSOARG00000012381,ENSOARG00000004233,ENSOARG00000007081,ENSOARG00000003306,ENSOARG00000003252,ENSOARG00000005490,ENSOARG00000020145,ENSOARG00000010451
GO:0048667	cell morphogenesis involved in neuron differentiation	biological_process	0.095133	1	13	410	331	17831	ENSOARG00000001990,ENSOARG00000000263,ENSOARG00000009548,ENSOARG00000004750,ENSOARG00000001617,ENSOARG00000010782,ENSOARG00000019806,ENSOARG00000000462,ENSOARG00000004269,ENSOARG00000008024,ENSOARG00000018410,ENSOARG00000019128,ENSOARG00000017161
GO:0044531	modulation of programmed cell death in other organism	biological_process	0.095311	1	1	410	4	17831	ENSOARG00000007894
GO:0044532	modulation of apoptotic process in other organism	biological_process	0.095311	1	1	410	4	17831	ENSOARG00000007894
GO:0052040	modulation by symbiont of host programmed cell death	biological_process	0.095311	1	1	410	4	17831	ENSOARG00000007894
GO:0052248	modulation of programmed cell death in other organism involved in symbiotic interaction	biological_process	0.095311	1	1	410	4	17831	ENSOARG00000007894
GO:0052433	modulation by organism of apoptotic process in other organism involved in symbiotic interaction	biological_process	0.095311	1	1	410	4	17831	ENSOARG00000007894
GO:0001520	outer dense fiber	cellular_component	0.095335	1	1	410	4	17831	ENSOARG00000017172
GO:0017076	purine nucleotide binding	molecular_function	0.095662	1	53	410	1700	17831	ENSOARG00000017866,ENSOARG00000005286,ENSOARG00000008024,ENSOARG00000013586,ENSOARG00000009840,ENSOARG00000008454,ENSOARG00000010124,ENSOARG00000010639,ENSOARG00000019649,ENSOARG00000007197,ENSOARG00000002132,ENSOARG00000010829,ENSOARG00000002576,ENSOARG00000016009,ENSOARG00000002178,ENSOARG00000004600,ENSOARG00000014569,ENSOARG00000014305,ENSOARG00000014341,ENSOARG00000012917,ENSOARG00000004269,…
GO:0021536	diencephalon development	biological_process	0.095842	1	3	410	48	17831	ENSOARG00000019128,ENSOARG00000004750,ENSOARG00000016866
GO:0034399	nuclear periphery	cellular_component	0.095862	1	4	410	64	17831	ENSOARG00000008530,ENSOARG00000003961,ENSOARG00000005930,ENSOARG00000004233
GO:0050681	androgen receptor binding	molecular_function	0.095914	1	2	410	21	17831	ENSOARG00000005558,ENSOARG00000013469
GO:0017171	serine hydrolase activity	molecular_function	0.096058	1	8	410	192	17831	ENSOARG00000020498,ENSOARG00000001886,ENSOARG00000007822,ENSOARG00000014456,ENSOARG00000016555,ENSOARG00000004679,ENSOARG00000002970,ENSOARG00000004501
GO:0045622	regulation of T-helper cell differentiation	biological_process	0.096155	1	2	410	21	17831	ENSOARG00000003333,ENSOARG00000012820
GO:0000904	cell morphogenesis involved in differentiation	biological_process	0.096196	1	19	410	524	17831	ENSOARG00000000462,ENSOARG00000012128,ENSOARG00000006034,ENSOARG00000017161,ENSOARG00000016866,ENSOARG00000004269,ENSOARG00000012820,ENSOARG00000000263,ENSOARG00000009548,ENSOARG00000010782,ENSOARG00000019806,ENSOARG00000019128,ENSOARG00000004175,ENSOARG00000018410,ENSOARG00000008024,ENSOARG00000001990,ENSOARG00000015010,ENSOARG00000004750,ENSOARG00000001617
GO:0042589	zymogen granule membrane	cellular_component	0.09625	1	1	410	5	17831	ENSOARG00000002236
GO:0046131	pyrimidine ribonucleoside metabolic process	biological_process	0.096586	1	2	410	20	17831	ENSOARG00000001982,ENSOARG00000009543
GO:0019763	immunoglobulin receptor activity	molecular_function	0.096691	1	1	410	4	17831	ENSOARG00000010070
GO:0004305	ethanolamine kinase activity	molecular_function	0.096726	1	1	410	4	17831	ENSOARG00000014868
GO:0032989	cellular component morphogenesis	biological_process	0.097378	1	32	410	945	17831	ENSOARG00000010782,ENSOARG00000005950,ENSOARG00000015834,ENSOARG00000014769,ENSOARG00000001990,ENSOARG00000001617,ENSOARG00000015010,ENSOARG00000008405,ENSOARG00000012128,ENSOARG00000006034,ENSOARG00000016101,ENSOARG00000006163,ENSOARG00000016545,ENSOARG00000016866,ENSOARG00000008637,ENSOARG00000006455,ENSOARG00000012820,ENSOARG00000002935,ENSOARG00000009548,ENSOARG00000019806,ENSOARG00000002545,…
GO:0016103	diterpenoid catabolic process	biological_process	0.097593	1	1	410	4	17831	ENSOARG00000011582
GO:0034653	retinoic acid catabolic process	biological_process	0.097593	1	1	410	4	17831	ENSOARG00000011582
GO:0019319	hexose biosynthetic process	biological_process	0.097876	1	3	410	43	17831	ENSOARG00000017957,ENSOARG00000018523,ENSOARG00000010493
GO:0031058	positive regulation of histone modification	biological_process	0.098099	1	4	410	63	17831	ENSOARG00000005631,ENSOARG00000003333,ENSOARG00000009736,ENSOARG00000010482
GO:1903076	regulation of protein localization to plasma membrane	biological_process	0.098125	1	4	410	68	17831	ENSOARG00000019414,ENSOARG00000007288,ENSOARG00000012128,ENSOARG00000000462
GO:1904375	regulation of protein localization to cell periphery	biological_process	0.098125	1	4	410	68	17831	ENSOARG00000007288,ENSOARG00000019414,ENSOARG00000000462,ENSOARG00000012128
GO:0030529	ribonucleoprotein complex	cellular_component	0.098233	1	18	410	711	17831	ENSOARG00000008469,ENSOARG00000020740,ENSOARG00000006642,ENSOARG00000001617,ENSOARG00000005388,ENSOARG00000008892,ENSOARG00000013169,ENSOARG00000012647,ENSOARG00000000491,ENSOARG00000006698,ENSOARG00000003848,ENSOARG00000002015,ENSOARG00000010899,ENSOARG00000009548,ENSOARG00000008957,ENSOARG00000013312,ENSOARG00000003961,ENSOARG00000005568
GO:0035148	tube formation	biological_process	0.098389	1	6	410	122	17831	ENSOARG00000014470,ENSOARG00000010809,ENSOARG00000019806,ENSOARG00000005054,ENSOARG00000018523,ENSOARG00000015010
GO:2001186	negative regulation of CD8-positive, alpha-beta T cell activation	biological_process	0.098395	1	1	410	4	17831	ENSOARG00000003333
GO:2001166	regulation of histone H2B ubiquitination	biological_process	0.098618	1	1	410	4	17831	ENSOARG00000010482
GO:2001168	positive regulation of histone H2B ubiquitination	biological_process	0.098618	1	1	410	4	17831	ENSOARG00000010482
GO:1903708	positive regulation of hemopoiesis	biological_process	0.098688	1	6	410	125	17831	ENSOARG00000003333,ENSOARG00000007299,ENSOARG00000019414,ENSOARG00000004743,ENSOARG00000001544,ENSOARG00000004764
GO:0001678	cellular glucose homeostasis	biological_process	0.098816	1	4	410	66	17831	ENSOARG00000017817,ENSOARG00000012072,ENSOARG00000003252,ENSOARG00000007288
GO:0043491	protein kinase B signaling	biological_process	0.098873	1	6	410	125	17831	ENSOARG00000015010,ENSOARG00000007288,ENSOARG00000012128,ENSOARG00000019421,ENSOARG00000011113,ENSOARG00000007822
GO:0035794	positive regulation of mitochondrial membrane permeability	biological_process	0.099035	1	2	410	22	17831	ENSOARG00000006611,ENSOARG00000020145
GO:0048786	presynaptic active zone	cellular_component	0.099168	1	2	410	19	17831	ENSOARG00000012564,ENSOARG00000012072
GO:0015804	neutral amino acid transport	biological_process	0.099184	1	2	410	19	17831	ENSOARG00000004405,ENSOARG00000010284
GO:0035166	post-embryonic hemopoiesis	biological_process	0.099437	1	1	410	4	17831	ENSOARG00000012381
GO:0023057	negative regulation of signaling	biological_process	0.09947	1	27	410	811	17831	ENSOARG00000011113,ENSOARG00000012128,ENSOARG00000000456,ENSOARG00000011582,ENSOARG00000013443,ENSOARG00000017283,ENSOARG00000019505,ENSOARG00000008758,ENSOARG00000000263,ENSOARG00000002405,ENSOARG00000018383,ENSOARG00000012734,ENSOARG00000018189,ENSOARG00000007288,ENSOARG00000001544,ENSOARG00000000927,ENSOARG00000019414,ENSOARG00000019421,ENSOARG00000014470,ENSOARG00000007909,ENSOARG00000010493,…
GO:0060348	bone development	biological_process	0.0995	1	7	410	148	17831	ENSOARG00000011762,ENSOARG00000004743,ENSOARG00000011582,ENSOARG00000019414,ENSOARG00000017161,ENSOARG00000016866,ENSOARG00000004577
GO:0009438	methylglyoxal metabolic process	biological_process	0.099816	1	1	410	4	17831	ENSOARG00000019505
GO:0032559	adenyl ribonucleotide binding	molecular_function	0.10003	1	44	410	1340	17831	ENSOARG00000014305,ENSOARG00000014569,ENSOARG00000016009,ENSOARG00000002178,ENSOARG00000003730,ENSOARG00000017161,ENSOARG00000005568,ENSOARG00000014341,ENSOARG00000004269,ENSOARG00000012917,ENSOARG00000004442,ENSOARG00000018383,ENSOARG00000014321,ENSOARG00000005286,ENSOARG00000017866,ENSOARG00000008454,ENSOARG00000009840,ENSOARG00000008024,ENSOARG00000013586,ENSOARG00000007197,ENSOARG00000019649,…
GO:1903707	negative regulation of hemopoiesis	biological_process	0.10016	1	4	410	73	17831	ENSOARG00000012820,ENSOARG00000012128,ENSOARG00000003333,ENSOARG00000010482
GO:0061088	regulation of sequestering of zinc ion	biological_process	0.10046	1	1	410	4	17831	ENSOARG00000005490
GO:0035904	aorta development	biological_process	0.10049	1	3	410	42	17831	ENSOARG00000007393,ENSOARG00000001617,ENSOARG00000016866
GO:0007411	axon guidance	biological_process	0.10059	1	6	410	123	17831	ENSOARG00000001990,ENSOARG00000008024,ENSOARG00000019128,ENSOARG00000017161,ENSOARG00000001617,ENSOARG00000004750
GO:0008483	transaminase activity	molecular_function	0.10094	1	2	410	19	17831	ENSOARG00000015775,ENSOARG00000003890
GO:0008514	organic anion transmembrane transporter activity	molecular_function	0.10119	1	5	410	88	17831	ENSOARG00000001026,ENSOARG00000000386,ENSOARG00000010284,ENSOARG00000004405,ENSOARG00000005859
GO:0042787	protein ubiquitination involved in ubiquitin-dependent protein catabolic process	biological_process	0.10125	1	2	410	21	17831	ENSOARG00000004233,ENSOARG00000013795
GO:2000058	regulation of protein ubiquitination involved in ubiquitin-dependent protein catabolic process	biological_process	0.10125	1	2	410	21	17831	ENSOARG00000013795,ENSOARG00000004233
GO:0031401	positive regulation of protein modification process	biological_process	0.10137	1	25	410	736	17831	ENSOARG00000012128,ENSOARG00000010809,ENSOARG00000007393,ENSOARG00000013443,ENSOARG00000016866,ENSOARG00000001078,ENSOARG00000005631,ENSOARG00000007299,ENSOARG00000009264,ENSOARG00000005998,ENSOARG00000018127,ENSOARG00000004764,ENSOARG00000003333,ENSOARG00000010482,ENSOARG00000001544,ENSOARG00000007288,ENSOARG00000004743,ENSOARG00000005780,ENSOARG00000004175,ENSOARG00000008024,ENSOARG00000014970,…
GO:0046636	negative regulation of alpha-beta T cell activation	biological_process	0.10139	1	2	410	21	17831	ENSOARG00000003333,ENSOARG00000012820
GO:0032553	ribonucleotide binding	molecular_function	0.10139	1	53	410	1706	17831	ENSOARG00000001544,ENSOARG00000011392,ENSOARG00000007766,ENSOARG00000014351,ENSOARG00000016070,ENSOARG00000015226,ENSOARG00000005884,ENSOARG00000010782,ENSOARG00000006642,ENSOARG00000001617,ENSOARG00000011762,ENSOARG00000005558,ENSOARG00000008337,ENSOARG00000003252,ENSOARG00000013661,ENSOARG00000009543,ENSOARG00000006648,ENSOARG00000013739,ENSOARG00000003433,ENSOARG00000005930,ENSOARG00000018127,…
GO:0002760	positive regulation of antimicrobial humoral response	biological_process	0.1014	1	1	410	4	17831	ENSOARG00000002540
GO:0030048	actin filament-based movement	biological_process	0.10148	1	4	410	67	17831	ENSOARG00000001617,ENSOARG00000005780,ENSOARG00000017474,ENSOARG00000008262
GO:0021846	cell proliferation in forebrain	biological_process	0.10162	1	2	410	20	17831	ENSOARG00000000462,ENSOARG00000016866
GO:0034645	cellular macromolecule biosynthetic process	biological_process	0.10178	1	90	410	3456	17831	ENSOARG00000008832,ENSOARG00000010829,ENSOARG00000020658,ENSOARG00000015833,ENSOARG00000011436,ENSOARG00000013870,ENSOARG00000004175,ENSOARG00000019128,ENSOARG00000007288,ENSOARG00000013690,ENSOARG00000003881,ENSOARG00000017782,ENSOARG00000014321,ENSOARG00000004233,ENSOARG00000003642,ENSOARG00000012917,ENSOARG00000000230,ENSOARG00000000048,ENSOARG00000011138,ENSOARG00000019421,ENSOARG00000005558,…
GO:0034620	cellular response to unfolded protein	biological_process	0.10184	1	3	410	45	17831	ENSOARG00000010493,ENSOARG00000013443,ENSOARG00000000927
GO:0045124	regulation of bone resorption	biological_process	0.10191	1	2	410	21	17831	ENSOARG00000004743,ENSOARG00000010070
GO:0040016	embryonic cleavage	biological_process	0.10192	1	1	410	4	17831	ENSOARG00000014321
GO:0051560	mitochondrial calcium ion homeostasis	biological_process	0.10225	1	2	410	20	17831	ENSOARG00000015819,ENSOARG00000002132
GO:0001907	killing by symbiont of host cells	biological_process	0.10248	1	1	410	4	17831	ENSOARG00000007894
GO:0044004	disruption by symbiont of host cell	biological_process	0.10248	1	1	410	4	17831	ENSOARG00000007894
GO:0051170	nuclear import	biological_process	0.10262	1	6	410	119	17831	ENSOARG00000014045,ENSOARG00000004233,ENSOARG00000020658,ENSOARG00000006034,ENSOARG00000017474,ENSOARG00000008469
GO:0001228	transcriptional activator activity, RNA polymerase II transcription regulatory region sequence-specific binding	molecular_function	0.10266	1	11	410	290	17831	ENSOARG00000017782,ENSOARG00000004750,ENSOARG00000005153,ENSOARG00000015833,ENSOARG00000004936,ENSOARG00000013548,ENSOARG00000019128,ENSOARG00000011113,ENSOARG00000003333,ENSOARG00000006034,ENSOARG00000007145
GO:0008654	phospholipid biosynthetic process	biological_process	0.10273	1	5	410	97	17831	ENSOARG00000014868,ENSOARG00000000048,ENSOARG00000010095,ENSOARG00000016498,ENSOARG00000004577
GO:0039534	negative regulation of MDA-5 signaling pathway	biological_process	0.10315	1	1	410	4	17831	ENSOARG00000018383
GO:0030225	macrophage differentiation	biological_process	0.10328	1	2	410	22	17831	ENSOARG00000001544,ENSOARG00000004764
GO:0046037	GMP metabolic process	biological_process	0.10338	1	1	410	4	17831	ENSOARG00000006259
GO:0030554	adenyl nucleotide binding	molecular_function	0.10341	1	44	410	1345	17831	ENSOARG00000002405,ENSOARG00000018545,ENSOARG00000006648,ENSOARG00000009543,ENSOARG00000013661,ENSOARG00000003252,ENSOARG00000005930,ENSOARG00000003433,ENSOARG00000006642,ENSOARG00000001617,ENSOARG00000008337,ENSOARG00000011762,ENSOARG00000005558,ENSOARG00000014351,ENSOARG00000011392,ENSOARG00000007766,ENSOARG00000001544,ENSOARG00000010782,ENSOARG00000016070,ENSOARG00000014321,ENSOARG00000018383,…
GO:0044448	cell cortex part	cellular_component	0.10343	1	5	410	93	17831	ENSOARG00000001010,ENSOARG00000000456,ENSOARG00000002545,ENSOARG00000007766,ENSOARG00000001389
GO:0061304	retinal blood vessel morphogenesis	biological_process	0.1036	1	1	410	4	17831	ENSOARG00000004175
GO:0015399	primary active transmembrane transporter activity	molecular_function	0.10369	1	6	410	122	17831	ENSOARG00000010639,ENSOARG00000013489,ENSOARG00000002178,ENSOARG00000002132,ENSOARG00000004743,ENSOARG00000006495
GO:0015405	P-P-bond-hydrolysis-driven transmembrane transporter activity	molecular_function	0.10369	1	6	410	122	17831	ENSOARG00000002178,ENSOARG00000013489,ENSOARG00000010639,ENSOARG00000006495,ENSOARG00000004743,ENSOARG00000002132
GO:0007129	synapsis	biological_process	0.10382	1	3	410	40	17831	ENSOARG00000013447,ENSOARG00000005987,ENSOARG00000016070
GO:0002159	desmosome assembly	biological_process	0.10397	1	1	410	4	17831	ENSOARG00000017474
GO:1903286	regulation of potassium ion import	biological_process	0.10432	1	1	410	4	17831	ENSOARG00000006495
GO:0097342	ripoptosome	cellular_component	0.10448	1	1	410	5	17831	ENSOARG00000001544
GO:0015016	[heparan sulfate]-glucosamine N-sulfotransferase activity	molecular_function	0.10494	1	1	410	4	17831	ENSOARG00000007393
GO:0002784	regulation of antimicrobial peptide production	biological_process	0.10497	1	1	410	4	17831	ENSOARG00000002540
GO:0002786	regulation of antibacterial peptide production	biological_process	0.10497	1	1	410	4	17831	ENSOARG00000002540
GO:0045118	azole transporter activity	molecular_function	0.10505	1	1	410	4	17831	ENSOARG00000010284
GO:0044699	single-organism process	biological_process	0.10528	1	272	410	10835	17831	ENSOARG00000019505,ENSOARG00000008758,ENSOARG00000002405,ENSOARG00000010070,ENSOARG00000004623,ENSOARG00000016101,ENSOARG00000006034,ENSOARG00000003252,ENSOARG00000010493,ENSOARG00000001990,ENSOARG00000009736,ENSOARG00000002936,ENSOARG00000017982,ENSOARG00000015673,ENSOARG00000015431,ENSOARG00000012381,ENSOARG00000009133,ENSOARG00000001761,ENSOARG00000012564,ENSOARG00000012373,ENSOARG00000007197,…
GO:0009887	organ morphogenesis	biological_process	0.10528	1	23	410	682	17831	ENSOARG00000007393,ENSOARG00000010809,ENSOARG00000006034,ENSOARG00000005054,ENSOARG00000016866,ENSOARG00000004233,ENSOARG00000017161,ENSOARG00000011582,ENSOARG00000015673,ENSOARG00000010782,ENSOARG00000007145,ENSOARG00000017218,ENSOARG00000014970,ENSOARG00000003271,ENSOARG00000004577,ENSOARG00000013548,ENSOARG00000019414,ENSOARG00000019128,ENSOARG00000013780,ENSOARG00000015834,ENSOARG00000014470,…
GO:0009967	positive regulation of signal transduction	biological_process	0.10529	1	30	410	922	17831	ENSOARG00000013671,ENSOARG00000010493,ENSOARG00000019421,ENSOARG00000015010,ENSOARG00000004064,ENSOARG00000003333,ENSOARG00000008024,ENSOARG00000004175,ENSOARG00000018410,ENSOARG00000017357,ENSOARG00000007288,ENSOARG00000011318,ENSOARG00000004743,ENSOARG00000001544,ENSOARG00000005780,ENSOARG00000018955,ENSOARG00000012820,ENSOARG00000013795,ENSOARG00000018127,ENSOARG00000005998,ENSOARG00000018383,…
GO:0006777	Mo-molybdopterin cofactor biosynthetic process	biological_process	0.10531	1	1	410	5	17831	ENSOARG00000000480
GO:0019720	Mo-molybdopterin cofactor metabolic process	biological_process	0.10531	1	1	410	5	17831	ENSOARG00000000480
GO:0032324	molybdopterin cofactor biosynthetic process	biological_process	0.10531	1	1	410	5	17831	ENSOARG00000000480
GO:0043545	molybdopterin cofactor metabolic process	biological_process	0.10531	1	1	410	5	17831	ENSOARG00000000480
GO:0051189	prosthetic group metabolic process	biological_process	0.10531	1	1	410	5	17831	ENSOARG00000000480
GO:0019674	NAD metabolic process	biological_process	0.10574	1	2	410	21	17831	ENSOARG00000017957,ENSOARG00000002033
GO:0006213	pyrimidine nucleoside metabolic process	biological_process	0.10589	1	2	410	21	17831	ENSOARG00000001982,ENSOARG00000009543
GO:0031102	neuron projection regeneration	biological_process	0.10603	1	2	410	24	17831	ENSOARG00000018410,ENSOARG00000010782
GO:0003148	outflow tract septum morphogenesis	biological_process	0.10672	1	2	410	20	17831	ENSOARG00000005153,ENSOARG00000016866
GO:0042439	ethanolamine-containing compound metabolic process	biological_process	0.10677	1	3	410	44	17831	ENSOARG00000014868,ENSOARG00000009594,ENSOARG00000016498
GO:0015075	ion transmembrane transporter activity	molecular_function	0.10682	1	23	410	689	17831	ENSOARG00000004743,ENSOARG00000013780,ENSOARG00000017817,ENSOARG00000013489,ENSOARG00000005859,ENSOARG00000000518,ENSOARG00000004405,ENSOARG00000004234,ENSOARG00000008580,ENSOARG00000006495,ENSOARG00000002132,ENSOARG00000016548,ENSOARG00000010284,ENSOARG00000008262,ENSOARG00000014283,ENSOARG00000001026,ENSOARG00000015819,ENSOARG00000002178,ENSOARG00000000505,ENSOARG00000000386,ENSOARG00000005490,…
GO:0003203	endocardial cushion morphogenesis	biological_process	0.10698	1	2	410	23	17831	ENSOARG00000005153,ENSOARG00000016866
GO:0071158	positive regulation of cell cycle arrest	biological_process	0.10753	1	2	410	23	17831	ENSOARG00000004233,ENSOARG00000015833
GO:0008420	CTD phosphatase activity	molecular_function	0.10778	1	1	410	4	17831	ENSOARG00000019557
GO:0072161	mesenchymal cell differentiation involved in kidney development	biological_process	0.10786	1	1	410	6	17831	ENSOARG00000006034
GO:2001012	mesenchymal cell differentiation involved in renal system development	biological_process	0.10786	1	1	410	6	17831	ENSOARG00000006034
GO:0086006	voltage-gated sodium channel activity involved in cardiac muscle cell action potential	molecular_function	0.1079	1	1	410	4	17831	ENSOARG00000008262
GO:0005215	transporter activity	molecular_function	0.10793	1	33	410	1040	17831	ENSOARG00000016498,ENSOARG00000004234,ENSOARG00000006495,ENSOARG00000000518,ENSOARG00000015010,ENSOARG00000004405,ENSOARG00000008469,ENSOARG00000014351,ENSOARG00000004743,ENSOARG00000000771,ENSOARG00000000505,ENSOARG00000008758,ENSOARG00000005490,ENSOARG00000000386,ENSOARG00000014283,ENSOARG00000015819,ENSOARG00000001026,ENSOARG00000010284,ENSOARG00000002132,ENSOARG00000016548,ENSOARG00000008580,…
GO:0006302	double-strand break repair	biological_process	0.10807	1	7	410	150	17831	ENSOARG00000016070,ENSOARG00000005054,ENSOARG00000017218,ENSOARG00000012465,ENSOARG00000004233,ENSOARG00000003582,ENSOARG00000006615
GO:0002698	negative regulation of immune effector process	biological_process	0.10811	1	4	410	71	17831	ENSOARG00000003333,ENSOARG00000012820,ENSOARG00000000897,ENSOARG00000018383
GO:0042406	extrinsic component of endoplasmic reticulum membrane	cellular_component	0.10813	1	1	410	4	17831	ENSOARG00000004233
GO:0098772	molecular function regulator	molecular_function	0.10818	1	28	410	865	17831	ENSOARG00000016618,ENSOARG00000012128,ENSOARG00000001761,ENSOARG00000008574,ENSOARG00000001560,ENSOARG00000017283,ENSOARG00000009839,ENSOARG00000014094,ENSOARG00000005880,ENSOARG00000005998,ENSOARG00000004623,ENSOARG00000001568,ENSOARG00000007288,ENSOARG00000000729,ENSOARG00000014970,ENSOARG00000007894,ENSOARG00000011436,ENSOARG00000005950,ENSOARG00000014769,ENSOARG00000007594,ENSOARG00000008262,…
GO:0005759	mitochondrial matrix	cellular_component	0.10821	1	7	410	165	17831	ENSOARG00000008758,ENSOARG00000008892,ENSOARG00000005388,ENSOARG00000012647,ENSOARG00000008832,ENSOARG00000010899,ENSOARG00000008405
GO:0005025	transforming growth factor beta receptor activity, type I	molecular_function	0.10834	1	1	410	4	17831	ENSOARG00000017161
GO:1901988	negative regulation of cell cycle phase transition	biological_process	0.10834	1	5	410	101	17831	ENSOARG00000004233,ENSOARG00000019557,ENSOARG00000013512,ENSOARG00000014305,ENSOARG00000016070
GO:0006942	regulation of striated muscle contraction	biological_process	0.10866	1	4	410	72	17831	ENSOARG00000008405,ENSOARG00000002132,ENSOARG00000008262,ENSOARG00000017474
GO:0035948	positive regulation of gluconeogenesis by positive regulation of transcription from RNA polymerase II promoter	biological_process	0.10872	1	1	410	4	17831	ENSOARG00000018523
GO:0072137	condensed mesenchymal cell proliferation	biological_process	0.10872	1	1	410	4	17831	ENSOARG00000006034
GO:0045944	positive regulation of transcription from RNA polymerase II promoter	biological_process	0.10875	1	26	410	805	17831	ENSOARG00000005568,ENSOARG00000017161,ENSOARG00000019668,ENSOARG00000011113,ENSOARG00000018523,ENSOARG00000006034,ENSOARG00000017782,ENSOARG00000014321,ENSOARG00000004936,ENSOARG00000001544,ENSOARG00000013548,ENSOARG00000000927,ENSOARG00000019128,ENSOARG00000003271,ENSOARG00000003333,ENSOARG00000003881,ENSOARG00000010482,ENSOARG00000007145,ENSOARG00000015010,ENSOARG00000006642,ENSOARG00000004750,…
GO:0060271	cilium morphogenesis	biological_process	0.10878	1	9	410	203	17831	ENSOARG00000009594,ENSOARG00000008637,ENSOARG00000014470,ENSOARG00000015834,ENSOARG00000014769,ENSOARG00000002935,ENSOARG00000016545,ENSOARG00000006163,ENSOARG00000016101
GO:0016081	synaptic vesicle docking	biological_process	0.10882	1	1	410	4	17831	ENSOARG00000012072
GO:0061086	negative regulation of histone H3-K27 methylation	biological_process	0.10907	1	1	410	4	17831	ENSOARG00000009736
GO:0034097	response to cytokine	biological_process	0.1093	1	17	410	496	17831	ENSOARG00000010482,ENSOARG00000004175,ENSOARG00000000729,ENSOARG00000001544,ENSOARG00000007894,ENSOARG00000002236,ENSOARG00000011762,ENSOARG00000016498,ENSOARG00000007687,ENSOARG00000012128,ENSOARG00000005054,ENSOARG00000005568,ENSOARG00000004233,ENSOARG00000009133,ENSOARG00000001078,ENSOARG00000017957,ENSOARG00000002094
GO:0070193	synaptonemal complex organization	biological_process	0.10937	1	2	410	21	17831	ENSOARG00000013447,ENSOARG00000016070
GO:0018401	peptidyl-proline hydroxylation to 4-hydroxy-L-proline	biological_process	0.10947	1	1	410	4	17831	ENSOARG00000003271
GO:0030334	regulation of cell migration	biological_process	0.10974	1	19	410	542	17831	ENSOARG00000012128,ENSOARG00000000462,ENSOARG00000006610,ENSOARG00000003730,ENSOARG00000008624,ENSOARG00000001761,ENSOARG00000003603,ENSOARG00000002935,ENSOARG00000012734,ENSOARG00000019806,ENSOARG00000019414,ENSOARG00000007288,ENSOARG00000005780,ENSOARG00000011436,ENSOARG00000019421,ENSOARG00000017474,ENSOARG00000000616,ENSOARG00000013611,ENSOARG00000015010
GO:0031323	regulation of cellular metabolic process	biological_process	0.10975	1	112	410	4057	17831	ENSOARG00000005780,ENSOARG00000007288,ENSOARG00000004175,ENSOARG00000019128,ENSOARG00000008024,ENSOARG00000003881,ENSOARG00000019806,ENSOARG00000013690,ENSOARG00000020658,ENSOARG00000010829,ENSOARG00000008832,ENSOARG00000015833,ENSOARG00000011436,ENSOARG00000013870,ENSOARG00000010124,ENSOARG00000004269,ENSOARG00000003642,ENSOARG00000004233,ENSOARG00000014305,ENSOARG00000017782,ENSOARG00000008957,…
GO:0098528	skeletal muscle fiber differentiation	biological_process	0.11	1	1	410	4	17831	ENSOARG00000011582
GO:0032268	regulation of cellular protein metabolic process	biological_process	0.11024	1	52	410	1718	17831	ENSOARG00000007894,ENSOARG00000011436,ENSOARG00000010124,ENSOARG00000008832,ENSOARG00000019806,ENSOARG00000010482,ENSOARG00000019557,ENSOARG00000005780,ENSOARG00000007288,ENSOARG00000000729,ENSOARG00000004175,ENSOARG00000008024,ENSOARG00000013795,ENSOARG00000005631,ENSOARG00000009264,ENSOARG00000014305,ENSOARG00000004600,ENSOARG00000001078,ENSOARG00000004233,ENSOARG00000019421,ENSOARG00000005558,…
GO:0016769	transferase activity, transferring nitrogenous groups	molecular_function	0.11037	1	2	410	20	17831	ENSOARG00000003890,ENSOARG00000015775
GO:0005543	phospholipid binding	molecular_function	0.11045	1	11	410	281	17831	ENSOARG00000004424,ENSOARG00000010829,ENSOARG00000007594,ENSOARG00000005950,ENSOARG00000010095,ENSOARG00000002545,ENSOARG00000012296,ENSOARG00000012072,ENSOARG00000002846,ENSOARG00000007822,ENSOARG00000018045
GO:0044340	canonical Wnt signaling pathway involved in regulation of cell proliferation	biological_process	0.11052	1	1	410	4	17831	ENSOARG00000010809
GO:0030098	lymphocyte differentiation	biological_process	0.11064	1	9	410	219	17831	ENSOARG00000008358,ENSOARG00000000616,ENSOARG00000018955,ENSOARG00000012820,ENSOARG00000007299,ENSOARG00000011582,ENSOARG00000019414,ENSOARG00000003333,ENSOARG00000018523
GO:1902108	regulation of mitochondrial membrane permeability involved in apoptotic process	biological_process	0.11068	1	2	410	24	17831	ENSOARG00000006611,ENSOARG00000020145
GO:0097485	neuron projection guidance	biological_process	0.11074	1	6	410	126	17831	ENSOARG00000001990,ENSOARG00000019128,ENSOARG00000017161,ENSOARG00000001617,ENSOARG00000004750,ENSOARG00000008024
GO:0044772	mitotic cell cycle phase transition	biological_process	0.11074	1	9	410	218	17831	ENSOARG00000013512,ENSOARG00000014305,ENSOARG00000016070,ENSOARG00000018751,ENSOARG00000019557,ENSOARG00000004233,ENSOARG00000013661,ENSOARG00000008337,ENSOARG00000002293
GO:0005793	endoplasmic reticulum-Golgi intermediate compartment	cellular_component	0.11079	1	3	410	44	17831	ENSOARG00000013363,ENSOARG00000017219,ENSOARG00000017880
GO:0045252	oxoglutarate dehydrogenase complex	cellular_component	0.11088	1	1	410	4	17831	ENSOARG00000018523
GO:0048793	pronephros development	biological_process	0.11099	1	1	410	5	17831	ENSOARG00000005237
GO:0051348	negative regulation of transferase activity	biological_process	0.11112	1	8	410	201	17831	ENSOARG00000007288,ENSOARG00000013512,ENSOARG00000012128,ENSOARG00000014305,ENSOARG00000016070,ENSOARG00000015010,ENSOARG00000013671,ENSOARG00000005558
GO:0042940	D-amino acid transport	biological_process	0.11128	1	1	410	4	17831	ENSOARG00000004405
GO:0015556	C4-dicarboxylate transmembrane transporter activity	molecular_function	0.1114	1	1	410	4	17831	ENSOARG00000001026
GO:0048333	mesodermal cell differentiation	biological_process	0.11144	1	2	410	21	17831	ENSOARG00000006034,ENSOARG00000004936
GO:0004126	cytidine deaminase activity	molecular_function	0.11155	1	1	410	4	17831	ENSOARG00000001982
GO:0006216	cytidine catabolic process	biological_process	0.11155	1	1	410	4	17831	ENSOARG00000001982
GO:0009972	cytidine deamination	biological_process	0.11155	1	1	410	4	17831	ENSOARG00000001982
GO:0046087	cytidine metabolic process	biological_process	0.11155	1	1	410	4	17831	ENSOARG00000001982
GO:0016331	morphogenesis of embryonic epithelium	biological_process	0.11166	1	6	410	126	17831	ENSOARG00000019806,ENSOARG00000010809,ENSOARG00000014470,ENSOARG00000018523,ENSOARG00000005054,ENSOARG00000016866
GO:0031313	extrinsic component of endosome membrane	cellular_component	0.11189	1	1	410	4	17831	ENSOARG00000018045
GO:0016413	O-acetyltransferase activity	molecular_function	0.11198	1	1	410	4	17831	ENSOARG00000008822
GO:0070739	protein-glutamic acid ligase activity	molecular_function	0.11199	1	1	410	4	17831	ENSOARG00000008637
GO:1901341	positive regulation of store-operated calcium channel activity	biological_process	0.11209	1	1	410	4	17831	ENSOARG00000008405
GO:0071072	negative regulation of phospholipid biosynthetic process	biological_process	0.1121	1	1	410	4	17831	ENSOARG00000016498
GO:0034643	establishment of mitochondrion localization, microtubule-mediated	biological_process	0.11211	1	1	410	5	17831	ENSOARG00000020145
GO:0047497	mitochondrion transport along microtubule	biological_process	0.11211	1	1	410	5	17831	ENSOARG00000020145
GO:0006620	posttranslational protein targeting to membrane	biological_process	0.11213	1	1	410	4	17831	ENSOARG00000005237
GO:1902857	positive regulation of nonmotile primary cilium assembly	biological_process	0.11215	1	1	410	4	17831	ENSOARG00000016101
GO:0021914	negative regulation of smoothened signaling pathway involved in ventral spinal cord patterning	biological_process	0.11215	1	1	410	4	17831	ENSOARG00000014470
GO:0010861	thyroid hormone receptor activator activity	molecular_function	0.11215	1	1	410	4	17831	ENSOARG00000009839
GO:0030375	thyroid hormone receptor coactivator activity	molecular_function	0.11215	1	1	410	4	17831	ENSOARG00000009839
GO:0051305	chromosome movement towards spindle pole	biological_process	0.11215	1	1	410	4	17831	ENSOARG00000008469
GO:0006477	protein sulfation	biological_process	0.11215	1	1	410	4	17831	ENSOARG00000007393
GO:0070197	attachment of telomere to nuclear envelope	biological_process	0.11215	1	1	410	4	17831	ENSOARG00000005987
GO:0097240	chromosome attachment to the nuclear envelope	biological_process	0.11215	1	1	410	4	17831	ENSOARG00000005987
GO:0021815	modulation of microtubule cytoskeleton involved in cerebral cortex radial glia guided migration	biological_process	0.11215	1	1	410	4	17831	ENSOARG00000005987
GO:0097422	tubular endosome	cellular_component	0.11215	1	1	410	4	17831	ENSOARG00000018045
GO:0060283	negative regulation of oocyte development	biological_process	0.11215	1	1	410	4	17831	ENSOARG00000011762
GO:0001514	selenocysteine incorporation	biological_process	0.11215	1	1	410	4	17831	ENSOARG00000004600
GO:0006451	translational readthrough	biological_process	0.11215	1	1	410	4	17831	ENSOARG00000004600
GO:0071372	cellular response to follicle-stimulating hormone stimulus	biological_process	0.11215	1	1	410	4	17831	ENSOARG00000008024
GO:0046975	histone methyltransferase activity (H3-K36 specific)	molecular_function	0.11215	1	1	410	4	17831	ENSOARG00000005054
GO:0097198	histone H3-K36 trimethylation	biological_process	0.11215	1	1	410	4	17831	ENSOARG00000005054
GO:0002444	myeloid leukocyte mediated immunity	biological_process	0.11254	1	3	410	46	17831	ENSOARG00000002293,ENSOARG00000002236,ENSOARG00000009594
GO:0007254	JNK cascade	biological_process	0.11285	1	6	410	127	17831	ENSOARG00000001078,ENSOARG00000001544,ENSOARG00000004175,ENSOARG00000010809,ENSOARG00000013671,ENSOARG00000000899
GO:0032020	ISG15-protein conjugation	biological_process	0.11334	1	1	410	5	17831	ENSOARG00000011997
GO:0005123	death receptor binding	molecular_function	0.11335	1	1	410	5	17831	ENSOARG00000001544
GO:1902275	regulation of chromatin organization	biological_process	0.1135	1	6	410	122	17831	ENSOARG00000010482,ENSOARG00000007909,ENSOARG00000009736,ENSOARG00000003333,ENSOARG00000005631,ENSOARG00000001982
GO:0043169	cation binding	molecular_function	0.11355	1	73	410	2500	17831	ENSOARG00000009548,ENSOARG00000020145,ENSOARG00000008941,ENSOARG00000008574,ENSOARG00000004155,ENSOARG00000013661,ENSOARG00000010311,ENSOARG00000007822,ENSOARG00000012072,ENSOARG00000003300,ENSOARG00000002171,ENSOARG00000009736,ENSOARG00000017357,ENSOARG00000002224,ENSOARG00000005078,ENSOARG00000003271,ENSOARG00000006504,ENSOARG00000002776,ENSOARG00000018383,ENSOARG00000014321,ENSOARG00000011589,…
GO:0045581	negative regulation of T cell differentiation	biological_process	0.11358	1	2	410	23	17831	ENSOARG00000012820,ENSOARG00000003333
GO:0006099	tricarboxylic acid cycle	biological_process	0.11372	1	2	410	21	17831	ENSOARG00000006504,ENSOARG00000002224
GO:0002775	antimicrobial peptide production	biological_process	0.11383	1	1	410	5	17831	ENSOARG00000002540
GO:0002778	antibacterial peptide production	biological_process	0.11383	1	1	410	5	17831	ENSOARG00000002540
GO:0045860	positive regulation of protein kinase activity	biological_process	0.11408	1	11	410	282	17831	ENSOARG00000004175,ENSOARG00000005780,ENSOARG00000014970,ENSOARG00000001078,ENSOARG00000012128,ENSOARG00000010809,ENSOARG00000005998,ENSOARG00000015010,ENSOARG00000016498,ENSOARG00000007299,ENSOARG00000013671
GO:0055022	negative regulation of cardiac muscle tissue growth	biological_process	0.11431	1	1	410	5	17831	ENSOARG00000015833
GO:0061117	negative regulation of heart growth	biological_process	0.11431	1	1	410	5	17831	ENSOARG00000015833
GO:0004596	peptide alpha-N-acetyltransferase activity	molecular_function	0.11462	1	1	410	6	17831	ENSOARG00000001546
GO:0070513	death domain binding	molecular_function	0.11478	1	1	410	5	17831	ENSOARG00000001544
GO:0031491	nucleosome binding	molecular_function	0.11481	1	2	410	29	17831	ENSOARG00000007909,ENSOARG00000008530
GO:0021522	spinal cord motor neuron differentiation	biological_process	0.11483	1	2	410	24	17831	ENSOARG00000004750,ENSOARG00000005153
GO:0023014	signal transduction by protein phosphorylation	biological_process	0.11509	1	17	410	480	17831	ENSOARG00000013671,ENSOARG00000010493,ENSOARG00000000899,ENSOARG00000015010,ENSOARG00000010782,ENSOARG00000008024,ENSOARG00000004743,ENSOARG00000001544,ENSOARG00000004175,ENSOARG00000015658,ENSOARG00000005998,ENSOARG00000018127,ENSOARG00000010809,ENSOARG00000007393,ENSOARG00000012128,ENSOARG00000001078,ENSOARG00000016866
GO:0019200	carbohydrate kinase activity	molecular_function	0.11533	1	2	410	21	17831	ENSOARG00000003252,ENSOARG00000011353
GO:0051140	regulation of NK T cell proliferation	biological_process	0.11539	1	1	410	5	17831	ENSOARG00000003333
GO:0015988	energy coupled proton transmembrane transport, against electrochemical gradient	biological_process	0.11546	1	2	410	26	17831	ENSOARG00000004743,ENSOARG00000013489
GO:0015991	ATP hydrolysis coupled proton transport	biological_process	0.11546	1	2	410	26	17831	ENSOARG00000004743,ENSOARG00000013489
GO:0070461	SAGA-type complex	cellular_component	0.11571	1	2	410	25	17831	ENSOARG00000018523,ENSOARG00000007406
GO:0010831	positive regulation of myotube differentiation	biological_process	0.11586	1	2	410	24	17831	ENSOARG00000011582,ENSOARG00000019414
GO:0032945	negative regulation of mononuclear cell proliferation	biological_process	0.11596	1	3	410	45	17831	ENSOARG00000009393,ENSOARG00000003333,ENSOARG00000005558
GO:0050672	negative regulation of lymphocyte proliferation	biological_process	0.11596	1	3	410	45	17831	ENSOARG00000003333,ENSOARG00000009393,ENSOARG00000005558
GO:0031652	positive regulation of heat generation	biological_process	0.11604	1	1	410	5	17831	ENSOARG00000016498
GO:0002091	negative regulation of receptor internalization	biological_process	0.11609	1	1	410	6	17831	ENSOARG00000013363
GO:0009059	macromolecule biosynthetic process	biological_process	0.1161	1	92	410	3560	17831	ENSOARG00000006773,ENSOARG00000015008,ENSOARG00000009839,ENSOARG00000013469,ENSOARG00000005631,ENSOARG00000010899,ENSOARG00000008962,ENSOARG00000011113,ENSOARG00000005054,ENSOARG00000008530,ENSOARG00000004600,ENSOARG00000005568,ENSOARG00000017161,ENSOARG00000001982,ENSOARG00000002293,ENSOARG00000007894,ENSOARG00000005153,ENSOARG00000010284,ENSOARG00000004750,ENSOARG00000010482,ENSOARG00000008032,…
GO:0061024	membrane organization	biological_process	0.11621	1	21	410	604	17831	ENSOARG00000006611,ENSOARG00000015819,ENSOARG00000012128,ENSOARG00000000462,ENSOARG00000005987,ENSOARG00000014535,ENSOARG00000020145,ENSOARG00000004623,ENSOARG00000005884,ENSOARG00000014351,ENSOARG00000019414,ENSOARG00000011392,ENSOARG00000005237,ENSOARG00000005780,ENSOARG00000007288,ENSOARG00000017474,ENSOARG00000014470,ENSOARG00000010639,ENSOARG00000006495,ENSOARG00000001617,ENSOARG00000015010
GO:1990130	Iml1 complex	cellular_component	0.11627	1	1	410	5	17831	ENSOARG00000000263
GO:0045017	glycerolipid biosynthetic process	biological_process	0.11644	1	5	410	101	17831	ENSOARG00000004577,ENSOARG00000016498,ENSOARG00000010095,ENSOARG00000014868,ENSOARG00000000048
GO:0055024	regulation of cardiac muscle tissue development	biological_process	0.11659	1	3	410	44	17831	ENSOARG00000005153,ENSOARG00000016866,ENSOARG00000015833
GO:0036462	TRAIL-activated apoptotic signaling pathway	biological_process	0.1168	1	1	410	5	17831	ENSOARG00000010493
GO:0010648	negative regulation of cell communication	biological_process	0.11707	1	27	410	826	17831	ENSOARG00000019414,ENSOARG00000000927,ENSOARG00000007288,ENSOARG00000001544,ENSOARG00000018189,ENSOARG00000012734,ENSOARG00000005153,ENSOARG00000015010,ENSOARG00000013363,ENSOARG00000000899,ENSOARG00000014470,ENSOARG00000010493,ENSOARG00000000616,ENSOARG00000007909,ENSOARG00000004111,ENSOARG00000019421,ENSOARG00000017283,ENSOARG00000013443,ENSOARG00000011582,ENSOARG00000000456,ENSOARG00000012128,…
GO:0005739	mitochondrion	cellular_component	0.11709	1	29	410	973	17831	ENSOARG00000008892,ENSOARG00000006504,ENSOARG00000013586,ENSOARG00000012647,ENSOARG00000017357,ENSOARG00000001544,ENSOARG00000007288,ENSOARG00000008822,ENSOARG00000019649,ENSOARG00000016498,ENSOARG00000008405,ENSOARG00000004117,ENSOARG00000002132,ENSOARG00000014529,ENSOARG00000008832,ENSOARG00000010258,ENSOARG00000005859,ENSOARG00000005388,ENSOARG00000006611,ENSOARG00000015819,ENSOARG00000004155,…
GO:0097193	intrinsic apoptotic signaling pathway	biological_process	0.1172	1	8	410	201	17831	ENSOARG00000004064,ENSOARG00000002132,ENSOARG00000015833,ENSOARG00000007909,ENSOARG00000008758,ENSOARG00000007288,ENSOARG00000017357,ENSOARG00000004233
GO:0046983	protein dimerization activity	molecular_function	0.11748	1	27	410	912	17831	ENSOARG00000000910,ENSOARG00000015431,ENSOARG00000014868,ENSOARG00000003730,ENSOARG00000013443,ENSOARG00000017283,ENSOARG00000004269,ENSOARG00000014045,ENSOARG00000004233,ENSOARG00000013469,ENSOARG00000010137,ENSOARG00000017957,ENSOARG00000017782,ENSOARG00000021005,ENSOARG00000012122,ENSOARG00000008358,ENSOARG00000014321,ENSOARG00000017817,ENSOARG00000003333,ENSOARG00000007676,ENSOARG00000007288,…
GO:0010970	microtubule-based transport	biological_process	0.11763	1	4	410	70	17831	ENSOARG00000005987,ENSOARG00000014470,ENSOARG00000015834,ENSOARG00000020145
GO:0030705	cytoskeleton-dependent intracellular transport	biological_process	0.11763	1	4	410	70	17831	ENSOARG00000014470,ENSOARG00000015834,ENSOARG00000005987,ENSOARG00000020145
GO:0042593	glucose homeostasis	biological_process	0.11791	1	6	410	128	17831	ENSOARG00000012381,ENSOARG00000019421,ENSOARG00000017817,ENSOARG00000012072,ENSOARG00000003252,ENSOARG00000007288
GO:0055080	cation homeostasis	biological_process	0.11792	1	13	410	369	17831	ENSOARG00000005490,ENSOARG00000002132,ENSOARG00000008405,ENSOARG00000006495,ENSOARG00000015819,ENSOARG00000012381,ENSOARG00000003271,ENSOARG00000014970,ENSOARG00000004233,ENSOARG00000007081,ENSOARG00000004743,ENSOARG00000013780,ENSOARG00000003306
GO:0030990	intraciliary transport particle	cellular_component	0.11826	1	2	410	22	17831	ENSOARG00000014470,ENSOARG00000015834
GO:0048702	embryonic neurocranium morphogenesis	biological_process	0.11857	1	1	410	5	17831	ENSOARG00000007393
GO:0051852	disruption by host of symbiont cells	biological_process	0.11876	1	1	410	7	17831	ENSOARG00000007894
GO:0051873	killing by host of symbiont cells	biological_process	0.11876	1	1	410	7	17831	ENSOARG00000007894
GO:0042611	MHC protein complex	cellular_component	0.11878	1	2	410	28	17831	ENSOARG00000007906,ENSOARG00000002875
GO:0042588	zymogen granule	cellular_component	0.11884	1	1	410	6	17831	ENSOARG00000002236
GO:0033674	positive regulation of kinase activity	biological_process	0.11885	1	12	410	313	17831	ENSOARG00000016498,ENSOARG00000005998,ENSOARG00000015010,ENSOARG00000013671,ENSOARG00000007299,ENSOARG00000008024,ENSOARG00000014970,ENSOARG00000001078,ENSOARG00000004175,ENSOARG00000005780,ENSOARG00000010809,ENSOARG00000012128
GO:0022857	transmembrane transporter activity	molecular_function	0.11915	1	29	410	906	17831	ENSOARG00000017817,ENSOARG00000013489,ENSOARG00000004743,ENSOARG00000013780,ENSOARG00000009319,ENSOARG00000014282,ENSOARG00000010639,ENSOARG00000002554,ENSOARG00000008262,ENSOARG00000005859,ENSOARG00000004405,ENSOARG00000000518,ENSOARG00000008580,ENSOARG00000006495,ENSOARG00000004234,ENSOARG00000002132,ENSOARG00000016548,ENSOARG00000010284,ENSOARG00000001026,ENSOARG00000015819,ENSOARG00000012381,…
GO:0002823	negative regulation of adaptive immune response based on somatic recombination of immune receptors built from immunoglobulin superfamily domains	biological_process	0.1192	1	2	410	22	17831	ENSOARG00000012820,ENSOARG00000003333
GO:0001708	cell fate specification	biological_process	0.11928	1	3	410	53	17831	ENSOARG00000004750,ENSOARG00000004936,ENSOARG00000006034
GO:0032357	oxidized purine DNA binding	molecular_function	0.11928	1	1	410	5	17831	ENSOARG00000012917
GO:0030658	transport vesicle membrane	cellular_component	0.11944	1	2	410	21	17831	ENSOARG00000005884,ENSOARG00000017880
GO:0070820	tertiary granule	cellular_component	0.11946	1	1	410	5	17831	ENSOARG00000002236
GO:0060371	regulation of atrial cardiac muscle cell membrane depolarization	biological_process	0.11963	1	1	410	6	17831	ENSOARG00000008262
GO:0006112	energy reserve metabolic process	biological_process	0.11972	1	3	410	50	17831	ENSOARG00000001606,ENSOARG00000012381,ENSOARG00000012463
GO:0010647	positive regulation of cell communication	biological_process	0.11978	1	33	410	1035	17831	ENSOARG00000017283,ENSOARG00000016866,ENSOARG00000012128,ENSOARG00000007393,ENSOARG00000010809,ENSOARG00000007822,ENSOARG00000018127,ENSOARG00000005998,ENSOARG00000012820,ENSOARG00000018955,ENSOARG00000017357,ENSOARG00000001544,ENSOARG00000004743,ENSOARG00000003333,ENSOARG00000015010,ENSOARG00000004064,ENSOARG00000019421,ENSOARG00000010493,ENSOARG00000013671,ENSOARG00000017161,ENSOARG00000004233,…
GO:0031914	negative regulation of synaptic plasticity	biological_process	0.11998	1	1	410	5	17831	ENSOARG00000012072
GO:0038095	Fc-epsilon receptor signaling pathway	biological_process	0.12013	1	1	410	5	17831	ENSOARG00000010070
GO:0005178	integrin binding	molecular_function	0.12069	1	4	410	71	17831	ENSOARG00000013611,ENSOARG00000015010,ENSOARG00000005780,ENSOARG00000008624
GO:0032269	negative regulation of cellular protein metabolic process	biological_process	0.12106	1	24	410	746	17831	ENSOARG00000008832,ENSOARG00000015010,ENSOARG00000007894,ENSOARG00000011436,ENSOARG00000005558,ENSOARG00000019421,ENSOARG00000010124,ENSOARG00000000899,ENSOARG00000010493,ENSOARG00000013671,ENSOARG00000007909,ENSOARG00000009736,ENSOARG00000000729,ENSOARG00000007288,ENSOARG00000019557,ENSOARG00000013512,ENSOARG00000016070,ENSOARG00000001568,ENSOARG00000006375,ENSOARG00000009548,ENSOARG00000013795,…
GO:0016460	myosin II complex	cellular_component	0.12107	1	1	410	5	17831	ENSOARG00000001617
GO:0042073	intraciliary transport	biological_process	0.12146	1	2	410	22	17831	ENSOARG00000015834,ENSOARG00000014470
GO:0033500	carbohydrate homeostasis	biological_process	0.12152	1	6	410	129	17831	ENSOARG00000012072,ENSOARG00000012381,ENSOARG00000019421,ENSOARG00000017817,ENSOARG00000007288,ENSOARG00000003252
GO:0010764	negative regulation of fibroblast migration	biological_process	0.12157	1	1	410	5	17831	ENSOARG00000015010
GO:0046364	monosaccharide biosynthetic process	biological_process	0.1216	1	3	410	47	17831	ENSOARG00000017957,ENSOARG00000018523,ENSOARG00000010493
GO:0031264	death-inducing signaling complex	cellular_component	0.12168	1	1	410	5	17831	ENSOARG00000001544
GO:0010792	DNA double-strand break processing involved in repair via single-strand annealing	biological_process	0.12215	1	1	410	5	17831	ENSOARG00000012465
GO:1903012	positive regulation of bone development	biological_process	0.12232	1	1	410	6	17831	ENSOARG00000004743
GO:0070664	negative regulation of leukocyte proliferation	biological_process	0.12237	1	3	410	46	17831	ENSOARG00000009393,ENSOARG00000003333,ENSOARG00000005558
GO:0033211	adiponectin-activated signaling pathway	biological_process	0.12279	1	1	410	5	17831	ENSOARG00000016498
GO:0006793	phosphorus metabolic process	biological_process	0.12298	1	67	410	2280	17831	ENSOARG00000004233,ENSOARG00000011353,ENSOARG00000012564,ENSOARG00000014305,ENSOARG00000000048,ENSOARG00000014569,ENSOARG00000008024,ENSOARG00000004175,ENSOARG00000007288,ENSOARG00000008454,ENSOARG00000005780,ENSOARG00000019806,ENSOARG00000018827,ENSOARG00000004117,ENSOARG00000010124,ENSOARG00000011436,ENSOARG00000009543,ENSOARG00000013661,ENSOARG00000016866,ENSOARG00000003252,ENSOARG00000010809,…
GO:0034380	high-density lipoprotein particle assembly	biological_process	0.12319	1	1	410	8	17831	ENSOARG00000010639
GO:0042304	regulation of fatty acid biosynthetic process	biological_process	0.12325	1	2	410	25	17831	ENSOARG00000003881,ENSOARG00000004234
GO:0021540	corpus callosum morphogenesis	biological_process	0.12337	1	1	410	6	17831	ENSOARG00000000263
GO:0035845	photoreceptor cell outer segment organization	biological_process	0.12356	1	1	410	5	17831	ENSOARG00000015834
GO:0008385	IkappaB kinase complex	cellular_component	0.12375	1	1	410	6	17831	ENSOARG00000012564
GO:0010564	regulation of cell cycle process	biological_process	0.12383	1	14	410	384	17831	ENSOARG00000014305,ENSOARG00000016070,ENSOARG00000005054,ENSOARG00000018523,ENSOARG00000013512,ENSOARG00000001982,ENSOARG00000019557,ENSOARG00000013661,ENSOARG00000016866,ENSOARG00000001546,ENSOARG00000004233,ENSOARG00000015833,ENSOARG00000002405,ENSOARG00000002293
GO:0001958	endochondral ossification	biological_process	0.12387	1	2	410	22	17831	ENSOARG00000004577,ENSOARG00000019414
GO:0036075	replacement ossification	biological_process	0.12387	1	2	410	22	17831	ENSOARG00000019414,ENSOARG00000004577
GO:0016115	terpenoid catabolic process	biological_process	0.12404	1	1	410	5	17831	ENSOARG00000011582
GO:0036476	neuron death in response to hydrogen peroxide	biological_process	0.12424	1	1	410	5	17831	ENSOARG00000007288
GO:1903207	regulation of hydrogen peroxide-induced neuron death	biological_process	0.12424	1	1	410	5	17831	ENSOARG00000007288
GO:1903208	negative regulation of hydrogen peroxide-induced neuron death	biological_process	0.12424	1	1	410	5	17831	ENSOARG00000007288
GO:0022891	substrate-specific transmembrane transporter activity	molecular_function	0.12447	1	24	410	738	17831	ENSOARG00000000386,ENSOARG00000005490,ENSOARG00000008758,ENSOARG00000015658,ENSOARG00000000505,ENSOARG00000001026,ENSOARG00000015819,ENSOARG00000002178,ENSOARG00000014283,ENSOARG00000008262,ENSOARG00000005859,ENSOARG00000004405,ENSOARG00000000518,ENSOARG00000008580,ENSOARG00000004234,ENSOARG00000006495,ENSOARG00000002132,ENSOARG00000016548,ENSOARG00000010284,ENSOARG00000017817,ENSOARG00000013489,…
GO:0030901	midbrain development	biological_process	0.12448	1	2	410	27	17831	ENSOARG00000018523,ENSOARG00000007393
GO:0001782	B cell homeostasis	biological_process	0.12455	1	2	410	24	17831	ENSOARG00000005558,ENSOARG00000007299
GO:0010522	regulation of calcium ion transport into cytosol	biological_process	0.12457	1	3	410	50	17831	ENSOARG00000003306,ENSOARG00000008405,ENSOARG00000004233
GO:0006977	DNA damage response, signal transduction by p53 class mediator resulting in cell cycle arrest	biological_process	0.12468	1	1	410	6	17831	ENSOARG00000004233
GO:0004012	phospholipid-translocating ATPase activity	molecular_function	0.12489	1	2	410	21	17831	ENSOARG00000010639,ENSOARG00000014351
GO:0009653	anatomical structure morphogenesis	biological_process	0.12493	1	57	410	1882	17831	ENSOARG00000004750,ENSOARG00000005153,ENSOARG00000014470,ENSOARG00000005780,ENSOARG00000011318,ENSOARG00000019414,ENSOARG00000019128,ENSOARG00000018410,ENSOARG00000002545,ENSOARG00000013780,ENSOARG00000004175,ENSOARG00000008024,ENSOARG00000018189,ENSOARG00000010482,ENSOARG00000019806,ENSOARG00000009594,ENSOARG00000015673,ENSOARG00000000263,ENSOARG00000017161,ENSOARG00000004269,ENSOARG00000004233,…
GO:0061101	neuroendocrine cell differentiation	biological_process	0.12497	1	1	410	6	17831	ENSOARG00000016866
GO:0097527	necroptotic signaling pathway	biological_process	0.12498	1	1	410	6	17831	ENSOARG00000001544
GO:0033184	positive regulation of histone ubiquitination	biological_process	0.12503	1	1	410	5	17831	ENSOARG00000010482
GO:0004553	hydrolase activity, hydrolyzing O-glycosyl compounds	molecular_function	0.12549	1	5	410	102	17831	ENSOARG00000002167,ENSOARG00000002171,ENSOARG00000002201,ENSOARG00000011137,ENSOARG00000013939
GO:0031943	regulation of glucocorticoid metabolic process	biological_process	0.12567	1	1	410	5	17831	ENSOARG00000013443
GO:0060349	bone morphogenesis	biological_process	0.1258	1	4	410	72	17831	ENSOARG00000019414,ENSOARG00000011582,ENSOARG00000017161,ENSOARG00000004577
GO:0042182	ketone catabolic process	biological_process	0.1262	1	1	410	5	17831	ENSOARG00000019505
GO:0045843	negative regulation of striated muscle tissue development	biological_process	0.12623	1	2	410	25	17831	ENSOARG00000016866,ENSOARG00000015833
GO:0002920	regulation of humoral immune response	biological_process	0.12629	1	2	410	24	17831	ENSOARG00000002540,ENSOARG00000007299
GO:0008380	RNA splicing	biological_process	0.12644	1	9	410	231	17831	ENSOARG00000003961,ENSOARG00000013312,ENSOARG00000000491,ENSOARG00000005568,ENSOARG00000019668,ENSOARG00000002015,ENSOARG00000012757,ENSOARG00000006733,ENSOARG00000002063
GO:0032119	sequestering of zinc ion	biological_process	0.12682	1	1	410	5	17831	ENSOARG00000005490
GO:0000405	bubble DNA binding	molecular_function	0.12696	1	1	410	5	17831	ENSOARG00000012917
GO:0035050	embryonic heart tube development	biological_process	0.12711	1	3	410	50	17831	ENSOARG00000014470,ENSOARG00000005153,ENSOARG00000016866
GO:1990000	amyloid fibril formation	biological_process	0.12722	1	1	410	5	17831	ENSOARG00000001544
GO:0021523	somatic motor neuron differentiation	biological_process	0.12729	1	1	410	5	17831	ENSOARG00000004750
GO:0015712	hexose phosphate transport	biological_process	0.12732	1	1	410	5	17831	ENSOARG00000012381
GO:0015760	glucose-6-phosphate transport	biological_process	0.12732	1	1	410	5	17831	ENSOARG00000012381
GO:0006591	ornithine metabolic process	biological_process	0.12736	1	1	410	5	17831	ENSOARG00000015431
GO:0006811	ion transport	biological_process	0.12747	1	34	410	1124	17831	ENSOARG00000016498,ENSOARG00000008405,ENSOARG00000004405,ENSOARG00000000518,ENSOARG00000006495,ENSOARG00000008337,ENSOARG00000014351,ENSOARG00000001544,ENSOARG00000004743,ENSOARG00000000505,ENSOARG00000008758,ENSOARG00000000386,ENSOARG00000005490,ENSOARG00000014283,ENSOARG00000003306,ENSOARG00000001026,ENSOARG00000015819,ENSOARG00000016548,ENSOARG00000002132,ENSOARG00000010284,ENSOARG00000005859,…
GO:0001906	cell killing	biological_process	0.12772	1	4	410	79	17831	ENSOARG00000021005,ENSOARG00000005780,ENSOARG00000002236,ENSOARG00000007894
GO:0044767	single-organism developmental process	biological_process	0.12794	1	104	410	3685	17831	ENSOARG00000014321,ENSOARG00000017782,ENSOARG00000015673,ENSOARG00000004269,ENSOARG00000006080,ENSOARG00000004233,ENSOARG00000015431,ENSOARG00000000462,ENSOARG00000012381,ENSOARG00000017737,ENSOARG00000020658,ENSOARG00000014470,ENSOARG00000012373,ENSOARG00000015833,ENSOARG00000008024,ENSOARG00000005780,ENSOARG00000004175,ENSOARG00000019414,ENSOARG00000019128,ENSOARG00000018410,ENSOARG00000013780,…
GO:1901077	regulation of relaxation of muscle	biological_process	0.12797	1	1	410	6	17831	ENSOARG00000008337
GO:0086091	regulation of heart rate by cardiac conduction	biological_process	0.128	1	2	410	27	17831	ENSOARG00000017474,ENSOARG00000008262
GO:0046459	short-chain fatty acid metabolic process	biological_process	0.12824	1	1	410	5	17831	ENSOARG00000004117
GO:0016504	peptidase activator activity	molecular_function	0.12871	1	2	410	24	17831	ENSOARG00000014094,ENSOARG00000007288
GO:0006796	phosphate-containing compound metabolic process	biological_process	0.12874	1	66	410	2251	17831	ENSOARG00000005786,ENSOARG00000015010,ENSOARG00000016498,ENSOARG00000008337,ENSOARG00000011762,ENSOARG00000014769,ENSOARG00000016282,ENSOARG00000001544,ENSOARG00000010095,ENSOARG00000006375,ENSOARG00000007299,ENSOARG00000006259,ENSOARG00000012128,ENSOARG00000014868,ENSOARG00000007393,ENSOARG00000002033,ENSOARG00000007894,ENSOARG00000009840,ENSOARG00000011318,ENSOARG00000019557,ENSOARG00000000480,…
GO:0006996	organelle organization	biological_process	0.12934	1	69	410	2335	17831	ENSOARG00000005780,ENSOARG00000001546,ENSOARG00000020740,ENSOARG00000019649,ENSOARG00000014470,ENSOARG00000008832,ENSOARG00000017737,ENSOARG00000002132,ENSOARG00000014305,ENSOARG00000012917,ENSOARG00000004269,ENSOARG00000004233,ENSOARG00000011589,ENSOARG00000012669,ENSOARG00000014321,ENSOARG00000016070,ENSOARG00000013512,ENSOARG00000004577,ENSOARG00000005558,ENSOARG00000008469,ENSOARG00000009736,…
GO:0039533	regulation of MDA-5 signaling pathway	biological_process	0.12944	1	1	410	5	17831	ENSOARG00000018383
GO:0004448	isocitrate dehydrogenase activity	molecular_function	0.12955	1	1	410	5	17831	ENSOARG00000006504
GO:0051234	establishment of localization	biological_process	0.12964	1	90	410	3189	17831	ENSOARG00000006034,ENSOARG00000006611,ENSOARG00000012072,ENSOARG00000004155,ENSOARG00000000456,ENSOARG00000019505,ENSOARG00000008758,ENSOARG00000000386,ENSOARG00000020145,ENSOARG00000000771,ENSOARG00000004623,ENSOARG00000018127,ENSOARG00000001010,ENSOARG00000018045,ENSOARG00000004577,ENSOARG00000004743,ENSOARG00000015834,ENSOARG00000008209,ENSOARG00000008469,ENSOARG00000006495,ENSOARG00000001617,…
GO:0033627	cell adhesion mediated by integrin	biological_process	0.13004	1	3	410	47	17831	ENSOARG00000012128,ENSOARG00000008024,ENSOARG00000015010
GO:0040012	regulation of locomotion	biological_process	0.13039	1	21	410	623	17831	ENSOARG00000002935,ENSOARG00000001761,ENSOARG00000008624,ENSOARG00000003730,ENSOARG00000003603,ENSOARG00000000462,ENSOARG00000012128,ENSOARG00000006610,ENSOARG00000015010,ENSOARG00000013611,ENSOARG00000019421,ENSOARG00000005558,ENSOARG00000011436,ENSOARG00000000616,ENSOARG00000017474,ENSOARG00000007288,ENSOARG00000005780,ENSOARG00000019414,ENSOARG00000012734,ENSOARG00000010782,ENSOARG00000019806
GO:1901977	negative regulation of cell cycle checkpoint	biological_process	0.1304	1	1	410	5	17831	ENSOARG00000013512
GO:0001570	vasculogenesis	biological_process	0.1305	1	3	410	51	17831	ENSOARG00000005054,ENSOARG00000004175,ENSOARG00000005780
GO:0031984	organelle subcompartment	cellular_component	0.13056	1	7	410	164	17831	ENSOARG00000014351,ENSOARG00000011530,ENSOARG00000012134,ENSOARG00000012013,ENSOARG00000014769,ENSOARG00000017880,ENSOARG00000008469
GO:0006972	hyperosmotic response	biological_process	0.13056	1	1	410	6	17831	ENSOARG00000005558
GO:0051020	GTPase binding	molecular_function	0.13062	1	9	410	209	17831	ENSOARG00000012128,ENSOARG00000010809,ENSOARG00000001850,ENSOARG00000004743,ENSOARG00000017283,ENSOARG00000005558,ENSOARG00000008469,ENSOARG00000014769,ENSOARG00000004424
GO:0006570	tyrosine metabolic process	biological_process	0.13081	1	1	410	5	17831	ENSOARG00000003890
GO:0051646	mitochondrion localization	biological_process	0.13107	1	2	410	23	17831	ENSOARG00000002132,ENSOARG00000020145
GO:0035947	regulation of gluconeogenesis by regulation of transcription from RNA polymerase II promoter	biological_process	0.13117	1	1	410	5	17831	ENSOARG00000018523
GO:1903310	positive regulation of chromatin modification	biological_process	0.13145	1	4	410	70	17831	ENSOARG00000010482,ENSOARG00000009736,ENSOARG00000003333,ENSOARG00000005631
GO:0009132	nucleoside diphosphate metabolic process	biological_process	0.13147	1	4	410	78	17831	ENSOARG00000003252,ENSOARG00000006259,ENSOARG00000017957,ENSOARG00000007894
GO:0006868	glutamine transport	biological_process	0.13178	1	1	410	5	17831	ENSOARG00000010284
GO:0015186	L-glutamine transmembrane transporter activity	molecular_function	0.13178	1	1	410	5	17831	ENSOARG00000010284
GO:0000123	histone acetyltransferase complex	cellular_component	0.13191	1	4	410	75	17831	ENSOARG00000007406,ENSOARG00000013866,ENSOARG00000015104,ENSOARG00000018523
GO:0031936	negative regulation of chromatin silencing	biological_process	0.13222	1	1	410	5	17831	ENSOARG00000001982
GO:0048584	positive regulation of response to stimulus	biological_process	0.13222	1	40	410	1301	17831	ENSOARG00000017817,ENSOARG00000008024,ENSOARG00000009840,ENSOARG00000020498,ENSOARG00000018410,ENSOARG00000004175,ENSOARG00000011318,ENSOARG00000007288,ENSOARG00000005780,ENSOARG00000011113,ENSOARG00000004233,ENSOARG00000001078,ENSOARG00000017161,ENSOARG00000013795,ENSOARG00000002540,ENSOARG00000008358,ENSOARG00000018383,ENSOARG00000003333,ENSOARG00000017357,ENSOARG00000004743,ENSOARG00000001544,…
GO:0021794	thalamus development	biological_process	0.13222	1	1	410	8	17831	ENSOARG00000019128
GO:0032436	positive regulation of proteasomal ubiquitin-dependent protein catabolic process	biological_process	0.13249	1	3	410	48	17831	ENSOARG00000009264,ENSOARG00000007288,ENSOARG00000013443
GO:0007182	common-partner SMAD protein phosphorylation	biological_process	0.13281	1	1	410	5	17831	ENSOARG00000004233
GO:0046943	carboxylic acid transmembrane transporter activity	molecular_function	0.13291	1	4	410	70	17831	ENSOARG00000001026,ENSOARG00000004405,ENSOARG00000005859,ENSOARG00000010284
GO:0010639	negative regulation of organelle organization	biological_process	0.13325	1	10	410	253	17831	ENSOARG00000001546,ENSOARG00000001982,ENSOARG00000016070,ENSOARG00000014305,ENSOARG00000018523,ENSOARG00000012128,ENSOARG00000013512,ENSOARG00000007909,ENSOARG00000009736,ENSOARG00000005950
GO:0051791	medium-chain fatty acid metabolic process	biological_process	0.13325	1	1	410	5	17831	ENSOARG00000004117
GO:0030579	ubiquitin-dependent SMAD protein catabolic process	biological_process	0.13338	1	1	410	6	17831	ENSOARG00000013443
GO:0006887	exocytosis	biological_process	0.13378	1	8	410	197	17831	ENSOARG00000004743,ENSOARG00000001010,ENSOARG00000012072,ENSOARG00000001617,ENSOARG00000009594,ENSOARG00000004424,ENSOARG00000001389,ENSOARG00000002236
GO:0071600	otic vesicle morphogenesis	biological_process	0.13393	1	1	410	7	17831	ENSOARG00000016866
GO:0051345	positive regulation of hydrolase activity	biological_process	0.13403	1	15	410	408	17831	ENSOARG00000010258,ENSOARG00000010829,ENSOARG00000006495,ENSOARG00000004623,ENSOARG00000005950,ENSOARG00000014094,ENSOARG00000014769,ENSOARG00000008574,ENSOARG00000007288,ENSOARG00000001560,ENSOARG00000018410,ENSOARG00000017283,ENSOARG00000004233,ENSOARG00000016618,ENSOARG00000010809
GO:0044444	cytoplasmic part	cellular_component	0.13416	1	145	410	5435	17831	ENSOARG00000008405,ENSOARG00000016498,ENSOARG00000003582,ENSOARG00000006642,ENSOARG00000015010,ENSOARG00000017474,ENSOARG00000014351,ENSOARG00000010095,ENSOARG00000011392,ENSOARG00000007766,ENSOARG00000013548,ENSOARG00000001544,ENSOARG00000017219,ENSOARG00000002327,ENSOARG00000005884,ENSOARG00000004786,ENSOARG00000005490,ENSOARG00000016545,ENSOARG00000003306,ENSOARG00000013853,ENSOARG00000015019,…
GO:0046872	metal ion binding	molecular_function	0.1342	1	71	410	2448	17831	ENSOARG00000007406,ENSOARG00000012820,ENSOARG00000002201,ENSOARG00000011997,ENSOARG00000001606,ENSOARG00000000709,ENSOARG00000011582,ENSOARG00000005601,ENSOARG00000012128,ENSOARG00000015819,ENSOARG00000008405,ENSOARG00000005950,ENSOARG00000013497,ENSOARG00000014351,ENSOARG00000011392,ENSOARG00000000480,ENSOARG00000014703,ENSOARG00000015008,ENSOARG00000006773,ENSOARG00000013795,ENSOARG00000000994,…
GO:2001016	positive regulation of skeletal muscle cell differentiation	biological_process	0.13426	1	1	410	5	17831	ENSOARG00000011582
GO:0070098	chemokine-mediated signaling pathway	biological_process	0.13444	1	2	410	39	17831	ENSOARG00000007687,ENSOARG00000012128
GO:0030003	cellular cation homeostasis	biological_process	0.13448	1	11	410	315	17831	ENSOARG00000005490,ENSOARG00000002132,ENSOARG00000008405,ENSOARG00000006495,ENSOARG00000012381,ENSOARG00000015819,ENSOARG00000003271,ENSOARG00000004233,ENSOARG00000007081,ENSOARG00000004743,ENSOARG00000003306
GO:0061133	endopeptidase activator activity	molecular_function	0.13457	1	1	410	6	17831	ENSOARG00000014094
GO:0070371	ERK1 and ERK2 cascade	biological_process	0.13482	1	7	410	169	17831	ENSOARG00000010493,ENSOARG00000010782,ENSOARG00000012128,ENSOARG00000016866,ENSOARG00000018127,ENSOARG00000015010,ENSOARG00000004743
GO:0072366	regulation of cellular ketone metabolic process by positive regulation of transcription from RNA polymerase II promoter	biological_process	0.13484	1	1	410	5	17831	ENSOARG00000018523
GO:0072038	mesenchymal stem cell maintenance involved in nephron morphogenesis	biological_process	0.13484	1	1	410	5	17831	ENSOARG00000006034
GO:0043967	histone H4 acetylation	biological_process	0.13488	1	3	410	46	17831	ENSOARG00000013866,ENSOARG00000018523,ENSOARG00000015104
GO:0043537	negative regulation of blood vessel endothelial cell migration	biological_process	0.1349	1	2	410	24	17831	ENSOARG00000015010,ENSOARG00000017474
GO:0045143	homologous chromosome segregation	biological_process	0.13507	1	3	410	45	17831	ENSOARG00000013447,ENSOARG00000005987,ENSOARG00000016070
GO:1902578	single-organism localization	biological_process	0.1351	1	82	410	2886	17831	ENSOARG00000005237,ENSOARG00000017880,ENSOARG00000005859,ENSOARG00000013363,ENSOARG00000010284,ENSOARG00000016548,ENSOARG00000007894,ENSOARG00000014282,ENSOARG00000002236,ENSOARG00000009393,ENSOARG00000000910,ENSOARG00000005054,ENSOARG00000002178,ENSOARG00000001389,ENSOARG00000009594,ENSOARG00000000994,ENSOARG00000015658,ENSOARG00000011392,ENSOARG00000001544,ENSOARG00000014351,ENSOARG00000003333,…
GO:0072357	PTW/PP1 phosphatase complex	cellular_component	0.13545	1	1	410	5	17831	ENSOARG00000011318
GO:0007399	nervous system development	biological_process	0.13557	1	39	410	1273	17831	ENSOARG00000000462,ENSOARG00000005054,ENSOARG00000004269,ENSOARG00000017161,ENSOARG00000012013,ENSOARG00000000263,ENSOARG00000015673,ENSOARG00000002063,ENSOARG00000019806,ENSOARG00000018189,ENSOARG00000005286,ENSOARG00000008024,ENSOARG00000004175,ENSOARG00000019128,ENSOARG00000018410,ENSOARG00000019557,ENSOARG00000014470,ENSOARG00000005153,ENSOARG00000017737,ENSOARG00000004750,ENSOARG00000012072,…
GO:0015171	amino acid transmembrane transporter activity	molecular_function	0.1357	1	3	410	45	17831	ENSOARG00000004405,ENSOARG00000005859,ENSOARG00000010284
GO:0043140	ATP-dependent 3'-5' DNA helicase activity	molecular_function	0.13595	1	1	410	5	17831	ENSOARG00000012917
GO:0010990	regulation of SMAD protein complex assembly	biological_process	0.13596	1	1	410	5	17831	ENSOARG00000005153
GO:0010991	negative regulation of SMAD protein complex assembly	biological_process	0.13596	1	1	410	5	17831	ENSOARG00000005153
GO:0006222	UMP biosynthetic process	biological_process	0.13613	1	1	410	5	17831	ENSOARG00000009543
GO:0009173	pyrimidine ribonucleoside monophosphate metabolic process	biological_process	0.13613	1	1	410	5	17831	ENSOARG00000009543
GO:0009174	pyrimidine ribonucleoside monophosphate biosynthetic process	biological_process	0.13613	1	1	410	5	17831	ENSOARG00000009543
GO:0046049	UMP metabolic process	biological_process	0.13613	1	1	410	5	17831	ENSOARG00000009543
GO:0048635	negative regulation of muscle organ development	biological_process	0.13617	1	2	410	26	17831	ENSOARG00000015833,ENSOARG00000016866
GO:0016308	1-phosphatidylinositol-4-phosphate 5-kinase activity	molecular_function	0.13619	1	1	410	5	17831	ENSOARG00000009840
GO:0060029	convergent extension involved in organogenesis	biological_process	0.13633	1	1	410	5	17831	ENSOARG00000010809
GO:0042758	long-chain fatty acid catabolic process	biological_process	0.13634	1	1	410	5	17831	ENSOARG00000001530
GO:0035426	extracellular matrix-cell signaling	biological_process	0.13635	1	1	410	5	17831	ENSOARG00000004175
GO:0017070	U6 snRNA binding	molecular_function	0.13666	1	1	410	5	17831	ENSOARG00000013312
GO:0034091	regulation of maintenance of sister chromatid cohesion	biological_process	0.13668	1	1	410	5	17831	ENSOARG00000001546
GO:0034182	regulation of maintenance of mitotic sister chromatid cohesion	biological_process	0.13668	1	1	410	5	17831	ENSOARG00000001546
GO:0044352	pinosome	cellular_component	0.1369	1	1	410	5	17831	ENSOARG00000019414
GO:0044354	macropinosome	cellular_component	0.1369	1	1	410	5	17831	ENSOARG00000019414
GO:0045240	dihydrolipoyl dehydrogenase complex	cellular_component	0.13693	1	1	410	5	17831	ENSOARG00000018523
GO:0051901	positive regulation of mitochondrial depolarization	biological_process	0.13713	1	1	410	6	17831	ENSOARG00000007288
GO:1904181	positive regulation of membrane depolarization	biological_process	0.13713	1	1	410	6	17831	ENSOARG00000007288
GO:0098771	inorganic ion homeostasis	biological_process	0.13714	1	13	410	378	17831	ENSOARG00000006495,ENSOARG00000002132,ENSOARG00000008405,ENSOARG00000005490,ENSOARG00000004743,ENSOARG00000013780,ENSOARG00000003306,ENSOARG00000014970,ENSOARG00000007081,ENSOARG00000004233,ENSOARG00000003271,ENSOARG00000015819,ENSOARG00000012381
GO:0001826	inner cell mass cell differentiation	biological_process	0.13736	1	1	410	5	17831	ENSOARG00000010482
GO:0043161	proteasome-mediated ubiquitin-dependent protein catabolic process	biological_process	0.13738	1	9	410	227	17831	ENSOARG00000013512,ENSOARG00000014305,ENSOARG00000016070,ENSOARG00000013443,ENSOARG00000007288,ENSOARG00000004233,ENSOARG00000013661,ENSOARG00000009264,ENSOARG00000019380
GO:0001046	core promoter sequence-specific DNA binding	molecular_function	0.13741	1	2	410	27	17831	ENSOARG00000019128,ENSOARG00000013870
GO:0016758	transferase activity, transferring hexosyl groups	molecular_function	0.13743	1	6	410	154	17831	ENSOARG00000002936,ENSOARG00000012134,ENSOARG00000011436,ENSOARG00000015019,ENSOARG00000007393,ENSOARG00000012463
GO:0021537	telencephalon development	biological_process	0.13748	1	7	410	165	17831	ENSOARG00000001617,ENSOARG00000018410,ENSOARG00000016866,ENSOARG00000000462,ENSOARG00000005987,ENSOARG00000018523,ENSOARG00000000263
GO:0008525	phosphatidylcholine transporter activity	molecular_function	0.13748	1	1	410	5	17831	ENSOARG00000010639
GO:0019992	diacylglycerol binding	molecular_function	0.13748	1	1	410	5	17831	ENSOARG00000012072
GO:0060043	regulation of cardiac muscle cell proliferation	biological_process	0.1375	1	2	410	24	17831	ENSOARG00000015833,ENSOARG00000005153
GO:1903729	regulation of plasma membrane organization	biological_process	0.13753	1	4	410	76	17831	ENSOARG00000019414,ENSOARG00000007288,ENSOARG00000012128,ENSOARG00000000462
GO:0006627	protein processing involved in protein targeting to mitochondrion	biological_process	0.13754	1	1	410	5	17831	ENSOARG00000004155
GO:0006807	nitrogen compound metabolic process	biological_process	0.13756	1	123	410	4790	17831	ENSOARG00000008530,ENSOARG00000011113,ENSOARG00000004600,ENSOARG00000005054,ENSOARG00000008962,ENSOARG00000001982,ENSOARG00000017161,ENSOARG00000005568,ENSOARG00000012465,ENSOARG00000013469,ENSOARG00000005631,ENSOARG00000009839,ENSOARG00000015008,ENSOARG00000006773,ENSOARG00000000480,ENSOARG00000002063,ENSOARG00000009594,ENSOARG00000010899,ENSOARG00000005286,ENSOARG00000008032,ENSOARG00000010482,…
GO:0046133	pyrimidine ribonucleoside catabolic process	biological_process	0.13759	1	1	410	5	17831	ENSOARG00000001982
GO:0003175	tricuspid valve development	biological_process	0.13762	1	1	410	5	17831	ENSOARG00000005153
GO:0048469	cell maturation	biological_process	0.13762	1	5	410	110	17831	ENSOARG00000016070,ENSOARG00000011762,ENSOARG00000006648,ENSOARG00000008024,ENSOARG00000017737
GO:0010936	negative regulation of macrophage cytokine production	biological_process	0.13795	1	1	410	5	17831	ENSOARG00000000897
GO:1900246	positive regulation of RIG-I signaling pathway	biological_process	0.13796	1	1	410	5	17831	ENSOARG00000018383
GO:1901339	regulation of store-operated calcium channel activity	biological_process	0.13811	1	1	410	5	17831	ENSOARG00000008405
GO:0071680	response to indole-3-methanol	biological_process	0.13817	1	1	410	5	17831	ENSOARG00000017474
GO:0071681	cellular response to indole-3-methanol	biological_process	0.13817	1	1	410	5	17831	ENSOARG00000017474
GO:0030976	thiamine pyrophosphate binding	molecular_function	0.13817	1	1	410	5	17831	ENSOARG00000002224
GO:0071458	integral component of cytoplasmic side of endoplasmic reticulum membrane	cellular_component	0.13817	1	1	410	5	17831	ENSOARG00000000910
GO:0071556	integral component of lumenal side of endoplasmic reticulum membrane	cellular_component	0.13817	1	1	410	5	17831	ENSOARG00000000910
GO:0098553	lumenal side of endoplasmic reticulum membrane	cellular_component	0.13817	1	1	410	5	17831	ENSOARG00000000910
GO:0098576	lumenal side of membrane	cellular_component	0.13817	1	1	410	5	17831	ENSOARG00000000910
GO:0036289	peptidyl-serine autophosphorylation	biological_process	0.13817	1	1	410	5	17831	ENSOARG00000001544
GO:0021814	cell motility involved in cerebral cortex radial glia guided migration	biological_process	0.13817	1	1	410	5	17831	ENSOARG00000005987
GO:0090286	cytoskeletal anchoring at nuclear membrane	biological_process	0.13817	1	1	410	5	17831	ENSOARG00000005987
GO:0086042	cardiac muscle cell-cardiac muscle cell adhesion	biological_process	0.13817	1	1	410	5	17831	ENSOARG00000017474
GO:0086073	bundle of His cell-Purkinje myocyte adhesion involved in cell communication	biological_process	0.13817	1	1	410	5	17831	ENSOARG00000017474
GO:0005030	neurotrophin receptor activity	molecular_function	0.13817	1	1	410	5	17831	ENSOARG00000010871
GO:0035251	UDP-glucosyltransferase activity	molecular_function	0.13817	1	1	410	5	17831	ENSOARG00000012463
GO:0004396	hexokinase activity	molecular_function	0.13817	1	1	410	5	17831	ENSOARG00000003252
GO:0010793	regulation of mRNA export from nucleus	biological_process	0.13817	1	1	410	5	17831	ENSOARG00000005054
GO:0032354	response to follicle-stimulating hormone	biological_process	0.13817	1	1	410	5	17831	ENSOARG00000008024
GO:0010216	maintenance of DNA methylation	biological_process	0.13817	1	1	410	5	17831	ENSOARG00000008530
GO:0030898	actin-dependent ATPase activity	molecular_function	0.13817	1	1	410	5	17831	ENSOARG00000001617
GO:0015014	heparan sulfate proteoglycan biosynthetic process, polysaccharide chain biosynthetic process	biological_process	0.13817	1	1	410	5	17831	ENSOARG00000007393
GO:0016421	CoA carboxylase activity	molecular_function	0.13817	1	1	410	5	17831	ENSOARG00000004442
GO:0005004	GPI-linked ephrin receptor activity	molecular_function	0.13817	1	1	410	5	17831	ENSOARG00000008024
GO:1901533	negative regulation of hematopoietic progenitor cell differentiation	biological_process	0.1383	1	1	410	7	17831	ENSOARG00000012128
GO:0071816	tail-anchored membrane protein insertion into ER membrane	biological_process	0.13846	1	1	410	6	17831	ENSOARG00000011392
GO:0006096	glycolytic process	biological_process	0.13869	1	3	410	52	17831	ENSOARG00000003252,ENSOARG00000017957,ENSOARG00000007894
GO:0050662	coenzyme binding	molecular_function	0.13888	1	7	410	159	17831	ENSOARG00000017608,ENSOARG00000008832,ENSOARG00000002224,ENSOARG00000010451,ENSOARG00000007894,ENSOARG00000017957,ENSOARG00000006504
GO:0000977	RNA polymerase II regulatory region sequence-specific DNA binding	molecular_function	0.13911	1	16	410	482	17831	ENSOARG00000000927,ENSOARG00000019128,ENSOARG00000013548,ENSOARG00000003333,ENSOARG00000007145,ENSOARG00000010829,ENSOARG00000004750,ENSOARG00000005153,ENSOARG00000015833,ENSOARG00000013870,ENSOARG00000010493,ENSOARG00000004111,ENSOARG00000019668,ENSOARG00000006034,ENSOARG00000017782,ENSOARG00000004936
GO:0031122	cytoplasmic microtubule organization	biological_process	0.13933	1	2	410	24	17831	ENSOARG00000012128,ENSOARG00000008469
GO:0006986	response to unfolded protein	biological_process	0.13933	1	3	410	51	17831	ENSOARG00000013443,ENSOARG00000000927,ENSOARG00000010493
GO:0009111	vitamin catabolic process	biological_process	0.13961	1	1	410	6	17831	ENSOARG00000011582
GO:0042363	fat-soluble vitamin catabolic process	biological_process	0.13961	1	1	410	6	17831	ENSOARG00000011582
GO:0007507	heart development	biological_process	0.14002	1	13	410	358	17831	ENSOARG00000015834,ENSOARG00000014470,ENSOARG00000012463,ENSOARG00000015833,ENSOARG00000005153,ENSOARG00000009251,ENSOARG00000001617,ENSOARG00000007393,ENSOARG00000010782,ENSOARG00000010809,ENSOARG00000005054,ENSOARG00000016866,ENSOARG00000003271
GO:0071345	cellular response to cytokine stimulus	biological_process	0.14021	1	15	410	447	17831	ENSOARG00000001544,ENSOARG00000005568,ENSOARG00000004175,ENSOARG00000001078,ENSOARG00000004233,ENSOARG00000009133,ENSOARG00000007687,ENSOARG00000012128,ENSOARG00000010482,ENSOARG00000002094,ENSOARG00000016498,ENSOARG00000011762,ENSOARG00000002236,ENSOARG00000007894,ENSOARG00000017957
GO:0051315	attachment of mitotic spindle microtubules to kinetochore	biological_process	0.14059	1	1	410	6	17831	ENSOARG00000013512
GO:0045002	double-strand break repair via single-strand annealing	biological_process	0.14061	1	1	410	6	17831	ENSOARG00000012465
GO:0016459	myosin complex	cellular_component	0.14068	1	3	410	47	17831	ENSOARG00000010124,ENSOARG00000007766,ENSOARG00000001617
GO:0005488	binding	molecular_function	0.14109	1	242	410	9490	17831	ENSOARG00000018383,ENSOARG00000004442,ENSOARG00000011589,ENSOARG00000009264,ENSOARG00000003587,ENSOARG00000015759,ENSOARG00000000880,ENSOARG00000020832,ENSOARG00000012917,ENSOARG00000006080,ENSOARG00000003642,ENSOARG00000014569,ENSOARG00000014305,ENSOARG00000008392,ENSOARG00000000462,ENSOARG00000012897,ENSOARG00000005443,ENSOARG00000013312,ENSOARG00000008967,ENSOARG00000008832,ENSOARG00000002132,…
GO:0072595	maintenance of protein localization in organelle	biological_process	0.14116	1	2	410	24	17831	ENSOARG00000004233,ENSOARG00000005987
GO:0001012	RNA polymerase II regulatory region DNA binding	molecular_function	0.14116	1	16	410	483	17831	ENSOARG00000019668,ENSOARG00000006034,ENSOARG00000017782,ENSOARG00000004936,ENSOARG00000000927,ENSOARG00000019128,ENSOARG00000013548,ENSOARG00000007145,ENSOARG00000003333,ENSOARG00000005153,ENSOARG00000004750,ENSOARG00000010829,ENSOARG00000013870,ENSOARG00000010493,ENSOARG00000004111,ENSOARG00000015833
GO:0030324	lung development	biological_process	0.14125	1	6	410	135	17831	ENSOARG00000016866,ENSOARG00000011318,ENSOARG00000019414,ENSOARG00000010782,ENSOARG00000019421,ENSOARG00000012820
GO:0021548	pons development	biological_process	0.14158	1	1	410	10	17831	ENSOARG00000007145
GO:0046717	acid secretion	biological_process	0.14183	1	3	410	51	17831	ENSOARG00000000994,ENSOARG00000009393,ENSOARG00000009594
GO:0002009	morphogenesis of an epithelium	biological_process	0.14184	1	13	410	364	17831	ENSOARG00000014470,ENSOARG00000019421,ENSOARG00000005153,ENSOARG00000010809,ENSOARG00000019806,ENSOARG00000006034,ENSOARG00000005054,ENSOARG00000018523,ENSOARG00000016866,ENSOARG00000004233,ENSOARG00000011318,ENSOARG00000019128,ENSOARG00000019414
GO:0007166	cell surface receptor signaling pathway	biological_process	0.14191	1	47	410	1568	17831	ENSOARG00000001544,ENSOARG00000000473,ENSOARG00000003333,ENSOARG00000016498,ENSOARG00000015010,ENSOARG00000010493,ENSOARG00000015834,ENSOARG00000000616,ENSOARG00000019421,ENSOARG00000011762,ENSOARG00000016866,ENSOARG00000000456,ENSOARG00000013443,ENSOARG00000007393,ENSOARG00000010809,ENSOARG00000006610,ENSOARG00000012128,ENSOARG00000021005,ENSOARG00000005998,ENSOARG00000018955,ENSOARG00000010070,…
GO:0031650	regulation of heat generation	biological_process	0.14195	1	1	410	6	17831	ENSOARG00000016498
GO:0034613	cellular protein localization	biological_process	0.14231	1	31	410	958	17831	ENSOARG00000019414,ENSOARG00000005237,ENSOARG00000011392,ENSOARG00000007288,ENSOARG00000005780,ENSOARG00000018045,ENSOARG00000005884,ENSOARG00000006495,ENSOARG00000015010,ENSOARG00000020658,ENSOARG00000011530,ENSOARG00000008469,ENSOARG00000017474,ENSOARG00000014470,ENSOARG00000015834,ENSOARG00000004155,ENSOARG00000000456,ENSOARG00000004233,ENSOARG00000014045,ENSOARG00000012128,ENSOARG00000000910,…
GO:0006351	transcription, DNA-templated	biological_process	0.1424	1	66	410	2394	17831	ENSOARG00000001982,ENSOARG00000017161,ENSOARG00000005568,ENSOARG00000011113,ENSOARG00000005054,ENSOARG00000008530,ENSOARG00000008962,ENSOARG00000005631,ENSOARG00000013469,ENSOARG00000009839,ENSOARG00000006773,ENSOARG00000015008,ENSOARG00000019557,ENSOARG00000008032,ENSOARG00000010482,ENSOARG00000004750,ENSOARG00000005153,ENSOARG00000010284,ENSOARG00000002293,ENSOARG00000019668,ENSOARG00000016228,…
GO:0048812	neuron projection morphogenesis	biological_process	0.14245	1	13	410	356	17831	ENSOARG00000001617,ENSOARG00000004750,ENSOARG00000006455,ENSOARG00000001990,ENSOARG00000000263,ENSOARG00000019128,ENSOARG00000017161,ENSOARG00000018410,ENSOARG00000008024,ENSOARG00000004269,ENSOARG00000000462,ENSOARG00000019806,ENSOARG00000010782
GO:0006958	complement activation, classical pathway	biological_process	0.14285	1	1	410	6	17831	ENSOARG00000008001
GO:0032435	negative regulation of proteasomal ubiquitin-dependent protein catabolic process	biological_process	0.14287	1	3	410	53	17831	ENSOARG00000016070,ENSOARG00000014305,ENSOARG00000013512
GO:0006101	citrate metabolic process	biological_process	0.14343	1	2	410	24	17831	ENSOARG00000006504,ENSOARG00000002224
GO:0044712	single-organism catabolic process	biological_process	0.14345	1	22	410	659	17831	ENSOARG00000000994,ENSOARG00000017957,ENSOARG00000019505,ENSOARG00000001982,ENSOARG00000000456,ENSOARG00000003252,ENSOARG00000013443,ENSOARG00000011582,ENSOARG00000017283,ENSOARG00000013661,ENSOARG00000001530,ENSOARG00000014305,ENSOARG00000000910,ENSOARG00000009393,ENSOARG00000003890,ENSOARG00000007894,ENSOARG00000009840,ENSOARG00000019414,ENSOARG00000016070,ENSOARG00000013512,ENSOARG00000017628,…
GO:0051536	iron-sulfur cluster binding	molecular_function	0.14355	1	3	410	52	17831	ENSOARG00000012122,ENSOARG00000000480,ENSOARG00000011589
GO:0051540	metal cluster binding	molecular_function	0.14355	1	3	410	52	17831	ENSOARG00000000480,ENSOARG00000012122,ENSOARG00000011589
GO:0060350	endochondral bone morphogenesis	biological_process	0.14359	1	3	410	48	17831	ENSOARG00000019414,ENSOARG00000017161,ENSOARG00000004577
GO:0046933	proton-transporting ATP synthase activity, rotational mechanism	molecular_function	0.14384	1	1	410	7	17831	ENSOARG00000004743
GO:0097659	nucleic acid-templated transcription	biological_process	0.14399	1	67	410	2434	17831	ENSOARG00000008957,ENSOARG00000017782,ENSOARG00000014321,ENSOARG00000000230,ENSOARG00000003642,ENSOARG00000004233,ENSOARG00000015833,ENSOARG00000013870,ENSOARG00000020658,ENSOARG00000008832,ENSOARG00000010829,ENSOARG00000003881,ENSOARG00000013690,ENSOARG00000019128,ENSOARG00000004175,ENSOARG00000002015,ENSOARG00000014094,ENSOARG00000018523,ENSOARG00000011813,ENSOARG00000010809,ENSOARG00000006034,…
GO:0030182	neuron differentiation	biological_process	0.14413	1	25	410	777	17831	ENSOARG00000019128,ENSOARG00000018410,ENSOARG00000019557,ENSOARG00000008024,ENSOARG00000019806,ENSOARG00000018189,ENSOARG00000010782,ENSOARG00000001617,ENSOARG00000004750,ENSOARG00000005153,ENSOARG00000017737,ENSOARG00000015834,ENSOARG00000004111,ENSOARG00000001990,ENSOARG00000017161,ENSOARG00000004269,ENSOARG00000016866,ENSOARG00000003603,ENSOARG00000012128,ENSOARG00000016618,ENSOARG00000000462,…
GO:0046856	phosphatidylinositol dephosphorylation	biological_process	0.1444	1	2	410	24	17831	ENSOARG00000004577,ENSOARG00000014769
GO:0046835	carbohydrate phosphorylation	biological_process	0.1444	1	2	410	24	17831	ENSOARG00000011353,ENSOARG00000003252
GO:0072540	T-helper 17 cell lineage commitment	biological_process	0.14451	1	1	410	6	17831	ENSOARG00000012820
GO:0034204	lipid translocation	biological_process	0.14495	1	2	410	23	17831	ENSOARG00000010639,ENSOARG00000014351
GO:0045332	phospholipid translocation	biological_process	0.14495	1	2	410	23	17831	ENSOARG00000014351,ENSOARG00000010639
GO:0043587	tongue morphogenesis	biological_process	0.14497	1	1	410	6	17831	ENSOARG00000011582
GO:0008301	DNA binding, bending	molecular_function	0.14505	1	1	410	9	17831	ENSOARG00000014321
GO:0032356	oxidized DNA binding	molecular_function	0.1451	1	1	410	6	17831	ENSOARG00000012917
GO:1902305	regulation of sodium ion transmembrane transport	biological_process	0.14529	1	2	410	28	17831	ENSOARG00000006495,ENSOARG00000008262
GO:0006757	ATP generation from ADP	biological_process	0.14551	1	3	410	53	17831	ENSOARG00000003252,ENSOARG00000017957,ENSOARG00000007894
GO:0004222	metalloendopeptidase activity	molecular_function	0.14606	1	5	410	106	17831	ENSOARG00000010943,ENSOARG00000019414,ENSOARG00000012013,ENSOARG00000004155,ENSOARG00000012373
GO:0050961	detection of temperature stimulus involved in sensory perception	biological_process	0.14606	1	1	410	6	17831	ENSOARG00000012013
GO:0050965	detection of temperature stimulus involved in sensory perception of pain	biological_process	0.14606	1	1	410	6	17831	ENSOARG00000012013
GO:1903320	regulation of protein modification by small protein conjugation or removal	biological_process	0.14608	1	8	410	200	17831	ENSOARG00000014305,ENSOARG00000016070,ENSOARG00000013512,ENSOARG00000010482,ENSOARG00000013443,ENSOARG00000004233,ENSOARG00000013795,ENSOARG00000009264
GO:1903430	negative regulation of cell maturation	biological_process	0.14636	1	1	410	6	17831	ENSOARG00000011762
GO:0016746	transferase activity, transferring acyl groups	molecular_function	0.14637	1	8	410	196	17831	ENSOARG00000018523,ENSOARG00000015104,ENSOARG00000013690,ENSOARG00000001546,ENSOARG00000011138,ENSOARG00000008822,ENSOARG00000013866,ENSOARG00000004117
GO:0038094	Fc-gamma receptor signaling pathway	biological_process	0.14644	1	1	410	6	17831	ENSOARG00000010070
GO:0031965	nuclear membrane	cellular_component	0.14658	1	7	410	162	17831	ENSOARG00000013086,ENSOARG00000000897,ENSOARG00000015104,ENSOARG00000016618,ENSOARG00000005987,ENSOARG00000008469,ENSOARG00000007894
GO:0051347	positive regulation of transferase activity	biological_process	0.14662	1	13	410	360	17831	ENSOARG00000010809,ENSOARG00000012128,ENSOARG00000001078,ENSOARG00000008024,ENSOARG00000014970,ENSOARG00000005780,ENSOARG00000004175,ENSOARG00000013443,ENSOARG00000013671,ENSOARG00000007299,ENSOARG00000016498,ENSOARG00000005998,ENSOARG00000015010
GO:0007006	mitochondrial membrane organization	biological_process	0.14692	1	3	410	55	17831	ENSOARG00000020145,ENSOARG00000006611,ENSOARG00000015819
GO:0016874	ligase activity	molecular_function	0.14702	1	6	410	129	17831	ENSOARG00000016498,ENSOARG00000013586,ENSOARG00000008637,ENSOARG00000011997,ENSOARG00000004442,ENSOARG00000005286
GO:0042612	MHC class I protein complex	cellular_component	0.1471	1	1	410	11	17831	ENSOARG00000002875
GO:0097367	carbohydrate derivative binding	molecular_function	0.14722	1	57	410	1902	17831	ENSOARG00000018410,ENSOARG00000009840,ENSOARG00000008454,ENSOARG00000008024,ENSOARG00000013586,ENSOARG00000017866,ENSOARG00000005286,ENSOARG00000002846,ENSOARG00000010829,ENSOARG00000002576,ENSOARG00000013363,ENSOARG00000002132,ENSOARG00000019649,ENSOARG00000007197,ENSOARG00000010124,ENSOARG00000010639,ENSOARG00000017161,ENSOARG00000005568,ENSOARG00000003730,ENSOARG00000012917,ENSOARG00000014341,…
GO:0002820	negative regulation of adaptive immune response	biological_process	0.14749	1	2	410	25	17831	ENSOARG00000012820,ENSOARG00000003333
GO:0021983	pituitary gland development	biological_process	0.14753	1	2	410	28	17831	ENSOARG00000016866,ENSOARG00000004750
GO:0043408	regulation of MAPK cascade	biological_process	0.14759	1	15	410	431	17831	ENSOARG00000001078,ENSOARG00000016866,ENSOARG00000008024,ENSOARG00000001544,ENSOARG00000004743,ENSOARG00000004175,ENSOARG00000007393,ENSOARG00000010809,ENSOARG00000012128,ENSOARG00000015010,ENSOARG00000005998,ENSOARG00000018127,ENSOARG00000010493,ENSOARG00000013671,ENSOARG00000000899
GO:0022402	cell cycle process	biological_process	0.14763	1	24	410	734	17831	ENSOARG00000009264,ENSOARG00000002405,ENSOARG00000013447,ENSOARG00000014305,ENSOARG00000005054,ENSOARG00000005987,ENSOARG00000018523,ENSOARG00000018751,ENSOARG00000016101,ENSOARG00000001982,ENSOARG00000011582,ENSOARG00000013661,ENSOARG00000016866,ENSOARG00000004233,ENSOARG00000020740,ENSOARG00000008337,ENSOARG00000015833,ENSOARG00000008469,ENSOARG00000002293,ENSOARG00000001617,ENSOARG00000016070,…
GO:0070266	necroptotic process	biological_process	0.14782	1	2	410	26	17831	ENSOARG00000010258,ENSOARG00000001544
GO:0033700	phospholipid efflux	biological_process	0.14793	1	1	410	9	17831	ENSOARG00000010639
GO:2001242	regulation of intrinsic apoptotic signaling pathway	biological_process	0.1481	1	5	410	116	17831	ENSOARG00000017357,ENSOARG00000004064,ENSOARG00000007288,ENSOARG00000008758,ENSOARG00000007909
GO:0045657	positive regulation of monocyte differentiation	biological_process	0.14842	1	1	410	6	17831	ENSOARG00000004764
GO:0016624	oxidoreductase activity, acting on the aldehyde or oxo group of donors, disulfide as acceptor	molecular_function	0.14857	1	1	410	7	17831	ENSOARG00000002224
GO:0046658	anchored component of plasma membrane	cellular_component	0.14864	1	2	410	31	17831	ENSOARG00000017880,ENSOARG00000018410
GO:0016323	basolateral plasma membrane	cellular_component	0.14873	1	5	410	102	17831	ENSOARG00000007766,ENSOARG00000013780,ENSOARG00000009319,ENSOARG00000000386,ENSOARG00000000462
GO:0070727	cellular macromolecule localization	biological_process	0.14883	1	31	410	963	17831	ENSOARG00000011530,ENSOARG00000006495,ENSOARG00000020658,ENSOARG00000015010,ENSOARG00000017474,ENSOARG00000015834,ENSOARG00000014470,ENSOARG00000008469,ENSOARG00000005237,ENSOARG00000019414,ENSOARG00000011392,ENSOARG00000005780,ENSOARG00000007288,ENSOARG00000005884,ENSOARG00000018045,ENSOARG00000004623,ENSOARG00000004424,ENSOARG00000018127,ENSOARG00000000263,ENSOARG00000014535,ENSOARG00000004233,…
GO:0042551	neuron maturation	biological_process	0.14885	1	2	410	27	17831	ENSOARG00000017737,ENSOARG00000008024
GO:0005342	organic acid transmembrane transporter activity	molecular_function	0.14892	1	4	410	73	17831	ENSOARG00000001026,ENSOARG00000010284,ENSOARG00000005859,ENSOARG00000004405
GO:0034987	immunoglobulin receptor binding	molecular_function	0.14917	1	1	410	6	17831	ENSOARG00000002846
GO:0070252	actin-mediated cell contraction	biological_process	0.14927	1	3	410	52	17831	ENSOARG00000005780,ENSOARG00000008262,ENSOARG00000017474
GO:0021591	ventricular system development	biological_process	0.14965	1	2	410	25	17831	ENSOARG00000001617,ENSOARG00000000462
GO:0071526	semaphorin-plexin signaling pathway	biological_process	0.14972	1	2	410	26	17831	ENSOARG00000019806,ENSOARG00000017737
GO:0009966	regulation of signal transduction	biological_process	0.14977	1	57	410	1996	17831	ENSOARG00000017161,ENSOARG00000001761,ENSOARG00000004233,ENSOARG00000001078,ENSOARG00000011113,ENSOARG00000018383,ENSOARG00000013469,ENSOARG00000013795,ENSOARG00000005880,ENSOARG00000000263,ENSOARG00000018410,ENSOARG00000019414,ENSOARG00000004175,ENSOARG00000005780,ENSOARG00000007288,ENSOARG00000011318,ENSOARG00000008024,ENSOARG00000012734,ENSOARG00000018189,ENSOARG00000013363,ENSOARG00000005153,…
GO:0032502	developmental process	biological_process	0.15006	1	104	410	3719	17831	ENSOARG00000005631,ENSOARG00000000263,ENSOARG00000006773,ENSOARG00000008358,ENSOARG00000002063,ENSOARG00000009594,ENSOARG00000005054,ENSOARG00000001982,ENSOARG00000017161,ENSOARG00000012013,ENSOARG00000005568,ENSOARG00000002293,ENSOARG00000009251,ENSOARG00000004750,ENSOARG00000005153,ENSOARG00000005286,ENSOARG00000012734,ENSOARG00000018189,ENSOARG00000010482,ENSOARG00000011318,ENSOARG00000019557,…
GO:0002250	adaptive immune response	biological_process	0.15009	1	7	410	175	17831	ENSOARG00000005780,ENSOARG00000001982,ENSOARG00000008001,ENSOARG00000003333,ENSOARG00000005558,ENSOARG00000012820,ENSOARG00000002846
GO:0019842	vitamin binding	molecular_function	0.15015	1	3	410	48	17831	ENSOARG00000008392,ENSOARG00000003271,ENSOARG00000002224
GO:0072431	signal transduction involved in mitotic G1 DNA damage checkpoint	biological_process	0.15033	1	1	410	7	17831	ENSOARG00000004233
GO:1902400	intracellular signal transduction involved in G1 DNA damage checkpoint	biological_process	0.15033	1	1	410	7	17831	ENSOARG00000004233
GO:0045620	negative regulation of lymphocyte differentiation	biological_process	0.15067	1	2	410	27	17831	ENSOARG00000003333,ENSOARG00000012820
GO:0007368	determination of left/right symmetry	biological_process	0.15085	1	4	410	77	17831	ENSOARG00000015834,ENSOARG00000009251,ENSOARG00000016866,ENSOARG00000005153
GO:0006072	glycerol-3-phosphate metabolic process	biological_process	0.15089	1	1	410	7	17831	ENSOARG00000017957
GO:0043410	positive regulation of MAPK cascade	biological_process	0.15091	1	11	410	299	17831	ENSOARG00000007393,ENSOARG00000010809,ENSOARG00000012128,ENSOARG00000016866,ENSOARG00000008024,ENSOARG00000004743,ENSOARG00000001544,ENSOARG00000004175,ENSOARG00000013671,ENSOARG00000005998,ENSOARG00000018127
GO:0001838	embryonic epithelial tube formation	biological_process	0.15096	1	5	410	109	17831	ENSOARG00000019806,ENSOARG00000014470,ENSOARG00000010809,ENSOARG00000018523,ENSOARG00000005054
GO:0072175	epithelial tube formation	biological_process	0.15096	1	5	410	109	17831	ENSOARG00000005054,ENSOARG00000018523,ENSOARG00000014470,ENSOARG00000010809,ENSOARG00000019806
GO:0008360	regulation of cell shape	biological_process	0.15161	1	4	410	77	17831	ENSOARG00000005950,ENSOARG00000019806,ENSOARG00000001617,ENSOARG00000002545
GO:0042327	positive regulation of phosphorylation	biological_process	0.1517	1	20	410	604	17831	ENSOARG00000010809,ENSOARG00000007393,ENSOARG00000012128,ENSOARG00000001078,ENSOARG00000016866,ENSOARG00000007299,ENSOARG00000017957,ENSOARG00000004764,ENSOARG00000018127,ENSOARG00000005998,ENSOARG00000014970,ENSOARG00000008024,ENSOARG00000004175,ENSOARG00000005780,ENSOARG00000004743,ENSOARG00000001544,ENSOARG00000007288,ENSOARG00000013671,ENSOARG00000016498,ENSOARG00000015010
GO:0070601	centromeric sister chromatid cohesion	biological_process	0.15175	1	1	410	7	17831	ENSOARG00000001546
GO:0043632	modification-dependent macromolecule catabolic process	biological_process	0.15191	1	14	410	397	17831	ENSOARG00000013661,ENSOARG00000004233,ENSOARG00000007288,ENSOARG00000013443,ENSOARG00000014305,ENSOARG00000016070,ENSOARG00000013512,ENSOARG00000019380,ENSOARG00000019268,ENSOARG00000002935,ENSOARG00000009264,ENSOARG00000020740,ENSOARG00000011997,ENSOARG00000013795
GO:0031056	regulation of histone modification	biological_process	0.15217	1	5	410	105	17831	ENSOARG00000005631,ENSOARG00000003333,ENSOARG00000007909,ENSOARG00000009736,ENSOARG00000010482
GO:0030323	respiratory tube development	biological_process	0.15233	1	6	410	138	17831	ENSOARG00000010782,ENSOARG00000012820,ENSOARG00000019421,ENSOARG00000016866,ENSOARG00000011318,ENSOARG00000019414
GO:0050861	positive regulation of B cell receptor signaling pathway	biological_process	0.1525	1	1	410	6	17831	ENSOARG00000018955
GO:0046906	tetrapyrrole binding	molecular_function	0.15255	1	6	410	156	17831	ENSOARG00000008392,ENSOARG00000013497,ENSOARG00000017357,ENSOARG00000011582,ENSOARG00000000880,ENSOARG00000000709
GO:0019372	lipoxygenase pathway	biological_process	0.15273	1	1	410	6	17831	ENSOARG00000009594
GO:0010811	positive regulation of cell-substrate adhesion	biological_process	0.15282	1	4	410	78	17831	ENSOARG00000005780,ENSOARG00000015010,ENSOARG00000017474,ENSOARG00000012128
GO:0003151	outflow tract morphogenesis	biological_process	0.15304	1	3	410	58	17831	ENSOARG00000010809,ENSOARG00000005153,ENSOARG00000016866
GO:0097197	tetraspanin-enriched microdomain	cellular_component	0.15364	1	1	410	6	17831	ENSOARG00000010711
GO:0043370	regulation of CD4-positive, alpha-beta T cell differentiation	biological_process	0.15412	1	2	410	27	17831	ENSOARG00000012820,ENSOARG00000003333
GO:0008283	cell proliferation	biological_process	0.15427	1	35	410	1157	17831	ENSOARG00000004764,ENSOARG00000010809,ENSOARG00000006034,ENSOARG00000018523,ENSOARG00000012128,ENSOARG00000016866,ENSOARG00000001850,ENSOARG00000017474,ENSOARG00000019421,ENSOARG00000005558,ENSOARG00000012569,ENSOARG00000015010,ENSOARG00000001617,ENSOARG00000010782,ENSOARG00000003333,ENSOARG00000004577,ENSOARG00000017218,ENSOARG00000017782,ENSOARG00000008358,ENSOARG00000000462,ENSOARG00000015431,…
GO:0002176	male germ cell proliferation	biological_process	0.15427	1	1	410	7	17831	ENSOARG00000012128
GO:0036093	germ cell proliferation	biological_process	0.15427	1	1	410	7	17831	ENSOARG00000012128
GO:0005684	U2-type spliceosomal complex	cellular_component	0.1543	1	3	410	50	17831	ENSOARG00000002015,ENSOARG00000013312,ENSOARG00000000491
GO:0000045	autophagosome assembly	biological_process	0.15437	1	3	410	51	17831	ENSOARG00000017628,ENSOARG00000002327,ENSOARG00000009840
GO:1901031	regulation of response to reactive oxygen species	biological_process	0.15482	1	2	410	26	17831	ENSOARG00000007288,ENSOARG00000000263
GO:0046620	regulation of organ growth	biological_process	0.15491	1	3	410	50	17831	ENSOARG00000005153,ENSOARG00000016866,ENSOARG00000015833
GO:0097371	MDM2/MDM4 family protein binding	molecular_function	0.15495	1	1	410	6	17831	ENSOARG00000015833
GO:0039530	MDA-5 signaling pathway	biological_process	0.15495	1	1	410	6	17831	ENSOARG00000018383
GO:0005789	endoplasmic reticulum membrane	cellular_component	0.15495	1	12	410	337	17831	ENSOARG00000000927,ENSOARG00000003306,ENSOARG00000005237,ENSOARG00000013586,ENSOARG00000010095,ENSOARG00000004233,ENSOARG00000000910,ENSOARG00000000048,ENSOARG00000003881,ENSOARG00000012122,ENSOARG00000018017,ENSOARG00000002132
GO:0016310	phosphorylation	biological_process	0.15509	1	48	410	1604	17831	ENSOARG00000003252,ENSOARG00000009543,ENSOARG00000013661,ENSOARG00000016866,ENSOARG00000012128,ENSOARG00000014868,ENSOARG00000007393,ENSOARG00000010809,ENSOARG00000018127,ENSOARG00000005998,ENSOARG00000004764,ENSOARG00000017957,ENSOARG00000007299,ENSOARG00000002405,ENSOARG00000001544,ENSOARG00000016282,ENSOARG00000004743,ENSOARG00000014970,ENSOARG00000010782,ENSOARG00000015010,ENSOARG00000016498,…
GO:0000165	MAPK cascade	biological_process	0.15522	1	16	410	470	17831	ENSOARG00000015010,ENSOARG00000000899,ENSOARG00000013671,ENSOARG00000010493,ENSOARG00000008024,ENSOARG00000004175,ENSOARG00000001544,ENSOARG00000004743,ENSOARG00000010782,ENSOARG00000018127,ENSOARG00000005998,ENSOARG00000016866,ENSOARG00000001078,ENSOARG00000010809,ENSOARG00000007393,ENSOARG00000012128
GO:0051716	cellular response to stimulus	biological_process	0.15534	1	128	410	5146	17831	ENSOARG00000016866,ENSOARG00000001850,ENSOARG00000008574,ENSOARG00000013443,ENSOARG00000006610,ENSOARG00000020145,ENSOARG00000005998,ENSOARG00000018127,ENSOARG00000002015,ENSOARG00000018545,ENSOARG00000017218,ENSOARG00000004743,ENSOARG00000017357,ENSOARG00000000927,ENSOARG00000000473,ENSOARG00000010782,ENSOARG00000016070,ENSOARG00000013611,ENSOARG00000004064,ENSOARG00000015834,ENSOARG00000013671,…
GO:0021675	nerve development	biological_process	0.15557	1	3	410	56	17831	ENSOARG00000001990,ENSOARG00000007145,ENSOARG00000012072
GO:2000045	regulation of G1/S transition of mitotic cell cycle	biological_process	0.15574	1	3	410	56	17831	ENSOARG00000004233,ENSOARG00000019557,ENSOARG00000002293
GO:0008239	dipeptidyl-peptidase activity	molecular_function	0.15577	1	1	410	6	17831	ENSOARG00000003300
GO:0090308	regulation of methylation-dependent chromatin silencing	biological_process	0.15587	1	1	410	6	17831	ENSOARG00000001982
GO:0032774	RNA biosynthetic process	biological_process	0.15632	1	67	410	2447	17831	ENSOARG00000005568,ENSOARG00000017161,ENSOARG00000001982,ENSOARG00000008530,ENSOARG00000011113,ENSOARG00000005054,ENSOARG00000008962,ENSOARG00000009839,ENSOARG00000013469,ENSOARG00000005631,ENSOARG00000006773,ENSOARG00000015008,ENSOARG00000019557,ENSOARG00000008032,ENSOARG00000010482,ENSOARG00000004750,ENSOARG00000005153,ENSOARG00000010284,ENSOARG00000002293,ENSOARG00000019668,ENSOARG00000016228,…
GO:0051131	chaperone-mediated protein complex assembly	biological_process	0.15639	1	1	410	8	17831	ENSOARG00000013443
GO:0007144	female meiosis I	biological_process	0.15641	1	1	410	7	17831	ENSOARG00000016070
GO:0048585	negative regulation of response to stimulus	biological_process	0.15652	1	31	410	1000	17831	ENSOARG00000018383,ENSOARG00000012820,ENSOARG00000000263,ENSOARG00000008758,ENSOARG00000002405,ENSOARG00000000456,ENSOARG00000011582,ENSOARG00000013443,ENSOARG00000017283,ENSOARG00000011113,ENSOARG00000012128,ENSOARG00000015010,ENSOARG00000013363,ENSOARG00000005153,ENSOARG00000019421,ENSOARG00000010093,ENSOARG00000014470,ENSOARG00000010493,ENSOARG00000000616,ENSOARG00000007909,ENSOARG00000004111,…
GO:0072364	regulation of cellular ketone metabolic process by regulation of transcription from RNA polymerase II promoter	biological_process	0.15663	1	1	410	6	17831	ENSOARG00000018523
GO:0034483	heparan sulfate sulfotransferase activity	molecular_function	0.15664	1	1	410	6	17831	ENSOARG00000007393
GO:0060411	cardiac septum morphogenesis	biological_process	0.15669	1	3	410	55	17831	ENSOARG00000016866,ENSOARG00000003271,ENSOARG00000005153
GO:0000778	condensed nuclear chromosome kinetochore	cellular_component	0.15687	1	1	410	6	17831	ENSOARG00000014305
GO:1900115	extracellular regulation of signal transduction	biological_process	0.15694	1	1	410	8	17831	ENSOARG00000013363
GO:1900116	extracellular negative regulation of signal transduction	biological_process	0.15694	1	1	410	8	17831	ENSOARG00000013363
GO:0060056	mammary gland involution	biological_process	0.15721	1	1	410	7	17831	ENSOARG00000019421
GO:0042382	paraspeckles	cellular_component	0.15733	1	1	410	6	17831	ENSOARG00000003961
GO:0006873	cellular ion homeostasis	biological_process	0.15744	1	11	410	324	17831	ENSOARG00000003306,ENSOARG00000004743,ENSOARG00000003271,ENSOARG00000004233,ENSOARG00000007081,ENSOARG00000012381,ENSOARG00000015819,ENSOARG00000006495,ENSOARG00000008405,ENSOARG00000002132,ENSOARG00000005490
GO:0015174	basic amino acid transmembrane transporter activity	molecular_function	0.15749	1	1	410	6	17831	ENSOARG00000010284
GO:1902532	negative regulation of intracellular signal transduction	biological_process	0.15755	1	12	410	333	17831	ENSOARG00000010493,ENSOARG00000008758,ENSOARG00000007909,ENSOARG00000000616,ENSOARG00000000263,ENSOARG00000000899,ENSOARG00000015010,ENSOARG00000018383,ENSOARG00000012128,ENSOARG00000017283,ENSOARG00000001544,ENSOARG00000007288
GO:0001865	NK T cell differentiation	biological_process	0.15788	1	1	410	6	17831	ENSOARG00000003333
GO:0031267	small GTPase binding	molecular_function	0.15802	1	8	410	188	17831	ENSOARG00000004743,ENSOARG00000017283,ENSOARG00000012128,ENSOARG00000010809,ENSOARG00000004424,ENSOARG00000008469,ENSOARG00000005558,ENSOARG00000014769
GO:0060440	trachea formation	biological_process	0.15806	1	1	410	6	17831	ENSOARG00000010782
GO:0008656	cysteine-type endopeptidase activator activity involved in apoptotic process	molecular_function	0.1581	1	1	410	7	17831	ENSOARG00000007288
GO:0015180	L-alanine transmembrane transporter activity	molecular_function	0.15817	1	1	410	6	17831	ENSOARG00000010284
GO:0015808	L-alanine transport	biological_process	0.15817	1	1	410	6	17831	ENSOARG00000010284
GO:0022858	alanine transmembrane transporter activity	molecular_function	0.15817	1	1	410	6	17831	ENSOARG00000010284
GO:0043983	histone H4-K12 acetylation	biological_process	0.15826	1	1	410	6	17831	ENSOARG00000018523
GO:0071320	cellular response to cAMP	biological_process	0.15839	1	2	410	25	17831	ENSOARG00000019421,ENSOARG00000017957
GO:0021798	forebrain dorsal/ventral pattern formation	biological_process	0.15876	1	1	410	7	17831	ENSOARG00000016866
GO:0048853	forebrain morphogenesis	biological_process	0.15887	1	1	410	7	17831	ENSOARG00000016866
GO:0046929	negative regulation of neurotransmitter secretion	biological_process	0.15911	1	1	410	6	17831	ENSOARG00000019505
GO:0051861	glycolipid binding	molecular_function	0.15926	1	1	410	7	17831	ENSOARG00000010095
GO:0004565	beta-galactosidase activity	molecular_function	0.15942	1	1	410	6	17831	ENSOARG00000013939
GO:0009952	anterior/posterior pattern specification	biological_process	0.15947	1	6	410	158	17831	ENSOARG00000019128,ENSOARG00000016866,ENSOARG00000017218,ENSOARG00000018523,ENSOARG00000006034,ENSOARG00000007145
GO:0000076	DNA replication checkpoint	biological_process	0.15971	1	1	410	7	17831	ENSOARG00000013512
GO:0005024	transforming growth factor beta-activated receptor activity	molecular_function	0.15984	1	1	410	6	17831	ENSOARG00000017161
GO:0006310	DNA recombination	biological_process	0.1599	1	7	410	166	17831	ENSOARG00000016070,ENSOARG00000005054,ENSOARG00000003582,ENSOARG00000012917,ENSOARG00000017218,ENSOARG00000012465,ENSOARG00000001982
GO:0006633	fatty acid biosynthetic process	biological_process	0.15993	1	4	410	80	17831	ENSOARG00000003881,ENSOARG00000017982,ENSOARG00000004117,ENSOARG00000004234
GO:0006913	nucleocytoplasmic transport	biological_process	0.15994	1	9	410	236	17831	ENSOARG00000017474,ENSOARG00000008469,ENSOARG00000020658,ENSOARG00000018127,ENSOARG00000006034,ENSOARG00000005054,ENSOARG00000014045,ENSOARG00000004307,ENSOARG00000004233
GO:0051169	nuclear transport	biological_process	0.15994	1	9	410	236	17831	ENSOARG00000017474,ENSOARG00000008469,ENSOARG00000020658,ENSOARG00000018127,ENSOARG00000006034,ENSOARG00000005054,ENSOARG00000014045,ENSOARG00000004307,ENSOARG00000004233
GO:0045989	positive regulation of striated muscle contraction	biological_process	0.15994	1	1	410	7	17831	ENSOARG00000002132
GO:0017062	respiratory chain complex III assembly	biological_process	0.15994	1	1	410	6	17831	ENSOARG00000019649
GO:0034551	mitochondrial respiratory chain complex III assembly	biological_process	0.15994	1	1	410	6	17831	ENSOARG00000019649
GO:0097033	mitochondrial respiratory chain complex III biogenesis	biological_process	0.15994	1	1	410	6	17831	ENSOARG00000019649
GO:0016043	cellular component organization	biological_process	0.16001	1	112	410	4014	17831	ENSOARG00000010782,ENSOARG00000016070,ENSOARG00000013512,ENSOARG00000004577,ENSOARG00000015834,ENSOARG00000007909,ENSOARG00000001990,ENSOARG00000009736,ENSOARG00000019421,ENSOARG00000005558,ENSOARG00000008469,ENSOARG00000006370,ENSOARG00000013866,ENSOARG00000006495,ENSOARG00000001617,ENSOARG00000006610,ENSOARG00000006163,ENSOARG00000010809,ENSOARG00000006034,ENSOARG00000018751,ENSOARG00000016101,…
GO:0016593	Cdc73/Paf1 complex	cellular_component	0.16035	1	1	410	7	17831	ENSOARG00000010482
GO:0044786	cell cycle DNA replication	biological_process	0.16083	1	2	410	26	17831	ENSOARG00000013512,ENSOARG00000001982
GO:0051898	negative regulation of protein kinase B signaling	biological_process	0.16084	1	2	410	27	17831	ENSOARG00000007288,ENSOARG00000012128
GO:0048536	spleen development	biological_process	0.16086	1	2	410	31	17831	ENSOARG00000005558,ENSOARG00000007299
GO:0005797	Golgi medial cisterna	cellular_component	0.1609	1	1	410	7	17831	ENSOARG00000011530
GO:0018230	peptidyl-L-cysteine S-palmitoylation	biological_process	0.16095	1	1	410	6	17831	ENSOARG00000011138
GO:0018231	peptidyl-S-diacylglycerol-L-cysteine biosynthetic process from peptidyl-cysteine	biological_process	0.16095	1	1	410	6	17831	ENSOARG00000011138
GO:0072659	protein localization to plasma membrane	biological_process	0.16104	1	7	410	169	17831	ENSOARG00000012128,ENSOARG00000000462,ENSOARG00000017474,ENSOARG00000019414,ENSOARG00000006495,ENSOARG00000005780,ENSOARG00000007288
GO:0051489	regulation of filopodium assembly	biological_process	0.1611	1	2	410	28	17831	ENSOARG00000003603,ENSOARG00000005950
GO:0036310	annealing helicase activity	molecular_function	0.16127	1	1	410	6	17831	ENSOARG00000012917
GO:0046902	regulation of mitochondrial membrane permeability	biological_process	0.16148	1	2	410	32	17831	ENSOARG00000020145,ENSOARG00000006611
GO:0060027	convergent extension involved in gastrulation	biological_process	0.16164	1	1	410	6	17831	ENSOARG00000010809
GO:0046642	negative regulation of alpha-beta T cell proliferation	biological_process	0.1617	1	1	410	6	17831	ENSOARG00000003333
GO:0006335	DNA replication-dependent nucleosome assembly	biological_process	0.16173	1	1	410	6	17831	ENSOARG00000006370
GO:0034723	DNA replication-dependent nucleosome organization	biological_process	0.16173	1	1	410	6	17831	ENSOARG00000006370
GO:0045239	tricarboxylic acid cycle enzyme complex	cellular_component	0.16223	1	1	410	6	17831	ENSOARG00000018523
GO:0001934	positive regulation of protein phosphorylation	biological_process	0.16239	1	19	410	578	17831	ENSOARG00000008024,ENSOARG00000014970,ENSOARG00000005780,ENSOARG00000004743,ENSOARG00000007288,ENSOARG00000001544,ENSOARG00000004175,ENSOARG00000013671,ENSOARG00000016498,ENSOARG00000015010,ENSOARG00000007393,ENSOARG00000010809,ENSOARG00000012128,ENSOARG00000016866,ENSOARG00000001078,ENSOARG00000007299,ENSOARG00000004764,ENSOARG00000005998,ENSOARG00000018127
GO:0032154	cleavage furrow	cellular_component	0.16251	1	2	410	27	17831	ENSOARG00000005558,ENSOARG00000001617
GO:0097610	cell surface furrow	cellular_component	0.16251	1	2	410	27	17831	ENSOARG00000001617,ENSOARG00000005558
GO:0048523	negative regulation of cellular process	biological_process	0.16269	1	85	410	3048	17831	ENSOARG00000013690,ENSOARG00000007288,ENSOARG00000004175,ENSOARG00000019414,ENSOARG00000018410,ENSOARG00000001546,ENSOARG00000020740,ENSOARG00000011436,ENSOARG00000015833,ENSOARG00000014470,ENSOARG00000010124,ENSOARG00000020658,ENSOARG00000008832,ENSOARG00000010829,ENSOARG00000014305,ENSOARG00000000462,ENSOARG00000001761,ENSOARG00000004233,ENSOARG00000009264,ENSOARG00000018383,ENSOARG00000016070,…
GO:0016926	protein desumoylation	biological_process	0.16276	1	1	410	6	17831	ENSOARG00000020363
GO:0043568	positive regulation of insulin-like growth factor receptor signaling pathway	biological_process	0.16279	1	1	410	7	17831	ENSOARG00000019421
GO:0046135	pyrimidine nucleoside catabolic process	biological_process	0.16286	1	1	410	6	17831	ENSOARG00000001982
GO:1902237	positive regulation of endoplasmic reticulum stress-induced intrinsic apoptotic signaling pathway	biological_process	0.16299	1	1	410	6	17831	ENSOARG00000004064
GO:2000121	regulation of removal of superoxide radicals	biological_process	0.16309	1	1	410	7	17831	ENSOARG00000000263
GO:0031419	cobalamin binding	molecular_function	0.1632	1	1	410	6	17831	ENSOARG00000008392
GO:0051539	4 iron, 4 sulfur cluster binding	molecular_function	0.16323	1	2	410	27	17831	ENSOARG00000000480,ENSOARG00000011589
GO:0009437	carnitine metabolic process	biological_process	0.16327	1	1	410	6	17831	ENSOARG00000008822
GO:1900102	negative regulation of endoplasmic reticulum unfolded protein response	biological_process	0.16342	1	1	410	6	17831	ENSOARG00000000927
GO:2000049	positive regulation of cell-cell adhesion mediated by cadherin	biological_process	0.16343	1	1	410	6	17831	ENSOARG00000012373
GO:0016342	catenin complex	cellular_component	0.16343	1	1	410	6	17831	ENSOARG00000017474
GO:0042500	aspartic endopeptidase activity, intramembrane cleaving	molecular_function	0.16343	1	1	410	6	17831	ENSOARG00000000910
GO:0000155	phosphorelay sensor kinase activity	molecular_function	0.16343	1	1	410	6	17831	ENSOARG00000015658
GO:0000160	phosphorelay signal transduction system	biological_process	0.16343	1	1	410	6	17831	ENSOARG00000015658
GO:0004673	protein histidine kinase activity	molecular_function	0.16343	1	1	410	6	17831	ENSOARG00000015658
GO:1900193	regulation of oocyte maturation	biological_process	0.16343	1	1	410	6	17831	ENSOARG00000011762
GO:0030953	astral microtubule organization	biological_process	0.16343	1	1	410	6	17831	ENSOARG00000008469
GO:2000197	regulation of ribonucleoprotein complex localization	biological_process	0.16343	1	1	410	6	17831	ENSOARG00000005054
GO:0046850	regulation of bone remodeling	biological_process	0.16362	1	2	410	28	17831	ENSOARG00000010070,ENSOARG00000004743
GO:0070192	chromosome organization involved in meiosis	biological_process	0.16373	1	3	410	49	17831	ENSOARG00000013447,ENSOARG00000016070,ENSOARG00000005987
GO:0072350	tricarboxylic acid metabolic process	biological_process	0.16403	1	2	410	26	17831	ENSOARG00000002224,ENSOARG00000006504
GO:0030099	myeloid cell differentiation	biological_process	0.16429	1	9	410	246	17831	ENSOARG00000004764,ENSOARG00000017737,ENSOARG00000004936,ENSOARG00000002293,ENSOARG00000004233,ENSOARG00000001544,ENSOARG00000004743,ENSOARG00000010482,ENSOARG00000012128
GO:0035257	nuclear hormone receptor binding	molecular_function	0.16435	1	4	410	83	17831	ENSOARG00000019668,ENSOARG00000013469,ENSOARG00000005558,ENSOARG00000009839
GO:0035914	skeletal muscle cell differentiation	biological_process	0.1645	1	3	410	59	17831	ENSOARG00000010493,ENSOARG00000006773,ENSOARG00000011582
GO:0035967	cellular response to topologically incorrect protein	biological_process	0.16478	1	3	410	55	17831	ENSOARG00000010493,ENSOARG00000000927,ENSOARG00000013443
GO:1990778	protein localization to cell periphery	biological_process	0.1648	1	7	410	170	17831	ENSOARG00000017474,ENSOARG00000000462,ENSOARG00000012128,ENSOARG00000005780,ENSOARG00000007288,ENSOARG00000006495,ENSOARG00000019414
GO:0016202	regulation of striated muscle tissue development	biological_process	0.16513	1	4	410	81	17831	ENSOARG00000005153,ENSOARG00000016866,ENSOARG00000011582,ENSOARG00000015833
GO:0050864	regulation of B cell activation	biological_process	0.16515	1	4	410	81	17831	ENSOARG00000019414,ENSOARG00000018955,ENSOARG00000007299,ENSOARG00000005558
GO:0019362	pyridine nucleotide metabolic process	biological_process	0.1653	1	4	410	84	17831	ENSOARG00000007894,ENSOARG00000017957,ENSOARG00000002033,ENSOARG00000003252
GO:0046496	nicotinamide nucleotide metabolic process	biological_process	0.1653	1	4	410	84	17831	ENSOARG00000007894,ENSOARG00000017957,ENSOARG00000003252,ENSOARG00000002033
GO:0055021	regulation of cardiac muscle tissue growth	biological_process	0.16531	1	2	410	27	17831	ENSOARG00000015833,ENSOARG00000005153
GO:0046649	lymphocyte activation	biological_process	0.16533	1	14	410	409	17831	ENSOARG00000008358,ENSOARG00000021005,ENSOARG00000006960,ENSOARG00000018955,ENSOARG00000000616,ENSOARG00000007299,ENSOARG00000012820,ENSOARG00000005558,ENSOARG00000019414,ENSOARG00000011582,ENSOARG00000001982,ENSOARG00000018523,ENSOARG00000003333,ENSOARG00000009393
GO:0016301	kinase activity	molecular_function	0.16559	1	24	410	719	17831	ENSOARG00000015658,ENSOARG00000006259,ENSOARG00000002405,ENSOARG00000010871,ENSOARG00000016009,ENSOARG00000014868,ENSOARG00000014569,ENSOARG00000014305,ENSOARG00000013661,ENSOARG00000009543,ENSOARG00000003252,ENSOARG00000003730,ENSOARG00000017161,ENSOARG00000011353,ENSOARG00000005558,ENSOARG00000011762,ENSOARG00000008337,ENSOARG00000002033,ENSOARG00000010782,ENSOARG00000008024,ENSOARG00000008454,…
GO:0030546	receptor activator activity	molecular_function	0.16572	1	2	410	30	17831	ENSOARG00000001761,ENSOARG00000009839
GO:0050905	neuromuscular process	biological_process	0.16636	1	4	410	83	17831	ENSOARG00000001761,ENSOARG00000001617,ENSOARG00000019505,ENSOARG00000005286
GO:0001866	NK T cell proliferation	biological_process	0.16648	1	1	410	7	17831	ENSOARG00000003333
GO:1901987	regulation of cell cycle phase transition	biological_process	0.16654	1	7	410	178	17831	ENSOARG00000013661,ENSOARG00000004233,ENSOARG00000019557,ENSOARG00000002293,ENSOARG00000016070,ENSOARG00000014305,ENSOARG00000013512
GO:0050776	regulation of immune response	biological_process	0.16658	1	15	410	440	17831	ENSOARG00000006610,ENSOARG00000008001,ENSOARG00000003333,ENSOARG00000000897,ENSOARG00000020498,ENSOARG00000010070,ENSOARG00000018955,ENSOARG00000007299,ENSOARG00000010093,ENSOARG00000005558,ENSOARG00000012820,ENSOARG00000002540,ENSOARG00000008358,ENSOARG00000018383,ENSOARG00000021005
GO:1903959	regulation of anion transmembrane transport	biological_process	0.16696	1	1	410	7	17831	ENSOARG00000001544
GO:0051250	negative regulation of lymphocyte activation	biological_process	0.167	1	4	410	82	17831	ENSOARG00000005558,ENSOARG00000012820,ENSOARG00000009393,ENSOARG00000003333
GO:0036376	sodium ion export from cell	biological_process	0.16736	1	1	410	7	17831	ENSOARG00000006495
GO:0071436	sodium ion export	biological_process	0.16736	1	1	410	7	17831	ENSOARG00000006495
GO:0048332	mesoderm morphogenesis	biological_process	0.16789	1	3	410	53	17831	ENSOARG00000006034,ENSOARG00000004936,ENSOARG00000005054
GO:0042771	intrinsic apoptotic signaling pathway in response to DNA damage by p53 class mediator	biological_process	0.16799	1	2	410	32	17831	ENSOARG00000004233,ENSOARG00000015833
GO:0002903	negative regulation of B cell apoptotic process	biological_process	0.16818	1	1	410	7	17831	ENSOARG00000007909
GO:1901215	negative regulation of neuron death	biological_process	0.16839	1	5	410	117	17831	ENSOARG00000003433,ENSOARG00000005286,ENSOARG00000018189,ENSOARG00000007288,ENSOARG00000016866
GO:0035458	cellular response to interferon-beta	biological_process	0.16852	1	1	410	8	17831	ENSOARG00000005568
GO:0045806	negative regulation of endocytosis	biological_process	0.16859	1	2	410	29	17831	ENSOARG00000007288,ENSOARG00000013363
GO:1900364	negative regulation of mRNA polyadenylation	biological_process	0.16883	1	1	410	7	17831	ENSOARG00000010482
GO:0030522	intracellular receptor signaling pathway	biological_process	0.16893	1	7	410	168	17831	ENSOARG00000009839,ENSOARG00000013469,ENSOARG00000004111,ENSOARG00000011582,ENSOARG00000018383,ENSOARG00000004233,ENSOARG00000019668
GO:0001775	cell activation	biological_process	0.16896	1	18	410	551	17831	ENSOARG00000005558,ENSOARG00000002236,ENSOARG00000002293,ENSOARG00000000616,ENSOARG00000003333,ENSOARG00000019414,ENSOARG00000007299,ENSOARG00000012820,ENSOARG00000006960,ENSOARG00000018955,ENSOARG00000010070,ENSOARG00000008358,ENSOARG00000021005,ENSOARG00000009594,ENSOARG00000018523,ENSOARG00000009393,ENSOARG00000011582,ENSOARG00000001982
GO:0085020	protein K6-linked ubiquitination	biological_process	0.16904	1	1	410	7	17831	ENSOARG00000018545
GO:0044236	multicellular organismal metabolic process	biological_process	0.16905	1	3	410	56	17831	ENSOARG00000003333,ENSOARG00000014535,ENSOARG00000019414
GO:0046600	negative regulation of centriole replication	biological_process	0.16918	1	1	410	7	17831	ENSOARG00000018523
GO:0034198	cellular response to amino acid starvation	biological_process	0.16937	1	2	410	28	17831	ENSOARG00000010493,ENSOARG00000000263
GO:0002295	T-helper cell lineage commitment	biological_process	0.16958	1	1	410	7	17831	ENSOARG00000012820
GO:0043373	CD4-positive, alpha-beta T cell lineage commitment	biological_process	0.16958	1	1	410	7	17831	ENSOARG00000012820
GO:0097062	dendritic spine maintenance	biological_process	0.16963	1	1	410	7	17831	ENSOARG00000000456
GO:0098542	defense response to other organism	biological_process	0.16967	1	9	410	283	17831	ENSOARG00000002846,ENSOARG00000012072,ENSOARG00000005054,ENSOARG00000001982,ENSOARG00000005568,ENSOARG00000007894,ENSOARG00000002540,ENSOARG00000004064,ENSOARG00000018383
GO:0008553	hydrogen-exporting ATPase activity, phosphorylative mechanism	molecular_function	0.16991	1	1	410	8	17831	ENSOARG00000013489
GO:0003344	pericardium morphogenesis	biological_process	0.16993	1	1	410	7	17831	ENSOARG00000005153
GO:0016616	oxidoreductase activity, acting on the CH-OH group of donors, NAD or NADP as acceptor	molecular_function	0.17017	1	4	410	83	17831	ENSOARG00000003306,ENSOARG00000017982,ENSOARG00000006504,ENSOARG00000017957
GO:0006893	Golgi to plasma membrane transport	biological_process	0.1705	1	2	410	28	17831	ENSOARG00000012195,ENSOARG00000007288
GO:0031060	regulation of histone methylation	biological_process	0.17064	1	3	410	51	17831	ENSOARG00000010482,ENSOARG00000009736,ENSOARG00000005631
GO:0048634	regulation of muscle organ development	biological_process	0.17083	1	4	410	82	17831	ENSOARG00000011582,ENSOARG00000016866,ENSOARG00000005153,ENSOARG00000015833
GO:0001952	regulation of cell-matrix adhesion	biological_process	0.1709	1	4	410	80	17831	ENSOARG00000017474,ENSOARG00000012128,ENSOARG00000005780,ENSOARG00000015010
GO:0008237	metallopeptidase activity	molecular_function	0.17091	1	7	410	168	17831	ENSOARG00000019414,ENSOARG00000004155,ENSOARG00000012013,ENSOARG00000010943,ENSOARG00000000341,ENSOARG00000003300,ENSOARG00000012373
GO:0051787	misfolded protein binding	molecular_function	0.17102	1	1	410	8	17831	ENSOARG00000013443
GO:0031985	Golgi cisterna	cellular_component	0.17122	1	2	410	32	17831	ENSOARG00000011530,ENSOARG00000012134
GO:0016328	lateral plasma membrane	cellular_component	0.17129	1	2	410	30	17831	ENSOARG00000007766,ENSOARG00000010809
GO:0009855	determination of bilateral symmetry	biological_process	0.17134	1	4	410	83	17831	ENSOARG00000009251,ENSOARG00000016866,ENSOARG00000005153,ENSOARG00000015834
GO:0031668	cellular response to extracellular stimulus	biological_process	0.17145	1	9	410	239	17831	ENSOARG00000000456,ENSOARG00000009840,ENSOARG00000017283,ENSOARG00000017628,ENSOARG00000002327,ENSOARG00000010284,ENSOARG00000010137,ENSOARG00000010493,ENSOARG00000000263
GO:0055119	relaxation of cardiac muscle	biological_process	0.17154	1	1	410	8	17831	ENSOARG00000008337
GO:0030007	cellular potassium ion homeostasis	biological_process	0.17158	1	1	410	7	17831	ENSOARG00000006495
GO:0050711	negative regulation of interleukin-1 secretion	biological_process	0.17161	1	1	410	8	17831	ENSOARG00000004233
GO:0031424	keratinization	biological_process	0.17164	1	1	410	9	17831	ENSOARG00000011582
GO:0051864	histone demethylase activity (H3-K36 specific)	molecular_function	0.17178	1	1	410	7	17831	ENSOARG00000018751
GO:0032982	myosin filament	cellular_component	0.17183	1	1	410	7	17831	ENSOARG00000001617
GO:2001241	positive regulation of extrinsic apoptotic signaling pathway in absence of ligand	biological_process	0.17191	1	1	410	7	17831	ENSOARG00000011318
GO:0035184	histone threonine kinase activity	molecular_function	0.17227	1	1	410	7	17831	ENSOARG00000005558
GO:0035405	histone-threonine phosphorylation	biological_process	0.17227	1	1	410	7	17831	ENSOARG00000005558
GO:0002363	alpha-beta T cell lineage commitment	biological_process	0.17245	1	1	410	8	17831	ENSOARG00000012820
GO:0001767	establishment of lymphocyte polarity	biological_process	0.17271	1	1	410	8	17831	ENSOARG00000011582
GO:0001768	establishment of T cell polarity	biological_process	0.17271	1	1	410	8	17831	ENSOARG00000011582
GO:0072384	organelle transport along microtubule	biological_process	0.17277	1	2	410	27	17831	ENSOARG00000020145,ENSOARG00000005987
GO:0032391	photoreceptor connecting cilium	cellular_component	0.17292	1	2	410	28	17831	ENSOARG00000015834,ENSOARG00000014470
GO:0055074	calcium ion homeostasis	biological_process	0.17304	1	8	410	212	17831	ENSOARG00000002132,ENSOARG00000008405,ENSOARG00000003306,ENSOARG00000014970,ENSOARG00000007081,ENSOARG00000004233,ENSOARG00000012381,ENSOARG00000015819
GO:0043569	negative regulation of insulin-like growth factor receptor signaling pathway	biological_process	0.17328	1	1	410	7	17831	ENSOARG00000019421
GO:0031441	negative regulation of mRNA 3'-end processing	biological_process	0.17331	1	1	410	8	17831	ENSOARG00000010482
GO:0009896	positive regulation of catabolic process	biological_process	0.17374	1	9	410	241	17831	ENSOARG00000008941,ENSOARG00000009264,ENSOARG00000017957,ENSOARG00000006642,ENSOARG00000003433,ENSOARG00000017283,ENSOARG00000009840,ENSOARG00000013443,ENSOARG00000007288
GO:0097300	programmed necrotic cell death	biological_process	0.17435	1	2	410	30	17831	ENSOARG00000001544,ENSOARG00000010258
GO:0032813	tumor necrosis factor receptor superfamily binding	molecular_function	0.1744	1	2	410	33	17831	ENSOARG00000001078,ENSOARG00000001544
GO:0008300	isoprenoid catabolic process	biological_process	0.17463	1	1	410	7	17831	ENSOARG00000011582
GO:0002634	regulation of germinal center formation	biological_process	0.1749	1	1	410	7	17831	ENSOARG00000005558
GO:0042996	regulation of Golgi to plasma membrane protein transport	biological_process	0.17527	1	1	410	7	17831	ENSOARG00000007288
GO:0090003	regulation of establishment of protein localization to plasma membrane	biological_process	0.17527	1	1	410	7	17831	ENSOARG00000007288
GO:0071326	cellular response to monosaccharide stimulus	biological_process	0.17552	1	3	410	54	17831	ENSOARG00000017817,ENSOARG00000012072,ENSOARG00000007288
GO:0071331	cellular response to hexose stimulus	biological_process	0.17552	1	3	410	54	17831	ENSOARG00000007288,ENSOARG00000017817,ENSOARG00000012072
GO:0071333	cellular response to glucose stimulus	biological_process	0.17552	1	3	410	54	17831	ENSOARG00000012072,ENSOARG00000017817,ENSOARG00000007288
GO:0000733	DNA strand renaturation	biological_process	0.17563	1	1	410	7	17831	ENSOARG00000012917
GO:0005834	heterotrimeric G-protein complex	cellular_component	0.17578	1	1	410	14	17831	ENSOARG00000001850
GO:0043618	regulation of transcription from RNA polymerase II promoter in response to stress	biological_process	0.17579	1	2	410	30	17831	ENSOARG00000010493,ENSOARG00000000927
GO:0071468	cellular response to acidic pH	biological_process	0.17585	1	1	410	7	17831	ENSOARG00000010284
GO:0009799	specification of symmetry	biological_process	0.17592	1	4	410	84	17831	ENSOARG00000015834,ENSOARG00000009251,ENSOARG00000005153,ENSOARG00000016866
GO:0010172	embryonic body morphogenesis	biological_process	0.17601	1	1	410	8	17831	ENSOARG00000014470
GO:0034968	histone lysine methylation	biological_process	0.17617	1	4	410	78	17831	ENSOARG00000005631,ENSOARG00000005054,ENSOARG00000010482,ENSOARG00000009736
GO:0003207	cardiac chamber formation	biological_process	0.17639	1	1	410	10	17831	ENSOARG00000005153
GO:0035563	positive regulation of chromatin binding	biological_process	0.17644	1	1	410	7	17831	ENSOARG00000013512
GO:0032009	early phagosome	cellular_component	0.17664	1	1	410	7	17831	ENSOARG00000012072
GO:0007423	sensory organ development	biological_process	0.17681	1	13	410	389	17831	ENSOARG00000004750,ENSOARG00000001617,ENSOARG00000015673,ENSOARG00000015834,ENSOARG00000014470,ENSOARG00000001850,ENSOARG00000019128,ENSOARG00000017161,ENSOARG00000011582,ENSOARG00000004175,ENSOARG00000016866,ENSOARG00000010809,ENSOARG00000006034
GO:0098791	Golgi subcompartment	cellular_component	0.17699	1	6	410	148	17831	ENSOARG00000014351,ENSOARG00000011530,ENSOARG00000012013,ENSOARG00000012134,ENSOARG00000017880,ENSOARG00000014769
GO:0042795	snRNA transcription from RNA polymerase II promoter	biological_process	0.17706	1	1	410	7	17831	ENSOARG00000011813
GO:0043434	response to peptide hormone	biological_process	0.17721	1	6	410	149	17831	ENSOARG00000003333,ENSOARG00000019421,ENSOARG00000003881,ENSOARG00000009251,ENSOARG00000004577,ENSOARG00000016498
GO:0021521	ventral spinal cord interneuron specification	biological_process	0.17722	1	1	410	7	17831	ENSOARG00000004750
GO:0060573	cell fate specification involved in pattern specification	biological_process	0.17722	1	1	410	7	17831	ENSOARG00000004750
GO:0000724	double-strand break repair via homologous recombination	biological_process	0.17724	1	4	410	82	17831	ENSOARG00000017218,ENSOARG00000012465,ENSOARG00000003582,ENSOARG00000005054
GO:0000291	nuclear-transcribed mRNA catabolic process, exonucleolytic	biological_process	0.17728	1	1	410	7	17831	ENSOARG00000020740
GO:0072358	cardiovascular system development	biological_process	0.17736	1	22	410	688	17831	ENSOARG00000004233,ENSOARG00000016866,ENSOARG00000012128,ENSOARG00000005054,ENSOARG00000010809,ENSOARG00000007393,ENSOARG00000004936,ENSOARG00000004175,ENSOARG00000019128,ENSOARG00000005780,ENSOARG00000003271,ENSOARG00000010782,ENSOARG00000001617,ENSOARG00000009251,ENSOARG00000013611,ENSOARG00000015010,ENSOARG00000005153,ENSOARG00000015833,ENSOARG00000017474,ENSOARG00000015834,ENSOARG00000012463,…
GO:0072359	circulatory system development	biological_process	0.17736	1	22	410	688	17831	ENSOARG00000010782,ENSOARG00000005780,ENSOARG00000019128,ENSOARG00000004175,ENSOARG00000003271,ENSOARG00000015833,ENSOARG00000015834,ENSOARG00000012463,ENSOARG00000014470,ENSOARG00000017474,ENSOARG00000013611,ENSOARG00000015010,ENSOARG00000009251,ENSOARG00000001617,ENSOARG00000005153,ENSOARG00000005054,ENSOARG00000012128,ENSOARG00000007393,ENSOARG00000010809,ENSOARG00000016866,ENSOARG00000004233,…
GO:0016592	mediator complex	cellular_component	0.17753	1	2	410	31	17831	ENSOARG00000019668,ENSOARG00000009839
GO:0015295	solute:proton symporter activity	molecular_function	0.1777	1	1	410	7	17831	ENSOARG00000004234
GO:0060255	regulation of macromolecule metabolic process	biological_process	0.17792	1	110	410	4075	17831	ENSOARG00000013443,ENSOARG00000013661,ENSOARG00000016866,ENSOARG00000003433,ENSOARG00000018523,ENSOARG00000010809,ENSOARG00000006034,ENSOARG00000018751,ENSOARG00000005998,ENSOARG00000018127,ENSOARG00000009548,ENSOARG00000004764,ENSOARG00000017957,ENSOARG00000014094,ENSOARG00000004743,ENSOARG00000000927,ENSOARG00000003271,ENSOARG00000014970,ENSOARG00000004577,ENSOARG00000016070,ENSOARG00000002776,…
GO:0005938	cell cortex	cellular_component	0.17797	1	6	410	142	17831	ENSOARG00000001010,ENSOARG00000001389,ENSOARG00000000456,ENSOARG00000007766,ENSOARG00000002545,ENSOARG00000001617
GO:0006448	regulation of translational elongation	biological_process	0.17815	1	1	410	8	17831	ENSOARG00000003848
GO:0006956	complement activation	biological_process	0.17821	1	2	410	30	17831	ENSOARG00000008001,ENSOARG00000020498
GO:0001222	transcription corepressor binding	molecular_function	0.17834	1	1	410	9	17831	ENSOARG00000013661
GO:0000138	Golgi trans cisterna	cellular_component	0.17865	1	1	410	7	17831	ENSOARG00000011530
GO:0060038	cardiac muscle cell proliferation	biological_process	0.17888	1	2	410	28	17831	ENSOARG00000015833,ENSOARG00000005153
GO:0031994	insulin-like growth factor I binding	molecular_function	0.17897	1	1	410	7	17831	ENSOARG00000019421
GO:0000164	protein phosphatase type 1 complex	cellular_component	0.17905	1	1	410	8	17831	ENSOARG00000011318
GO:0019866	organelle inner membrane	cellular_component	0.17911	1	7	410	214	17831	ENSOARG00000008832,ENSOARG00000004155,ENSOARG00000005859,ENSOARG00000015819,ENSOARG00000018459,ENSOARG00000005987,ENSOARG00000011589
GO:0098634	protein binding involved in cell-matrix adhesion	molecular_function	0.17915	1	1	410	7	17831	ENSOARG00000008624
GO:1902494	catalytic complex	cellular_component	0.17928	1	24	410	769	17831	ENSOARG00000018523,ENSOARG00000000048,ENSOARG00000014045,ENSOARG00000020832,ENSOARG00000013443,ENSOARG00000001850,ENSOARG00000012564,ENSOARG00000012669,ENSOARG00000017957,ENSOARG00000011589,ENSOARG00000005631,ENSOARG00000007406,ENSOARG00000010482,ENSOARG00000013690,ENSOARG00000015104,ENSOARG00000010095,ENSOARG00000001546,ENSOARG00000011318,ENSOARG00000001544,ENSOARG00000000899,ENSOARG00000009736,…
GO:0017038	protein import	biological_process	0.1793	1	6	410	146	17831	ENSOARG00000014045,ENSOARG00000004233,ENSOARG00000020658,ENSOARG00000017474,ENSOARG00000006034,ENSOARG00000008469
GO:0046330	positive regulation of JNK cascade	biological_process	0.17967	1	4	410	88	17831	ENSOARG00000013671,ENSOARG00000010809,ENSOARG00000004175,ENSOARG00000001544
GO:0033617	mitochondrial respiratory chain complex IV assembly	biological_process	0.17981	1	1	410	9	17831	ENSOARG00000019649
GO:0097034	mitochondrial respiratory chain complex IV biogenesis	biological_process	0.17981	1	1	410	9	17831	ENSOARG00000019649
GO:0043229	intracellular organelle	cellular_component	0.17981	1	209	410	8213	17831	ENSOARG00000018017,ENSOARG00000020363,ENSOARG00000013086,ENSOARG00000002063,ENSOARG00000013795,ENSOARG00000018459,ENSOARG00000013469,ENSOARG00000001982,ENSOARG00000005568,ENSOARG00000000910,ENSOARG00000005859,ENSOARG00000013363,ENSOARG00000004750,ENSOARG00000005153,ENSOARG00000002293,ENSOARG00000008822,ENSOARG00000003187,ENSOARG00000019557,ENSOARG00000020498,ENSOARG00000002545,ENSOARG00000015104,…
GO:0003012	muscle system process	biological_process	0.17991	1	8	410	215	17831	ENSOARG00000005153,ENSOARG00000008405,ENSOARG00000002132,ENSOARG00000008337,ENSOARG00000019421,ENSOARG00000017474,ENSOARG00000008262,ENSOARG00000000456
GO:0045824	negative regulation of innate immune response	biological_process	0.17996	1	2	410	27	17831	ENSOARG00000010093,ENSOARG00000018383
GO:0045580	regulation of T cell differentiation	biological_process	0.18041	1	4	410	83	17831	ENSOARG00000012820,ENSOARG00000018523,ENSOARG00000003333,ENSOARG00000011582
GO:0072524	pyridine-containing compound metabolic process	biological_process	0.18051	1	4	410	88	17831	ENSOARG00000003252,ENSOARG00000002033,ENSOARG00000017957,ENSOARG00000007894
GO:0000725	recombinational repair	biological_process	0.18069	1	4	410	83	17831	ENSOARG00000005054,ENSOARG00000017218,ENSOARG00000012465,ENSOARG00000003582
GO:0034641	cellular nitrogen compound metabolic process	biological_process	0.18086	1	116	410	4584	17831	ENSOARG00000010899,ENSOARG00000009594,ENSOARG00000002063,ENSOARG00000006773,ENSOARG00000015008,ENSOARG00000009839,ENSOARG00000005631,ENSOARG00000013469,ENSOARG00000012465,ENSOARG00000005568,ENSOARG00000017161,ENSOARG00000001982,ENSOARG00000008962,ENSOARG00000005054,ENSOARG00000011113,ENSOARG00000008530,ENSOARG00000004600,ENSOARG00000010284,ENSOARG00000005153,ENSOARG00000002033,ENSOARG00000004750,…
GO:0016482	cytoplasmic transport	biological_process	0.18098	1	19	410	583	17831	ENSOARG00000004233,ENSOARG00000014045,ENSOARG00000003306,ENSOARG00000004155,ENSOARG00000006034,ENSOARG00000000910,ENSOARG00000005054,ENSOARG00000018127,ENSOARG00000014535,ENSOARG00000004307,ENSOARG00000005237,ENSOARG00000007288,ENSOARG00000005780,ENSOARG00000005884,ENSOARG00000008405,ENSOARG00000012195,ENSOARG00000020658,ENSOARG00000017474,ENSOARG00000008469
GO:0018026	peptidyl-lysine monomethylation	biological_process	0.18102	1	1	410	8	17831	ENSOARG00000005054
GO:0046031	ADP metabolic process	biological_process	0.18113	1	3	410	58	17831	ENSOARG00000003252,ENSOARG00000017957,ENSOARG00000007894
GO:0001547	antral ovarian follicle growth	biological_process	0.18114	1	1	410	7	17831	ENSOARG00000017161
GO:0023056	positive regulation of signaling	biological_process	0.18127	1	31	410	1015	17831	ENSOARG00000018955,ENSOARG00000012820,ENSOARG00000013795,ENSOARG00000018383,ENSOARG00000005998,ENSOARG00000018127,ENSOARG00000007393,ENSOARG00000007822,ENSOARG00000010809,ENSOARG00000011113,ENSOARG00000012128,ENSOARG00000016866,ENSOARG00000001078,ENSOARG00000004233,ENSOARG00000017161,ENSOARG00000013671,ENSOARG00000010493,ENSOARG00000019421,ENSOARG00000004064,ENSOARG00000015010,ENSOARG00000017817,…
GO:0042175	nuclear outer membrane-endoplasmic reticulum membrane network	cellular_component	0.18159	1	12	410	348	17831	ENSOARG00000000927,ENSOARG00000003306,ENSOARG00000005237,ENSOARG00000013586,ENSOARG00000010095,ENSOARG00000004233,ENSOARG00000000048,ENSOARG00000000910,ENSOARG00000003881,ENSOARG00000018017,ENSOARG00000012122,ENSOARG00000002132
GO:0071840	cellular component organization or biogenesis	biological_process	0.1818	1	113	410	4087	17831	ENSOARG00000015833,ENSOARG00000019649,ENSOARG00000020740,ENSOARG00000010639,ENSOARG00000014470,ENSOARG00000008832,ENSOARG00000002132,ENSOARG00000017737,ENSOARG00000019806,ENSOARG00000004175,ENSOARG00000019414,ENSOARG00000019128,ENSOARG00000018410,ENSOARG00000005780,ENSOARG00000007288,ENSOARG00000008024,ENSOARG00000004307,ENSOARG00000001546,ENSOARG00000011589,ENSOARG00000012669,ENSOARG00000014321,…
GO:0005890	sodium:potassium-exchanging ATPase complex	cellular_component	0.18194	1	1	410	8	17831	ENSOARG00000006495
GO:0044154	histone H3-K14 acetylation	biological_process	0.18195	1	1	410	7	17831	ENSOARG00000018523
GO:0045665	negative regulation of neuron differentiation	biological_process	0.18211	1	5	410	124	17831	ENSOARG00000019557,ENSOARG00000018410,ENSOARG00000004111,ENSOARG00000016618,ENSOARG00000012128
GO:0015802	basic amino acid transport	biological_process	0.18211	1	1	410	7	17831	ENSOARG00000010284
GO:0009267	cellular response to starvation	biological_process	0.18215	1	8	410	208	17831	ENSOARG00000010284,ENSOARG00000000263,ENSOARG00000010493,ENSOARG00000017283,ENSOARG00000000456,ENSOARG00000009840,ENSOARG00000017628,ENSOARG00000002327
GO:0021953	central nervous system neuron differentiation	biological_process	0.18216	1	5	410	120	17831	ENSOARG00000004750,ENSOARG00000019128,ENSOARG00000005153,ENSOARG00000018189,ENSOARG00000000263
GO:0060439	trachea morphogenesis	biological_process	0.18274	1	1	410	7	17831	ENSOARG00000010782
GO:0016505	peptidase activator activity involved in apoptotic process	molecular_function	0.18278	1	1	410	8	17831	ENSOARG00000007288
GO:0003188	heart valve formation	biological_process	0.18294	1	1	410	9	17831	ENSOARG00000005153
GO:0042629	mast cell granule	cellular_component	0.18299	1	1	410	7	17831	ENSOARG00000009594
GO:0045637	regulation of myeloid cell differentiation	biological_process	0.18326	1	5	410	122	17831	ENSOARG00000004764,ENSOARG00000004743,ENSOARG00000001544,ENSOARG00000010482,ENSOARG00000012128
GO:0051447	negative regulation of meiotic cell cycle	biological_process	0.18335	1	1	410	9	17831	ENSOARG00000011762
GO:0015925	galactosidase activity	molecular_function	0.18339	1	1	410	7	17831	ENSOARG00000013939
GO:0042157	lipoprotein metabolic process	biological_process	0.18348	1	4	410	97	17831	ENSOARG00000018657,ENSOARG00000010095,ENSOARG00000011138,ENSOARG00000000048
GO:0009743	response to carbohydrate	biological_process	0.18354	1	4	410	85	17831	ENSOARG00000007288,ENSOARG00000017817,ENSOARG00000013512,ENSOARG00000012072
GO:0005522	profilin binding	molecular_function	0.18376	1	1	410	8	17831	ENSOARG00000000456
GO:0001525	angiogenesis	biological_process	0.18395	1	11	410	313	17831	ENSOARG00000005153,ENSOARG00000015010,ENSOARG00000013611,ENSOARG00000017474,ENSOARG00000004233,ENSOARG00000003271,ENSOARG00000016866,ENSOARG00000019128,ENSOARG00000005780,ENSOARG00000012128,ENSOARG00000005054
GO:0010257	NADH dehydrogenase complex assembly	biological_process	0.18417	1	2	410	35	17831	ENSOARG00000019649,ENSOARG00000011589
GO:0032981	mitochondrial respiratory chain complex I assembly	biological_process	0.18417	1	2	410	35	17831	ENSOARG00000019649,ENSOARG00000011589
GO:0097031	mitochondrial respiratory chain complex I biogenesis	biological_process	0.18417	1	2	410	35	17831	ENSOARG00000011589,ENSOARG00000019649
GO:0015934	large ribosomal subunit	cellular_component	0.18436	1	3	410	102	17831	ENSOARG00000013169,ENSOARG00000005388,ENSOARG00000008892
GO:0045722	positive regulation of gluconeogenesis	biological_process	0.18481	1	1	410	7	17831	ENSOARG00000018523
GO:0090559	regulation of membrane permeability	biological_process	0.18482	1	2	410	35	17831	ENSOARG00000006611,ENSOARG00000020145
GO:0044257	cellular protein catabolic process	biological_process	0.18486	1	16	410	485	17831	ENSOARG00000006642,ENSOARG00000001544,ENSOARG00000007288,ENSOARG00000013512,ENSOARG00000016070,ENSOARG00000019268,ENSOARG00000019380,ENSOARG00000011997,ENSOARG00000013795,ENSOARG00000002935,ENSOARG00000009264,ENSOARG00000013443,ENSOARG00000004233,ENSOARG00000013661,ENSOARG00000003433,ENSOARG00000014305
GO:0002443	leukocyte mediated immunity	biological_process	0.18502	1	7	410	185	17831	ENSOARG00000002293,ENSOARG00000008001,ENSOARG00000002236,ENSOARG00000009594,ENSOARG00000021005,ENSOARG00000001982,ENSOARG00000005780
GO:1900221	regulation of beta-amyloid clearance	biological_process	0.18508	1	1	410	8	17831	ENSOARG00000013363
GO:0006655	phosphatidylglycerol biosynthetic process	biological_process	0.1852	1	1	410	7	17831	ENSOARG00000016498
GO:0032049	cardiolipin biosynthetic process	biological_process	0.1852	1	1	410	7	17831	ENSOARG00000016498
GO:0030234	enzyme regulator activity	molecular_function	0.18522	1	19	410	608	17831	ENSOARG00000006495,ENSOARG00000010829,ENSOARG00000010258,ENSOARG00000015010,ENSOARG00000020658,ENSOARG00000007894,ENSOARG00000011436,ENSOARG00000005950,ENSOARG00000014769,ENSOARG00000000729,ENSOARG00000007288,ENSOARG00000014970,ENSOARG00000001568,ENSOARG00000004623,ENSOARG00000014094,ENSOARG00000001560,ENSOARG00000017283,ENSOARG00000012128,ENSOARG00000016618
GO:0001909	leukocyte mediated cytotoxicity	biological_process	0.18533	1	3	410	60	17831	ENSOARG00000021005,ENSOARG00000005780,ENSOARG00000002236
GO:0019471	4-hydroxyproline metabolic process	biological_process	0.18535	1	1	410	7	17831	ENSOARG00000003271
GO:0031545	peptidyl-proline 4-dioxygenase activity	molecular_function	0.18549	1	1	410	7	17831	ENSOARG00000003271
GO:0006734	NADH metabolic process	biological_process	0.18569	1	1	410	7	17831	ENSOARG00000017957
GO:2001212	regulation of vasculogenesis	biological_process	0.1857	1	1	410	9	17831	ENSOARG00000005780
GO:0072503	cellular divalent inorganic cation homeostasis	biological_process	0.1858	1	8	410	216	17831	ENSOARG00000002132,ENSOARG00000008405,ENSOARG00000005490,ENSOARG00000007081,ENSOARG00000004233,ENSOARG00000003306,ENSOARG00000015819,ENSOARG00000012381
GO:0043138	3'-5' DNA helicase activity	molecular_function	0.18585	1	1	410	7	17831	ENSOARG00000012917
GO:0010587	miRNA catabolic process	biological_process	0.18596	1	1	410	7	17831	ENSOARG00000020740
GO:0009130	pyrimidine nucleoside monophosphate biosynthetic process	biological_process	0.18602	1	1	410	7	17831	ENSOARG00000009543
GO:0009058	biosynthetic process	biological_process	0.18605	1	107	410	4232	17831	ENSOARG00000013690,ENSOARG00000003881,ENSOARG00000019128,ENSOARG00000004175,ENSOARG00000007288,ENSOARG00000013870,ENSOARG00000015833,ENSOARG00000015775,ENSOARG00000011436,ENSOARG00000004117,ENSOARG00000010829,ENSOARG00000008832,ENSOARG00000020658,ENSOARG00000000230,ENSOARG00000015431,ENSOARG00000000048,ENSOARG00000003642,ENSOARG00000004233,ENSOARG00000012917,ENSOARG00000017982,ENSOARG00000014321,…
GO:0005639	integral component of nuclear inner membrane	cellular_component	0.18608	1	1	410	7	17831	ENSOARG00000005987
GO:0031229	intrinsic component of nuclear inner membrane	cellular_component	0.18608	1	1	410	7	17831	ENSOARG00000005987
GO:0032270	positive regulation of cellular protein metabolic process	biological_process	0.18612	1	29	410	939	17831	ENSOARG00000009736,ENSOARG00000013671,ENSOARG00000006642,ENSOARG00000015010,ENSOARG00000016498,ENSOARG00000003333,ENSOARG00000010482,ENSOARG00000004175,ENSOARG00000007288,ENSOARG00000005780,ENSOARG00000001544,ENSOARG00000004743,ENSOARG00000008024,ENSOARG00000014970,ENSOARG00000007299,ENSOARG00000014094,ENSOARG00000005631,ENSOARG00000009264,ENSOARG00000018127,ENSOARG00000005998,ENSOARG00000004764,…
GO:0003014	renal system process	biological_process	0.18635	1	3	410	58	17831	ENSOARG00000005780,ENSOARG00000000386,ENSOARG00000005558
GO:0048511	rhythmic process	biological_process	0.18659	1	6	410	148	17831	ENSOARG00000019668,ENSOARG00000004233,ENSOARG00000014321,ENSOARG00000017161,ENSOARG00000004175,ENSOARG00000011318
GO:0045821	positive regulation of glycolytic process	biological_process	0.1866	1	1	410	7	17831	ENSOARG00000017957
GO:0021534	cell proliferation in hindbrain	biological_process	0.18665	1	1	410	8	17831	ENSOARG00000019128
GO:0021924	cell proliferation in external granule layer	biological_process	0.18665	1	1	410	8	17831	ENSOARG00000019128
GO:0021930	cerebellar granule cell precursor proliferation	biological_process	0.18665	1	1	410	8	17831	ENSOARG00000019128
GO:0010761	fibroblast migration	biological_process	0.1867	1	2	410	28	17831	ENSOARG00000015010,ENSOARG00000004233
GO:1903726	negative regulation of phospholipid metabolic process	biological_process	0.18704	1	1	410	7	17831	ENSOARG00000016498
GO:0021559	trigeminal nerve development	biological_process	0.1872	1	1	410	7	17831	ENSOARG00000001990
GO:0045639	positive regulation of myeloid cell differentiation	biological_process	0.18733	1	3	410	62	17831	ENSOARG00000004764,ENSOARG00000001544,ENSOARG00000004743
GO:0003197	endocardial cushion development	biological_process	0.18734	1	2	410	32	17831	ENSOARG00000016866,ENSOARG00000005153
GO:0000244	spliceosomal tri-snRNP complex assembly	biological_process	0.18742	1	1	410	7	17831	ENSOARG00000013312
GO:0048703	embryonic viscerocranium morphogenesis	biological_process	0.18759	1	1	410	8	17831	ENSOARG00000007393
GO:0006283	transcription-coupled nucleotide-excision repair	biological_process	0.18759	1	1	410	7	17831	ENSOARG00000002015
GO:0065009	regulation of molecular function	biological_process	0.18764	1	56	410	2034	17831	ENSOARG00000005998,ENSOARG00000006375,ENSOARG00000004623,ENSOARG00000014094,ENSOARG00000007299,ENSOARG00000018955,ENSOARG00000013443,ENSOARG00000008574,ENSOARG00000017283,ENSOARG00000016866,ENSOARG00000012128,ENSOARG00000016618,ENSOARG00000006611,ENSOARG00000010809,ENSOARG00000006495,ENSOARG00000010258,ENSOARG00000015010,ENSOARG00000016498,ENSOARG00000008405,ENSOARG00000005950,ENSOARG00000005558,…
GO:0086002	cardiac muscle cell action potential involved in contraction	biological_process	0.18765	1	2	410	31	17831	ENSOARG00000008262,ENSOARG00000017474
GO:0042753	positive regulation of circadian rhythm	biological_process	0.18771	1	1	410	8	17831	ENSOARG00000019668
GO:0006577	amino-acid betaine metabolic process	biological_process	0.1878	1	1	410	7	17831	ENSOARG00000008822
GO:0052745	inositol phosphate phosphatase activity	molecular_function	0.18784	1	1	410	7	17831	ENSOARG00000014769
GO:0051654	establishment of mitochondrion localization	biological_process	0.18792	1	1	410	8	17831	ENSOARG00000020145
GO:0032872	regulation of stress-activated MAPK cascade	biological_process	0.18792	1	6	410	148	17831	ENSOARG00000000899,ENSOARG00000013671,ENSOARG00000010809,ENSOARG00000001078,ENSOARG00000004175,ENSOARG00000001544
GO:0034983	peptidyl-lysine deacetylation	biological_process	0.18794	1	1	410	7	17831	ENSOARG00000008832
GO:0034595	phosphatidylinositol phosphate 5-phosphatase activity	molecular_function	0.18795	1	1	410	7	17831	ENSOARG00000014769
GO:0098554	cytoplasmic side of endoplasmic reticulum membrane	cellular_component	0.18795	1	1	410	7	17831	ENSOARG00000000910
GO:0035058	nonmotile primary cilium assembly	biological_process	0.18795	1	1	410	7	17831	ENSOARG00000016101
GO:1902855	regulation of nonmotile primary cilium assembly	biological_process	0.18795	1	1	410	7	17831	ENSOARG00000016101
GO:0005521	lamin binding	molecular_function	0.18795	1	1	410	7	17831	ENSOARG00000005987
GO:0021873	forebrain neuroblast division	biological_process	0.18795	1	1	410	7	17831	ENSOARG00000000462
GO:0016885	ligase activity, forming carbon-carbon bonds	molecular_function	0.18795	1	1	410	7	17831	ENSOARG00000004442
GO:0048845	venous blood vessel morphogenesis	biological_process	0.18795	1	1	410	7	17831	ENSOARG00000005153
GO:0048024	regulation of mRNA splicing, via spliceosome	biological_process	0.18807	1	3	410	57	17831	ENSOARG00000012757,ENSOARG00000002063,ENSOARG00000019668
GO:0035556	intracellular signal transduction	biological_process	0.18811	1	48	410	1625	17831	ENSOARG00000004623,ENSOARG00000018127,ENSOARG00000005998,ENSOARG00000010174,ENSOARG00000018955,ENSOARG00000008758,ENSOARG00000016866,ENSOARG00000017283,ENSOARG00000008574,ENSOARG00000012072,ENSOARG00000007393,ENSOARG00000010809,ENSOARG00000007822,ENSOARG00000012128,ENSOARG00000016618,ENSOARG00000008405,ENSOARG00000015010,ENSOARG00000004064,ENSOARG00000000899,ENSOARG00000013671,ENSOARG00000007909,…
GO:0007379	segment specification	biological_process	0.1882	1	1	410	10	17831	ENSOARG00000010809
GO:0044877	macromolecular complex binding	molecular_function	0.1884	1	32	410	1036	17831	ENSOARG00000013512,ENSOARG00000007766,ENSOARG00000013548,ENSOARG00000001544,ENSOARG00000007909,ENSOARG00000005558,ENSOARG00000010258,ENSOARG00000001617,ENSOARG00000013611,ENSOARG00000015010,ENSOARG00000018751,ENSOARG00000006034,ENSOARG00000018523,ENSOARG00000015819,ENSOARG00000006648,ENSOARG00000001850,ENSOARG00000008637,ENSOARG00000018545,ENSOARG00000014094,ENSOARG00000013690,ENSOARG00000001546,…
GO:0002460	adaptive immune response based on somatic recombination of immune receptors built from immunoglobulin superfamily domains	biological_process	0.18866	1	6	410	153	17831	ENSOARG00000001982,ENSOARG00000005780,ENSOARG00000003333,ENSOARG00000008001,ENSOARG00000012820,ENSOARG00000005558
GO:0048483	autonomic nervous system development	biological_process	0.18871	1	2	410	36	17831	ENSOARG00000019128,ENSOARG00000007145
GO:0046185	aldehyde catabolic process	biological_process	0.18876	1	1	410	8	17831	ENSOARG00000019505
GO:0034969	histone arginine methylation	biological_process	0.18932	1	1	410	8	17831	ENSOARG00000013768
GO:0009247	glycolipid biosynthetic process	biological_process	0.18941	1	2	410	38	17831	ENSOARG00000010095,ENSOARG00000000048
GO:0045184	establishment of protein localization	biological_process	0.18967	1	29	410	947	17831	ENSOARG00000014535,ENSOARG00000004424,ENSOARG00000004623,ENSOARG00000018127,ENSOARG00000012072,ENSOARG00000006034,ENSOARG00000000910,ENSOARG00000012128,ENSOARG00000014045,ENSOARG00000004233,ENSOARG00000000456,ENSOARG00000004155,ENSOARG00000014470,ENSOARG00000017474,ENSOARG00000007894,ENSOARG00000008469,ENSOARG00000011530,ENSOARG00000015010,ENSOARG00000020658,ENSOARG00000001617,ENSOARG00000017628,…
GO:0018158	protein oxidation	biological_process	0.18996	1	1	410	9	17831	ENSOARG00000012820
GO:0008637	apoptotic mitochondrial changes	biological_process	0.19	1	3	410	65	17831	ENSOARG00000020145,ENSOARG00000002132,ENSOARG00000006611
GO:0010454	negative regulation of cell fate commitment	biological_process	0.19017	1	1	410	9	17831	ENSOARG00000012820
GO:0048019	receptor antagonist activity	molecular_function	0.19053	1	1	410	9	17831	ENSOARG00000013363
GO:0015031	protein transport	biological_process	0.19054	1	27	410	879	17831	ENSOARG00000007288,ENSOARG00000005237,ENSOARG00000017628,ENSOARG00000005884,ENSOARG00000002327,ENSOARG00000017817,ENSOARG00000003333,ENSOARG00000018045,ENSOARG00000011530,ENSOARG00000015010,ENSOARG00000020658,ENSOARG00000001617,ENSOARG00000017474,ENSOARG00000007894,ENSOARG00000008469,ENSOARG00000014045,ENSOARG00000004233,ENSOARG00000000456,ENSOARG00000004155,ENSOARG00000012072,ENSOARG00000006034,…
GO:0048514	blood vessel morphogenesis	biological_process	0.19055	1	13	410	387	17831	ENSOARG00000004936,ENSOARG00000017474,ENSOARG00000005153,ENSOARG00000015010,ENSOARG00000013611,ENSOARG00000012128,ENSOARG00000005054,ENSOARG00000004233,ENSOARG00000003271,ENSOARG00000016866,ENSOARG00000004175,ENSOARG00000019128,ENSOARG00000005780
GO:0051239	regulation of multicellular organismal process	biological_process	0.19056	1	53	410	1857	17831	ENSOARG00000010782,ENSOARG00000003333,ENSOARG00000003271,ENSOARG00000004743,ENSOARG00000001544,ENSOARG00000004111,ENSOARG00000017474,ENSOARG00000011762,ENSOARG00000019421,ENSOARG00000008337,ENSOARG00000008405,ENSOARG00000016498,ENSOARG00000015010,ENSOARG00000004234,ENSOARG00000010809,ENSOARG00000006610,ENSOARG00000006034,ENSOARG00000016618,ENSOARG00000012128,ENSOARG00000018523,ENSOARG00000003603,…
GO:0043534	blood vessel endothelial cell migration	biological_process	0.19062	1	4	410	84	17831	ENSOARG00000012128,ENSOARG00000017474,ENSOARG00000005780,ENSOARG00000015010
GO:0044770	cell cycle phase transition	biological_process	0.19089	1	9	410	248	17831	ENSOARG00000008337,ENSOARG00000002293,ENSOARG00000019557,ENSOARG00000013661,ENSOARG00000004233,ENSOARG00000016070,ENSOARG00000014305,ENSOARG00000013512,ENSOARG00000018751
GO:0010594	regulation of endothelial cell migration	biological_process	0.19106	1	5	410	112	17831	ENSOARG00000005780,ENSOARG00000015010,ENSOARG00000012128,ENSOARG00000006610,ENSOARG00000017474
GO:0046916	cellular transition metal ion homeostasis	biological_process	0.19111	1	3	410	81	17831	ENSOARG00000005490,ENSOARG00000004743,ENSOARG00000003271
GO:0044033	multi-organism metabolic process	biological_process	0.19126	1	3	410	57	17831	ENSOARG00000006642,ENSOARG00000004269,ENSOARG00000014321
GO:0060420	regulation of heart growth	biological_process	0.19152	1	2	410	30	17831	ENSOARG00000015833,ENSOARG00000005153
GO:0042177	negative regulation of protein catabolic process	biological_process	0.19164	1	5	410	118	17831	ENSOARG00000004233,ENSOARG00000013512,ENSOARG00000016070,ENSOARG00000014305,ENSOARG00000013795
GO:0034654	nucleobase-containing compound biosynthetic process	biological_process	0.19217	1	72	410	2680	17831	ENSOARG00000007145,ENSOARG00000003333,ENSOARG00000013548,ENSOARG00000001544,ENSOARG00000004111,ENSOARG00000000616,ENSOARG00000017474,ENSOARG00000011762,ENSOARG00000012569,ENSOARG00000015010,ENSOARG00000006642,ENSOARG00000012128,ENSOARG00000014045,ENSOARG00000019668,ENSOARG00000016228,ENSOARG00000018955,ENSOARG00000004936,ENSOARG00000012820,ENSOARG00000007406,ENSOARG00000013369,ENSOARG00000010482,…
GO:0021517	ventral spinal cord development	biological_process	0.19232	1	2	410	34	17831	ENSOARG00000005153,ENSOARG00000004750
GO:0046622	positive regulation of organ growth	biological_process	0.19261	1	2	410	29	17831	ENSOARG00000005153,ENSOARG00000016866
GO:0002831	regulation of response to biotic stimulus	biological_process	0.19272	1	4	410	85	17831	ENSOARG00000012072,ENSOARG00000007299,ENSOARG00000002540,ENSOARG00000018383
GO:0001568	blood vessel development	biological_process	0.19274	1	15	410	456	17831	ENSOARG00000005153,ENSOARG00000001617,ENSOARG00000015010,ENSOARG00000013611,ENSOARG00000017474,ENSOARG00000004936,ENSOARG00000003271,ENSOARG00000004233,ENSOARG00000016866,ENSOARG00000004175,ENSOARG00000019128,ENSOARG00000005780,ENSOARG00000007393,ENSOARG00000012128,ENSOARG00000005054
GO:0098632	protein binding involved in cell-cell adhesion	molecular_function	0.19291	1	1	410	8	17831	ENSOARG00000011318
GO:0032153	cell division site	cellular_component	0.19318	1	2	410	30	17831	ENSOARG00000001617,ENSOARG00000005558
GO:0032155	cell division site part	cellular_component	0.19318	1	2	410	30	17831	ENSOARG00000001617,ENSOARG00000005558
GO:1900363	regulation of mRNA polyadenylation	biological_process	0.19319	1	1	410	8	17831	ENSOARG00000010482
GO:0006266	DNA ligation	biological_process	0.19323	1	1	410	8	17831	ENSOARG00000014321
GO:0005884	actin filament	cellular_component	0.19328	1	3	410	56	17831	ENSOARG00000006375,ENSOARG00000000456,ENSOARG00000007766
GO:0045540	regulation of cholesterol biosynthetic process	biological_process	0.19397	1	1	410	8	17831	ENSOARG00000003881
GO:0051818	disruption of cells of other organism involved in symbiotic interaction	biological_process	0.19399	1	1	410	10	17831	ENSOARG00000007894
GO:0051883	killing of cells in other organism involved in symbiotic interaction	biological_process	0.19399	1	1	410	10	17831	ENSOARG00000007894
GO:0032993	protein-DNA complex	cellular_component	0.19425	1	4	410	160	17831	ENSOARG00000017474,ENSOARG00000014045,ENSOARG00000012465,ENSOARG00000000927
GO:0042834	peptidoglycan binding	molecular_function	0.19438	1	1	410	9	17831	ENSOARG00000002846
GO:0046839	phospholipid dephosphorylation	biological_process	0.19459	1	2	410	30	17831	ENSOARG00000004577,ENSOARG00000014769
GO:0006869	lipid transport	biological_process	0.19482	1	8	410	216	17831	ENSOARG00000018657,ENSOARG00000016498,ENSOARG00000009594,ENSOARG00000000994,ENSOARG00000010639,ENSOARG00000004175,ENSOARG00000014351,ENSOARG00000009393
GO:0050879	multicellular organismal movement	biological_process	0.19494	1	2	410	33	17831	ENSOARG00000002132,ENSOARG00000008405
GO:0050881	musculoskeletal movement	biological_process	0.19494	1	2	410	33	17831	ENSOARG00000002132,ENSOARG00000008405
GO:0051248	negative regulation of protein metabolic process	biological_process	0.19497	1	24	410	794	17831	ENSOARG00000013795,ENSOARG00000009548,ENSOARG00000006375,ENSOARG00000014305,ENSOARG00000012128,ENSOARG00000004233,ENSOARG00000007909,ENSOARG00000013671,ENSOARG00000010493,ENSOARG00000009736,ENSOARG00000000899,ENSOARG00000010124,ENSOARG00000005558,ENSOARG00000019421,ENSOARG00000007894,ENSOARG00000011436,ENSOARG00000015010,ENSOARG00000008832,ENSOARG00000001568,ENSOARG00000016070,ENSOARG00000013512,…
GO:2000134	negative regulation of G1/S transition of mitotic cell cycle	biological_process	0.19521	1	2	410	34	17831	ENSOARG00000004233,ENSOARG00000019557
GO:0032462	regulation of protein homooligomerization	biological_process	0.19533	1	1	410	10	17831	ENSOARG00000007288
GO:0001776	leukocyte homeostasis	biological_process	0.19537	1	3	410	63	17831	ENSOARG00000012381,ENSOARG00000007299,ENSOARG00000005558
GO:0007018	microtubule-based movement	biological_process	0.1955	1	7	410	172	17831	ENSOARG00000014470,ENSOARG00000015834,ENSOARG00000005987,ENSOARG00000007197,ENSOARG00000008469,ENSOARG00000020145,ENSOARG00000009251
GO:0032691	negative regulation of interleukin-1 beta production	biological_process	0.19557	1	1	410	10	17831	ENSOARG00000004233
GO:0051603	proteolysis involved in cellular protein catabolic process	biological_process	0.19576	1	15	410	456	17831	ENSOARG00000011997,ENSOARG00000013795,ENSOARG00000002935,ENSOARG00000009264,ENSOARG00000006642,ENSOARG00000019268,ENSOARG00000019380,ENSOARG00000016070,ENSOARG00000014305,ENSOARG00000003433,ENSOARG00000013512,ENSOARG00000007288,ENSOARG00000013443,ENSOARG00000013661,ENSOARG00000004233
GO:0045070	positive regulation of viral genome replication	biological_process	0.19597	1	2	410	29	17831	ENSOARG00000014321,ENSOARG00000004269
GO:0048010	vascular endothelial growth factor receptor signaling pathway	biological_process	0.19599	1	2	410	30	17831	ENSOARG00000006610,ENSOARG00000004175
GO:0001553	luteinization	biological_process	0.19607	1	1	410	8	17831	ENSOARG00000004175
GO:0042471	ear morphogenesis	biological_process	0.19628	1	4	410	93	17831	ENSOARG00000010809,ENSOARG00000006034,ENSOARG00000016866,ENSOARG00000019128
GO:0021545	cranial nerve development	biological_process	0.19667	1	2	410	37	17831	ENSOARG00000007145,ENSOARG00000001990
GO:0004721	phosphoprotein phosphatase activity	molecular_function	0.19668	1	6	410	151	17831	ENSOARG00000011318,ENSOARG00000019557,ENSOARG00000010258,ENSOARG00000005786,ENSOARG00000018827,ENSOARG00000002935
GO:0048172	regulation of short-term neuronal synaptic plasticity	biological_process	0.1967	1	1	410	8	17831	ENSOARG00000012072
GO:0070302	regulation of stress-activated protein kinase signaling cascade	biological_process	0.19686	1	6	410	150	17831	ENSOARG00000001078,ENSOARG00000004175,ENSOARG00000001544,ENSOARG00000000899,ENSOARG00000010809,ENSOARG00000013671
GO:0001867	complement activation, lectin pathway	biological_process	0.19694	1	1	410	8	17831	ENSOARG00000020498
GO:2000026	regulation of multicellular organismal development	biological_process	0.19695	1	36	410	1227	17831	ENSOARG00000017782,ENSOARG00000000462,ENSOARG00000017161,ENSOARG00000004233,ENSOARG00000015833,ENSOARG00000014470,ENSOARG00000005153,ENSOARG00000019806,ENSOARG00000010482,ENSOARG00000018410,ENSOARG00000019414,ENSOARG00000005780,ENSOARG00000019557,ENSOARG00000007299,ENSOARG00000006455,ENSOARG00000012820,ENSOARG00000018955,ENSOARG00000004936,ENSOARG00000004764,ENSOARG00000012128,ENSOARG00000018523,…
GO:0035097	histone methyltransferase complex	cellular_component	0.19697	1	3	410	56	17831	ENSOARG00000005631,ENSOARG00000015104,ENSOARG00000009736
GO:0042594	response to starvation	biological_process	0.19704	1	8	410	213	17831	ENSOARG00000010284,ENSOARG00000010493,ENSOARG00000000263,ENSOARG00000017283,ENSOARG00000000456,ENSOARG00000009840,ENSOARG00000017628,ENSOARG00000002327
GO:0018023	peptidyl-lysine trimethylation	biological_process	0.19726	1	2	410	30	17831	ENSOARG00000010482,ENSOARG00000005054
GO:0045595	regulation of cell differentiation	biological_process	0.19732	1	32	410	1082	17831	ENSOARG00000017782,ENSOARG00000000462,ENSOARG00000017161,ENSOARG00000010482,ENSOARG00000019806,ENSOARG00000012734,ENSOARG00000019557,ENSOARG00000005780,ENSOARG00000018410,ENSOARG00000019414,ENSOARG00000018955,ENSOARG00000004936,ENSOARG00000012820,ENSOARG00000006455,ENSOARG00000007299,ENSOARG00000004764,ENSOARG00000006034,ENSOARG00000016618,ENSOARG00000012128,ENSOARG00000018523,ENSOARG00000003603,…
GO:0033182	regulation of histone ubiquitination	biological_process	0.19746	1	1	410	8	17831	ENSOARG00000010482
GO:0061700	GATOR2 complex	cellular_component	0.19782	1	1	410	8	17831	ENSOARG00000000263
GO:0003198	epithelial to mesenchymal transition involved in endocardial cushion formation	biological_process	0.19809	1	1	410	9	17831	ENSOARG00000016866
GO:1990845	adaptive thermogenesis	biological_process	0.19812	1	1	410	10	17831	ENSOARG00000003333
GO:1902307	positive regulation of sodium ion transmembrane transport	biological_process	0.19831	1	1	410	9	17831	ENSOARG00000006495
GO:0090073	positive regulation of protein homodimerization activity	biological_process	0.19842	1	1	410	8	17831	ENSOARG00000006611
GO:0048261	negative regulation of receptor-mediated endocytosis	biological_process	0.19862	1	1	410	10	17831	ENSOARG00000013363
GO:0015179	L-amino acid transmembrane transporter activity	molecular_function	0.19863	1	2	410	29	17831	ENSOARG00000005859,ENSOARG00000010284
GO:0031057	negative regulation of histone modification	biological_process	0.19866	1	2	410	31	17831	ENSOARG00000007909,ENSOARG00000009736
GO:0000978	RNA polymerase II core promoter proximal region sequence-specific DNA binding	molecular_function	0.1987	1	11	410	331	17831	ENSOARG00000003333,ENSOARG00000007145,ENSOARG00000006034,ENSOARG00000004750,ENSOARG00000017782,ENSOARG00000005153,ENSOARG00000015833,ENSOARG00000013870,ENSOARG00000004936,ENSOARG00000004111,ENSOARG00000010493
GO:0015718	monocarboxylic acid transport	biological_process	0.19873	1	4	410	88	17831	ENSOARG00000009594,ENSOARG00000016498,ENSOARG00000000994,ENSOARG00000009393
GO:0070742	C2H2 zinc finger domain binding	molecular_function	0.19877	1	1	410	8	17831	ENSOARG00000000491
GO:0032386	regulation of intracellular transport	biological_process	0.19895	1	10	410	282	17831	ENSOARG00000017474,ENSOARG00000008405,ENSOARG00000004623,ENSOARG00000018127,ENSOARG00000015010,ENSOARG00000012128,ENSOARG00000005054,ENSOARG00000004233,ENSOARG00000003306,ENSOARG00000007288
GO:0030659	cytoplasmic vesicle membrane	cellular_component	0.19929	1	5	410	116	17831	ENSOARG00000002236,ENSOARG00000017880,ENSOARG00000005884,ENSOARG00000002327,ENSOARG00000016545
GO:0070265	necrotic cell death	biological_process	0.1993	1	2	410	34	17831	ENSOARG00000010258,ENSOARG00000001544
GO:1901799	negative regulation of proteasomal protein catabolic process	biological_process	0.19964	1	3	410	61	17831	ENSOARG00000014305,ENSOARG00000016070,ENSOARG00000013512
GO:0004745	retinol dehydrogenase activity	molecular_function	0.19984	1	1	410	8	17831	ENSOARG00000003306
GO:0006357	regulation of transcription from RNA polymerase II promoter	biological_process	0.20003	1	37	410	1287	17831	ENSOARG00000003881,ENSOARG00000010482,ENSOARG00000019557,ENSOARG00000019128,ENSOARG00000013870,ENSOARG00000015833,ENSOARG00000010284,ENSOARG00000005153,ENSOARG00000020658,ENSOARG00000010829,ENSOARG00000004750,ENSOARG00000008962,ENSOARG00000011113,ENSOARG00000008530,ENSOARG00000005568,ENSOARG00000017161,ENSOARG00000005631,ENSOARG00000014321,ENSOARG00000017782,ENSOARG00000007145,ENSOARG00000003333,…
GO:0008285	negative regulation of cell proliferation	biological_process	0.20006	1	13	410	391	17831	ENSOARG00000003333,ENSOARG00000009393,ENSOARG00000012128,ENSOARG00000001761,ENSOARG00000017161,ENSOARG00000004233,ENSOARG00000004577,ENSOARG00000020740,ENSOARG00000005558,ENSOARG00000019421,ENSOARG00000015833,ENSOARG00000014470,ENSOARG00000015010
GO:0006355	regulation of transcription, DNA-templated	biological_process	0.20032	1	62	410	2290	17831	ENSOARG00000015010,ENSOARG00000006642,ENSOARG00000012569,ENSOARG00000005558,ENSOARG00000010493,ENSOARG00000004111,ENSOARG00000007909,ENSOARG00000001990,ENSOARG00000000616,ENSOARG00000000899,ENSOARG00000017474,ENSOARG00000001544,ENSOARG00000013548,ENSOARG00000000927,ENSOARG00000003271,ENSOARG00000002776,ENSOARG00000003333,ENSOARG00000007145,ENSOARG00000007406,ENSOARG00000012820,ENSOARG00000004936,…
GO:0050790	regulation of catalytic activity	biological_process	0.20046	1	41	410	1409	17831	ENSOARG00000000263,ENSOARG00000001078,ENSOARG00000004233,ENSOARG00000001560,ENSOARG00000014305,ENSOARG00000012381,ENSOARG00000020658,ENSOARG00000010829,ENSOARG00000010124,ENSOARG00000007894,ENSOARG00000011436,ENSOARG00000008024,ENSOARG00000005780,ENSOARG00000007288,ENSOARG00000000729,ENSOARG00000018410,ENSOARG00000004175,ENSOARG00000019806,ENSOARG00000004623,ENSOARG00000006375,ENSOARG00000005998,…
GO:0042475	odontogenesis of dentin-containing tooth	biological_process	0.2005	1	3	410	59	17831	ENSOARG00000016866,ENSOARG00000014970,ENSOARG00000013780
GO:0045652	regulation of megakaryocyte differentiation	biological_process	0.20065	1	1	410	9	17831	ENSOARG00000012128
GO:0048477	oogenesis	biological_process	0.20072	1	3	410	61	17831	ENSOARG00000017161,ENSOARG00000011762,ENSOARG00000016070
GO:0071322	cellular response to carbohydrate stimulus	biological_process	0.2009	1	3	410	58	17831	ENSOARG00000007288,ENSOARG00000017817,ENSOARG00000012072
GO:0048666	neuron development	biological_process	0.20115	1	20	410	628	17831	ENSOARG00000006455,ENSOARG00000015673,ENSOARG00000000263,ENSOARG00000009548,ENSOARG00000000462,ENSOARG00000016618,ENSOARG00000012128,ENSOARG00000017161,ENSOARG00000003603,ENSOARG00000004269,ENSOARG00000015834,ENSOARG00000001990,ENSOARG00000004750,ENSOARG00000001617,ENSOARG00000017737,ENSOARG00000010782,ENSOARG00000019806,ENSOARG00000019128,ENSOARG00000018410,ENSOARG00000008024
GO:0021681	cerebellar granular layer development	biological_process	0.20116	1	1	410	9	17831	ENSOARG00000018189
GO:0009301	snRNA transcription	biological_process	0.20118	1	1	410	8	17831	ENSOARG00000011813
GO:0045723	positive regulation of fatty acid biosynthetic process	biological_process	0.2013	1	1	410	10	17831	ENSOARG00000004234
GO:0090049	regulation of cell migration involved in sprouting angiogenesis	biological_process	0.20139	1	2	410	31	17831	ENSOARG00000015010,ENSOARG00000012128
GO:0031957	very long-chain fatty acid-CoA ligase activity	molecular_function	0.20144	1	1	410	8	17831	ENSOARG00000016498
GO:0003735	structural constituent of ribosome	molecular_function	0.20149	1	5	410	331	17831	ENSOARG00000003848,ENSOARG00000010899,ENSOARG00000005388,ENSOARG00000012647,ENSOARG00000013169
GO:0010960	magnesium ion homeostasis	biological_process	0.20153	1	1	410	9	17831	ENSOARG00000013780
GO:0000976	transcription regulatory region sequence-specific DNA binding	molecular_function	0.20156	1	16	410	515	17831	ENSOARG00000019668,ENSOARG00000006034,ENSOARG00000017782,ENSOARG00000004936,ENSOARG00000019128,ENSOARG00000000927,ENSOARG00000013548,ENSOARG00000007145,ENSOARG00000003333,ENSOARG00000005153,ENSOARG00000004750,ENSOARG00000010829,ENSOARG00000013870,ENSOARG00000010493,ENSOARG00000004111,ENSOARG00000015833
GO:0016798	hydrolase activity, acting on glycosyl bonds	molecular_function	0.20159	1	5	410	123	17831	ENSOARG00000013939,ENSOARG00000002167,ENSOARG00000002201,ENSOARG00000011137,ENSOARG00000002171
GO:0010984	regulation of lipoprotein particle clearance	biological_process	0.20169	1	1	410	9	17831	ENSOARG00000013363
GO:0034464	BBSome	cellular_component	0.20182	1	1	410	8	17831	ENSOARG00000006163
GO:0015245	fatty acid transporter activity	molecular_function	0.20185	1	1	410	8	17831	ENSOARG00000016498
GO:0006974	cellular response to DNA damage stimulus	biological_process	0.20202	1	17	410	526	17831	ENSOARG00000003582,ENSOARG00000015833,ENSOARG00000009736,ENSOARG00000016438,ENSOARG00000008454,ENSOARG00000017218,ENSOARG00000013586,ENSOARG00000016070,ENSOARG00000013369,ENSOARG00000006615,ENSOARG00000014321,ENSOARG00000002015,ENSOARG00000018545,ENSOARG00000004233,ENSOARG00000012465,ENSOARG00000005054,ENSOARG00000012128
GO:1901214	regulation of neuron death	biological_process	0.20218	1	6	410	158	17831	ENSOARG00000003271,ENSOARG00000016866,ENSOARG00000007288,ENSOARG00000018189,ENSOARG00000003433,ENSOARG00000005286
GO:0035107	appendage morphogenesis	biological_process	0.20219	1	5	410	122	17831	ENSOARG00000016866,ENSOARG00000017161,ENSOARG00000011582,ENSOARG00000014470,ENSOARG00000015834
GO:0035108	limb morphogenesis	biological_process	0.20219	1	5	410	122	17831	ENSOARG00000011582,ENSOARG00000017161,ENSOARG00000016866,ENSOARG00000014470,ENSOARG00000015834
GO:0018130	heterocycle biosynthetic process	biological_process	0.20227	1	73	410	2730	17831	ENSOARG00000012128,ENSOARG00000014045,ENSOARG00000016228,ENSOARG00000019668,ENSOARG00000018955,ENSOARG00000004936,ENSOARG00000012820,ENSOARG00000007406,ENSOARG00000013369,ENSOARG00000007145,ENSOARG00000003333,ENSOARG00000013548,ENSOARG00000001544,ENSOARG00000004111,ENSOARG00000000616,ENSOARG00000017474,ENSOARG00000011762,ENSOARG00000012569,ENSOARG00000015010,ENSOARG00000006642,ENSOARG00000008962,…
GO:0044453	nuclear membrane part	cellular_component	0.20242	1	1	410	8	17831	ENSOARG00000005987
GO:0018394	peptidyl-lysine acetylation	biological_process	0.20243	1	5	410	118	17831	ENSOARG00000013866,ENSOARG00000008832,ENSOARG00000018523,ENSOARG00000007909,ENSOARG00000015104
GO:0039536	negative regulation of RIG-I signaling pathway	biological_process	0.20246	1	1	410	8	17831	ENSOARG00000018383
GO:0034214	protein hexamerization	biological_process	0.20259	1	1	410	8	17831	ENSOARG00000015819
GO:0019213	deacetylase activity	molecular_function	0.20273	1	2	410	30	17831	ENSOARG00000008832,ENSOARG00000007393
GO:0051591	response to cAMP	biological_process	0.20274	1	2	410	30	17831	ENSOARG00000017957,ENSOARG00000019421
GO:0010646	regulation of cell communication	biological_process	0.20279	1	62	410	2230	17831	ENSOARG00000000927,ENSOARG00000017357,ENSOARG00000004743,ENSOARG00000001544,ENSOARG00000010095,ENSOARG00000003333,ENSOARG00000015010,ENSOARG00000004064,ENSOARG00000019421,ENSOARG00000000899,ENSOARG00000010493,ENSOARG00000020835,ENSOARG00000015834,ENSOARG00000013671,ENSOARG00000007909,ENSOARG00000004111,ENSOARG00000000616,ENSOARG00000011582,ENSOARG00000013443,ENSOARG00000000456,ENSOARG00000016866,…
GO:0005788	endoplasmic reticulum lumen	cellular_component	0.20281	1	2	410	31	17831	ENSOARG00000008405,ENSOARG00000013363
GO:0030166	proteoglycan biosynthetic process	biological_process	0.20296	1	2	410	34	17831	ENSOARG00000017161,ENSOARG00000007393
GO:0021702	cerebellar Purkinje cell differentiation	biological_process	0.20308	1	1	410	8	17831	ENSOARG00000018189
GO:0006596	polyamine biosynthetic process	biological_process	0.20314	1	1	410	10	17831	ENSOARG00000015431
GO:0042053	regulation of dopamine metabolic process	biological_process	0.20315	1	1	410	8	17831	ENSOARG00000019505
GO:0042069	regulation of catecholamine metabolic process	biological_process	0.20315	1	1	410	8	17831	ENSOARG00000019505
GO:0050684	regulation of mRNA processing	biological_process	0.20318	1	4	410	89	17831	ENSOARG00000012757,ENSOARG00000010482,ENSOARG00000019668,ENSOARG00000002063
GO:0060541	respiratory system development	biological_process	0.20342	1	6	410	153	17831	ENSOARG00000010782,ENSOARG00000019421,ENSOARG00000012820,ENSOARG00000016866,ENSOARG00000011318,ENSOARG00000019414
GO:0006497	protein lipidation	biological_process	0.20353	1	3	410	62	17831	ENSOARG00000011138,ENSOARG00000000048,ENSOARG00000010095
GO:0005766	primary lysosome	cellular_component	0.20395	1	1	410	9	17831	ENSOARG00000002236
GO:0042582	azurophil granule	cellular_component	0.20395	1	1	410	9	17831	ENSOARG00000002236
GO:0016469	proton-transporting two-sector ATPase complex	cellular_component	0.20421	1	2	410	45	17831	ENSOARG00000004743,ENSOARG00000013489
GO:1990204	oxidoreductase complex	cellular_component	0.20422	1	3	410	71	17831	ENSOARG00000018523,ENSOARG00000017957,ENSOARG00000011589
GO:0034992	microtubule organizing center attachment site	cellular_component	0.20425	1	1	410	8	17831	ENSOARG00000005987
GO:0034993	LINC complex	cellular_component	0.20425	1	1	410	8	17831	ENSOARG00000005987
GO:0044446	intracellular organelle part	cellular_component	0.20464	1	137	410	5169	17831	ENSOARG00000008941,ENSOARG00000008758,ENSOARG00000016101,ENSOARG00000010809,ENSOARG00000018523,ENSOARG00000003433,ENSOARG00000013661,ENSOARG00000000456,ENSOARG00000000899,ENSOARG00000010493,ENSOARG00000004501,ENSOARG00000009736,ENSOARG00000007909,ENSOARG00000008469,ENSOARG00000001617,ENSOARG00000006370,ENSOARG00000013512,ENSOARG00000018045,ENSOARG00000014321,ENSOARG00000012122,ENSOARG00000008957,…
GO:0010867	positive regulation of triglyceride biosynthetic process	biological_process	0.20465	1	1	410	8	17831	ENSOARG00000016498
GO:0006883	cellular sodium ion homeostasis	biological_process	0.2048	1	1	410	8	17831	ENSOARG00000006495
GO:0042461	photoreceptor cell development	biological_process	0.20488	1	2	410	33	17831	ENSOARG00000015673,ENSOARG00000015834
GO:0031005	filamin binding	molecular_function	0.2049	1	1	410	8	17831	ENSOARG00000003603
GO:0048681	negative regulation of axon regeneration	biological_process	0.20507	1	1	410	9	17831	ENSOARG00000018410
GO:0001711	endodermal cell fate commitment	biological_process	0.2053	1	1	410	9	17831	ENSOARG00000010482
GO:1903506	regulation of nucleic acid-templated transcription	biological_process	0.20561	1	63	410	2333	17831	ENSOARG00000008530,ENSOARG00000011113,ENSOARG00000005054,ENSOARG00000008962,ENSOARG00000005568,ENSOARG00000017161,ENSOARG00000001982,ENSOARG00000004233,ENSOARG00000003642,ENSOARG00000009839,ENSOARG00000013469,ENSOARG00000005631,ENSOARG00000015008,ENSOARG00000006773,ENSOARG00000017782,ENSOARG00000008957,ENSOARG00000014321,ENSOARG00000008032,ENSOARG00000013690,ENSOARG00000010482,ENSOARG00000003881,…
GO:0014912	negative regulation of smooth muscle cell migration	biological_process	0.20568	1	1	410	9	17831	ENSOARG00000019421
GO:2001256	regulation of store-operated calcium entry	biological_process	0.20575	1	1	410	8	17831	ENSOARG00000008405
GO:0016668	oxidoreductase activity, acting on a sulfur group of donors, NAD(P) as acceptor	molecular_function	0.2058	1	1	410	9	17831	ENSOARG00000010451
GO:0043374	CD8-positive, alpha-beta T cell differentiation	biological_process	0.2061	1	1	410	10	17831	ENSOARG00000003333
GO:1902806	regulation of cell cycle G1/S phase transition	biological_process	0.20619	1	3	410	66	17831	ENSOARG00000002293,ENSOARG00000019557,ENSOARG00000004233
GO:0051427	hormone receptor binding	molecular_function	0.20643	1	4	410	97	17831	ENSOARG00000019668,ENSOARG00000013469,ENSOARG00000005558,ENSOARG00000009839
GO:0021520	spinal cord motor neuron cell fate specification	biological_process	0.20648	1	1	410	10	17831	ENSOARG00000004750
GO:0008509	anion transmembrane transporter activity	molecular_function	0.20649	1	7	410	173	17831	ENSOARG00000004405,ENSOARG00000005859,ENSOARG00000010284,ENSOARG00000017817,ENSOARG00000001026,ENSOARG00000000386,ENSOARG00000008758
GO:0015740	C4-dicarboxylate transport	biological_process	0.2068	1	1	410	9	17831	ENSOARG00000001026
GO:0032868	response to insulin	biological_process	0.20692	1	5	410	122	17831	ENSOARG00000003881,ENSOARG00000003333,ENSOARG00000004577,ENSOARG00000016498,ENSOARG00000009251
GO:0090533	cation-transporting ATPase complex	cellular_component	0.20701	1	1	410	10	17831	ENSOARG00000006495
GO:0043620	regulation of DNA-templated transcription in response to stress	biological_process	0.20756	1	2	410	34	17831	ENSOARG00000010493,ENSOARG00000000927
GO:0003337	mesenchymal to epithelial transition involved in metanephros morphogenesis	biological_process	0.20759	1	1	410	9	17831	ENSOARG00000006034
GO:0051589	negative regulation of neurotransmitter transport	biological_process	0.20768	1	1	410	8	17831	ENSOARG00000019505
[truncated: 3,782 more rows]
